# Supplementary material for: Computational reconstruction of evolutionary selection in human brain networks
Source: Front Neuroinform. 2026 Jan 26;19:1623174. doi: 10.3389/fninf.2025.1623174 (PMC12883834; doi:10.3389/fninf.2025.1623174)
Supplement: Supplementary file 1 [file Data_Sheet_1.zip]

Archive with 49 entries (38 files):
- Piszczek et al Genetic-Trait-Mining/
- Piszczek et al Genetic-Trait-Mining/DataPrep-01_project_setup.R
- Piszczek et al Genetic-Trait-Mining/DataPrep-02_dnds_preprocessing.R
- Piszczek et al Genetic-Trait-Mining/DataPrep-03_taskfmri_networks_definitions.R
- Piszczek et al Genetic-Trait-Mining/DataPrep-04_correlations_for_biclustering.R
- Piszczek et al Genetic-Trait-Mining/DataPrep-05_predict_human_expression_synergy.R
- Piszczek et al Genetic-Trait-Mining/DataPrep-06_compare_functional_maps.R
- Piszczek et al Genetic-Trait-Mining/DataPrep-07_correlations_plots.R
- Piszczek et al Genetic-Trait-Mining/functions/
- Piszczek et al Genetic-Trait-Mining/functions/DataPrep-functions.R
- Piszczek et al Genetic-Trait-Mining/functions/GABI_one_column.R
- Piszczek et al Genetic-Trait-Mining/functions/GABi_parallel.R
- Piszczek et al Genetic-Trait-Mining/GABI-01_bicluster_single_species.R
- Piszczek et al Genetic-Trait-Mining/GABI-02_postprocess_results.R
- Piszczek et al Genetic-Trait-Mining/LICENSE
- Piszczek et al Genetic-Trait-Mining/README.md
- Piszczek et al Genetic-Trait-Mining/R_package_sources/
- Piszczek et al Genetic-Trait-Mining/R_package_sources/biomaRt_2.54.1.tar.gz
- Piszczek et al Genetic-Trait-Mining/R_package_sources/GABi_0.1.tar.gz
- Piszczek et al Genetic-Trait-Mining/snippet_clustering.PNG
- Piszczek et al Genetic-Trait-Mining/storage/
- Piszczek et al Genetic-Trait-Mining/storage/biclustering/
- Piszczek et al Genetic-Trait-Mining/storage/biclustering/DNDS_col_Network_col_cor.csv
- Piszczek et al Genetic-Trait-Mining/storage/biclustering/DNDS_col_Network_col_cor.png
- Piszczek et al Genetic-Trait-Mining/storage/biclustering/DNDS_col_Network_col_cor_row_norm.png
- Piszczek et al Genetic-Trait-Mining/storage/biclustering_results/
- Piszczek et al Genetic-Trait-Mining/storage/biclustering_results/results_dnds_0_9_0_75_humanLineage_HCP.rds
- Piszczek et al Genetic-Trait-Mining/storage/biclustering_results/results_dnds_0_9_0_75_humanLineage_HCP_heatmap2.svg
- Piszczek et al Genetic-Trait-Mining/storage/dnds_csvs/
- Piszczek et al Genetic-Trait-Mining/storage/dnds_csvs/dnds_per_gene.csv
- Piszczek et al Genetic-Trait-Mining/storage/dnds_csvs/humanEntrezIDs.csv
- Piszczek et al Genetic-Trait-Mining/storage/dnds_csvs/normalized_dnds_per_gene.csv
- Piszczek et al Genetic-Trait-Mining/storage/dnds_distribution_plots/
- Piszczek et al Genetic-Trait-Mining/storage/dnds_distribution_plots/dnds_boxplot.png
- Piszczek et al Genetic-Trait-Mining/storage/dnds_distribution_plots/dnds_boxplot_90percentile.png
- Piszczek et al Genetic-Trait-Mining/storage/dnds_distribution_plots/dnds_boxplot_quantiles.png
- Piszczek et al Genetic-Trait-Mining/storage/dnds_distribution_plots/normalized_dnds_boxplot_without_outlier.png
- Piszczek et al Genetic-Trait-Mining/storage/dnds_distribution_plots/normalized_dnds_boxplot_with_outlier.png
- Piszczek et al Genetic-Trait-Mining/storage/fmri_plots/
- Piszczek et al Genetic-Trait-Mining/storage/fmri_plots/taskfmri_heatmap.svg
- Piszczek et al Genetic-Trait-Mining/storage/input/
- Piszczek et al Genetic-Trait-Mining/storage/input/atlasRegionsHuman_original.mat
- Piszczek et al Genetic-Trait-Mining/storage/input/mmc2.csv
- Piszczek et al Genetic-Trait-Mining/storage/input/ontologyHuman.json
- Piszczek et al Genetic-Trait-Mining/storage/input/slice_svg.zip
- Piszczek et al Genetic-Trait-Mining/storage/input/taskfMRI_HCP.mat
- Piszczek et al Genetic-Trait-Mining/storage/input/taskfMRI_Neurosynth.mat
- Piszczek et al Genetic-Trait-Mining/storage/sets_to_run_human/
- Piszczek et al Genetic-Trait-Mining/storage/uniqueRegionAtlas.rds
