# Supplementary material for: Computational reconstruction of evolutionary selection in human brain networks
Source: Front Neuroinform. 2026 Jan 26;19:1623174. doi: 10.3389/fninf.2025.1623174 (PMC12883834; doi:10.3389/fninf.2025.1623174)
Supplement: Supplementary file 1 [file Data_Sheet_1.zip › Piszczek et al Genetic-Trait-Mining/DataPrep-01_project_setup.R]

# Copyright (C) 2021 VRVis.
# All rights reserved.
# Contact: VRVis Forschungs-GmbH (office@vrvis.at)
# 
# Redistribution and use in source and binary forms, with or without
# modification, are permitted provided that the following conditions are met:
# 1. Redistributions of source code must retain the above copyright
#    notice, this list of conditions and the following disclaimer.
# 2. Redistributions in binary form must reproduce the above copyright
#    notice, this list of conditions and the following disclaimer in the
#    documentation and/or other materials provided with the distribution.
# 3. All advertising materials mentioning features or use of this software
#    must display the following acknowledgement:
#    This product includes software developed by the VRVis Forschungs-GmbH.
# 4. Neither the name of the VRVis Forschungs-GmbH nor the
#    names of its contributors may be used to endorse or promote products
#    derived from this software without specific prior written permission.

###########################################################################################################################################


#  This script should be run to set up the R project (load libraries and set parameters).


###########################################################################################################################################

# Working directory (can optionally be set)

# workingDir<-"path"
# knitr::opts_knit$set(root.dir = normalizePath(workingDir)) 
# setwd(workingDir)

# seed

set.seed(42)

################################################################ LIBRARIES ################################################################
# BiocManager::install(version="3.18")
# 
# install.packages("rJava")
# install.packages("xlsx")
# install.packages("corrplot")
# install.packages("R.matlab")
# install.packages("gplots")
# install.packages("png")
# install.packages("e1071")
# install.packages("rsvg")
# install.packages("XML")
# install.packages("igraph")
# install.packages("knitr")
# 
# BiocManager::install("biomaRt")
# 
# install.packages("biomaRt")
# install.packages("org.Hs.eg.db")
# BiocManager::install("org.Hs.eg.db")
# 
# install.packages("here")
# install.packages("rjson")

# load libraries

library("rJava")
options(java.parameters = "-Xmx1048m")
library("xlsx")
library("corrplot")

library("R.matlab")

library("rjson")
library("gplots")

library("png")
library("e1071")
library("rsvg")
library("XML")
library("igraph")

library('knitr')
library("biomaRt")
library('org.Hs.eg.db')

library("here")

################################################################ PARAMETERS ###############################################################

#set parameters

prefix<-"NGT_SPLIT_TREE_9000_NAto0_"

# VERSION 2:
#colsToUse <- c("MOUSE", "OTOGA", "CALJA", "MACMU", "NOMLE", "GORGO", "PANTR", 
               #"DENISOVAN", "NEANDERTHAL", "HUMAN", "MO_CMNGPDNH", "MOC_MNGPDNH", 
               #"MOCM_NGPDNH", "MOCMN_GPDNH", "MOCMNG_HNDP", "MOCMNGP_HND", 
               #"MOCMNGPD_HN", "MOCMNP_HNDG", "MOCMNDHN_PG", "MOCMNGPH_ND", 
               #"MOCMNGPN_HD")

# TEST WEIGHTS: take header from mmc2 file which already contains meaningful column names - reason: we do want to prevent us from swapping columns

#Folder for predicted functional maps for human
functionalMapsHuman <- here("storage","results_functionalmaps_human",paste0(prefix,"evolution_sets_human_linear_DNDS_weighted"))

# Use these for different subtrees (all, C3,E2 or C)
#transistionsToUseForFunctionalMap<-1:length(colsToUse)
transistionsToUseForFunctionalMap<-1:21
transistionsToUseForFunctionalMapPostfix<-""

source("./functions/DataPrep-functions.R")
