# Supplementary material for: Computational reconstruction of evolutionary selection in human brain networks
Source: Front Neuroinform. 2026 Jan 26;19:1623174. doi: 10.3389/fninf.2025.1623174 (PMC12883834; doi:10.3389/fninf.2025.1623174)
Supplement: Supplementary file 1 [file Data_Sheet_1.zip › Piszczek et al Genetic-Trait-Mining/DataPrep-02_dnds_preprocessing.R]

### This script prepares the genomic data (estimated dnds values) which is provided as a csv file.
### Preparation steps include data import, filtering and selection of genes, normalization, and plot generation.

### This script also prepares the list of genes used which will be needed for the prediction of functional maps.

#############################################################################################################################################################

# input: csv file which contains genes (rows) with the following informations (taken from the supplementary information of the paper)
# stored locally at "R:\Haubensak\in_use\Neandearthaler_2.0\Original_Code\Supplementary Data\1-s2.0-S221112472201107X-mmc3.xlsx"

#    * tree
#    * Entrez ID
#    * Ensemble ID
#    * OMA ID

#    * estimated dnds value of the gene in the species "Mouse","Bushbaby","Marmoset","Macaque","Gibbon","Gorilla","Chimp", 
#      "Denisovan","Neanderthal","AMH"

#    * estimated dnds value of the gene in 11 different branches "MO_CMNGPDNH","MOC_MNGPDNH","MOCM_NGPDNH","MOCMN_GPDNH","MOCMNG_HNDP", 
#      "MOCMNGP_HND","MOCMNGPD_HN","MOCMNP_HNDG","MOCMNDHN_PG","MOCMNGPH_ND","MOCMNGPN_HD"

##########################################################################################################################################################################################
# DNDS RATIO DATA IMPORT
##########################################################################################################################################################################################

#dnds<-read.csv2(here("storage","input","mmc2.csv"),stringsAsFactors=FALSE,dec = ".",sep=",", skip=1, header=0)

# TEST WEIGHTINGS:

dnds<-read.csv2(here("storage","input","mmc2.csv"),stringsAsFactors=FALSE,dec = ".",sep=",", skip=0, header=1)

names(dnds)[names(dnds) == "Table.S2..Related.to.Figure.1..Figure.S2."] <- "tree"

#columnsDNDS <- c("tree", "Entrez ID", "Enseble ID", "OMA ID", "MOUSE", "OTOGA", "CALJA", "MACMU", "NOMLE", "GORGO", "PANTR",
#                 "DENISOVAN", "NEANDERTHAL", "HUMAN", "MO_CMNGPDNH", "MOC_MNGPDNH", "MOCM_NGPDNH", "MOCMN_GPDNH", "MOCMNG_HNDP", "MOCMNGP_HND", 
#                 "MOCMNGPD_HN", "MOCMNP_HNDG", "MOCMNDHN_PG", "MOCMNGPH_ND", "MOCMNGPN_HD")

#colnames(dnds) <- columnsDNDS

# values below zero mean:
#-1 - unstable dn/ds in 5 runs
#-2 - short edge, unstable
#-3 - 0 values, dN=0
#-4 - 999 values, dS=0
#-5 identical sequences (the majority between HUMAN and NEANDERTHAL)

# TEST WEIGHTINGS: to still have this variable defined for further use
#colsToUse <- colnames(dnds)                                                    # this lead to ID number columns in the biclustering!! --> exclude the first 4 columns
colsToUse <- colnames(dnds)[5:length(colnames(dnds))]


humanEntrez<-dnds[,2]

print(paste0("Dimension of data: ",dim(dnds)[1]," x ",dim(dnds)[2]))

##########################################################################################################################################################################################
# HUMAN GENE EXPRESSION DATA IMPORT
##########################################################################################################################################################################################

if(!exists("expressionHuman") && !exists("entrezIDsOfRowsHuman")){              #this if just makes it faster to reload biopsy site level
  #all_genes<-readMat(here("storage","input","all_genes_expression_Human.mat")) #gene expression data, since readMat is quite slow
  all_genes<-readMat(here("storage","input","all_genes_expression_Human_original.mat"))  #original file from the published paper
  expressionHuman<-all_genes$expressionMatrix
  entrezIDsOfRowsHuman<-all_genes$entrezIDsOfRows
  
  remove(all_genes)
  gc()
  
  
  expressionHuman<-t(apply(expressionHuman,1,function(x){(x-median(x,na.rm=TRUE))/mad(x,na.rm=TRUE)})) #normalize robust per biopsy site
  expressionHuman<-apply(expressionHuman,2,function(x){(x-median(x,na.rm=TRUE))/mad(x,na.rm=TRUE)})    #normalize robust per gene (i.e. over the brain)
}

print(paste0("Dimension of human data: ",dim(expressionHuman)[1]," x ",dim(expressionHuman)[2]))

##########################################################################################################################################################################################
# GENE FILTERING
##########################################################################################################################################################################################

# Filter for genes which are in ABA and DNDS and human

entrezIDsInAMBAandDNDSHuman<-intersect(unique(humanEntrez),unique(entrezIDsOfRowsHuman))
print(paste0("Human genes that are in ABA and DNDS-ratio file: ",length(entrezIDsInAMBAandDNDSHuman)))


#Filter for genes that are human (and are in the DNDS ratio file)

humanEntrezInAmba<-unique(humanEntrez[is.element(humanEntrez,entrezIDsInAMBAandDNDSHuman)])
print(paste0("Genes that are in human (and are in the DNDS ratio file): ",length(humanEntrezInAmba), " unique: ",length(unique(humanEntrezInAmba))))

##########################################################################################################################################################################################
# DEFINITION OF BRANCHES USED & TRANSFORMATION OF UNUSEFUL DNDS RATIO VALUES
##########################################################################################################################################################################################

#Select columns (branches) that should be used. Take only rows (genes) that have no NAs in the branches and are not all 0
#Take also the mean for genes that are not unique for a human

dnds[,colsToUse]<-apply(dnds[,colsToUse],2,function(x){as.numeric(x)})

dnds[,colsToUse][(dnds[,colsToUse]==(-3)) & !is.na(dnds[,colsToUse])]<-0 #set DNDS ratios wih a -3 value (dN=0, dS>0) to 0

dnds[,colsToUse][dnds[,colsToUse]<0 & !is.na(dnds[,colsToUse])]<-NA # set other special values below 0 to NA

print(paste0("Use cols: "))
print(colnames(dnds[,colsToUse]))

##########################################################################################################################################################################################
# SELECTION OF ROWS (GENES)
##########################################################################################################################################################################################

print(paste0("Rows before filter: ",dim(dnds)[1]))

# Compute the mean for genes which are not unique in human

dnds_per_gene<-matrix(0,nrow=length(humanEntrezInAmba),ncol=length(colsToUse))
for(actCol in 1:length(colsToUse)){
  for(actRow in 1:length(humanEntrezInAmba)){
    dnds_per_gene[actRow,actCol]<-mean(dnds[humanEntrez==humanEntrezInAmba[actRow],colsToUse[actCol]],na.rm=TRUE)
  }
}

dnds_per_gene[is.nan(dnds_per_gene)]<-NA

print(paste0("Rows after filter for unique human of the selected columns: ",dim(dnds_per_gene)[1]))

# Edit matrix

rownames(dnds_per_gene)<-humanEntrezInAmba
colnames(dnds_per_gene)<-colsToUse

head(dnds_per_gene)

# Output check

print(paste0("Dimension of data: ",dim(dnds_per_gene)[1]," x ",dim(dnds_per_gene)[2]," length of entrez (should be first dimension: ",
             length(humanEntrezInAmba)))

print("Amount of rows not NA")
apply(as.matrix(dnds_per_gene),2,function(x){sum(!is.na(x))})

##########################################################################################################################################################################################
#Rank-Normalize dnds column wise
##########################################################################################################################################################################################

print(paste0("Column means/sd before normalization: "))
cbind(apply(as.matrix(dnds_per_gene),2,function(x){mean(x,na.rm=TRUE)}),apply(as.matrix(dnds_per_gene),2,function(x){sd(x,na.rm=TRUE)}))


normalized_dnds_per_gene<-(apply(as.matrix(dnds_per_gene),2,function(x){
  y<-x[!is.na(x)]
  y[y>0]<-rank(y[y>0],ties.method="min",na.last="keep")/sum(!is.na(y[y>0]))
  x[!is.na(x)]<-y
  x
}))
normalized_dnds_per_gene[dnds_per_gene==0]<-0 
colnames(normalized_dnds_per_gene)<-colnames(dnds_per_gene)


print(paste0("Column means/sd after normalization: "))
cbind(apply(as.matrix(normalized_dnds_per_gene),2,function(x){mean(x,na.rm=TRUE)}),
      apply(as.matrix(normalized_dnds_per_gene),2,function(x){sd(x,na.rm=TRUE)}),
      apply(as.matrix(normalized_dnds_per_gene),2,function(x){sum(x==min(x,na.rm=TRUE),na.rm=TRUE)}))

##########################################################################################################################################################################################
#Plot and write not normalized data
##########################################################################################################################################################################################

# Create directories for plots and csvs in storage, if they do not already exist:

pathToDndsPics <- paste0(here("storage","dnds_distribution_plots"),"/")
# print(pathToDndsPics)
if(!dir.exists(pathToDndsPics)){
  dir.create(pathToDndsPics)
}

pathToDndsCsvs <- paste0(here("storage","dnds_csvs"),"/")
if(!dir.exists(pathToDndsCsvs)){
  dir.create(pathToDndsCsvs)
}


# csv of not normalized data

write.csv2(dnds_per_gene,here("storage", "dnds_csvs", "dnds_per_gene.csv"))


# Boxplot of not normalized data 

png(paste0(pathToDndsPics,"dnds_boxplot.png"),width=round(1200*0.45),height=300)
boxplot(dnds_per_gene,outline=FALSE,main="Not normalized (without outlier)")
dev.off();

# Boxplot of not normalized data with quantiles

png(paste0(pathToDndsPics, "dnds_boxplot_quantiles.png"),width=round(1200*0.45),height=300)
par(mar=c(8,5,1,1))
boxplot(dnds_per_gene,outline=FALSE,main="Not normalized (without outlier)",las=2)
dev.off();


# Boxplot of not normalized data with 90 percentile

n <- ncol(dnds_per_gene)
# width of each boxplot is 0.8
x0s <- 1:n - 0.4
x1s <- 1:n + 0.4
# these are the y-coordinates for the horizontal lines
# that you need to set to the desired values.
y0s <- apply(dnds_per_gene,2,function(x){quantile(x,0.9,na.rm=TRUE)})


png(paste0(pathToDndsPics, "dnds_boxplot_90percentile.png"),width=round(1200*0.45),height=300)
par(mar=c(8,5,1,1))
boxplot(dnds_per_gene,outline=FALSE,main="Not normalized (without outlier)",las=2)
segments(x0 = x0s, x1 = x1s, y0 = y0s, col = "red")
dev.off();


##########################################################################################################################################################################################
#Plot and write normalized data
##########################################################################################################################################################################################

png(paste0(pathToDndsPics,"normalized_dnds_boxplot_without_outlier.png"),width=round(1200*0.45),height=300)
boxplot(normalized_dnds_per_gene,outline=FALSE,main="normalized (without outlier)")
dev.off();

png(paste0(pathToDndsPics,"normalized_dnds_boxplot_with_outlier.png"),width=round(1200*0.45),height=300)
boxplot(normalized_dnds_per_gene,outline=TRUE,main="normalized (with outlier)")
dev.off();


write.csv2(normalized_dnds_per_gene,here("storage", "dnds_csvs", "normalized_dnds_per_gene.csv"))

##########################################################################################################################################################################################
#Plot DNDS gene wide heatmap
##########################################################################################################################################################################################

normalized_dnds_per_gene_with_reordered<-normalized_dnds_per_gene[,c(1:19,21,20)]

dnds_per_gene_with_reordered<-dnds_per_gene[,c(1:19,21,20)]
dnds_per_gene_with_reordered[dnds_per_gene_with_reordered>1.5]<-1.5

svg(paste0(pathToDndsPics,"dnds_heatmap.svg"),width=9,height=20)
heatmap.2(normalized_dnds_per_gene_with_reordered,
          density.info="none",
          trace="none",
          scale="none",
          dendrogram="row",
          na.color="#F0F0F0",
          Colv=NA,
          #keysize = 0.8,
          #key.par = list(mar=c(4,0.3,8,0.3),cex=6),
          key.title=NA,
          key.xlab="Ranked DN/DS",
          cexCol=1,
          srtCol= 90,
          labRow = FALSE,
          col=c(colorpanel(100,"#ffffb2","#feb24c","#bd0026")),
          margins = c(20,5),
          distfun = function(mat) {
            edist <- dist(mat)
            edist[which(is.na(edist))] <- max(edist, na.rm=TRUE) * 1.1 
            return(edist)
          },
          adjCol = c(1,1))
dev.off()

svg(paste0(pathToDndsPics, "dnds_heatmap_raw.svg"),width=9,height=20)
heatmap.2(dnds_per_gene_with_reordered,
          density.info="none",
          trace="none",
          scale="none",
          dendrogram="row",
          na.color="#F0F0F0",
          Colv=NA,
          #keysize = 0.8,
          #key.par = list(mar=c(4,0.3,8,0.3),cex=6),
          key.title=NA,
          key.xlab="Ranked DN/DS",
          cexCol=1,
          srtCol= 90,
          labRow = FALSE,
          col=c(colorpanel(100,"#ffffb2","#feb24c","#bd0026")),
          margins = c(20,5),
          distfun = function(mat) {
            edist <- dist(mat)
            edist[which(is.na(edist))] <- max(edist, na.rm=TRUE) * 1.1 
            return(edist)
          },
          adjCol = c(1,1))
dev.off()

##########################################################################################################################################################################################
# Gene list prep
##########################################################################################################################################################################################

#get names of genes (-> gene list)

humanGeneNames<-unlist(mapIds(org.Hs.eg.db, paste(humanEntrezInAmba), 'SYMBOL', 'ENTREZID'))

write.csv2(humanEntrezInAmba,here("storage", "dnds_csvs", "humanEntrezIDs.csv"))

#Generate genes lists for predicting functional maps WEIGHTED

addEntrezIDsHumanWeighted <- function(humanEntrezInAmba,gene_list_name_entrez_human,ratios){
  setEntrezHuman<-c()
  
  for(entrezIndex in (1:length(humanEntrezInAmba))){
    humanEntrez<-humanEntrezInAmba[entrezIndex]
    
    if(!is.na(humanEntrez)){
      if(length(setEntrezHuman)<length(unique(c(setEntrezHuman,humanEntrez)))){
        setEntrezHuman<-c(setEntrezHuman,humanEntrez)
        geneName<-unique(humanGeneNames[humanEntrezInAmba==humanEntrez])
        geneName<-geneName[!is.na(geneName)]
        if(length(geneName)==0){
          geneName<-paste0("entrez_",humanEntrez)
        }else{
          geneName<-geneName[1]
        }
        
        #humanName<-strsplit(geneName,"_")[[1]][1]
        humanName<-geneName
        humanName<-gsub("\\-", "_",humanName)
        humanName<-gsub("\\.", "_",humanName)
        humanName<-gsub("\\ ", "_",humanName)
        if(!is.na(ratios[entrezIndex]) && (ratios[entrezIndex]>0)){             #exclude genes with 0 weightings (just makes the list smaller and therefore the algorithm more performant)
          gene_list_name_entrez_human<-rbind(gene_list_name_entrez_human,c(humanName,humanEntrez,ratios[entrezIndex]))
        }
      }
    }
    
    
  }
  return(gene_list_name_entrez_human)
}

gene_list_name_entrez_human<-matrix("",0,3)

set.seed(42)

for(branch in transistionsToUseForFunctionalMap){
  print(paste0("branch: ",branch))
  print(paste0("GeneAmount:",sum(!is.na(normalized_dnds_per_gene[,branch]) & (normalized_dnds_per_gene[,branch]>0))))
  gene_list_name_entrez_human<-rbind(gene_list_name_entrez_human,c(paste0("dndsweighted_trans",branch),"",""))
  
  gene_list_name_entrez_human<-addEntrezIDsHumanWeighted(humanEntrezInAmba,gene_list_name_entrez_human,(normalized_dnds_per_gene[,branch]))
  gene_list_name_entrez_human<-rbind(gene_list_name_entrez_human,c("","",""))
  
}


# Create directory (if not existent already)

if(!dir.exists(here("storage", "sets_to_run_human"))){
  dir.create(here("storage", "sets_to_run_human"))
}


# Store gene list

geneListHuman = paste0(here("storage", "sets_to_run_human"),"/","NGT_SPLIT_TREE_9000_NAto0_evolution_sets_human_linear_DNDS_weighted")

# ORIGINAL CODE:
#write.table(gene_list_name_entrez_human,paste0(paste0(here("storage", "setsToRunHuman"),'/',
#                                                      strsplit(functionalMapsHuman,"/")[[1]][length(strsplit(functionalMapsHuman,"/")[[1]])],".csv")),
#            sep=";", row.names = FALSE, col.names = FALSE, quote = FALSE)

write.table(gene_list_name_entrez_human,paste0(geneListHuman,".csv"),sep=";", row.names = FALSE, col.names = FALSE, quote = FALSE)
