# Supplementary material for: Computational reconstruction of evolutionary selection in human brain networks
Source: Front Neuroinform. 2026 Jan 26;19:1623174. doi: 10.3389/fninf.2025.1623174 (PMC12883834; doi:10.3389/fninf.2025.1623174)
Supplement: Supplementary file 1 [file Data_Sheet_1.zip › Piszczek et al Genetic-Trait-Mining/DataPrep-03_taskfmri_networks_definitions.R]

# (adapted for new Neurosynth data with 63 keywords)

##########################################################################################################################################################################################

# This script prepares task-evoked functional brain activity data.

##########################################################################################################################################################################################


# Create the directory for csvs (if not there already)

pathToFmriCsvs <- paste0(here("storage","fmri_csvs"),"/")

if(!dir.exists(pathToFmriCsvs)){
  dir.create(pathToFmriCsvs)
}

# Create the directory for plots (if not there already)

pathToFmriPlots <- paste0(here("storage","fmri_plots"),"/")

if(!dir.exists(pathToFmriPlots)){
  dir.create(pathToFmriPlots)
}

##########################################################################################################################################################################################
# HCP DATA
##########################################################################################################################################################################################

#Load task fmri data

# OLD: Import HCP 900 data

#taskfmri<-readMat(here("storage","input","taskfMRI_original.mat"))$taskfMRI
#tasknames<-unlist(readMat(here("storage","input","taskfMRI_original.mat"))$tasknames)
#tasknames <- gsub("tfMRI_", "", tasknames)

# NEW: Import HCP 1200 data

taskfmri<-readMat(here("storage","input","taskfMRI_HCP.mat"))$taskfMRI1200
tasknames<-unlist(readMat(here("storage","input","taskfMRI_HCP.mat"))$tasknames)
tasknames <- gsub("tfMRI_", "", tasknames)

head(taskfmri)
print(tasknames)

### NEW: we run the filtering & grouping again because we need MOTOR-LF#RF and RE-AVG as outgroups ###

# CONTRAST TASKS

#Remove the contrast tasks i.e. only take the direct tasks

dif_tasks<-c(3,6,9,10,17:22,25,28,39,44:47)
tasknames<-tasknames[-dif_tasks]
taskfmri<-taskfmri[,-dif_tasks]
colnames(taskfmri)<-tasknames

# TASK GOUPS

#define taskgroups

colnames(taskfmri)[5:6] <- paste("LA-AVG", colnames(taskfmri)[5:6], sep = "_")
colnames(taskfmri)[c(7,9)] <- paste("MO-RF+LF", colnames(taskfmri)[c(7,9)], sep = "_")
colnames(taskfmri)[11] <- paste("MO-T", colnames(taskfmri)[11], sep = "_")
colnames(taskfmri)[c(8,10)] <- paste("MO-RH+LH", colnames(taskfmri)[c(8,10)], sep = "_")
colnames(taskfmri)[12] <- paste("MO-RH+LH", colnames(taskfmri)[12], sep = "_")
colnames(taskfmri)[16] <- paste("SO-TOM", colnames(taskfmri)[16], sep = "_")
colnames(taskfmri)[1] <- paste("EM-FACES", colnames(taskfmri)[1], sep = "_")
colnames(taskfmri)[2] <- paste("EM-SHAPE", colnames(taskfmri)[2], sep = "_")
taskfmri[,3]<-apply(taskfmri[,3:4],1,mean)
colnames(taskfmri)[4] <- paste("GA-REWARD", colnames(taskfmri)[4], sep = "_")
colnames(taskfmri)[3] <- paste("GA-AVG", "GAMBLING_AVG", sep = "_")
colnames(taskfmri)[13:14] <- paste("RE-AVG", colnames(taskfmri)[13:14], sep = "_")
colnames(taskfmri)[c(18,22,28)] <- paste("WM-FACE", colnames(taskfmri)[c(18,22,28)], sep = "_")
colnames(taskfmri)[c(17,19:21,23:27,29:30)] <- paste("WM-REST", colnames(taskfmri)[c(17,19:21,23:27,29:30)], sep = "_")

# FURTHER TASK FILTERING

#Remove tasks that were not used in the paper

#taskfmri<-taskfmri[,-15]
#taskfmri<-taskfmri[,-2]

# This previously used filter is not applicable for HCP 1200 data, since the values are completely different (Cohen's D)

#taskfmri[is.na(taskfmri)]<-0
#taskfmri[abs(taskfmri)<5]<-0 #removing insiginificant values (smaller than 5 sigmas)

# Heatmap

svg(paste0(pathToFmriPlots,"taskfmri_heatmap.svg"),width=9,height=20)
heatmap.2(cor(taskfmri),cexCol=0.5,cexRow=0.5,scale="none",density.info="none", trace="none")
dev.off();

# GROUP MERGING

# Assign task fMRI data to task groups and compute the mean if more than one task class is involved in a group

taskClasses<-sapply(colnames(taskfmri),function(x){sapply(strsplit(x, "_"),"[[",1)})

taskGroupfmri<-sapply(unique(taskClasses),function(x){
  if(sum(x==taskClasses)>1){
    rowMeans(taskfmri[,x==taskClasses])
  }else{
    taskfmri[,x==taskClasses]
  }})

# IF NO FILTERING/GROUPING/ETC. HAS BEEN DONE, this is necessary to still have the code running:
# COMMENT OUT if the above steps have been performed!
#taskGroupfmri <- taskfmri


taskfmri <- taskGroupfmri

# but exclude the naming of the rows as these are super long names from the ontology:
#rownames(taskGroupfmri)<-namesOfBiopsyHuman


##########################################################################################################################################################################################
# NETWORKS THROWN OUT
##########################################################################################################################################################################################

##########################################################################################################################################################################################
# NEUROSYNTH DATA
##########################################################################################################################################################################################

# load neurosynth data (prepared in matlab Neurosynth script)biopsy_zvals_list

taskfmriNeurosynth<-readMat(here("storage","input","taskfMRI_Neurosynth.mat"))$taskfMRINeurosynth
tasknamesNeurosynth<-unlist(readMat(here("storage","input","taskfMRI_Neurosynth.mat"))$filenames)

for (i in 1:length(tasknamesNeurosynth)){
  #print(tasknamesNeurosynth[i])
  tasknamesNeurosynth[i] <- strsplit(tasknamesNeurosynth[i],"\\_")[[1]][1]
  tasknamesNeurosynth[i]<-chartr(" ","_",tasknamesNeurosynth[i])
  print(tasknamesNeurosynth[i])
}

##### add Neurosynth data to the matrix

head(taskfmri)
# we want to add new columns to this matrix

taskfmri <- cbind(taskfmri,taskfmriNeurosynth)
head(taskfmri)

##### add column names to matrix

colnames(taskfmri) <- c(colnames(taskGroupfmri), tasknamesNeurosynth)
head(taskfmri)
