# Supplementary material for: Computational reconstruction of evolutionary selection in human brain networks
Source: Front Neuroinform. 2026 Jan 26;19:1623174. doi: 10.3389/fninf.2025.1623174 (PMC12883834; doi:10.3389/fninf.2025.1623174)
Supplement: Supplementary file 1 [file Data_Sheet_1.zip › Piszczek et al Genetic-Trait-Mining/DataPrep-04_correlations_for_biclustering.R]

# The first section provides correlations which are later used for biclustering.
# The aim of the further produced correlation matrices and heatmaps is not so clear by now, the results do not seem to be used later.


##########################################################################################################################################################################################
#Create directories for plots and csvs & store the paths in variables
##########################################################################################################################################################################################

prefix<-"NGT_SPLIT_TREE_9000_NAto0_"


# general directory "biclustering"

if(!dir.exists(here("storage", "biclustering"))){
  dir.create(here("storage", "biclustering"))
}

pathToBiclustering <- paste0(here("storage", "biclustering"),"/")


# general directory "NGT_SPLIT_TREE_9000_NAto0_"

if(!dir.exists(here("storage", prefix))){
  dir.create(here("storage", prefix))
}

pathToPrefix <- paste0(here("storage", prefix), "/")


# subdirectory "branch_to_network_and_tasks_correlation_dndsweighted"

if(!dir.exists(here("storage", prefix, "branch_to_network_and_tasks_correlation_dndsweighted"))){
  dir.create(here("storage", prefix, "branch_to_network_and_tasks_correlation_dndsweighted"))
}

pathToSubPrefix <- paste0(here("storage", prefix, "branch_to_network_and_tasks_correlation_dndsweighted"), "/")


# subsubdirectory "additional_plots"

if(!dir.exists(here("storage", prefix, "branch_to_network_and_tasks_correlation_dndsweighted", "additional_plots"))){
  dir.create(here("storage", prefix, "branch_to_network_and_tasks_correlation_dndsweighted", "additional_plots"))
}

pathToSubSubPrefix <- paste0(here("storage", prefix, "branch_to_network_and_tasks_correlation_dndsweighted", "additional_plots"), "/")

##########################################################################################################################################################################################
#Create gene-wise correlation to tasks and networks for biclustering (creates input for GABi)
##########################################################################################################################################################################################

resultsTableCorrelation<-matrix(0,length(humanEntrezInAmba),ncol(taskfmri))
rownames(resultsTableCorrelation)<-humanEntrezInAmba
colnames(resultsTableCorrelation)<-c(colnames(taskfmri))

for(k in 1:length(humanEntrezInAmba)){
  
  resultsTableCorrelation[k,(1:ncol(taskfmri))]<-apply(abs(taskfmri),2,function(x){
    cor(x,expressionHuman[,match(humanEntrezInAmba[k],entrezIDsOfRowsHuman)],use ="pairwise.complete.obs",method="spearman")
  })
}

write.csv2(resultsTableCorrelation,paste0(pathToBiclustering,"gene_task_network_correlation_brainwide.csv"))
head(resultsTableCorrelation)

######## This csv serves as an input in GABI_BICLUSTERING.R! ######## 
# (optional todo: save it as rds file --> make reading faster)


##########################################################################################################################################################################################
# Additional correlations and plots (does not have to be run if not needed)
##########################################################################################################################################################################################

# edit gene_wise_network_correlation manually

gene_wise_network_correlation<-resultsTableCorrelation
gene_wise_network_correlationOrg<-gene_wise_network_correlation

gene_wise_network_correlation[,1:11]<-rank(gene_wise_network_correlation[,1:11],ties.method="max",
                                           na.last=FALSE)/length(unlist(gene_wise_network_correlation[,1:11]))
gene_wise_network_correlation[,12:22]<-rank(gene_wise_network_correlation[,12:22],ties.method="max",
                                            na.last=FALSE)/length(unlist(gene_wise_network_correlation[,12:22]))

gene_wise_network_correlation[,]<-t(apply(gene_wise_network_correlation[,],1,function(x){
  rank(x,ties.method="max",na.last=FALSE)/length(x)
}))

gene_wise_network_correlation[,]<-t(apply(gene_wise_network_correlation[,],1,function(x){
  x[x==min(x)]<-0
  x
}))

gene_wise_network_correlation[gene_wise_network_correlationOrg<=0.1]<-0

#DNDS to network correlation

time_clusters_celltype_cor<-cor(dnds_per_gene,(gene_wise_network_correlation),method="spearman",use="pairwise.complete.obs")

rownames(time_clusters_celltype_cor)<-colnames(dnds_per_gene)
colnames(time_clusters_celltype_cor)<-colnames(gene_wise_network_correlation)

time_clusters_celltype_cor<-time_clusters_celltype_cor[,apply(time_clusters_celltype_cor,2,function(x){sum(is.na(x))})<nrow(time_clusters_celltype_cor)]
time_clusters_celltype_cor[is.na(time_clusters_celltype_cor)]<-0

heatmap.2((time_clusters_celltype_cor),scale="none",density.info="none",cexRow=0.8,cexCol=0.8, trace="none",col=colorpanel(100, "blue","white", "red"),
          key.xlab = "Spearman rank correlation",dendrogram="col",Rowv=NA)
dev.copy(png,paste0(pathToBiclustering,"DNDS_col_Network_col_cor.png"),width=1000,height=500)
dev.off();

write.csv2(time_clusters_celltype_cor,paste0(pathToBiclustering, "DNDS_col_Network_col_cor.csv"))


# (Normalize rows)

time_clusters_celltype_cor_norm<-t(apply(time_clusters_celltype_cor,1,scale))
time_clusters_celltype_cor_norm[time_clusters_celltype_cor_norm>3]<-3
time_clusters_celltype_cor_norm[time_clusters_celltype_cor_norm<(-3)]<-(-3)

colnames(time_clusters_celltype_cor_norm)<-colnames(time_clusters_celltype_cor)
rownames(time_clusters_celltype_cor_norm)<-rownames(time_clusters_celltype_cor)


heatmap.2((time_clusters_celltype_cor_norm),scale="none",density.info="none",cexRow=0.8,cexCol=0.8, trace="none",col=colorpanel(100, "blue","white", "red"),
          key.xlab = "Row z-score",dendrogram="col",Rowv=NA)
dev.copy(png,paste0(pathToBiclustering,"DNDS_col_Network_col_cor_row_norm.png"),width=1000,height=500)
dev.off()
