# Supplementary material for: Computational reconstruction of evolutionary selection in human brain networks
Source: Front Neuroinform. 2026 Jan 26;19:1623174. doi: 10.3389/fninf.2025.1623174 (PMC12883834; doi:10.3389/fninf.2025.1623174)
Supplement: Supplementary file 1 [file Data_Sheet_1.zip › Piszczek et al Genetic-Trait-Mining/DataPrep-05_predict_human_expression_synergy.R]

# This script predicts functional maps based on gene expression data.


##########################################################################################################################################################################################
##### Settings, functions and preparations #####
##########################################################################################################################################################################################
#install.packages("foreach")
#install.packages("doParallel")
#install.packages("iterators")
#install.packages("fields")
#install.packages("fastcluster")
#install.packages("clue")
#install.packages("GA")
#install.packages("rsvg")


# load libraries

library(foreach)
library(doParallel)
library(iterators)
library(fields)
library(fastcluster)
library(clue)
library(GA)
library(rsvg)

library("here")

library("rJava")
options(java.parameters = "-Xmx1048m")
library("xlsx")
library("corrplot")

library("R.matlab")

library("rjson")
library("gplots")

library("png")
library("e1071")
library("rsvg")
library("XML")
library("igraph")

library('knitr')
library("biomaRt")
library('org.Hs.eg.db')


# store path to sets_to_run_human in a variable
setsToRunFolder <- here("storage","sets_to_run_human")

# create results directory (if not existent already)

if(!dir.exists(here("storage", "results_functionalmaps_human"))){
  dir.create(here("storage", "results_functionalmaps_human"))
}

##### Extra #####

# create directory for brain slices (if not existent already)

if(!dir.exists(here("storage", "slice_svg"))){
  dir.create(here("storage", "slice_svg"))
}

storageSliceSvgPath <- here("storage", "slice_svg")
#print(storageSliceSvgPath)
#print(pathToSliceSvg)

# copy template files from input directory to the just created directory

for (x in 1:104){
  
  #fileName <- paste0(pathToSliceSvg,"/", x,".svg")
  fileName <- paste0(storageSliceSvgPath,"/", x,".svg")
  fileNameInput <- paste0(pathToSliceSvg,"/", x,".svg")
  
  print(fileName)
  if(!file.exists(fileName)){
    #print("does not exist -> copy")
    #print(fileNameInput)
    #print(fileName)
    file.copy(from = fileNameInput, to = fileName)}
  
}


##########################################################################################################################################################################################

# read ontology and store it in the variable "document"

#ontology file (gives information for every region in the Allen brain atlas)
document <- fromJSON(file=here("storage","input","ontologyHuman.json"), method='C')


# prepare brain atlas

print("Load atlas")
#atlasRegions<-readMat(here("storage", "input", "atlasRegionsHuman.mat"))
atlasRegions<-readMat(here("storage", "input", "atlasRegionsHuman_original.mat"))    #original file from the published paper
                                                                                  
#atlasRegions is a 3D volume reformated to a 1D vector
#this is also done for gene expression volumes. In this script
#we do not work with 3D volumes, since it's easier in R to work 
#with vectors. The variable index maps [x,y,z] coordinates to the
#1D vector 
indexX<-atlasRegions$indexX
indexY<-atlasRegions$indexY
indexZ<-atlasRegions$indexZ
atlasRegions<-as.vector(atlasRegions$atlasRegions)

#Basically all atlas regions (everything that is within the brain)
atlasRegionsBiggerZero<-atlasRegions[atlasRegions>0]

#Create region-index for plotting
uniqueRegions<-c()

for (x in 1:11){
  
  #fileName <- paste0(here("storage","slice_svg"),"/",x*9,".svg")               # directory changed as the files do not have to be downloaded but are
  fileName <- paste0(here("storage","input","slice_svg"),"/",x*9,".svg")        # provided in the input directory (15/05/2023, LR)
  
  
  xmlfile=xmlParse(fileName)
  xmltop = xmlRoot(xmlfile)
  
  uniqueRegions<-unique(c(uniqueRegions,recursiveGetAllStructures(xmltop[['g']])))
}

uniqueRegionAtlas<-list()
if(file.exists(here("storage","uniqueRegionAtlas.rds"))){
  
  uniqueRegionAtlas<-readRDS(here("storage","uniqueRegionAtlas.rds"))
}else{
  for(actRegion in 1:length(uniqueRegions)){
    uniqueRegionAtlas[[actRegion]]<-getSmallestParentAtlasRegions(atlasRegions,uniqueRegions[actRegion])
  }
  
  saveRDS(uniqueRegionAtlas,here("storage","uniqueRegionAtlas.rds"))
}


# read gene expression data of all genes

allGenesData<-here("storage", "input", "all_genes_expression_Human_original.mat")        #original file from published paper 
#(result of "get_gene_expression_for_random_genes")

all_genes<-readMat(allGenesData)
expressionOfRandomGenes<-all_genes$expressionMatrix

# read list of selected genes for analysis

expressionOfRandomGenes<-expressionOfRandomGenes[,match(read.csv2(here("storage","dnds_csvs","humanEntrezIDs.csv"))[,2],
                                                        unlist(all_genes$entrezIDsOfRows))]
all_genes$entrezIDsOfRows<-all_genes$entrezIDsOfRows[match(read.csv2(here("storage","dnds_csvs","humanEntrezIDs.csv"))[,2],
                                                           unlist(all_genes$entrezIDsOfRows))]

##########################################################################################################################################################################################

# Settings (parallel computing, precision, number of batches)

useCores<-8    # original 4#cores that will be used for p-value computation and clustering. 
#If one chooses 1, no parallel computing will be used

#precision<-1000 # original 5000          #Amount of random gene-sets (synergies) that will be drawn for p-value computation
precision<-5000 # original 5000          #Amount of random gene-sets (synergies) that will be drawn for p-value computation
# reduced for testing

#splitInBatches<-5 # original 1             #Random gene-sets (synergies) will be stored in one matrix with "precision" cols.
splitInBatches<-1 
#This can be a problem regarding the size of the memory, therefore
#you can split the computation into batches. Batchsize = precision/splitInBatches
#The batchsize shouldn't be bigger than 1000


# Heatmap settings & plot function

trimExpression<-0.05        #Trim-factor for trimmed-mean gene-expression calculation of a gene set
                            #0.05 --> The upper 5% and lower 5% percent gene-expression for every grid point
                            #will be filtered. 

minimumPValueToVisualize<-10^(-8)

quantileScale<-TRUE
getColorScale<-function(amountOfColors,threshold){
  #return(jet.colors(amountOfColors))
  greyColor<-colorpanel(amountOfColors,"#f9f9f9","#a8a8a8","#7a7a7a")
  heatColor<-colorpanel(amountOfColors,"#ffffb2","#feb24c","#bd0026")
  
  if(is.na(threshold))
    return(heatColor)
  if(threshold<=1 || threshold==Inf)
    return(heatColor)
  return(c(greyColor[1:floor(threshold)],heatColor[(floor(threshold)+1):amountOfColors]))
}


#plots (stores a png to path_to_file) of spatial p-values (plotPvals) into several slices using the custom palette
#A color bar will be added, that shows significance at fdr005 and fdr01.
plot_mri_style_image<-function(path_to_file,plotPvals,fdr005,fdr01){
  
  #volume that will be plotted 
  m<-array(0, length(uniqueRegions))
  plotPvals[is.na(plotPvals)]<-1
  
  for(actRegion in 1:length(uniqueRegions)){
    m[actRegion]<-quantile(-log10(plotPvals[uniqueRegionAtlas[[actRegion]]]),0.9,na.rm=TRUE)
  }
  
  m[is.nan(m)]<-0
  m[is.na(m)]<-0
  m[m<0]<-0
  
  minimumPval<--log10(minimumPValueToVisualize)
  
  if(quantileScale){
    if(quantile(m[m>0],probs=0.99)<Inf){
      minimumPval<-quantile(m[m>0],probs=0.99)
    }
  }
  
  m[m>minimumPval]<-minimumPval
  
  png(paste0(path_to_file),width=2000,height=2666)  
  par(mfrow=c(4,3),mar = rep(0.1, 4)) 
  
  
  m<-round(m*1000)
  rb<-getColorScale(minimumPval*1000+1,-log10(fdr01)*1000+1)
  
  for (x in 1:11){
    
    fileName <- paste0(here("storage","slice_svg"),"/",x*9,".svg")
    
    
    xmlfile=xmlParse(fileName)
    xmltop = xmlRoot(xmlfile)
    
    recursiveColorChange(xmltop[['g']],uniqueRegions,rb[m+1])
    
    brainSVG <- rsvg(charToRaw(as(xmlfile, "character")),width=1000)
    plot(c(0,0), type="n", axes=F, xlab="", ylab="")
    rasterImage(brainSVG,1,-1,2,1)
  }
  image.scale <- function(z, zlim, col = heat.colors(12),
                          breaks, horiz=TRUE, ylim=NULL, xlim=NULL, ...){
    if(!missing(breaks)){
      if(length(breaks) != (length(col)+1)){stop("must have one more break than colour")}
    }
    if(missing(breaks) & !missing(zlim)){
      breaks <- seq(zlim[1], zlim[2], length.out=(length(col)+1)) 
    }
    if(missing(breaks) & missing(zlim)){
      zlim <- range(z, na.rm=TRUE)
      zlim[2] <- zlim[2]+c(zlim[2]-zlim[1])*(1E-3)#adds a bit to the range in both directions
      zlim[1] <- zlim[1]-c(zlim[2]-zlim[1])*(1E-3)
      breaks <- seq(zlim[1], zlim[2], length.out=(length(col)+1))
    }
    poly <- vector(mode="list", length(col))
    for(i in seq(poly)){
      poly[[i]] <- c(breaks[i], breaks[i+1], breaks[i+1], breaks[i])
    }
    xaxt <- ifelse(horiz, "s", "n")
    yaxt <- ifelse(horiz, "n", "s")
    if(horiz){YLIM<-c(0,1); XLIM<-range(breaks)}
    if(!horiz){YLIM<-range(breaks); XLIM<-c(0,1)}
    if(missing(xlim)) xlim=XLIM
    if(missing(ylim)) ylim=YLIM
    plot(1,1,t="n",ylim=ylim, xlim=xlim, xaxt=xaxt, yaxt=yaxt, xaxs="i", yaxs="i",cex.axis=8, ...)  
    for(i in seq(poly)){
      if(horiz){
        polygon(poly[[i]], c(0,0,1,1), col=col[i], border=NA)
      }
      if(!horiz){
        polygon(c(0,0,1,1), poly[[i]], col=col[i], border=NA)
      }
    }
    if(!(fdr005==0)){
      lines(c(-log10(fdr005),-log10(fdr005)),c(0,1),lty=3,lwd=5)
    }
    if(!(fdr01==0)){
      lines(c(-log10(fdr01),-log10(fdr01)),c(0,1),lwd=5)
    }
  }
  
  par(mgp=c(3,6,0))
  par(mar=c(15,5,15,5))
  
  image.scale(c(0,minimumPval),col=rb)
  dev.off()
  
}


##### Definition of rbga.int function


# This script is for maximizing contrast of gene expression synergy for gene sets.m)
# The code for the rbga.int function is from the R package genalg (general code) and gramEvol (genalg extended for integer chromosome) adapted for parallel computing
# genalg: https://github.com/egonw/genalg by Egon Willighagen and Michel Ballings
# gramEvol: https://github.com/fnoorian/gramEvol/ by Farzad Noorian and Anthony Mihirana

rbga.int <- function (ints=c(0,1), size = 10, suggestions = NULL, popSize = 200, iters = 100,
                      mutationChance = NA, elitism = NA, monitorFunc = NULL, ints.probs=rep(1/length(ints),length(ints)),
                      evalFunc = NULL, showSettings = FALSE, verbose = FALSE,useCores=useCores,dataMatrix=NULL,equalsIterationsForConvergence=10) {
  `%op%` <- if (useCores>1) `%dopar%` else `%do%`
  newIters<-0
  if (is.null(evalFunc)) {
    stop("A evaluation function must be provided. See the evalFunc parameter.")
  }
  vars = size
  if (is.na(mutationChance)) {
    mutationChance = 1/(vars + 1)
  }
  if (is.na(elitism)) {
    elitism = floor(popSize/5)
  }
  if (verbose)
    cat("Testing the sanity of parameters...\n")
  if (popSize < 5) {
    stop("The population size must be at least 5.")
  }
  if (iters < 1) {
    stop("The number of iterations must be at least 1.")
  }
  if (!(elitism < popSize)) {
    stop("The population size must be greater than the elitism.")
  }
  if (length(ints)<2) {
    stop("The number of integers must be at least 2.")
  }
  if (showSettings) {
    if (verbose)
      cat("The start conditions:\n")
    result = list(size = size, suggestions = suggestions,
                  popSize = popSize, iters = iters, elitism = elitism,
                  mutationChance = mutationChance)
    class(result) = "rbga"
    cat(summary(result))
  } else {
    if (verbose)
      cat("Not showing GA settings...\n")
  }
  if (vars > 0) {
    if (!is.null(suggestions)) {
      if (verbose)
        cat("Adding suggestions to first population...\n")
      population = matrix(nrow = popSize, ncol = vars)
      suggestionCount = dim(suggestions)[1]
      for (i in 1:suggestionCount) {
        population[i, ] = suggestions[i, ]
      }
      if (verbose)
        cat("Filling others with random values in the given domains...\n")
      for (child in (suggestionCount + 1):popSize) {
        population[child, ] = sample(ints, vars, rep = TRUE, prob=ints.probs)
      }
    } else {
      if (verbose)
        cat("Starting with random values in the given domains...\n")
      population = matrix(nrow = popSize, ncol = vars)
      for (child in 1:popSize) {
        population[child, ] = sample(ints, vars, rep = TRUE, prob=ints.probs)
      }
    }
    bestEvals = rep(NA, iters)
    meanEvals = rep(NA, iters)
    evalVals = rep(NA, popSize)
    for (iter in 1:iters) {
      if (verbose)
        cat(paste("Starting iteration", iter, "\n"))
      if (verbose)
        cat("Calucating evaluation values... ")
      
      clComputing <- c()
      if(useCores>1){
        clComputing <- makeCluster(useCores,type="PSOCK")
        registerDoParallel(clComputing)
      }
      evalVals<-foreach(allPop=1:popSize, i=icount(),.combine="c", .inorder=TRUE,.multicombine=TRUE,.export=c("geneExpressionSynergyOrg","expressionIndex","expressionOfGenes","trimExpression")) %op%{
        return(evalFunc(population[i,]))
      }
      if(useCores>1){
        stopCluster(clComputing)
      }
      
      bestEvals[iter] = min(evalVals)
      meanEvals[iter] = mean(evalVals)
      if (verbose)
        cat(" done.\n")
      if (!is.null(monitorFunc)) {
        if (verbose)
          cat("Sending current state to rgba.monitor()...\n")
        result = list(type = "integer chromosome", size = size,
                      popSize = popSize, iter = iter, iters = iters,
                      population = population, elitism = elitism,
                      mutationChance = mutationChance, evaluations = evalVals,
                      best = bestEvals, mean = meanEvals)
        class(result) = "rbga"
        monitorFunc(result)
      }
      
      newIters<-newIters+1
      
      if(iter>equalsIterationsForConvergence){
        if(length(unique(bestEvals[(iter-equalsIterationsForConvergence+1):iter]))==1){
          print("Converged!")
          break;
        }
      }
      
      if (iter < iters) {
        if (verbose)
          cat("Creating next generation...\n")
        newPopulation = matrix(nrow = popSize, ncol = vars)
        newEvalVals = rep(NA, popSize)
        if (verbose)
          cat("  sorting results...\n")
        sortedEvaluations = sort(evalVals, index = TRUE)
        sortedPopulation = matrix(population[sortedEvaluations$ix,], ncol = vars)
        if (elitism > 0) {
          if (verbose)
            cat("  applying elitism...\n")
          newPopulation[1:elitism, ] = sortedPopulation[1:elitism,]
          newEvalVals[1:elitism] = sortedEvaluations$x[1:elitism]
        }
        if (vars > 1) {
          if (verbose)
            cat("  applying crossover...\n")
          for (child in (elitism + 1):popSize) {
            parentProb = dnorm(1:popSize, mean = 0, sd = (popSize/3))
            parentIDs = sample(1:popSize, 2, prob = parentProb)
            parents = sortedPopulation[parentIDs, ]
            # Crossover probability???
            crossOverPoint = sample(0:vars, 1)
            if (crossOverPoint == 0) {
              newPopulation[child, ] = parents[2, ]
              newEvalVals[child] = sortedEvaluations$x[parentIDs[2]]
            } else if (crossOverPoint == vars) {
              newPopulation[child, ] = parents[1, ]
              newEvalVals[child] = sortedEvaluations$x[parentIDs[1]]
            } else {
              newPopulation[child, ] = c(parents[1, ][1:crossOverPoint],
                                         parents[2, ][(crossOverPoint + 1):vars])
            }
          }
        }
        else {
          if (verbose)
            cat("  cannot crossover (#vars=1), using new randoms...\n")
          newPopulation[(elitism + 1):popSize, ] = sortedPopulation[sample(1:popSize,
                                                                           popSize - elitism), ]
        }
        population = newPopulation
        evalVals = newEvalVals
        
        if (mutationChance > 0) {
          if (verbose)
            cat("  applying mutations... ")
          mutatedCells=which(runif((popSize-elitism)*vars)<mutationChance)
          m_rows=elitism+ceiling(mutatedCells/vars)
          m_cols=mutatedCells%%vars
          m_cols=ifelse(m_cols==0,vars,m_cols)
          mutationCount=length(mutatedCells)
          for (muts in 1:mutationCount) {
            if (length(ints)==2) {
              population[m_rows[muts], m_cols[muts]]=ints[ints!=population[m_rows[muts], m_cols[muts]]]
            } else {
              population[m_rows[muts], m_cols[muts]] = sample(ints[ints!=population[m_rows[muts], m_cols[muts]]], 1, prob=ints.probs[ints!=population[m_rows[muts], m_cols[muts]]])
            }
          }
          
          if (verbose)
            cat(paste(mutationCount, "mutations applied\n"))
        }
      }
      
    }
  }
  result = list(type = "integer chromosome", size = size, popSize = popSize,
                iters = newIters, suggestions = suggestions, population = population,
                elitism = elitism, mutationChance = mutationChance, evaluations = evalVals,
                best = bestEvals, mean = meanEvals)
  class(result) = "rbga"
  return(result)
}

##########################################################################################################################################################################################
##### General section (while loop) #####
##########################################################################################################################################################################################

while(length(list.files(setsToRunFolder))>0){
  
  runGeneticAlgorithm<-FALSE
  
  actGeneList<-list.files(setsToRunFolder)[length(list.files(setsToRunFolder))]
  if(substr(actGeneList,1,4)=="_GA_"){
    actGeneList<-list.files(setsToRunFolder)[1]
  }
  
  print(paste0("Run setlist: ",actGeneList))
  if(substr(actGeneList,1,4)=="_GA_"){
    runGeneticAlgorithm<-TRUE
    print("Geneset selection activated!")
  }
  
  
  ##### Path settings
  
  testSetName<-paste0(setsToRunFolder,"//",actGeneList)                               #Name of the testset (without file ending) 

  #(what will be stored by get_gene_expression_for_genesets)

  resultsFolder<-paste0(here("storage", "results_functionalmaps_human"), "/", tools::file_path_sans_ext(actGeneList))
  print(resultsFolder)


  #create results folder (if not existent already)
  if(!dir.exists(resultsFolder)){
    dir.create(resultsFolder)
  }


  ##### read actGeneList                                                        # this is actually to define where dndsweighted_trans11, etc. start and end
  
  setFile<-read.csv2(paste0(setsToRunFolder,"//",actGeneList),header=FALSE,stringsAsFactors=FALSE)
  setFile[,1][is.na(setFile[,1])]<-""
  setnames<-setFile[is.na(setFile[,2])&nchar(setFile[,1])>0,1]
  startsOfSets<-(1:nrow(setFile))[is.na(setFile[,2])&nchar(setFile[,1])>0]+1
  endsOfSets<-c(startsOfSets[2:length(startsOfSets)]-3,max((1:nrow(setFile))[!is.na(setFile[,2])]))
  
  
  `%op%` <- if (useCores>1) `%dopar%` else `%do%`

##########################################################################################################################################################################################
# Start of the method
##########################################################################################################################################################################################

  ##### processing of expressionOfRandomGenes
   
   meanExprsForInjSiteNorm<-apply(expressionOfRandomGenes,1,function(x){median(x,na.rm=TRUE)})
   sdExprsForInjSiteNorm<-apply(expressionOfRandomGenes,1,function(x){mad(x,na.rm=TRUE)})
   
   expressionOfRandomGenes<-(expressionOfRandomGenes-meanExprsForInjSiteNorm)/sdExprsForInjSiteNorm
   expressionOfRandomGenes<-expressionOfRandomGenes[atlasRegions>0,]
   
   print(paste0("Mean mean of injection sites: ",mean(apply(expressionOfRandomGenes,1,function(x){mean(x,na.rm=TRUE)}))))
   print(paste0("Mean sd of injection sites: ",mean(apply(expressionOfRandomGenes,1,function(x){sd(x,na.rm=TRUE)}))))
   
   
   #Standardize every random gene by its mean and standard deviation
   expressionOfRandomGenes<-apply(expressionOfRandomGenes,2,function(x){(x-median(x,na.rm=TRUE))/mad(x,na.rm=TRUE)})
   
   
   meanExprs<-apply(expressionOfRandomGenes,1,function(x){median(x,na.rm=TRUE)}) #mean gene expression for every grid point
   sdExprs<-apply(expressionOfRandomGenes,1,function(x){mad(x,na.rm=TRUE)})     #standard deviation of gene expression for every grid point
   
   
   ##### gene-expression synergy
   
   amountOfSets<-length(setnames)   #Amount of gene-sets in testSetName.
   
   geneExpressionSynergyMatrix<-matrix(0,nrow=sum(atlasRegions>0),ncol = amountOfSets) #stores gene-expression synergy (grid-point-wise trimmed-mean gene-expression)
   ratiosMatrix<-list() #every gene in the gene-expression set can have a weighting ratio that gives them more weight in the gene-expression synergy , usually 1 for all
   amountOfGenesVector<-c()
   genenamesList<-list()
   geneExressionMatrix<-list()
   geneIndizesList<-list()
   
   #load all relevant data from all gene-expression sets and computes gene-expression synergies
   print("Load gene-expression sets and computes gene-expression synergies")
   start <- Sys.time ()
   #dir.create(paste0(resultsFolder,'//',"GA_sets"))
   if(!dir.exists(paste0(resultsFolder,'//',"GA_sets"))){
     dir.create(paste0(resultsFolder,'//',"GA_sets"))
   }
   for(actSet in 1:amountOfSets){
     fname = setnames[actSet]
     print(paste0("",Sys.time()," ","Load: ",fname))
     
     #conData<-readMat(paste0(testSetName,"/",fname,".mat"))
     conData<-c()
     conData$genenames<-setFile[startsOfSets[actSet]:endsOfSets[actSet],1]
     conData$entrez<-setFile[startsOfSets[actSet]:endsOfSets[actSet],2]
     if(ncol(setFile)==3){
       conData$ratios<-setFile[startsOfSets[actSet]:endsOfSets[actSet],3] 
     }
     conData$expressionIndex<-(1:length(conData$genenames))[is.element(conData$entrez,unlist(all_genes$entrezIDsOfRows))]
     conData$expressionMatrix<-matrix(0,sum(atlasRegions>0),length(conData$genenames))
     conData$expressionMatrix[,conData$expressionIndex]<-expressionOfRandomGenes[,match(conData$entrez[conData$expressionIndex],unlist(all_genes$entrezIDsOfRows))]
     
     geneIndizesList[[actSet]]<-match(conData$entrez[conData$expressionIndex],unlist(all_genes$entrezIDsOfRows))
     
     expressionIndex<-as.vector(conData$expressionIndex)
     
     
     
     expressionOfGenes<-conData$expressionMatrix
     expressionOfGenes<-as.matrix(expressionOfGenes)
     
     originalSize<-length(expressionIndex)
     
     expressionOfGenes[expressionOfGenes==Inf]<-NA
     expressionOfGenes[expressionOfGenes==-Inf]<-NA

     
     if(length(expressionIndex)>1){
       #Perform gene set selection with genetic algorithm
       if(runGeneticAlgorithm){
         if(!file.exists(paste0(resultsFolder,'//','GA_sets//',fname,'.csv'))){
           expressionOfGenesRegions <-matrix(0,nrow=length(uniqueRegions),ncol=ncol(expressionOfGenes))
           
           for(actRegion in 1:length(uniqueRegions)){
             if(sum(atlasRegions==uniqueRegions[actRegion])==1){
               expressionOfGenesRegions[actRegion,]<-expressionOfGenes[atlasRegions==uniqueRegions[actRegion],]
             }else{
               expressionOfGenesRegions[actRegion,]<-apply(expressionOfGenes[atlasRegions==uniqueRegions[actRegion],],2,mean)
             }
           }
           
           
           repCount<-min((1:ceiling(1/trimExpression))[(length(expressionIndex)*(1:ceiling(1/trimExpression)))%%ceiling(1/trimExpression)==0])
           geneExpressionSynergyOrgRegions<-apply(expressionOfGenesRegions[,expressionIndex],1,function(x){mean(rep(x, repCount),trim=trimExpression,na.rm=TRUE)})
           
           
           GAmodel = rbga.int(size=length(expressionIndex), ints=expressionIndex, popSize=800, iters=500, mutationChance = 1/length(expressionIndex), evalFunc = function(y) {
             if(length(unique(y))<=1){
               return(Inf)
             }
             
             repCount<-min((1:ceiling(1/trimExpression))[(length(unique(y))*(1:ceiling(1/trimExpression)))%%ceiling(1/trimExpression)==0])
             aaa<-apply(expressionOfGenesRegions[,unique(y)],1,function(x){mean(rep(x, repCount),trim=trimExpression,na.rm=TRUE)})
             
             if(cor(geneExpressionSynergyOrgRegions,aaa,method="spearman",use="pairwise.complete.obs")<0.99){
               return(Inf)
             }
             
             return(-mad(aaa,na.rm=TRUE)*sqrt(length(unique(y))))
           },monitorFunc=function(x){
             if(x$iter==1 || (x$iter%%10)==0){
               lengthOfBestSet<-0
               if(sum(x$evaluations==min(x$evaluations,na.rm=TRUE))==1){
                 lengthOfBestSet<-length(unique(x$population[x$evaluations==min(x$evaluations),]))
                 print(paste0(x$iter,': ',-x$best[x$iter]," length: ",lengthOfBestSet))
               }else{
                 lengthOfBestSet<-min(apply(x$population[x$evaluations==min(x$evaluations),],1,function(y){length(unique(y))}))
                 print(paste0(x$iter,': ',-x$best[x$iter]," length: ",lengthOfBestSet))
               }
               
             }
           },useCores=useCores,equalsIterationsForConvergence=60)
           
           lengthOfBestSet<-0
           newExpressionIndex<-c()
           if(sum(GAmodel$evaluations[!is.na(GAmodel$evaluations)]==min(GAmodel$evaluations,na.rm=TRUE))==1){
             newExpressionIndex<-sort(unique(GAmodel$population[!is.na(GAmodel$evaluations)][GAmodel$evaluations[!is.na(GAmodel$evaluations)]==min(GAmodel$evaluations,na.rm=TRUE)]))
             lengthOfBestSet<-length(newExpressionIndex)
           }else{
             bestSets<-GAmodel$population[!is.na(GAmodel$evaluations),][GAmodel$evaluations[!is.na(GAmodel$evaluations)]==min(GAmodel$evaluations,na.rm=TRUE),]
             
             lengthOfBestSet<-min(apply(bestSets,1,function(y){length(unique(y))}))
             newExpressionIndex<-sort(unique(as.matrix(t(bestSets)[,lengthOfBestSet==apply(bestSets,1,function(y){length(unique(y))})])[,1]))
           }
           if(min(GAmodel$evaluations,na.rm=TRUE)<(-mad(geneExpressionSynergyOrgRegions,na.rm=TRUE)*sqrt(length(expressionIndex)))){
             print(paste0("Finished after ",GAmodel$iters,' iterations: ',-GAmodel$best[GAmodel$iters]," length: ",lengthOfBestSet))
             expressionIndex<-newExpressionIndex
           }else{
             print(paste0("Finished after ",GAmodel$iters,' iterations: ',-GAmodel$best[GAmodel$iters]," length: ",length(expressionIndex)))
           }
           
           if(length(expressionIndex)>1){
             write.table(data.frame(expressionindex=expressionIndex,genenames=unlist(conData$genenames[expressionIndex]),entrez=unlist(conData$entrez[expressionIndex])),file=paste0(resultsFolder,'//',"GA_sets//",fname,".csv"),sep = ",",row.names = FALSE)
           }
         }else{
           expressionIndex<-read.csv2(paste0(resultsFolder,'//','GA_sets//',fname,'.csv'),sep=",")$expressionindex
         }
       }
       
       print(paste0("Total: ",originalSize," left: ",length(expressionIndex)))
       expressionOfGenes<-expressionOfGenes[,expressionIndex]
     }
     
     if(length(expressionIndex)>0){
       genenames<-as.vector(conData$genenames[expressionIndex])
       genenamesList[[actSet]]<-genenames
       print(unlist(genenames))
       
       ratios<-conData$ratios
       if(length(ratios)==0){
         ratios<-rep(1,length(expressionIndex))
       }else{
         ratios<-ratios[expressionIndex]
       }
       ratios <- as.numeric(ratios) #LP added, not in original
       
       ratiosMatrix[[actSet]]<-ratios
       
       expressionOfGenes<-t(t(expressionOfGenes)*ratios)
       amountOfGenes<-dim(expressionOfGenes)[2]
       
       geneExressionMatrix[[actSet]]<-expressionOfGenes
       amountOfGenesVector[actSet]<-amountOfGenes
       
       #calculate gene expression synergy (trimmed mean)
       if(amountOfGenes>1){
         repCount<-min((1:ceiling(1/trimExpression))[(amountOfGenes*(1:ceiling(1/trimExpression)))%%ceiling(1/trimExpression)==0])
         geneExpressionSynergy<-apply(expressionOfGenes,1,function(x){mean(rep(x, repCount),trim=trimExpression,na.rm=TRUE)})
         #the repetition (rep) of genes is necessary, since a 5% lower and upper cutoff would only work for at least 20 genes.
         #example: one could not compute the 10% trimmed mean of 5 numbers [0,1,2,3,10], but taking those 5 numbers 2 times [0,1,2,3,10,0,1,2,3,10]
         #its possible (it doesn't trim the "10" perfectly, but still better than without)
       }else{
         geneExpressionSynergy<-expressionOfGenes
       }
       
       geneExpressionSynergy[is.na(geneExpressionSynergy)]<-0
       
       geneExpressionSynergy<-geneExpressionSynergy
       geneExpressionSynergyMatrix[,actSet]<-geneExpressionSynergy
       
     }else{
       geneExressionMatrix[[actSet]]<-0
       amountOfGenesVector[actSet]<-0
       ratiosMatrix[[actSet]]<-0
       genenamesList[[actSet]]<-0
       geneIndizesList[[actSet]]<-0
     }

   }
   print(paste0("Finished after: ",difftime(Sys.time(),start,units="mins"),"min"))

   
   for(actSet in c(1:amountOfSets)[amountOfGenesVector>0]){
     fname = setnames[actSet]
     
     print(paste0("",Sys.time()," ","Start pvalue calculation for: ",fname," (",actSet,"/",amountOfSets,")"))
     
     
     #dir.create(paste0(resultsFolder,'//',paste0(fname)))
     #dir.create(paste0(resultsFolder,'//',"pvalues"))
    
     if(!dir.exists(paste0(resultsFolder,'//',paste0(fname)))){
       dir.create(paste0(resultsFolder,'//',paste0(fname)))
     }
     
     if(!dir.exists(paste0(resultsFolder,'//',"pvalues"))){
       dir.create(paste0(resultsFolder,'//',"pvalues"))
     }
     
     
     start <- Sys.time ()
     
     #get current gene set (actSet) specific data
     geneExpressionSynergy<-geneExpressionSynergyMatrix[,actSet]
     expressionOfGenes<-geneExressionMatrix[[actSet]]
     amountOfGenes<-amountOfGenesVector[actSet]
     genenames<-genenamesList[[actSet]]
     ratios<-ratiosMatrix[[actSet]]
     geneIndizes<-geneIndizesList[[actSet]]
     
     #if p-values havent been computed yet, compute them now
     if(!file.exists(paste0(resultsFolder,'//','pvalues/',fname,'_ttest_geneExpr.rds'))){
       
       
       #those are the mean/standard deviation of gene-expression, computed
       #from random-gene set synergies
       geneExpressionMeans<-rep(0,sum(atlasRegions>0))
       geneExpressionSDs<-rep(0,sum(atlasRegions>0))
       
       
       computationStart<-Sys.time()
       for(actBatch in 1:splitInBatches){
         
         inBetweenStart<-Sys.time()
         
         if(useCores>1){
           print("Setup parallel computing...")
           clComputing <- makeCluster(useCores,outfile="parallel_log.txt",type="PSOCK")
           registerDoParallel(clComputing)
           print("Parallel computing setup done")
         }
         
         
         print(paste0("",Sys.time()," ",actSet,":",substr(fname,1,min(nchar(fname),5)),": Batch ",(((actBatch-1)*100)/splitInBatches),"%-",((actBatch*100)/splitInBatches),"% - Generate ",ceiling(precision/splitInBatches)," random gene-sets..."))
         
         #Generates an amount (precision/splitInBatches) of random gene-sets and computes the gene expression synergy (trimmed-mean)
         expressionOfRandomGenesRowSumsMatrix<-foreach(o=1:ceiling(precision/splitInBatches),.combine="cbind",.multicombine=TRUE, .inorder=FALSE) %op%{
           #randnum<-sample((1:dim(expressionOfRandomGenes)[2])[-geneIndizes],amountOfGenes) #original
           randnum<-sample((1:dim(expressionOfRandomGenes)[2]),amountOfGenes)  #LP changes
           expressionOfRandomGenesRowSums<-0
           if(amountOfGenes>1){
             repCount<-min((1:ceiling(1/trimExpression))[(amountOfGenes*(1:ceiling(1/trimExpression)))%%ceiling(1/trimExpression)==0])
             expressionOfRandomGenesRowSums<-apply(t(expressionOfRandomGenes[,randnum])*ratios,2,function(x){mean(rep(x,repCount),trim=trimExpression,na.rm=TRUE)})
             #the repetition (rep) of genes is necessary, since a 5% lower and upper cutoff would only work for at least 20 genes.
             #example: one could not compute the 10% trimmed mean of 5 numbers [0,1,2,3,10], but taking those 5 numbers 2 times [0,1,2,3,10,0,1,2,3,10]
             #its possible (it doesn't trim the "10" perfectly, but still better than without)
           }else{
             expressionOfRandomGenesRowSums<-expressionOfRandomGenes[,randnum]
           }
           
           return(expressionOfRandomGenesRowSums)
         }
         print(paste0("",Sys.time()," ",actSet,":",substr(fname,1,min(nchar(fname),5))," Batch ",(((actBatch-1)*100)/splitInBatches),"%-",((actBatch*100)/splitInBatches),"% - Random gene-sets generated after ",difftime(Sys.time(),inBetweenStart,units="mins"),"min"))
         
         geneExpressionMeans<-geneExpressionMeans+apply(expressionOfRandomGenesRowSumsMatrix,1,function(x){mean(x,na.rm=TRUE)})
         geneExpressionSDs<-geneExpressionSDs+apply(expressionOfRandomGenesRowSumsMatrix,1,function(x){sd(x,na.rm=TRUE)})
         
         expressionOfRandomGenesRowSumsMatrix[is.na(expressionOfRandomGenesRowSumsMatrix)]<-0
         
         
         
         if(useCores>1){
           print("Parallel computing finished")
           stopCluster(clComputing)
         }
         
         rm(expressionOfRandomGenesRowSumsMatrix)
         gc()
         
         print(paste0("",Sys.time()," ",actSet,":",substr(fname,1,min(nchar(fname),5))," Batch ",(((actBatch-1)*100)/splitInBatches),"%-",((actBatch*100)/splitInBatches),"% - Node-strengths computed after ",difftime(Sys.time(),inBetweenStart,units="mins"),"min"))
         
         
       }
       
       print("Calculate p-values...")
       pvalsExpr_ttest<-(1-pnorm((geneExpressionSynergy),mean=geneExpressionMeans/splitInBatches,sd=geneExpressionSDs/splitInBatches))
       pvalsExpr_ttest[geneExpressionSDs==0]<-NA
       
       print("p-values calculated!")
       saveRDS(pvalsExpr_ttest, file = paste0(resultsFolder,'//','pvalues/',fname,'_ttest_geneExpr.rds'))
       
     }
     
     
     #Load calculated p-values from hard-drive
     subfolder<-""
     print("TTest: ")
     pvalsExpr<-readRDS(paste0(resultsFolder,'//','pvalues//',fname,'_ttest_geneExpr.rds'))
     subfolder<-"//TTest"
     
     #Calculate FDR (q-values)
     qvalsExpr<-rep(1,length(pvalsExpr))
     qvalsExpr[!is.na(pvalsExpr)]<-p.adjust(pvalsExpr[!is.na(pvalsExpr)], method="BH")
     
     #dir.create(paste0(resultsFolder,'//',fname,subfolder))
     if(!dir.exists(paste0(resultsFolder,'//',fname,subfolder))){
       dir.create(paste0(resultsFolder,'//',fname,subfolder))
     }
     
    
     pvalsExpr[is.na(pvalsExpr)]<-1
     qvalsExpr[is.na(qvalsExpr)]<-1
     
     print("Percentage of significant regions in the brain: ")
     print(paste0("First order FDR(0.05): ",sum(qvalsExpr<=0.05)/length(qvalsExpr)))
     print(paste0("First order FDR(0.1): ",sum(qvalsExpr<=0.1)/length(qvalsExpr)))
     
     print("Plotting results (MRI style plot)...")
     plot_mri_style_image(paste0(resultsFolder,'//',fname,subfolder,'/mri_style_pvals_max10_firstOrder.png'),
                          pvalsExpr,max(pvalsExpr[qvalsExpr<=0.05]),max(pvalsExpr[qvalsExpr<=0.1]))
     
     
   }
   
   file.rename(paste0(setsToRunFolder,"//",actGeneList),paste0(resultsFolder,"//",actGeneList))
}
