# Supplementary material for: Computational reconstruction of evolutionary selection in human brain networks
Source: Front Neuroinform. 2026 Jan 26;19:1623174. doi: 10.3389/fninf.2025.1623174 (PMC12883834; doi:10.3389/fninf.2025.1623174)
Supplement: Supplementary file 1 [file Data_Sheet_1.zip › Piszczek et al Genetic-Trait-Mining/DataPrep-06_compare_functional_maps.R]

# load libraries

library(foreach)
library(doParallel)
library(iterators)
library(fields)
library(fastcluster)
library(clue)
library(GA)
library(rsvg)

library("here")

library("rJava")
options(java.parameters = "-Xmx1048m")
library("xlsx")
library("corrplot")

library("R.matlab")

library("rjson")
library("gplots")

library("png")
library("e1071")
library("rsvg")
library("XML")
library("igraph")

library('knitr')
library("biomaRt")
library('org.Hs.eg.db')

prefix<-"NGT_SPLIT_TREE_9000_NAto0_"
# filename of the dnds per gene csv
dnds_file_name <- "normalized_dnds_per_gene.csv" # insert here!


pathToSubSubPrefix <- paste0(here("storage", prefix, "branch_to_network_and_tasks_correlation_dndsweighted", "additional_plots"), "/")
dnds_per_gene<-read.csv2(here("storage","dnds_csvs",dnds_file_name),row.names=1)

print(pathToSubSubPrefix)

taskGroupfmri<- taskfmri
######## Functional maps must have been computed with predict_human_expression_synergy.R for the next steps!! ########

#Compare functional maps (p-value maps) of branches to taskfMRI

resultsTableCorrelation<-matrix(0,length(transistionsToUseForFunctionalMap),ncol(taskGroupfmri))
rownames(resultsTableCorrelation)<-transistionsToUseForFunctionalMap
colnames(resultsTableCorrelation)<-colnames(taskGroupfmri)


# Load pvalue maps computed in predict_human_expression_synergy.R

#load pvalue maps an correlate it with the results table
actRow<-1
for(k in transistionsToUseForFunctionalMap){
  if(file.exists(paste0(functionalMapsHuman,'/','pvalues/dndsweighted_trans',k,'_ttest_geneExpr.rds'))){
    pvalsExprHuman<--log10(readRDS(paste0(functionalMapsHuman,'/','pvalues/dndsweighted_trans',k,'_ttest_geneExpr.rds')))
    pvalsExprHuman[pvalsExprHuman>3]<-3
    
    #    pvalsExprHuman <- as.numeric(pvalsExprHuman)
    
    resultsTableCorrelation[actRow,]<-apply(abs(taskGroupfmri),2,function(x){
      cor(x,pvalsExprHuman,use ="pairwise.complete.obs",method="spearman")
    })
    actRow<-actRow+1
  }
}

rownames(resultsTableCorrelation)<-colnames(dnds_per_gene)[transistionsToUseForFunctionalMap]

# Heatmap: correlations of branches to networks+tasks
print("heatmaps")
png(filename = paste0(pathToSubSubPrefix, "branch_to_task_rank_correlation.png"), width = 1200, height = 1200)
heatmap.2(t(resultsTableCorrelation),scale="none",density.info="none",cexRow=0.8,cexCol=0.8, trace="none",col=colorpanel(100, "blue","white", "red"),
          key.xlab = "Spearman rank correlation",dendrogram="row",Colv=NA)

dev.off()

# Heatmap: correlations of branches to networks+tasks after column rank normalization
png(filename = paste0(pathToSubSubPrefix, "branch_to_task_rank_correlation_column_normalized.png"), width = 1200, height = 1200)
heatmap.2(apply(resultsTableCorrelation,1,function(x){
  rank(x,ties.method="max",na.last=FALSE)/length(x)
}),scale="none",density.info="none",cexRow=0.8,cexCol=0.8, trace="none",col=colorpanel(100, "white","orange", "red"),
key.xlab = "Column rank normalization",dendrogram="row",Colv=NA)
dev.off()
