# Supplementary material for: Computational reconstruction of evolutionary selection in human brain networks
Source: Front Neuroinform. 2026 Jan 26;19:1623174. doi: 10.3389/fninf.2025.1623174 (PMC12883834; doi:10.3389/fninf.2025.1623174)
Supplement: Supplementary file 1 [file Data_Sheet_1.zip › Piszczek et al Genetic-Trait-Mining/DataPrep-07_correlations_plots.R]

# Install packages
install.packages("gplots")
install.packages("ggplot2")
install.packages("ggridges")
install.packages("reshape2")
install.packages("here")
install.packages("viridisLite")


# Load libraries
library(gplots)
library(ggplot2)
library(ggridges) 
library(reshape2)
library(here)
library(viridis)

##########################################################################################################################################################################################
# fMRI tasks x gene correlations plot
##########################################################################################################################################################################################
# Upload the correlation table
corrTable <- read.csv2(here("storage", "biclustering","gene_task_network_correlation_brainwide.csv"))

# Filter for socioaffective and outgroups
corrTable <- corrTable[,-c(setdiff(2:79,c(7,10,12,16,17,18,19,20,21,22,24,25,28,29,34,38,39,41,42,43,44,45,50,52,55,56,60,61,64,66,72,73,74)))]

corrTable_long <- reshape2::melt(corrTable, id.vars="X")

# Ridgeline plot
ridge1 <- ggplot(corrTable_long, aes(x = value , y = variable, fill= X )) + 
  geom_density_ridges(scale = 1.1)+
  labs(title="fMRI tasks x gene correlations plot",y = "Tasks", x = "Amount of genes")+
  theme_minimal()
ridge1


png_path <- here("ridgeline_plot_corr.png")
ggsave(png_path, plot = ridge1, device = "png", width = 20, height = 15)

rownames(corrTable)<- corrTable[,1]

corrTable <- corrTable[,-c(1)]
corrTable <- as.matrix(corrTable)

# Create heatmap
heatmap.2(corrTable,
          dendrogram = "none",  
          Colv = FALSE,      
          col = viridis(100),  
          key = TRUE,         
          keysize = 1.0,       
          density.info = "none", 
          trace = "none",       
          margins = c(5, 5),  
          main = "fMRI tasks x gene correlations") 


png_path <- here("heatmap_correlation.png")
ggsave(png_path, plot = heat_corr, device = "png", width = 20, height = 15)
