# Supplementary material for: Computational reconstruction of evolutionary selection in human brain networks
Source: Front Neuroinform. 2026 Jan 26;19:1623174. doi: 10.3389/fninf.2025.1623174 (PMC12883834; doi:10.3389/fninf.2025.1623174)
Supplement: Supplementary file 1 [file Data_Sheet_1.zip › Piszczek et al Genetic-Trait-Mining/functions/DataPrep-functions.R]

### This script should be run in order to define central functions for computations and plotting. 
### The libraries in the project_setup.R file must be loaded before.


##########################################################################################################################################################################################
# ONTOLOGY related functions & color scheme
##########################################################################################################################################################################################

#Read ontology (hierarchy of regions)

documentHuman <- fromJSON(file=here("storage", "input" , "ontologyHuman.json"), method='C')


#gets acronym of a region given by a region id (from ontology file)

getAcronymByID <- function(child,ID){
  if(!is.null(child)){
    if(child$id==ID){
      return(child)
    }
  }
  
  for(actchild in child$children){
    res<-getAcronymByID(actchild,ID)
    if(!is.null(res)){
      if(res$id==ID){
        return(res)
      }
    }
  }
  return(NULL)
}

getIDbyName <- function(child,name){
  if(!is.null(child)){
    if(child$name==name){
      return(child)
    }
  }
  
  for(actchild in child$children){
    res<-getIDbyName(actchild,name)
    if(!is.null(res)){
      if(res$name==name){
        return(res)
      }
    }
  }
  return(NULL)
}


getAtlasRegionsOfIDHuman <- function(atlasRegions,ID){
  newAtlasRegions<-atlasRegions==ID
  
  childrens<-getAcronymByID(documentHuman$msg[[1]],ID)$children
  while(length(childrens)>0){
    newChildren<-c()
    for(i in 1:length(childrens)){
      newAtlasRegions<-newAtlasRegions|(atlasRegions==childrens[[i]]$id)
      newChildren<-c(newChildren,getAcronymByID(documentHuman$msg[[1]],childrens[[i]]$id)$children)
    }
    
    childrens<-newChildren
  }
  return(newAtlasRegions)
}


#gives a vector with the size of the atlas (1D vector of human brain atlas biopsy sites) where every position
#is zero, execpt for positions where the region (given by the ID) can be found
getAtlasRegionsOfIDHuman <- function(atlasRegions,ID){
  newAtlasRegions<-atlasRegions==ID
  
  childrens<-getAcronymByID(documentHuman$msg[[1]],ID)$children
  while(length(childrens)>0){
    newChildren<-c()
    for(i in 1:length(childrens)){
      newAtlasRegions<-newAtlasRegions|(atlasRegions==childrens[[i]]$id)
      newChildren<-c(newChildren,getAcronymByID(documentHuman$msg[[1]],childrens[[i]]$id)$children)
    }
    
    childrens<-newChildren
  }
  return(newAtlasRegions)
}

atlasRegionsHuman<-readMat(here("storage","input","atlasRegionsHuman_original.mat"))
#atlasRegionsHuman<-readMat(here("storage","input","atlasRegionsHuman.mat")) #1D vector of human brain atlas biopsy sites
regionInfo<-cbind(atlasRegionsHuman$indexX,atlasRegionsHuman$indexY,atlasRegionsHuman$indexZ)
atlasRegionsHuman<-as.vector(atlasRegionsHuman$atlasRegions)


# additional preparations of human brain regions

regionName<-c()
regionShortName<-c()

for(rid in atlasRegionsHuman){
  a<-getAcronymByID(documentHuman$msg[[1]],rid)
  regionName<-c(regionName,a$name)
  regionShortName<-c(regionShortName,a$acronym)
}

regionInfo<-cbind(regionShortName,regionName,regionInfo)
colnames(regionInfo)<-c("acronym","name","mniX","mniY","mniZ")


### list namesOfBiopsyHuman (needed in taskfmri_networks_definitions.R)

namesOfBiopsyHuman<-c()
for(actRegion in 1:length(atlasRegionsHuman)){
  namesOfBiopsyHuman<-c(namesOfBiopsyHuman,paste0(getAcronymByID(documentHuman$msg[[1]],atlasRegionsHuman[[actRegion]][1])$name))
}


##########################################################################################################################################################################################
# Color schemes
##########################################################################################################################################################################################

colorsOfBiopsyHuman<-c()
for(actRegion in 1:length(atlasRegionsHuman)){
  colorsOfBiopsyHuman<-c(colorsOfBiopsyHuman,paste0("#",getAcronymByID(documentHuman$msg[[1]],atlasRegionsHuman[[actRegion]][1])$color_hex_triplet))
}


jet.colors <-
  colorRampPalette(c("#00007F", "blue", "#007FFF", "cyan",
                     "#7FFF7F", "yellow", "#FF7F00", "red", "#7F0000"))


##########################################################################################################################################################################################
# Functions for brain slice plots
##########################################################################################################################################################################################

#Functions and precomputation for plotting human data

recursiveColorChange<-function(actNode,structureIDs,colorsOfStructures,restWhite=FALSE){
  for(actChild in 1:xmlSize(actNode)){
    attribs<-xmlAttrs(actNode[[actChild]])
    
    if(!is.na(attribs["style"])){
      isStructure<-attribs["structure_id"]==structureIDs
      if(sum(isStructure,na.rm=TRUE)>0){
        #print(attribs["style"])
        if( !(substr(attribs["style"],nchar(attribs["style"])-6,nchar(attribs["style"]))=="#f2f1f0")){
          if(!(substr(attribs["style"],nchar(attribs["style"])-6,nchar(attribs["style"]))=="#231f20")){
            if(!(substr(attribs["style"],nchar(attribs["style"])-6,nchar(attribs["style"]))=="#6d6e70")){
              if(!substr(attribs["style"],nchar(attribs["style"])-6,nchar(attribs["style"]))=="#872601"){
                if(is.na(colorsOfStructures[isStructure])){
                  if(restWhite) attribs["style"]<-paste0(substr(attribs["style"],0,nchar(attribs["style"])-7),"#ffffff")
                  else attribs["style"]<-paste0(substr(attribs["style"],0,nchar(attribs["style"])-7),"#cdcdcd")
                }else attribs["style"]<-paste0(substr(attribs["style"],0,nchar(attribs["style"])-7),colorsOfStructures[isStructure])
              }else{
                if(restWhite) attribs["style"]<-paste0(substr(attribs["style"],0,nchar(attribs["style"])-7),"#ffffff")
                else attribs["style"]<-paste0(substr(attribs["style"],0,nchar(attribs["style"])-7),"#231f20")
              }
            }else{
              if(restWhite) attribs["style"]<-paste0(substr(attribs["style"],0,nchar(attribs["style"])-7),"#ffffff")
              else attribs["style"]<-paste0(substr(attribs["style"],0,nchar(attribs["style"])-7),"#6d6e70")
            }
          }else{
            
            if(restWhite) attribs["style"]<-paste0(substr(attribs["style"],0,nchar(attribs["style"])-7),"#ffffff")
            else attribs["style"]<-paste0(substr(attribs["style"],0,nchar(attribs["style"])-7),"#231f20")
          }
          
        }else{
          if(restWhite) attribs["style"]<-paste0(substr(attribs["style"],0,nchar(attribs["style"])-7),"#ffffff")
          else attribs["style"]<-paste0(substr(attribs["style"],0,nchar(attribs["style"])-7),"#ffffff")
        }
        xmlAttrs(actNode[[actChild]])<-attribs
      }else{
        print("BUG")
      }
    }
    if(xmlSize(actNode[[actChild]])>0){
      recursiveColorChange(actNode[[actChild]],structureIDs,colorsOfStructures,restWhite)
    }
    
  }
}

recursiveGetAllStructures<-function(actNode){
  structureIDs<-c()
  for(actChild in 1:xmlSize(actNode)){
    attribs<-xmlAttrs(actNode[[actChild]])
    
    if(!is.na(attribs["style"])){
      structureIDs<-c(attribs["structure_id"],structureIDs)
    }
    if(xmlSize(actNode[[actChild]])>0){
      structureIDs<-unique(c(structureIDs,recursiveGetAllStructures(actNode[[actChild]])))
    }
    
  }
  return(structureIDs)
}

getSmallestParentAtlasRegions <- function(atlasRegionsHuman,ID){
  if(is.null(ID)){
    return(rep(FALSE,length(atlasRegionsHuman)))
  }
  newAtlasRegions<-getAtlasRegionsOfIDHuman(atlasRegionsHuman,ID)
  
  if(sum(newAtlasRegions>0)==0){
    newAtlasRegions<-getSmallestParentAtlasRegions(atlasRegionsHuman,getAcronymByID(documentHuman$msg[[1]],ID)$parent_structure_id)
  }
  
  return(newAtlasRegions)
}

uniqueRegionsHuman<-c()

#pathToSliceSvg <- here("storage","slice_svg")                                  # directory changed as the files do not have to be downloaded but are
pathToSliceSvg <- here("storage","input","slice_svg")                           # provided in the input directory (15/05/2023, LR)
print(pathToSliceSvg)

for (x in 1:104){
  
  fileName <- paste0(pathToSliceSvg,"/", x,".svg")
  print(fileName)
  if(!file.exists(fileName)){
    if(!dir.exists(pathToSliceSvg)){
      dir.create(pathToSliceSvg)
    }
    if(!file.exists("../storage/slice_svg/slices.xml")){
      download.file("http://api.brain-map.org/api/v2/data/query.xml?criteria=model::AtlasImage,rma::criteria,[annotated$eqtrue],alternate_images[image_type$eq%27Atlas+-+Human%27],rma::options[order$eq%27sub_images.section_number%27][num_rows$eqall]",
                    here("storage","slice_svg","slices.xml"))
    }
    
    slicesXML=xmlParse(here("storage","slice_svg","slices.xml"))
    slicesXMLTop = xmlRoot(slicesXML)
    slicesID<-xmlValue(slicesXMLTop[['atlas-images']][[x]][["id"]][1]$text)
    download.file(paste0("http://api.brain-map.org/api/v2/svg_download/",slicesID,"?groups=265297119,266932194,266932196,266932197"),fileName)
  }
  
  xmlfile=xmlParse(fileName)
  xmltop = xmlRoot(xmlfile)
  
  uniqueRegionsHuman<-unique(c(uniqueRegionsHuman,recursiveGetAllStructures(xmltop[['g']])))
}


uniqueRegionsHumanAtlas<-list()

for(actRegion in 1:length(uniqueRegionsHuman)){
  uniqueRegionsHumanAtlas[[actRegion]]<-getSmallestParentAtlasRegions(atlasRegionsHuman,uniqueRegionsHuman[actRegion])
}

Mode <- function(x) {
  ux <- unique(x[!is.na(x) & x>0])
  if(length(ux)==0){
    return(0)
  }
  ux[which.max(tabulate(match(x[!is.na(x) & x>0], ux)))]
}


# Definitions of functions for plotting (brain slice plots)

plot_mri_style_image_human<-function(path_to_file,plotVals,maxVal,mip,isAlreadyInUniqueRegionsFormat=FALSE,discreteColorScale=FALSE,restWhite=FALSE){
  
  #volume that will be plotted 
  m<-array(0, length(uniqueRegionsHuman))
  
  plotVals[plotVals>maxVal]<-maxVal
  
  if(isAlreadyInUniqueRegionsFormat==FALSE){
    for(actRegion in 1:length(uniqueRegionsHuman)){
      if(mip==FALSE)
        m[actRegion]<-Mode(plotVals[uniqueRegionsHumanAtlas[[actRegion]]])
      else m[actRegion]<-mean(plotVals[uniqueRegionsHumanAtlas[[actRegion]]],na.rm=TRUE)
    }
  }else{
    m<-plotVals
  }
  
  #m[is.nan(m)]<-0
  #m[is.na(m)]<-0
  if(mip){
    m[m<0]<-0
  }else{
    m[m<1]<-NA
  }
  
  
  if(!is.null(path_to_file)){
    png(paste0(path_to_file),width=2000,height=2500)  
  }
  par(mfrow=c(4,3),mar = rep(0.1, 4)) 
  
  rb<-c()
  if(discreteColorScale==TRUE){
    rb<-getColorScale(maxVal)
  }else{
    m<-round(m*100)
    rb<-getColorScale(maxVal*100+1)
  }
  
  for (x in 1:11){
    fileName <- paste0(pathToSliceSvg,"/",x*9,".svg")
    
    xmlfile=xmlParse(fileName)
    xmltop = xmlRoot(xmlfile)
    
    
    if(discreteColorScale==TRUE){
      recursiveColorChange(xmltop[['g']],uniqueRegionsHuman,rb[m],restWhite=restWhite)
    }else{
      recursiveColorChange(xmltop[['g']],uniqueRegionsHuman,rb[m+1],restWhite=restWhite)
    }
    
    
    brainSVG <- rsvg(charToRaw(as(xmlfile, "character")),width=1500)
    plot(c(0,0), type="n", axes=F, xlab="", ylab="")
    rasterImage(brainSVG,1,-1,2,1)
  }
  image.scale <- function(z, zlim, col = heat.colors(12),
                          breaks, horiz=TRUE, ylim=NULL, xlim=NULL, ...){
    if(!missing(breaks)){
      if(length(breaks) != (length(col)+1)){stop("must have one more break than colour")}
    }
    if(missing(breaks) & !missing(zlim)){
      breaks <- seq(zlim[1], zlim[2], length.out=(length(col)+1)) 
    }
    if(missing(breaks) & missing(zlim)){
      zlim <- range(z, na.rm=TRUE)
      zlim[2] <- zlim[2]+c(zlim[2]-zlim[1])*(1E-3)#adds a bit to the range in both directions
      zlim[1] <- zlim[1]-c(zlim[2]-zlim[1])*(1E-3)
      breaks <- seq(zlim[1], zlim[2], length.out=(length(col)+1))
    }
    poly <- vector(mode="list", length(col))
    for(i in seq(poly)){
      poly[[i]] <- c(breaks[i], breaks[i+1], breaks[i+1], breaks[i])
    }
    xaxt <- ifelse(horiz, "s", "n")
    yaxt <- ifelse(horiz, "n", "s")
    if(horiz){YLIM<-c(0,1); XLIM<-range(breaks)}
    if(!horiz){YLIM<-range(breaks); XLIM<-c(0,1)}
    if(missing(xlim)) xlim=XLIM
    if(missing(ylim)) ylim=YLIM
    plot(1,1,t="n",ylim=ylim, xlim=xlim, xaxt=xaxt, yaxt=yaxt, xaxs="i", yaxs="i",cex.axis=6, ...)  
    for(i in seq(poly)){
      if(horiz){
        polygon(poly[[i]], c(0,0,1,1), col=col[i], border=NA)
      }
      if(!horiz){
        polygon(c(0,0,1,1), poly[[i]], col=col[i], border=NA)
      }
    }
    
  }
  
  par(mgp=c(5,6,0))
  if(!is.null(path_to_file)){
    par(mar=c(15,5,15,5))
  }else{
    par(mar=c(3,1,3,1))
  }
  
  if(mip){
    if(discreteColorScale==TRUE){
      image.scale(c(0,((maxVal))),col=getColorScale((maxVal)))
    }else{
      image.scale(c(0,((maxVal))),col=getColorScale((maxVal*100)))
    }
    
  }else{
    if(discreteColorScale==TRUE){
      image.scale(c(1,((maxVal))),col=getColorScale((maxVal)))
    }else{
      image.scale(c(1,((maxVal))),col=getColorScale((maxVal*100)))
    }
  }
  
  
  if(!is.null(path_to_file)){
    dev.off()
  }
  
}

#####

plot_mri_style_image_human_all_slices<-function(path_to_file,plotVals,maxVal,mip,isAlreadyInUniqueRegionsFormat=FALSE,discreteColorScale=FALSE,
                                                restWhite=FALSE){
  
  #volume that will be plotted 
  m<-array(0, length(uniqueRegionsHuman))
  
  plotVals[plotVals>maxVal]<-maxVal
  
  if(isAlreadyInUniqueRegionsFormat==FALSE){
    for(actRegion in 1:length(uniqueRegionsHuman)){
      if(mip==FALSE)
        m[actRegion]<-Mode(plotVals[uniqueRegionsHumanAtlas[[actRegion]]])
      else m[actRegion]<-mean(plotVals[uniqueRegionsHumanAtlas[[actRegion]]],na.rm=TRUE)
    }
  }else{
    m<-plotVals
  }
  
  #m[is.nan(m)]<-0
  #m[is.na(m)]<-0
  if(mip){
    m[m<0]<-0
  }else{
    m[m<1]<-NA
  }
  
  
  png(paste0(path_to_file),width=10000,height=4000, type="cairo")  
  par(mfrow=c(6,17),mar = rep(0.1, 4)) 
  
  rb<-c()
  if(discreteColorScale==TRUE){
    rb<-getColorScale(maxVal)
  }else{
    m<-round(m*100)
    rb<-getColorScale(maxVal*100+1)
  }
  
  for (x in 1:101){
    fileName <- paste0(pathToSliceSvg,"/",x,".svg")
    
    
    xmlfile=xmlParse(fileName)
    xmltop = xmlRoot(xmlfile)
    
    
    if(discreteColorScale==TRUE){
      recursiveColorChange(xmltop[['g']],uniqueRegionsHuman,rb[m],restWhite=restWhite)
    }else{
      recursiveColorChange(xmltop[['g']],uniqueRegionsHuman,rb[m+1],restWhite=restWhite)
    }
    
    brainSVG <- rsvg(charToRaw(as(xmlfile, "character")),width=1000)
    plot(c(0,0), type="n", axes=F, xlab="", ylab="")
    rasterImage(brainSVG,1,-1,2,1)
  }
  image.scale <- function(z, zlim, col = heat.colors(12),
                          breaks, horiz=TRUE, ylim=NULL, xlim=NULL, ...){
    if(!missing(breaks)){
      if(length(breaks) != (length(col)+1)){stop("must have one more break than colour")}
    }
    if(missing(breaks) & !missing(zlim)){
      breaks <- seq(zlim[1], zlim[2], length.out=(length(col)+1)) 
    }
    if(missing(breaks) & missing(zlim)){
      zlim <- range(z, na.rm=TRUE)
      zlim[2] <- zlim[2]+c(zlim[2]-zlim[1])*(1E-3)#adds a bit to the range in both directions
      zlim[1] <- zlim[1]-c(zlim[2]-zlim[1])*(1E-3)
      breaks <- seq(zlim[1], zlim[2], length.out=(length(col)+1))
    }
    poly <- vector(mode="list", length(col))
    for(i in seq(poly)){
      poly[[i]] <- c(breaks[i], breaks[i+1], breaks[i+1], breaks[i])
    }
    xaxt <- ifelse(horiz, "s", "n")
    yaxt <- ifelse(horiz, "n", "s")
    if(horiz){YLIM<-c(0,1); XLIM<-range(breaks)}
    if(!horiz){YLIM<-range(breaks); XLIM<-c(0,1)}
    if(missing(xlim)) xlim=XLIM
    if(missing(ylim)) ylim=YLIM
    plot(1,1,t="n",ylim=ylim, xlim=xlim, xaxt=xaxt, yaxt=yaxt, xaxs="i", yaxs="i",cex.axis=6, ...)  
    for(i in seq(poly)){
      if(horiz){
        polygon(poly[[i]], c(0,0,1,1), col=col[i], border=NA)
      }
      if(!horiz){
        polygon(c(0,0,1,1), poly[[i]], col=col[i], border=NA)
      }
    }
    
  }
  
  par(mgp=c(3,6,0))
  par(mar=c(15,5,15,5))
  
  if(mip){
    if(discreteColorScale==TRUE){
      image.scale(c(0,((maxVal))),col=getColorScale((maxVal)))
    }else{
      image.scale(c(0,((maxVal))),col=getColorScale((maxVal*100)))
    }
    
  }else{
    if(discreteColorScale==TRUE){
      image.scale(c(1,((maxVal))),col=getColorScale((maxVal)))
    }else{
      image.scale(c(1,((maxVal))),col=getColorScale((maxVal*100)))
    }
  }
  
  dev.off()
  
}
#####

plot_mri_style_image_human_all_slices_and_significance<-function(path_to_file,plotPvals,fdr005,fdr01,justDrawOriginalColors=FALSE){
  getColorScale<-function(amountOfColors,threshold){
    greyColor<-colorpanel(amountOfColors,"#f9f9f9","#a8a8a8","#7a7a7a")
    heatColor<-colorpanel(amountOfColors,"#ffffb2","#feb24c","#bd0026")
    
    if(is.na(threshold))
      return(greyColor)
    if(threshold<=1 || threshold==Inf)
      return(greyColor)
    return(c(greyColor[1:floor(threshold)],heatColor[(floor(threshold)+1):amountOfColors]))
  }
  
  #volume that will be plotted 
  m<-array(0, length(uniqueRegionsHuman))
  plotPvals[is.na(plotPvals)]<-1
  
  
  for(actRegion in 1:length(uniqueRegionsHuman)){
    m[actRegion]<-quantile(-log10(plotPvals[uniqueRegionsHumanAtlas[[actRegion]]]),0.9,na.rm=TRUE)
  }
  
  m[is.nan(m)]<-0
  m[is.na(m)]<-0
  m[m<0]<-0
  
  minimumPval<--log10(10^(-8))
  
  m[m>minimumPval]<-minimumPval
  
  png(paste0(path_to_file),width=10000,height=4000, type="cairo")  
  par(mfrow=c(6,17),mar = rep(0.1, 4)) 
  
  
  m<-round(m*1000)
  rb<-getColorScale(minimumPval*1000+1,-log10(fdr01)*1000+1)
  
  for (x in 1:101){
    fileName <- paste0(pathToSliceSvg,"/",x,".svg")
    
    
    xmlfile=xmlParse(fileName)
    xmltop = xmlRoot(xmlfile)
    if(justDrawOriginalColors==FALSE){
      recursiveColorChange(xmltop[['g']],uniqueRegionsHuman,rb[m+1])
    }
    
    brainSVG <- rsvg(charToRaw(as(xmlfile, "character")),width=1000)
    plot(c(0,0), type="n", axes=F, xlab="", ylab="")
    rasterImage(brainSVG,1,-1,2,1)
  }
  image.scale <- function(z, zlim, col = heat.colors(12),
                          breaks, horiz=TRUE, ylim=NULL, xlim=NULL, ...){
    if(!missing(breaks)){
      if(length(breaks) != (length(col)+1)){stop("must have one more break than colour")}
    }
    if(missing(breaks) & !missing(zlim)){
      breaks <- seq(zlim[1], zlim[2], length.out=(length(col)+1)) 
    }
    if(missing(breaks) & missing(zlim)){
      zlim <- range(z, na.rm=TRUE)
      zlim[2] <- zlim[2]+c(zlim[2]-zlim[1])*(1E-3)#adds a bit to the range in both directions
      zlim[1] <- zlim[1]-c(zlim[2]-zlim[1])*(1E-3)
      breaks <- seq(zlim[1], zlim[2], length.out=(length(col)+1))
    }
    poly <- vector(mode="list", length(col))
    for(i in seq(poly)){
      poly[[i]] <- c(breaks[i], breaks[i+1], breaks[i+1], breaks[i])
    }
    xaxt <- ifelse(horiz, "s", "n")
    yaxt <- ifelse(horiz, "n", "s")
    if(horiz){YLIM<-c(0,1); XLIM<-range(breaks)}
    if(!horiz){YLIM<-range(breaks); XLIM<-c(0,1)}
    if(missing(xlim)) xlim=XLIM
    if(missing(ylim)) ylim=YLIM
    plot(1,1,t="n",ylim=ylim, xlim=xlim, xaxt=xaxt, yaxt=yaxt, xaxs="i", yaxs="i",cex.axis=8, ...)  
    for(i in seq(poly)){
      if(horiz){
        polygon(poly[[i]], c(0,0,1,1), col=col[i], border=NA)
      }
      if(!horiz){
        polygon(c(0,0,1,1), poly[[i]], col=col[i], border=NA)
      }
    }
    if(!(fdr005==0)){
      lines(c(-log10(fdr005),-log10(fdr005)),c(0,1),lty=3,lwd=5)
    }
    if(!(fdr01==0)){
      lines(c(-log10(fdr01),-log10(fdr01)),c(0,1),lwd=5)
    }
  }
  
  par(mgp=c(3,6,0))
  par(mar=c(15,5,15,5))
  
  image.scale(c(0,minimumPval),col=rb)
  dev.off()
  
}
