# Supplementary material for: Computational reconstruction of evolutionary selection in human brain networks
Source: Front Neuroinform. 2026 Jan 26;19:1623174. doi: 10.3389/fninf.2025.1623174 (PMC12883834; doi:10.3389/fninf.2025.1623174)
Supplement: Supplementary file 1 [file Data_Sheet_1.zip › Piszczek et al Genetic-Trait-Mining/GABI-01_bicluster_single_species.R]

#' With this script, you can detect biclusters spanning species dependent dnds values
#' and task dependend correlation values.
#' The GABi algorithm was modified, to allow single species selection.
#' The idea of this script, is to loop over:
#'  * single species ('species_selection')
#'  * different tasks ('taskSetOpts')
#'  * consistency factors ('consistency_opts')
#' For the relaxed dnds, there is might the need to adapt the high consistency
#' factor. So you can define it at 'branch_specific_dnds_high_consistency_factor'
#'  
#' The function to find the biclusters ('weighted_GABi') is then run multiple 
#' times for slightly different configurations (w.r.t. weighting) to find as many
#' biclusters as possible per configuration. The results are postprocessed in
#' 'postprocess_GABi_results'
#' 
#' Postprocessing:
#' The postprocessing consists or merging possible overlapping biclusters,
#' correcting the score and give a weighted and unweighted score.
#' * samples define the genes in a bicluster
#' * features define the species and task in a bicluster
#' * score defines the weighted score
#' * score_orig is the uncorrected original score from GABi
#' * score_unweighted is a unweighted score for the size of the bicluster
#' 
#' The biclusters are saved at 'results/biclustering_results/FILENAME.rds'.
#' The FILENAME consists of the
#' * variableClassConsistencyFactors
#' * variableClassConsistencyFactorsTypes
#' * species name 
#' * task option
#' So for example: "results_0_4_0_75_2_2_AMH_socioaffectiveOutgroups.rds"
#' * with 0_4 and 0_75 are the variableClassConsistencyFactors
#' * 2 and 2 are the variableClassConsistencyFactorsTypes
#' * AMH is the species name
#' * socioaffectiveOutgroups is the task option
#' Furthermore, heatmaps are generated with and without clusters.
#' 
#'
#'

WD <- getwd()
if (!is.null(WD)) setwd(WD)

source("./functions/GABI_one_column.R")
library(here)

################################################################################
# DEFINE:

# species selection
# that way you loop through all species after each other
species_selection <- c(9) 
# every branch one after each other defined by it's id index
# id indices are 1 = "Mouse", 2= "Bushbaby", 3="Marmoset", 4="Macaque", 5="Gibbon",
# 6="Gorilla", 7="Chimp", 8="Denisovan", 9="Neanderthal", 10="AMH", 11="Branch.1",
# 12="Branch.2", 13="Branch.3", 14="Branch.4", 15="Branch.5", 16="Branch.6",
# 17="Branch.7", 18="Branch.8", 19="Branch.9", 20="Branch.10", 21="Branch.11"  

# task selection, can be a list
taskSetOpts <- c("socioaffective","socioaffectiveOutgroups")
# options are "socioaffectiveOutgroups", "socioaffective",  "diseasesOutgroups",
# "diseases", "planningOutgroups", "planning", "orig"

# filename of the dnds per gene csv
dnds_file_name <- "normalized_dnds_per_gene.csv" 
# you can use the files in the folter storage/dnds_csvs

# consistency groups
# for the definition of the variableClassConsistencyFactors see functions/GABI_one_column
high_dnds_variableClassConsistencyFactors <-c(0.9,0.75)
high_dnds_variableClassConsistencyFactorsTypes <- c(2,2) # greater for both classes than high_dnds_variableClassConsistencyFactors

low_dnds_variableClassConsistencyFactors <-c(0.1,0.75)
low_dnds_variableClassConsistencyFactorsTypes <- c(3,2) # smaller for class 1 than low_dnds_variableClassConsistencyFactors, greater for class 2

# consistency factor for dnds threshold
branch_specific_dnds_upper_value = FALSE # if TRUE, take value below, if FALSE you use the definition for high_dnds_variableClassConsistencyFactors as above
#branch_specific_dnds_high_consistency_factor <- c(0.9,rep(0.45,20)) # here you define the upper dnds consistency factor, it is selected below by index

branch_specific_dnds_lower_value = FALSE # if TRUE, take value below, if FALSE you use the definition for high_dnds_variableClassConsistencyFactors as above
#branch_specific_dnds_low_consistency_factor <- c(0.1,rep(0.45,20)) # here you define the upper dnds consistency factor, it is selected below by index

print("computing thresholds")
# Calculate the top 20% of genes


print("Load DNDS")
normalized_dnds_per_gene<-read.csv2(here("storage",data_type, "dnds_csvs",dnds_file_name),row.names=1)

#Remove all genes that have in general a small correlation to the networks
gene_wise_network_correlation<-read.csv2(here("storage",data_type, "biclustering","gene_task_network_correlation_brainwide.csv"),row.names=NULL)[,-1]
filteredGenes<-apply(gene_wise_network_correlation,1,function(x){sum(x<0.1)})<dim(gene_wise_network_correlation)[2]

print("high")
cons.facto.branch <- c(rep(0.9, ncol(normalized_dnds_per_gene)))
for(i in 1:ncol(normalized_dnds_per_gene)){
  cons.facto.branch[i] <- quantile(normalized_dnds_per_gene[filteredGenes,i], 0.8, na.rm =  TRUE) #% choose top 20% of genes
}
print(cons.facto.branch)

for(i in 1:ncol(normalized_dnds_per_gene)){
  z <- subset(normalized_dnds_per_gene,normalized_dnds_per_gene[,i]>=cons.facto.branch[i] & filteredGenes)
  print(paste(i, nrow(z)))
}
branch_specific_dnds_high_consistency_factor <- cons.facto.branch
cons.facto.branch <- c()

# LP calculate the low 20% of genes
print("low")
cons.facto.branch <- c(rep(0.1, ncol(normalized_dnds_per_gene)))
for(i in 1:ncol(normalized_dnds_per_gene)){
  cons.facto.branch[i] <- quantile(normalized_dnds_per_gene[filteredGenes,i], 0.2, na.rm =  TRUE)  #% choose low 20% of genes
}
print(cons.facto.branch)

for(i in 1:ncol(normalized_dnds_per_gene)){
  z <- subset(normalized_dnds_per_gene,normalized_dnds_per_gene[,i]<=cons.facto.branch[i] & filteredGenes)
  print(paste(i, nrow(z)))
}
branch_specific_dnds_low_consistency_factor <- cons.facto.branch
cons.facto.branch <- c()
normalized_dnds_per_gene<- NULL

# you can loop thorugh a high and a low consistency option
consistency_opts = c('high_dnds','low_dnds')

# This option is introducted to compute GABi with different cofnigurations of do_weighting and variableClassNotOnTabuList.
# If you want this, set global_optim = TRUE, otherwise set to FALSE and set do_weighting and variableClassNotOnTabuList manually
global_optim = TRUE # 
do_weighting=TRUE # not used if global_optim = TRUE
variableClassNotOnTabuList<-c(TRUE,TRUE) # not used if global_optim = TRUE

# some GABi optimization parameters with which you can play around to find more biclusters
useCores <- 1
amountOfBicluserSearches = 2 # number of iterations withing GABi is iterated. Higher number takes longer, but maybe more biclusters are found.
n_iter_gabi = 1 # If global_optim=TRUE ideally a multiple of 4, number of iterations the complete GABi is run. Higher number takes longer, but maybe more biclusters are found.
# the variableClassNotOnTabuList and weighting are iterated for different combinations to find more biclusters
minimumAmountOfVariableClasses<-2 # we want biclusters with 2 types of variables (dnds & functions column)
nsubpops<-1 # number of subpopulations of the GABi, higher number increses performance, but lowers change of locally-optimal solutions 

################################################################################
# COMPUTATION LOOP

for (setoption in taskSetOpts){
  
  for (consistency_option in consistency_opts){
    
    for (option in species_selection){
    
      # ******************************************************
      # selection of the species selection
      # ******************************************************
      # switch betweeen several options
      if (option == "all"){dndsColsToUse <- c()}
      if (option == "noMouse"){dndsColsToUse <- 2:21}
      if (option == "largeBrains"){dndsColsToUse <- c(6:10,14:21)}
      if (option =="humanLineage"){dndsColsToUse <- 10:21}
      if (is.numeric(option)){dndsColsToUse <- c(option) } 
      raw_dndsColsToUse <- dndsColsToUse
      print(paste('branch selection',option))
      print(paste('cols to use',dndsColsToUse))
      print("---")
    
      # ******************************************************
      # selection of the consistency option
      # ******************************************************
      if (consistency_option=='high_dnds'){
		print('high_dnds option')
		variableClassConsistencyFactors<-high_dnds_variableClassConsistencyFactors
		# in case the dnds upper value is branch specific, it is assigned here
		  if(branch_specific_dnds_upper_value){
			variableClassConsistencyFactors[1] <- branch_specific_dnds_high_consistency_factor[option] 
		  }
		variableClassConsistencyFactorsTypes<-high_dnds_variableClassConsistencyFactorsTypes
	  }else if (consistency_option=='low_dnds'){
		  print('low_dnds option')
		  variableClassConsistencyFactors<-low_dnds_variableClassConsistencyFactors
		  # in case the dnds lower value is branch specific, it is assigned here
		  if(branch_specific_dnds_lower_value){
			variableClassConsistencyFactors[1] <- branch_specific_dnds_low_consistency_factor[option] 
			print(branch_specific_dnds_low_consistency_factor[option])
		  }
		  variableClassConsistencyFactorsTypes<-low_dnds_variableClassConsistencyFactorsTypes    
	  }else{
		stop('no valid option for consistency!')
      }
	  print(paste0('variable class consistency factors: ',variableClassConsistencyFactors))
        
      # ******************************************************
      # further definitions
      # ******************************************************      
      includeNAGenes<-TRUE
      # Load data
      print("Load DNDS")
      dnds_per_gene<-read.csv2(here("storage","dnds_csvs",dnds_file_name),row.names=1)
        
      if(length(raw_dndsColsToUse)==0){
        dndsColsToUse<-1:ncol(dnds_per_gene)
      }else{
        dndsColsToUse<-raw_dndsColsToUse
      }
        
      dndsColsToUse_idx <- dndsColsToUse
      dndsColsToUse <- colnames(dnds_per_gene[dndsColsToUse])
      if (is.numeric(option)){
        option = dndsColsToUse
      }
        
      print(paste0("Used DNDS column: ",paste0(dndsColsToUse,collapse="_")))
      print("Load gene wise correlation networks")
      gene_wise_network_correlation<-read.csv2(here("storage","biclustering","gene_task_network_correlation_brainwide.csv"),row.names=NULL)[,-1]

      # ******************************************************
      # task group definitions
      # ****************************************************** 
      if(setoption == "socioaffectiveOutgroups"){
        gene_wise_network_correlation <- gene_wise_network_correlation[,-c(setdiff(1:78,c(11,15:20,23:24,27:28,33,37:38,40:44,49,54:55,59:60,63,65,71,
                                                                                          6,72,73,21,51,9)))]
        scaleRangeHCP <- 1:3
        scaleRangeNeurosynth <- 4:ncol(gene_wise_network_correlation)
      }
      if(setoption == "socioaffective"){
        gene_wise_network_correlation <- gene_wise_network_correlation[,-c(setdiff(1:78,c(11,15:20,23:24,27:28,33,37:38,40:44,49,54:55,59:60,63,65,71)))]
        scaleRangeHCP <- 0
        scaleRangeNeurosynth <- 2:ncol(gene_wise_network_correlation)
      }
      if(setoption == "diseasesOutgroups"){
        gene_wise_network_correlation <- gene_wise_network_correlation[,-c(setdiff(1:78,c(15,16,19,23,28,33,38,65,
                                                                                            6,72,73,21,51,9)))]
        scaleRangeHCP <- 1:2
        scaleRangeNeurosynth <- 3:ncol(gene_wise_network_correlation)
      }
      if(setoption == "diseases"){
        gene_wise_network_correlation <- gene_wise_network_correlation[,-c(setdiff(1:78,c(15,16,19,23,28,33,38,65)))]
        scaleRangeHCP <- 0
        scaleRangeNeurosynth <- 1:ncol(gene_wise_network_correlation)
      }
      if(setoption == "planningOutgroups"){
        gene_wise_network_correlation <- gene_wise_network_correlation[,-c(setdiff(1:78,c(22,30,34,36,46,53,56,58,64,67,
                                                                                            6,72,73,21,51,9)))]
        scaleRangeHCP <- 1:2
        scaleRangeNeurosynth <- 3:ncol(gene_wise_network_correlation)
      }
      if(setoption == "planning"){
        gene_wise_network_correlation <- gene_wise_network_correlation[,-c(setdiff(1:78,c(22,30,34,36,46,53,56,58,64,67)))]
        scaleRangeHCP <- 0
        scaleRangeNeurosynth <- 1:ncol(gene_wise_network_correlation)
      }
      if(setoption == "orig"){
        gene_wise_network_correlation <- gene_wise_network_correlation[,1:22]
        scaleRangeHCP <- 0
        scaleRangeNeurosynth <- 0#1:ncol(gene_wise_network_correlation)      
      }
    
      head(gene_wise_network_correlation)
      print(colnames(gene_wise_network_correlation))
        
      # ******************************************************
      # filtering, scaling, 
      # ****************************************************** 
      
      #Remove all genes that have in general a small correlation to the networks
      filteredGenes<-apply(gene_wise_network_correlation,1,function(x){sum(x<0.1)})<dim(gene_wise_network_correlation)[2]
      print(paste0("Filtered ",sum(filteredGenes==FALSE)," from ",nrow(gene_wise_network_correlation)," for small correlation"))
        
      if(includeNAGenes==FALSE){
        #Remove all genes with NA values
        filteredGenesByNA<-apply(dnds_per_gene,1,function(x){sum(is.na(x))})==0
        print(paste0("Filtered ",sum(filteredGenesByNA==FALSE)," from ",nrow(dnds_per_gene)," for NA"))
        filteredGenes<-filteredGenes & filteredGenesByNA
      }
        
      print(paste0("Chromosome size: ",sum(filteredGenes))) 
      gene_wise_network_correlationOrg<-gene_wise_network_correlation
        
        
      #scale block wise, to treat HCP and Neurosynth data similar
      #scale block wise, to treat fMRI activation maps and literature networks similar
      gene_wise_network_correlation[filteredGenes,scaleRangeHCP]<-rank(gene_wise_network_correlation[filteredGenes,scaleRangeHCP],ties.method="max",na.last=FALSE)/length(unlist(gene_wise_network_correlation[filteredGenes,scaleRangeHCP]))
      gene_wise_network_correlation[filteredGenes,scaleRangeNeurosynth]<-rank(gene_wise_network_correlation[filteredGenes,scaleRangeNeurosynth],ties.method="max",na.last=FALSE)/length(unlist(gene_wise_network_correlation[filteredGenes,scaleRangeNeurosynth]))
        
      if (!identical(scaleRangeHCP,0)){
        print('with HCP data')
        gene_wise_network_correlation[filteredGenes,scaleRangeHCP]<-rank(gene_wise_network_correlation[filteredGenes,scaleRangeHCP],ties.method="max",na.last=FALSE)/length(unlist(gene_wise_network_correlation[filteredGenes,scaleRangeHCP]))}
      if (!identical(scaleRangeNeurosynth,0)){
        gene_wise_network_correlation[filteredGenes,scaleRangeNeurosynth]<-rank(gene_wise_network_correlation[filteredGenes,scaleRangeNeurosynth],ties.method="max",na.last=FALSE)/length(unlist(gene_wise_network_correlation[filteredGenes,scaleRangeNeurosynth]))
      }
	  
      #Rank normalization
      gene_wise_network_correlation[filteredGenes,]<-t(apply(gene_wise_network_correlation[filteredGenes,],1,function(x){
        rank(x,ties.method="max",na.last=FALSE)/length(x)
        }))
        
      #Set smallest rank to zero (would be 1/#columns)
      gene_wise_network_correlation[filteredGenes,]<-t(apply(gene_wise_network_correlation[filteredGenes,],1,function(x){
        x[x==min(x)]<-0
        x
        })) 
        
      #set previously small correlations to 0
      gene_wise_network_correlation[gene_wise_network_correlationOrg<=0.1]<-0
      gene_wise_network_correlationOrg[gene_wise_network_correlationOrg<=0.1]<-0
    
      gene_wise_network_correlation[!filteredGenes,]<-NA #set rest to NA, but it's not necessary since it is anyway excluded
        
      fullColumnIndices<-c(dndsColsToUse_idx,(1:ncol(gene_wise_network_correlation))+ncol(dnds_per_gene))

      print("Define parameters")
        
      #define parameters
      variableClassConsistencyFactors<-variableClassConsistencyFactors # for contrast use c(0.1,0.75). #one needs to try out different consistency factors - FIND "OPTIMAL" VALUES
      variableClasses<-c(rep(1,length(dndsColsToUse)),rep(2,ncol(gene_wise_network_correlation))) #the 2 variable classes - don't change this
      variableClassConsistencyFactorsTypes<-variableClassConsistencyFactorsTypes  #0=standard deviation, 1=mean, 2=minimum or 3=maximum as consistency type. Here we use the minimum, so that the biclustedrs have at least the value of the consistency factor. For contrast use c(3,2), so that the gen expresssion maximum is 0.1 (given in the variableClassConsistencyFactors)        variableClassAllowZeroSum<-c(TRUE,FALSE) #GO terms is very sparse, therefore no "zero GO columns" in bicluster - no need to change this
      variableClassNotOnTabuList<-variableClassNotOnTabuList #GO terms is very sparse, therefore no "zero GO columns" in bicluster - no need to change this
      variableWeightSimilar<-c(FALSE,FALSE)
      
        
      #build dataSet
      dataSet <- cbind(dnds_per_gene[dndsColsToUse], gene_wise_network_correlation)
      print(paste0("DNDS columns have ", paste0(sum(
          is.na(dnds_per_gene[dndsColsToUse])
      )), " NAs"))
        
      #Filter genes that are anyway smaller than the minimum threshold (if consistency factor type is minimum (2))
      for(parameterClass in 1:length(variableClassConsistencyFactors)){
        if(variableClassConsistencyFactorsTypes[parameterClass]==2){
          filteredGenes <- filteredGenes & apply(dataSet[variableClasses==parameterClass], 1, function(x) {
            sum(x < variableClassConsistencyFactors[parameterClass], na.rm = TRUE) < sum(!is.na(x))
          })
          print(paste0("Filtered all genes that have all values paramter ",parameterClass," values below ",variableClassConsistencyFactors[parameterClass],", since minimum constraint applied, new chromosome size: ", sum(filteredGenes)))
        }
        if(variableClassConsistencyFactorsTypes[parameterClass]==3){
          filteredGenes <- filteredGenes & apply(dataSet[variableClasses==parameterClass], 1, function(x) {
            sum(x > variableClassConsistencyFactors[parameterClass], na.rm = TRUE) < sum(!is.na(x))
            })
          print(paste0("Filtered all genes that have all values paramter ",parameterClass," values above ",variableClassConsistencyFactors[parameterClass],", since maximum constraint applied, new chromosome size: ", sum(filteredGenes)))
          }
      }
        
      # ******************************************************
      # DO BICLUSTERING
      # ****************************************************** 
      
      #Execute biclustering, but only if the dimension of the remaining dataset it big enough
      if (dim(dataSet[filteredGenes, ])[[1]]>1){
        
        # iterate biclustering several times, combine all results and do postprocessing
        single_bicluster_result = c()
        combined_bicluster_results = c()
        
        for(i in seq_len(n_iter_gabi)){
          if(global_optim){ # if this is TRUE, do_weighting & variableClassNotOnTabuList are varied, to explore the space more
            # otherwise  do_weighting and variableClassNotOnTabuList have to be set manually
            if(i<=n_iter_gabi/2){
              do_weighting=TRUE
              if(i<=n_iter_gabi/4){
                variableClassNotOnTabuList<-c(TRUE,TRUE)
              }else{
                variableClassNotOnTabuList<-c(TRUE,FALSE)
              }
              
            }else{
              do_weighting=FALSE
              if(i<=(3*n_iter_gabi/4)){
                variableClassNotOnTabuList<-c(TRUE,TRUE)
              }else{
                variableClassNotOnTabuList<-c(TRUE,FALSE)
              }
            }
          }
          print(paste0('weight ',do_weighting))
          print(paste0('tabu ',variableClassNotOnTabuList))
    
        single_bicluster_result[[i]] <-                                                       
          weighted_GABi(
            dataSet[filteredGenes, ],
            variableClasses,
            variableClassConsistencyFactors,
            variableWeightSimilar,
            variableClassAllowZeroSum,
            variableClassNotOnTabuList,
            variableClassConsistencyFactorsTypes,
            minimumAmountOfVariableClasses,
            amountOfBicluserSearches,
            useCores = useCores,
            popsize = dim(dataSet[filteredGenes, ])[1], #* 250, # orig values
            nsubpops = nsubpops,# round(dim(dataSet[filteredGenes, ])[1] * 250 / 80), # orig value
            weighting = do_weighting
          )
        
        
        
        combined_bicluster_results<-c(combined_bicluster_results,single_bicluster_result[[i]][[1]])
        } # end for gabi iteration
        
        # weighting is the same for every iteration
        column_weighting<-single_bicluster_result[[1]][[2]] # the first iteration is with weighting, see do_weighting = TRUE
        
        
        # postprocessing of bicluster results - only possible in case there is one!
        if(length(combined_bicluster_results)>0){
          merged_bicluster_results <- postprocess_GABi_results(combined_bicluster_results,column_weighting)
          
          bicluster_results <- merged_bicluster_results
          
          #print(paste0("Bicluster found: ",length(bicluster_results)))
          #adapt sample index for the filtered genes/samples/rows
          if(length(bicluster_results)>0){ 
    
              for(bcIndex in 1:length(bicluster_results)){
                # the raw indices
                bicluster_results[[bcIndex]]$features_raw<-bicluster_results[[bcIndex]]$features
                bicluster_results[[bcIndex]]$samples_raw<-bicluster_results[[bcIndex]]$samples
                
                # the names of genes & branch/task
                bicluster_results[[bcIndex]]$features_name<-colnames(dataSet[filteredGenes, ])[bicluster_results[[bcIndex]]$features]
                bicluster_results[[bcIndex]]$samples_name<-rownames(dataSet[filteredGenes, ])[bicluster_results[[bcIndex]]$samples]
                
                # the index of the features in the fullColumnIndices space
                bicluster_results[[bcIndex]]$features<-fullColumnIndices[bicluster_results[[bcIndex]]$features]
                
              
              
              # the samples in some other space
              for(actFiltered in which(filteredGenes==FALSE)){
                bicluster_results[[bcIndex]]$samples[bicluster_results[[bcIndex]]$samples>=actFiltered]<-bicluster_results[[bcIndex]]$samples[bicluster_results[[bcIndex]]$samples>=actFiltered]+1
              }
            }
            print(paste0("Filtered ",sum(filteredGenes==FALSE)," genes of ",length(bicluster_results)," results!"))  
            
            
          }
          
          if(!dir.exists(here("storage", "biclustering_results"))){
            dir.create(here("storage", "biclustering_results"))
          }
          
          # save cluster results with clusteringName
          clusteringName <-
            paste0("results_", paste(gsub("\\.", "_", c(
              variableClassConsistencyFactors,variableClassConsistencyFactorsTypes,option,setoption
            )), collapse = "_"))
          saveRDS(bicluster_results, here("storage","biclustering_results",paste0(clusteringName, ".rds")))
          
          
          # generate and save heatmap 
          print(paste0("Generate heatmap for ", length(bicluster_results)," biclusters...."))
          
          dataSet_with_biclusterRaw<-cbind(dnds_per_gene,gene_wise_network_correlation)
          dataSet_with_biclusterOrg<-cbind(dnds_per_gene,gene_wise_network_correlationOrg)
          dataSet_with_bicluster<-dataSet_with_biclusterRaw
          colorSet<-colorpanel(10, "white","black")
          for(biclusterIndex in 1:length(bicluster_results)){
            dataSet_with_bicluster[bicluster_results[[biclusterIndex]]$samples,bicluster_results[[biclusterIndex]]$features]<-1+biclusterIndex
            colorSet<-c(colorSet,rep(rainbow(length(bicluster_results))[biclusterIndex],10))
          }
          
          distfun<- function(x) dist(dataSet_with_bicluster[filteredGenes,])
          hclustfunc<-function(x) hclust(dist(as.matrix(dataSet_with_bicluster[filteredGenes,])))
          RowvHelp <- as.dendrogram(hclust(dist(as.matrix(dataSet_with_bicluster[filteredGenes,]))))
          
          svg(paste0(here("storage", "biclustering_results"),"/",clusteringName,"_heatmap1.svg"),width=9,height=20)
          heatmap.2(as.matrix(dataSet_with_biclusterRaw[filteredGenes,]),scale="none",distfun=distfun,hclustfun=hclustfunc,dendrogram="row",
                    Colv=NA,Rowv=RowvHelp, trace="none",col=colorpanel(30, "white","black"),margins = c(12, 12))
          dev.off();
          
          svg(paste0(here("storage", "biclustering_results"),"/",clusteringName,"_heatmap2.svg"),width=9,height=20)
          heatmap.2(as.matrix(dataSet_with_bicluster[filteredGenes,]),distfun=distfun,hclustfun=hclustfunc,Rowv=RowvHelp,scale="none",dendrogram="row",
                    Colv=NA, trace="none",col=colorSet,margins = c(12, 12))
          dev.off()
          
          # Garbage collection to keep needed memory small  
          gc()
          }else{
            print('no cluster found!')
          } # end if found clusters
        }else{
          print('dataset too small!')
        } # end if dataset size
      
    } # end task loop
  
  } # end consistency optionsloop

} # end branch factors
