# Supplementary material for: Computational reconstruction of evolutionary selection in human brain networks
Source: Front Neuroinform. 2026 Jan 26;19:1623174. doi: 10.3389/fninf.2025.1623174 (PMC12883834; doi:10.3389/fninf.2025.1623174)
Supplement: Supplementary file 1 [file Data_Sheet_1.zip › Piszczek et al Genetic-Trait-Mining/GABI-02_postprocess_results.R]

# With this script the single rds files starting with "results_" generated with 
# 01_bicluster_single_species.R are merged in a nicer table with some statistical results

library(here)
library(data.table)

################################################################################
# DEFINE:
dnds_file_name='dnds_per_gene.csv'
normalized_dnds_file_name='normalized_dnds_per_gene.csv'
list_files = list.files(here("storage","biclustering_results"),pattern="^results_.*.\\.rds") # start with "results" and end with ".rds"

################################################################################
# COMPUTATION:

# read dnds files, needed for the table to compute dnds values
normalized_dnds_per_gene<-read.csv2(here("storage","dnds_csvs",normalized_dnds_file_name),row.names=1)
dnds_per_gene<-read.csv2(here("storage","dnds_csvs",dnds_file_name),row.names=1)

# initalize summary table
biclusteringSummary <- c()

# loop through all files and add information to biclusteringSummary
for(single_result in list_files){
  # read the single rds
  biclustering_results<-readRDS(here("storage","biclustering_results",single_result))
  
  # get options out of name, they are splitted by _
  splitted_name <- strsplit(single_result,split="_",fixed=TRUE)[[1]]
  # remove first entry as it's "results"
  splitted_name = splitted_name[-1]
  # setoption is the last entry
  setoption=strsplit(splitted_name[length(splitted_name)],split=".",fixed=TRUE)[[1]][1]
  # remove entry for cleanup
  splitted_name = splitted_name[-length(splitted_name)]
  # option is the second to last but in branch there is a dot converted to _
  if(splitted_name[length(splitted_name)-1]=='Branch'){
    option=paste(splitted_name[(length(splitted_name)-1):(length(splitted_name))],collapse='.')
    # remove last two entries
    splitted_name = splitted_name[-length(splitted_name)]
    splitted_name = splitted_name[-length(splitted_name)]
  }else{
    option=splitted_name[length(splitted_name)]
    # remove last entry
    splitted_name = splitted_name[-length(splitted_name)]
  }
  # get variableClassConsistencyFactorsTypes
  variableClassConsistencyFactorsTypes=as.numeric(splitted_name[(length(splitted_name)-1):length(splitted_name)])
  # remove last to entries
  splitted_name = splitted_name[-length(splitted_name)]
  splitted_name = splitted_name[-length(splitted_name)]
  # . is converted to _ to 0.9 becomes 0_9 - this is checked in the following
  if(length(splitted_name)==4){
    variableClassConsistencyFactors_2nd = paste(splitted_name[(length(splitted_name)-1):(length(splitted_name))],collapse='.')
    # remove last to entries
    splitted_name = splitted_name[-length(splitted_name)]
    splitted_name = splitted_name[-length(splitted_name)]
    variableClassConsistencyFactors_1st= paste(splitted_name[(length(splitted_name)-1):(length(splitted_name))],collapse='.')
    
    variableClassConsistencyFactors = as.numeric(c(variableClassConsistencyFactors_1st,variableClassConsistencyFactors_2nd))
    
  }else{stop('The name of your rds file is not supported. Probably a variableClassConsistencyFactors is an integer. Please add manually.')}
  
  # extract the information out of the rds files
  clusterFeatures <- lapply(biclustering_results, function(x) {
    dndsCols <- x$features_name[x$features_name %in% colnames(normalized_dnds_per_gene)]
    networkCols <- x$features_name[!(x$features_name %in% colnames(normalized_dnds_per_gene))]
    samplenames <- x$samples_name
    c(
      paste(dndsCols, collapse = " "),
      paste(networkCols, collapse = " "),
      length(x$samples),
      paste(apply(as.matrix(normalized_dnds_per_gene[x$samples_name, dndsCols]), 2, function(x) {
        round(mean(x, na.rm = TRUE), digits = 3)
      }), collapse = " "),
      paste(apply(as.matrix(normalized_dnds_per_gene[x$samples_name, dndsCols]), 2, function(x) {
        round(sd(x, na.rm = TRUE), digits = 3)
      }), collapse = " "),
      paste(apply(as.matrix(normalized_dnds_per_gene[x$samples_name, dndsCols]), 2, function(x) {
        round(quantile(x, na.rm = TRUE, probs = 0.1), digits = 3)
      }), collapse = " "),
      paste(apply(as.matrix(normalized_dnds_per_gene[x$samples_name, dndsCols]), 2, function(x) {
        round(quantile(x, na.rm = TRUE, probs = 0.9), digits = 3)
      }), collapse = " "),
      paste(apply(as.matrix(dnds_per_gene[x$samples_name, dndsCols]), 2, function(x) {
        round(mean(x, na.rm = TRUE), digits = 3)
      }), collapse = " "),
      paste(apply(as.matrix(dnds_per_gene[x$samples_name, dndsCols]), 2, function(x) {
        round(sd(x, na.rm = TRUE), digits = 3)
      }), collapse = " "),
      paste(apply(as.matrix(dnds_per_gene[x$samples_name, dndsCols]), 2, function(x) {
        round(quantile(x, na.rm = TRUE, probs = 0.1), digits = 3)
      }), collapse = " "),
      paste(apply(as.matrix(dnds_per_gene[x$samples_name, dndsCols]), 2, function(x) {
        round(quantile(x, na.rm = TRUE, probs = 0.9), digits = 3)
      }), collapse = " "),
      x$score_unweighted,
      x$score,
      paste(samplenames, collapse = " "),
      option,
      setoption,
      variableClassConsistencyFactors[1],
      variableClassConsistencyFactors[2],
      variableClassConsistencyFactorsTypes[1],
      variableClassConsistencyFactorsTypes[2]
      
      
    )
  })
  # combine data for all clusters
  for (actCluster in 1:length(clusterFeatures)) {
    biclusteringSummary <- rbind(biclusteringSummary, clusterFeatures[[actCluster]])
  }
  # adapt col and row names
  colnames(biclusteringSummary) <-
    c(
      "DNDS columns",
      "Network columns",
      "Amount of Genes",
      "RAW DNDS",
      "STD DNDS",
      "0.1 Quantile DNDS",
      "0.9 Quantile DNDS",
      "Mean RAW DNDS",
      "STD RAW DNDS",
      "0.1 Quantile RAW DNDS",
      "0.9 RAW Quantile DNDS",
      "unweighted_score",
      "score",
      "Gene columns",
      "option",
      "setoption",
      "dnds_variableClassConsistencyFactors",
      "gene_variableClassConsistencyFactors",
      "dnds_variableClassConsistencyFactorsTypes",     
      "gene_variableClassConsistencyFactorsTypes"     
    )
  rownames(biclusteringSummary) <-
    paste0("Bicluster_", c(1:nrow(biclusteringSummary)))
  
}

# make a datatable our of biclusteringSummary a
dt=data.table(biclusteringSummary)

# add normalized ranking per dnds columns group
dt[, rank_score_by_dnds_column := frank(unweighted_score),by = list(dt$`DNDS columns`)]
dt[, rank_norm_score_by_dnds_column := rank_score_by_dnds_column/max(rank_score_by_dnds_column),by = list(dt$`DNDS columns`)]

################################################################################

# some additional stuff you could do:

# you could save your table
# write_xlsx(dt,here("storage",'test_result_table.xlsx'))

# you could select only upper 10 % of biclusters depending on rank_norm_score
dt[rank_norm_score_by_dnds_column<0.9,]
