# Supplementary material for: Computational reconstruction of evolutionary selection in human brain networks
Source: Front Neuroinform. 2026 Jan 26;19:1623174. doi: 10.3389/fninf.2025.1623174 (PMC12883834; doi:10.3389/fninf.2025.1623174)
Supplement: Supplementary file 1 [file Data_Sheet_1.zip › Piszczek et al Genetic-Trait-Mining/README.md]

# Computational-neuroanatomy-v2

Updated version of [Computational-neuroanatomy-v1](https://github.com/HaubensakLab/Computational-neuroanatomy-v1), allowing single Species bicluster search.

This package is an follow-up version of the code from Kaczanowska, Joanna, Florian Ganglberger, Olga Chernomor, Dominic Kargl, Bence Galik, Andreas Hess, Yoshan Moodley, Arndt von Haeseler, Katja Bühler, and Wulf Haubensak. "Molecular archaeology of human cognitive traits." Cell Reports 40, no. 9 (2022).


## Background

### Initial set up
1) Before you can start the analysis, you need to download gene expression data from
the Allen Human Brain Atlas. You can do this with the MATLAB
scripts run_download_AHBA.m provided in MATLAB_DATA_DOWNLOAD from the [HaubensakLab/Computational-neuroanatomy-v1](https://github.com/HaubensakLab/Computational-neuroanatomy-v1).
Before you can run this file, you need to download  parse_json.m from https://www.mathworks.com/matlabcentral/fileexchange/20565-json-parser 
and copy it to this folder MATLAB_DATA_DOWNLOAD. Then you just need to run run_download_AMBA_AHBA.m , which can
take several hours or up to days. We also provide the output of this analysis at storage/all_genes_expression_Human.mat, storage/atlasRegionsHuman.mat and storage/ontologyHuman.json

2) For the analysis, also taskFMRI network data from the Human Connectome Project is needed. The task data is available
at the 900 Subjects Data Release  https://www.humanconnectome.org/study/hcp-young-adult/document/900-subjects-data-release).
The task fMRI data HCP_S900_787_tfMRI_ALLTASKS_level3_zstat1_hp200_s2_MSMAll.dscalar.nii needs to be copied to the storage folder.
It can be converted to biopsy-site level (raw data is on cortical surface level) with generateTaskFMRIDataOnBiopsyLevel.m 
in MATLAB_DATA_DOWNLOAD (as in 1) Note that this script  requires the human connectome project workbench 
from http://www.humanconnectome.org/software/connectome-workbench.html
We also provide the output of this analysis at storage/taskfMRI.mat

3) Analysis can be performed with the files in R (see code below). The analysis requires the prediction of functional
neuroanatomical maps with updated code from a previous publication Ganglberger et al [1]. It can be found also in this folder
(predict_human_expression_synergy.R and predict_mouse_expression_synergy).
After performing the analysis, subspace pattern mining with biclustering (GABi) can be performed (see GABI). 
Please note that for this pattern mining can take several days to weeks without an HPC environment.

[1] Ganglberger, F., Kaczanowska, J., Penninger, J. M., Hess, A., Bühler, K., & Haubensak, W. (2017). 
Predicting functional neuroanatomical maps from fusing brain networks with genetic information. 
NeuroImage. https://doi.org/10.1016/j.neuroimage.2017.08.070


#### Input/storage overview
- folder that will contain intermediate files, downloaded data and results for the analysis
- dnds_data_table
-- contains DNDS data table used for the analysis
- taskfMRI.mat
-- output of generateTaskFMRIDataOnBiopsyLevel.mat
- all_genes_expression_Human.mat
-- brainwide gene expression at 3702 biopsy sites--> output of get_gene_expression_human
- atlasRegionsHuman.mat
-- region ID association of 3702 biopsy sites --> output of get_gene_expression_human
- ontologyHuman.json
-- region ID association to brain regions -> ooutput of get_gene_expression_human
- results_functionalmaps_human
-- results generated by predict_human_expression_synergy.R
- biclustering_results
-- results generated by the biclustering

**NOTE** If any files are missing, they can be downloaded from the original [paper](https://ars.els-cdn.com/content/image/1-s2.0-S221112472201107X-mmc10.zip)

### Data

The data is organized in a matrix per species the dnds-values per gene and the correlations values for tasks:

| | dnds value | task 1 | task 2 | ... | task n |
| --- | --- | --- | --- | --- | --- |
| gene 1 | &omega;<sub>1</sub>  | c<sub>1,1</sub>|... |... | c<sub>1,n</sub>|
| gene 2 | &omega;<sub>2</sub>   | c<sub>2,1</sub>|... |... |... |
| ... | ...  |... |... |... |... |
| gene k |&omega;<sub>k</sub>   |c<sub>k,1</sub> | ...|... |c<sub>k,n</sub> |

with *&omega;<sub>k</sub>* the dnds value of the species for gene *k* and
*c<sub>k,n</sub>* the coorelation between the human gene expression of gene *k* and the task fmri of task *n*.

For a more detailed description see Kaczanowska, Joanna, Florian Ganglberger, Olga Chernomor, Dominic Kargl, Bence Galik, Andreas Hess, Yoshan Moodley, Arndt von Haeseler, Katja Bühler, and Wulf Haubensak. "Molecular archaeology of human cognitive traits." Cell Reports 40, no. 9 (2022).

### Biclustering

Biclustering (or co-clustering) is a method for clustering rows and columns of a matrix. There are various possibilities do to it. One very flexible approaches is published by 
Curry, E.W., 2014. A framework for generalized subspace pattern mining in high-dimensional datasets. BMC bioinformatics, 15, pp.1-14.
It's code can be found at https://cran.r-project.org/src/contrib/Archive/GABi/

We adapted this version to work for (1) single species and (2) runs in parallel to save time and (3) distinguishes between dnds and correlation columns described above.

## Structure

In the main folder there are the two sets of R-files.

### Preprocessing:

1. **project_setup.R**
  By running this script, all the libraries needed are loaded (except for special libraries needed in the previously excluded scripts for p-value calculation, i.e. predict_human_expression_synergy.R, and GABI_BICLUSTERING.R). Furthermore, the variable transistionsToUseForFunctionalMap is defined here which is just needed for the prediction of the p-value maps and is meaningless if the script predict_human_expression_synergy.R is not run. All the other variables are currently set in the corresponding R scripts and not in the project setup, but this could be changed in the future in order to have all the settings in project_setup.R.
Should the packages be not installed on the working machine (for instance because you are trying to run the pipeline on a different computer/working station), the R package packrat (https://rstudio.github.io/packrat/)  helps you to install the originally used versions automatically. Packrat stores source files for all packages in the Rproject folder and after installing the packrat package itself with install.packages(“packrat”) you should be able to restore the installed packages with the command packrat::restore(). More information can be found in the documentation of the package which can be found at the above URL.
- **functions.R**
  This script (found in functions subfolder) contains functions that will be needed in other scripts. Running the script stores them to the working space and makes them callable also in further steps and scripts of the project. As I point out later (in the Good to know section), working spaces can be stored and retrieved in RStudio Server, which often saves time because repeated computation is not necessary.
2. **dnds_preprocessing.R**
  The main aim of the script is to read in the DNDS table and the gene expression data. If applicable, the matrices can be modified (for example if the table does not contain a header, column names can be added manually here or also current column names can be changed). Currently, the DNDS table is a csv file while gene expression data is stored as a matlab file which contains the matrix with gene expression values and a separate vector with the gene names (entrez IDs). The input can be modified here and input files are usually stored in the folder “input” within storage.
In the script, genes are further filtered (only those which we have both, DNDS values & gene expression data, for), DNDS values are normalized and normalized and not normalized values are visualized (this information can then be found in the paper on page 3, Fig. 1B).
At the end of the script, a so-called gene list is created which is then used for the prediction of functional maps. Should predict_human_expression_synergy.R not be run, this step can be left out ( do not run the whole code then, but only until # Gene list prep).
3. **taskfmri_networks_definition.R**
  In this script, task fMRI data is imported and modified where necessary. Importantly, a lot of grouping and filtering of HCP tasks has been performed as well as the manual assignment of biopsy sites to literature-based networks. The latter has been taken out in our runs, and if we run the algorithms on all tasks (as in test run 1 & 2)  all the grouping and filtering is out-commented as well.
  This script of course offers many possibilities for adaption and input changes. Please always make sure, that at the end you have a matrix taskfmri with proper column names which can then be further used. You can check with the command head() if it looks as it should (you will find several examples in the local folders which have the same names as the projects, I have sometimes screenshotted head(taskfmri). Of course, it is possible to include different sources one after another as we have done it with HCP data and Neurosynth data. From the test runs on, you will always find this in the scripts (except for attempt_to_reproduce of course).
4. **correlations_for_biclustering.R**
  Runs sets of correlations. Not essential for GABI
5. **predict_human_expression_synergy.R**
  Importantly, this script does not have to be run every time again! Results are stored in storage > results_functionalmaps_human and can be reused as they will always be the same (except for different settings of the previously mentioned variable transistionsToUseForFunctionalMap which is defined in the project_setup.R script; to reproduce the original results, all species and branches must be selected there, i.e. the first option must be chosen). Other reasons to not always recompute these p-value maps are that it takes some time (on hippokrates with 24 cores ~24h) and that the results are not needed for the biclustering.
The script produces p-values as well as brain slice pictures which visualize these p-values. The p-values are later used to compute correlations (see correlations_for_biclustering.R. Additional correlations and plots).
6. **compare_functional_maps.R**
  From this script, only the first part (until the generation of the csv file which serves as input for GABi). This csv serves as an input in GABI. The rest yields additional results and plots. Furthermore, in our new runs we have excluded the networks from literature (which have originally been created in dnds_preprocessing.R), which makes it impossible to compute the last part of the script.
  In general, the script computes correlations which are also visualized in heatmaps.
7. **correlations_for_biclustering.R**
  From this script, only the first part (until the generation of the csv file which serves as input for GABi). This csv serves as an input in GABI. The rest yields additional results and plots. Furthermore, in our new runs we have excluded the networks from literature (which have originally been created in dnds_preprocessing.R), which makes it impossible to compute the last part of the script.
  In general, the script computes correlations which are also visualized in heatmaps.

### GABI: 

- **GABI-01_bicluster_single_species.R** is the main script to loop through all selected species and task combinations to compute the biclustering
- **GABI-02_postprocess_results.R** is a script to combine the results from the biclustering of the single species in a table for further post-processing.

The functions needed to do the computations are in the folder **functions**:

- **GABi_one_column.R** contains the function to do the GABi biclustering on a single species
- **GABi_parallel.R** contains the function to do the biclustering in parallel to save time

**GABi_one_column.R** consists of two functions: (1) weighted_GABi, which does a weighted biclustering for a single species and (2) postprocess_GABi_results, which does some postprocessing on the found biclusters, like removing duplicates or merging similar biclusters. It calls the function GABI_parallel in **GABi_parallel.R**.

In the folder **storage** all data needed for the computations and all results are stored.

## Usage

### Pre-processing the data
Need to be run from 1st to last script in the same environment, as for most scripts the data is not saved in between. This will prepare the dNdS data and fMRI data for GABI, saving the final output.

### GABI

You first run **GABI-01_bicluster_single_species.R** and afterwards **GABI-02_postprocess_results.R** to do some postprocessing.

**GABI-01_bicluster_single_species.R** allows you set various options, like:

- define the species by id (id indices are 1 = "Mouse", 2= "Bushbaby", 3="Marmoset", 4="Macaque", 5="Gibbon", # 6="Gorilla", 7="Chimp", 8="Denisovan", 9="Neanderthal", 10="AMH", 11="Branch.1", # 12="Branch.2", 13="Branch.3", 14="Branch.4", 15="Branch.5", 16="Branch.6", # 17="Branch.7", 18="Branch.8", 19="Branch.9", 20="Branch.10", 21="Branch.11" )
- define the tasks (options are "socioaffectiveOutgroups", "socioaffective",  "diseasesOutgroups", "diseases", "planningOutgroups", "planning", "orig")
- define the dnds_file name (dnds files are in storage/dnds_csvs)
- define the variable consistency factors and their types: as the data consists of a dnds columns and task dependend columsn, these are treated differently, see also the scripts
- define some optimization options, like global optimization, amount of searches ..., have a look at the scripts and the original GABi paper.

Afterward, you run **GABI-02_postprocess_results.R** to merge the single rds files and get a result table. This table you can then e.g. filter for the highest rank normalized score or other properties.


### Needed packages

The following packages are needed from http://cran.at.r-project.org/

- foreach
- doParallel
- png
- gpolots
- hash
- matrixStats
- data.table


## Results GABI

### 01_bicluster_single_species.R
The results are per configuration (species, task, variable class consistency factor and type): (1) two svg plots giving a visual overview on the found clusters by different colors and (2) one rds file storing the information on the cluster (genes and tasks).

A snippet of a result plot:
![Snippet of a result](https://github.com/HaubensakLab/Computational-neuroanatomy-v2/assets/168899381/c50e1e5e-74a1-4603-bbea-746003f5f518)

### 02_postprocess_results.R

The outcome will be a table combining all results of **01_bicluster_single_species** containing all biclusters information with the cluster information: DNDS columns (= species columns), network columns (=task names), amount of genes, raw dnds, std dnds, 0.1 quantile dnds, 0.9 quantile dnds, mean raw dnds, std raw dnds, 0.1 quantile raw dnds, 0.9 quantile raw dnds, unweighted score (of the bicluster), score (of the bicluster), gene columns, option (= branch selection), setoption (=task selection), dnds_variableClassConsistencyFactors, gene_variableClassConsistencyFactors, dnds_variableClassConsistencyFactorsTypes, gene_variableClassConsistencyFactorsTypes, rank_score_by_dnds_column, rank_norm_score_by_dnds_column      
