# Supplementary material for: Computational reconstruction of evolutionary selection in human brain networks
Source: Front Neuroinform. 2026 Jan 26;19:1623174. doi: 10.3389/fninf.2025.1623174 (PMC12883834; doi:10.3389/fninf.2025.1623174)
Supplement: Supplementary file 1 [file Data_Sheet_1.zip › Piszczek et al Genetic-Trait-Mining/storage/biclustering/DNDS_col_Network_col_cor.csv]

	EM-FACES	EM-SHAPE	GA-AVG	GA-REWARD	LA-AVG	MO-RF+LF	MO-RH+LH	MO-T	RE-AVG	SOCIAL	SO-TOM	WM-REST	WM-FACE	abuse	action_observation	addiction	adhd	affective	angry	anxiety	appraisal	arithmetic	attentional_control	autism	autobiographical	avoidance	awareness	beliefs	bipolar	choices	cognitive_control	communication	competition	compulsive_disorder	concentration	conflict	craving	decision_making	default_mode	depression	discrimination_task	disgust	emotion_regulation	emotional_faces	emotional_valence	empathy	episodic_memory	executive_control	exploration
Mouse	-0,0998833820115763	-0,0886791384769786	-0,113676982361115	-0,110759145114637	-0,130266565603164	-0,0652903425123131	-0,0952744324318879	-0,105207808945963	-0,0992609035111116	-0,0958672337127714	-0,11363283343581	-0,110604993860056	-0,105977757114259	-0,0156126688913495	-0,126580448261878	-0,0425095559749145	-0,0826355663869903	0,0197752047620668	-0,118228939963533	-0,0698150370389945	-0,0951746601620287	-0,112039824347842	-0,122664397292155	-0,12762743615301	-0,116273721051031	-0,0442495925821701	-0,121179379387278	-0,117892739505771	-0,0814489998846129	-0,0569462140553499	-0,106024939162614	-0,120595083402853	-0,109769110479431	-0,095172073950484	-0,0798993262829871	-0,107973885556253	-0,0772627947674694	-0,0867877598567436	-0,12839575265254	-0,0853850270576032	-0,111526269642996	-0,06655755392911	-0,088484991211513	-0,100420964261841	-0,0936873572402197	-0,108202166154395	-0,135386809129829	-0,125643076795625	-0,0400641297956889
Bushbaby	-0,104356719427822	-0,101321522124191	-0,121168750811599	-0,116533023058763	-0,130738408753787	-0,0681704208676705	-0,100401263391284	-0,103462209488979	-0,106548136977964	-0,104172117340021	-0,123360887251782	-0,114366003612766	-0,112704525574916	-0,012687678021648	-0,126008489340763	-0,0431880474769102	-0,0773983028557083	0,0120939578394172	-0,107240075448822	-0,0684957459641275	-0,090258409794235	-0,106622283580484	-0,114187380669464	-0,117788035123719	-0,111742650873504	-0,0433377044912772	-0,114212330526713	-0,108714205250043	-0,0761044104503963	-0,0483944876160831	-0,0952315934015814	-0,1081385834975	-0,10841667248403	-0,085826787107942	-0,0715140636434344	-0,094467396247187	-0,0748972873896422	-0,0737495004445103	-0,126521477480383	-0,0776301667750714	-0,106919917244933	-0,0646324905386017	-0,0844040360218333	-0,090861174871546	-0,0886168173017987	-0,0978468793148435	-0,136507541515848	-0,119095771944543	-0,0379171223896697
Marmoset	-0,0986832205682605	-0,0940819612534411	-0,10970843881372	-0,110219595456442	-0,123351283487467	-0,0730751173370355	-0,103238888930491	-0,100640821296717	-0,100870364244017	-0,100257393321426	-0,11491445940494	-0,106191093201094	-0,103910704623084	-0,0193716855812116	-0,120570028404037	-0,0370120396601395	-0,0662055480318791	0,0150164121031226	-0,0948000718846247	-0,0595791291537108	-0,0802072437399728	-0,103531763129482	-0,112585979241624	-0,112706822831888	-0,104104199100691	-0,0423135673548142	-0,102012929136379	-0,106503436250359	-0,0735579185050947	-0,038266060911698	-0,0911810982899885	-0,106750801752474	-0,101485109511411	-0,0823144192155619	-0,0654701748316646	-0,0914064409937033	-0,0667153782989053	-0,0630767349171829	-0,116916328835837	-0,0703911297179809	-0,0993353287323115	-0,0493227793642121	-0,0737932937186817	-0,0833142418252106	-0,0676289905244653	-0,0921727718307104	-0,129160288458598	-0,11497978297817	-0,0383557323677681
Macaque	-0,0796414452816532	-0,0759870929155654	-0,0939757055210398	-0,0903578955248328	-0,109982726337184	-0,0498523354501045	-0,0745240820832042	-0,0877072329074125	-0,0781831248978272	-0,0765738312706994	-0,0941852056465141	-0,0871923868092063	-0,0855786757586636	-0,0207631266599315	-0,0917148548399861	-0,041770432877242	-0,0713209847999198	0,00334484077824644	-0,0935495962363593	-0,063266724830013	-0,0847761194134349	-0,0891203200990959	-0,0953514490836271	-0,100541342729609	-0,102504606608855	-0,0397560538821259	-0,100154422003658	-0,0923296100060261	-0,0742727832577562	-0,0486094444458388	-0,0837864967254009	-0,0951191374574299	-0,0848937008736439	-0,0777065383879981	-0,0674686182455774	-0,084405748704538	-0,0637626762733729	-0,0698225369972177	-0,112548624528812	-0,0765191400389861	-0,0852419564750286	-0,0515195163853325	-0,0755295524153129	-0,0823082600934814	-0,0717837691307701	-0,084170284460687	-0,114526742219623	-0,103472877194343	-0,0349294874085083
Gibbon	-0,0746582025359015	-0,0659405329119116	-0,0866980592989516	-0,0849367826802958	-0,0901252826060533	-0,0542028769260469	-0,0721805875792371	-0,0798373351834923	-0,0769493472203195	-0,074158445874213	-0,0879036916152064	-0,0829743246710321	-0,0763108052233157	-0,0313791937573083	-0,0968271532872007	-0,0410181616478124	-0,0648730397467795	-0,00261405552011579	-0,0868200123554453	-0,0603567540500743	-0,0790249095834391	-0,0897982643282617	-0,0957667302646967	-0,0920075694237096	-0,0889363316325853	-0,0438528661765751	-0,0905290018601374	-0,0834550800814011	-0,0696223583055927	-0,0529116138316953	-0,084735039474177	-0,093087041456462	-0,084738150334597	-0,0736612202740401	-0,0653769635485386	-0,0857895977129083	-0,0598713909907464	-0,0678203262866937	-0,101971508637184	-0,0685982332167075	-0,0909953554030906	-0,054432400339177	-0,0684825013400258	-0,0821505099397978	-0,068792915680983	-0,0862712018334206	-0,110367938418166	-0,0945955744665388	-0,033898550165658
Gorilla	-0,0575363135949886	-0,044892954216867	-0,0557929404628417	-0,0615803020080415	-0,0628138899092754	-0,0391978074546178	-0,0539037773342316	-0,0507944558938572	-0,0589788711051506	-0,0590449301864956	-0,0644502910727264	-0,0606681687278879	-0,0580460879274265	-0,0231314016550567	-0,0716737040261965	-0,0235487508753089	-0,0404903550108973	-0,000802017372983551	-0,0633804780795171	-0,0385819072621025	-0,0496146528520899	-0,0667006970249458	-0,0687861393795157	-0,0749725653493631	-0,0678133417531042	-0,0251563008044705	-0,0716112607771331	-0,0590456601065578	-0,0458896961968694	-0,0299005327929525	-0,0623406223103559	-0,0682165545343799	-0,0565259515853411	-0,0500364130883956	-0,0381897342114069	-0,0627649665668177	-0,0357071471451781	-0,048892722790731	-0,0732291829351203	-0,0385780969025751	-0,0659458859791373	-0,0262385823568036	-0,0487769748367708	-0,0568100531733159	-0,0543029502662198	-0,0617167831123991	-0,0852229871320547	-0,0744768505525016	-0,0241727137361262
Chimp	-0,0510846361255859	-0,0370357139976033	-0,0558211472896962	-0,0589358473289747	-0,0661428339981946	-0,0286275753942209	-0,0477047842724052	-0,0484379449449165	-0,0451532775081673	-0,0479044438201391	-0,0556670282754586	-0,055520305862668	-0,0527549442848359	-0,025782710106921	-0,0773924544200541	-0,042093986437872	-0,0564118484789156	-0,0224964205399269	-0,0823741380053594	-0,0535846140351502	-0,0769558698584036	-0,066135349905131	-0,0636708490760684	-0,0829188349171679	-0,072672112824178	-0,0428225840617413	-0,0813764239082254	-0,0668960272599881	-0,067434641986867	-0,0447840756732368	-0,0643751711542855	-0,0755621773704597	-0,0576519115520581	-0,0510800886962882	-0,0578686941428779	-0,0659131963031906	-0,0626014322388081	-0,0638390628793082	-0,0717869036769403	-0,070259196102845	-0,0596419402891228	-0,0474158144348382	-0,0686945512036485	-0,0723465009269038	-0,0675831132009845	-0,0694935190966817	-0,0865059858853241	-0,0723965095044139	-0,0171311810191117
Denisovan	-0,0911270816240335	-0,0788129254329658	-0,10423757277309	-0,0974691193308517	-0,110710255201557	-0,0469528808547562	-0,0783684726735849	-0,081891267326982	-0,0834734617214923	-0,0877993137628793	-0,0993225454770976	-0,0963041108601408	-0,0970256846551813	-0,0105181816591798	-0,0974963016392393	-0,0275297197541707	-0,0635309111872462	-0,000616846268061915	-0,101493319861101	-0,0569137598419022	-0,0746032626180845	-0,083734422221215	-0,0997462535976045	-0,105912456860153	-0,0997306794815389	-0,0397035294883926	-0,0993837428491242	-0,0899398571203643	-0,0762567719247953	-0,0436792789362706	-0,0855124629795378	-0,100195308499344	-0,0914430240584812	-0,0683377695173396	-0,0678791711126027	-0,0893283511044479	-0,0611283220280166	-0,0639786585680088	-0,11485669306773	-0,0623326485220924	-0,0875938450285748	-0,043839057453707	-0,0664753238225993	-0,0874934452035886	-0,0686549451816341	-0,0824890762710378	-0,117815373664917	-0,107421410583837	-0,0210162952481879
Neanderthal	0,00847242459815281	0,0429538909981336	0,0199520710718929	0,0185493893033152	0,0166582020606363	0,0543223285863106	0,0143997377298533	0,02679200039125	0,0159560005919147	0,0302391654360011	0,0220462452302325	0,0305410534900553	0,00557704349304197	-0,0215456340756842	0,00796773360301426	-0,0451424114944678	0,0107796675789742	0,0251144744245439	-0,00694784154115926	-0,0101856296017833	-0,0324798480376601	0,00567203266239302	0,0264239025500258	0,00939341936572975	-0,0463805338917953	-0,00342056009532338	0,00294763346102439	0,0195554688924381	-0,00915713613500626	0,0021090079453062	-0,0148321877179951	0,0100893797309946	0,0309789303729542	0,0126897658376875	-0,0194850079191059	-0,0162032646109034	-0,0233987408235312	-0,0188830038836242	-0,000577017112198946	0,00265768943345288	0,0174894192187377	-0,0120189277272812	-0,0209811714119122	0,0117399143446866	-0,0298121245006264	0,0236321703435718	-0,0326505460043403	0,00128310280763886	0,0292561597360652
AMH	-0,014439189169781	-0,0145390417894396	-0,0119133644341492	-0,00675506368611851	-0,0288175138569427	-0,0182327492757453	-0,0200835971797142	-0,014195374411177	-0,0192610478086828	-0,0140875818907539	-0,0264876872018756	-0,0240442672676645	-0,0150592127653707	-0,0362324806968661	-0,0321068344620711	-0,0422047727511174	-0,0242781659461965	-0,0345587983930018	-0,0215279036728238	-0,0318956415530327	-0,0404851717498457	-0,0365701615435122	-0,0294781921341396	-0,0200758600371115	-0,0380991248169842	-0,0327160130104401	-0,0322287329043323	-0,0256877300541179	-0,0529257231382525	-0,0391494018635647	-0,0332078282184333	-0,0279795199625132	-0,0324934114302703	-0,0504052993992646	-0,0363498164488368	-0,0390396535349458	-0,0199126317111918	-0,032431736036142	-0,0373827681753303	-0,0162194085605651	-0,0384391754314596	-0,0240256027194256	-0,0229197145699328	-0,0407076601171013	-0,00535358775669993	-0,0420191973061598	-0,0450260039188792	-0,0379240648757247	-0,00604791408016053
Branch.1	-0,0978135354215987	-0,0890746842667893	-0,10662794471144	-0,100830122511859	-0,118123669551479	-0,058768985241123	-0,0947275485133476	-0,0884074105083644	-0,0964761301457535	-0,0910440734200645	-0,103120000096776	-0,105072993119113	-0,0999230013029581	-0,0215311974573989	-0,109296316793585	-0,0393212904733045	-0,059303148024597	0,00491426557000477	-0,0918036689443847	-0,06267550119584	-0,0766507974644919	-0,0909235051237679	-0,102851017606782	-0,100983874294819	-0,0984376055150202	-0,0356901619154325	-0,095507734699758	-0,0952327969110649	-0,0659478835137299	-0,0390366512128797	-0,0825379161030441	-0,0951887145598229	-0,0929952703896111	-0,0674238567581772	-0,0651839775570881	-0,0817652728717985	-0,0534598261193261	-0,0595108956126767	-0,10874685657914	-0,0692348220232449	-0,0888806647830996	-0,0503523608840711	-0,0719664490286506	-0,0826417481245756	-0,0703184910859325	-0,0805720113991859	-0,123256062658278	-0,104689235505198	-0,0242571164971577
Branch.2	-0,105421629910268	-0,0901342787624974	-0,110298706820092	-0,108246298049028	-0,118197246207467	-0,067639065463472	-0,102194300296819	-0,108751546067868	-0,102971981072864	-0,0994578461605841	-0,11149865961547	-0,10726898442235	-0,105472128059405	-0,0149491822901657	-0,113178030669325	-0,0369922884307706	-0,0636553244330896	0,01125506126052	-0,0897638683593647	-0,0517107714635665	-0,077410387774441	-0,100952442353171	-0,105696233684965	-0,10137487333523	-0,0996985349125515	-0,0328392742840628	-0,0919797090738173	-0,101568884603038	-0,0680417599578955	-0,0393746219289533	-0,084484288734375	-0,0954874095520043	-0,102235053845908	-0,0728380934756827	-0,0652612794523099	-0,0843741285782004	-0,0531856397027429	-0,0601383316109778	-0,110522083084699	-0,0620838118581073	-0,0910346084822364	-0,0501829941014475	-0,068415075422518	-0,0805059667509663	-0,0731929242767145	-0,0781755412180336	-0,115514406262632	-0,105546118924655	-0,0263585549930479
Branch.3	-0,0784289233090781	-0,0772602014026432	-0,082886884748363	-0,0833857226102736	-0,0956045921877347	-0,0600480186619401	-0,0771666442195286	-0,0776626602954886	-0,0808893379195645	-0,077245802217181	-0,0866205243337929	-0,0861188179172394	-0,0834735831235283	-0,0276014478415073	-0,0841780083497689	-0,0404449561710297	-0,0581054285048293	-0,0032773416683253	-0,0796870945950898	-0,0727333020743671	-0,0733913544259128	-0,085715205619244	-0,0889194758806891	-0,0881140451640586	-0,0982101568214381	-0,0498094936400874	-0,0811279344268827	-0,0835522113503397	-0,0733257484123121	-0,0394524252196709	-0,0742806472843078	-0,0805218389823221	-0,0867957940363018	-0,0664599896948607	-0,0576985163306608	-0,0710466608896542	-0,0626374476901077	-0,0551121245728732	-0,0926461273370464	-0,071701926532786	-0,0633510841918798	-0,0537935074317822	-0,0729900668582891	-0,078191097189221	-0,0774500787238252	-0,0702523732119895	-0,111326997243178	-0,0952519270955863	-0,00701238312561798
Branch.4	-0,0733504796862917	-0,0705119849008328	-0,0860358737666607	-0,0829596706629609	-0,101632568496894	-0,0426695749229779	-0,0697963647916286	-0,0712395888496331	-0,0753140132476862	-0,0743023052344249	-0,0839223032505506	-0,0822393846575598	-0,0792219812355115	-0,0162990810972494	-0,0909794487926454	-0,0283817593274556	-0,0665072739703702	0,0122265820979077	-0,0881659794801886	-0,0586444847681942	-0,0829671700997299	-0,0776308981614698	-0,0949728539435786	-0,0927560071082963	-0,0934673588927246	-0,0388509624615473	-0,0868836336079291	-0,0918370971498744	-0,0568955450255904	-0,0351054065385025	-0,0787085747501728	-0,0874078954298054	-0,0823618682848272	-0,0710111363797837	-0,0614137714929464	-0,0777947200427558	-0,059509170639843	-0,0668289008514102	-0,101365580165656	-0,064373185076775	-0,079279425544348	-0,0430383111609062	-0,068204580591812	-0,0695463946364994	-0,0780921461999865	-0,0727547762738446	-0,112233061668435	-0,0986012303598111	-0,032142227251928
Branch.5	-0,0196956537610397	-0,00187639542922218	-0,0260234488904929	-0,0178653588074096	-0,0420796456829354	-0,0390204037339819	-0,0184650474485504	-0,0377166616116273	-0,0186998951619614	-0,0195410717398166	-0,0364678660238341	-0,0255982391243111	-0,0249022359497322	-0,0150533238873337	-0,0612267126901799	-0,0267815155579906	-0,0315948841900919	0,00420667823406807	-0,044997563285569	-0,0429878125301154	-0,0289898864774384	-0,04416744612534	-0,0527851720749387	-0,0576354908249767	-0,0463443551307805	-0,0157044355584432	-0,0582880760168558	-0,0443613891933421	-0,035420704976652	-0,0284983742638684	-0,056564607679391	-0,0570311126973863	-0,0446435581184213	-0,0386883838581777	-0,0378070273554574	-0,0452084287740895	-0,0174532144415436	-0,0373548597109344	-0,0549631426584428	-0,034734222528319	-0,0395188352891431	-0,0383935476469778	-0,0328757245781502	-0,0301563701120566	-0,0442946928522531	-0,0437171273391992	-0,0698464617521366	-0,0569366819780983	-0,0211483446282139
Branch.6	-0,0494915606212286	-0,0350157557433595	-0,0575077113866129	-0,0521212526363265	-0,0611053338257422	-0,0309944210532526	-0,0467893300839237	-0,0623440593224884	-0,0429319121165501	-0,0448981289599661	-0,0569304549025977	-0,0518356882769646	-0,0426042362628832	-0,00498936557027296	-0,0663904473565939	-0,00882669183423347	-0,0276311709590703	0,0140301396419688	-0,0717804963500675	-0,0227810282965966	-0,043560659101863	-0,0579553229620845	-0,0585537307499907	-0,0625699219258347	-0,0411912228604954	0,0087346896787982	-0,0602166683348552	-0,0614804091516178	-0,0320033238052141	-0,0198867236415058	-0,0511066644528685	-0,0591735817518955	-0,0448349737990567	-0,0311101086102303	-0,0345800740674401	-0,0528225975497804	-0,0278124833755129	-0,0358369146821815	-0,0540784153146859	-0,0293313330453638	-0,0493858118971619	-0,0168210898474826	-0,0350310309269257	-0,0493693149134598	-0,0495171167247077	-0,0538541088275877	-0,0420575033716389	-0,0487224646363411	-0,030373170967344
Branch.7	0,0235677483302575	0,00487582394138722	0,00680937651623476	0,00102575274200215	0,00672982087726267	-0,00958671220851604	0,0242870436370419	-0,0136021970577518	0,0131013809420895	0,033306910600898	0,00854735717716054	-0,0110792178953868	0,00174295294792606	0,00216846799157193	-0,0450372267070735	-0,00970922722088745	-0,0277268867587257	-0,0140337492914279	-0,0266614562413671	-0,0333421818634931	-0,0239184248322842	-0,0300389610008892	-0,024398011644439	-0,044473208963557	-0,008401328538341	-0,0261184119625028	-0,0366920935584285	-0,0297949464076375	-0,026713109047537	0,00529842377469251	-0,0347135275772928	-0,0444366309378319	-0,0289439897752045	-0,042167708611469	-0,0164244794916779	-0,015200187039715	-0,0162493412480649	-0,0154727140235807	-0,0322525918856957	-0,00882700183992991	-0,0157619166754128	-0,0251716435734926	-0,0367493986553018	-0,00426217985717732	-0,0320271745400211	-0,0285345354394555	-0,046299727119049	-0,0231098277136548	0,0165751823675682
Branch.8	-0,0159291163325203	-0,0121475766546015	-0,0202237685873939	-0,0233120644949919	-0,0278036680487003	-0,0235836520286241	-0,0638797834629658	-0,0255210075752635	-0,0342717255635306	-0,0174392921653852	-0,0360805130065162	-0,0213746572829355	-0,0211342734248584	0,00439491746525212	-0,0253929470050187	-0,0328323914472061	-0,0137863843777202	-0,0419674197378435	-0,00716593510040502	-0,00917102481771574	-0,00558563174992606	-0,026215481679603	-0,0286812877100522	-0,00461876880225816	-0,0203143452322291	0,00201497492994305	-0,00292141746616822	-0,0130891510441655	0,018918486656047	-0,00221753979449408	-0,0296570651516649	-0,0215499169580714	-0,0194684222458573	0,00979261677809221	0,0243602316772406	-0,00807725226502669	-0,0190782837363529	-0,0255693610508132	-0,0284242389251974	0,0100407339852507	-0,00406896920885925	0,0315124139684718	0,0142406195959162	0,0324830123060334	0,00973081883074319	-0,00765418848526116	-0,0560757044131002	-0,0291598805544256	0,00054037860903788
Branch.9	-0,0669205445430204	-0,0544967361381917	-0,0529824857314511	-0,0526379798060429	-0,0732884264675871	-0,0203852900194349	-0,0440854849488394	-0,043427587414437	-0,0495233408849498	-0,0683408202652865	-0,0699837579197752	-0,0460453099453296	-0,0458175085284376	-0,047421843195503	0,00113855363433559	-0,0251500339375715	-0,0504818181012909	0,00236080976443033	-0,0505088646240927	-0,0602085900981115	-0,0343629665471409	-0,0285194697961727	-0,0155120264956544	-0,0257368133526887	-0,0672472717803497	-0,0607260404014682	-0,0290759955621294	-0,0442416595938224	-0,0219398858865365	-0,0175182225938516	-0,0280439580284718	-0,0207208593282828	-0,0521463847931811	-0,0524896870729409	-0,00357306145732929	-0,0414395083287436	-0,0353211876258922	-0,0650363492237761	-0,054221924112102	-0,0498061715312882	-0,00136140479928917	0,00729652483211676	-0,0244333777381976	-0,0601172673239457	-0,0381011676958272	-0,0671139133089474	-0,0654960169549428	-0,032545616427879	-0,0318451394967327
Branch.10	-0,0362714630461031	-0,0143279559610828	-0,0279288959850958	-0,0327572771792242	-0,0263635045439461	-0,0312037442278417	-0,0329810055726422	-0,0257199021857235	-0,0418069323381346	-0,00902563407925329	-0,0147236940030109	-0,0200073037902395	-0,0208527521625598	-0,0517532263994814	-0,0371750846914709	-0,0826370659463616	-0,038560929036785	-0,0327367361211265	-0,0393232141520455	-0,0449549579008761	-0,0730110948834515	-0,0331982156839892	-0,0341396610795593	-0,0475599346204586	-0,0350962065264293	-0,0462864770295884	-0,0421746734821564	-0,0408723577850075	-0,0819726460110663	-0,038642002699945	-0,0290911764720321	-0,0616178412283016	-0,0280451131175072	-0,0218613825194364	-0,0587782431145004	-0,0463762715872389	-0,0436010257953057	-0,0383547902215036	-0,0427528480973476	-0,0456822838605187	-0,0511293026255186	-0,0645729508495216	-0,0750114442712672	-0,0602713722031729	-0,0506980908267091	-0,0359997015165328	-0,0647233778234948	-0,0328563836413636	-0,0197965286347833
Branch.11	0,0127248875589195	-0,0598443689974772	-0,0345793150059111	-0,0345820363937881	-0,0306478004282688	0,200667585669125	0,047851247743766	0,0668059127296933	-0,0188003861029148	-0,0234418791211084	0,0123726484316271	0,0223202752607634	0,0381267852644993	-0,0685281854887137	0,0540923140877131	-0,0685155126850014	0,155908735068791	0	-0,0932715991793001	-0,0685281854887137	-0,0855155697196684	0,0838900803335538	0,119313328414475	0,0809150073696152	-0,0855210442928131	-0,0587666263603386	0,121183825324037	0,100018044522644	-0,0475336745108291	-0,0773208825847311	0,138577664158802	0,124097911825747	0,111382624242919	0,268961961682322	-0,0475336745108291	0,147284956932292	-0,0855155697196684	-0,0855155697196684	-0,100670769478591	-0,0685028469093714	-0,0932663813336873	-0,0587666263603386	-0,0773208825847311	-0,0587666263603386	-0,0773208825847311	0,150838221663124	-0,107827625412359	0,0717073129069822	-0,0332987127521438
[truncated: 39 more columns]
