# Supplementary material for: Computational reconstruction of evolutionary selection in human brain networks
Source: Front Neuroinform. 2026 Jan 26;19:1623174. doi: 10.3389/fninf.2025.1623174 (PMC12883834; doi:10.3389/fninf.2025.1623174)
Supplement: Supplementary file 1 [file Data_Sheet_1.zip › Piszczek et al Genetic-Trait-Mining/storage/dnds_csvs/dnds_per_gene.csv]

	Mouse	Bushbaby	Marmoset	Macaque	Gibbon	Gorilla	Chimp	Denisovan	Neanderthal	AMH	Branch.1	Branch.2	Branch.3	Branch.4	Branch.5	Branch.6	Branch.7	Branch.8	Branch.9	Branch.10	Branch.11
10043	0,0716461	0,163691	0,115128	0,161573	0,213694	0,157029	0,10515	0,321024	NA	NA	0,145508	0,0949287	0,182724	0,108743	0,211274	0	0	NA	NA	NA	NA
1004	0,0349663	0,0315387	0,0254662	0,0603956	0,236395	0,0471345	0	0,202372	NA	0	0,0122612	0	0,0378931	0	0,375725	0,1268	NA	NA	NA	NA	NA
10083	0,0717941	0,0773123	0,111408	0,249326	0,0939659	0,487667	0,157923	0,459811	0	NA	0,0659464	0,0171185	0,0218567	0,15915	0,358299	0,236292	0,580381	NA	NA	NA	NA
10160	0,0562075	0,108441	0,124231	0,176321	0,0587197	0	0,261759	0,457457	NA	0	0,0531081	0,0312606	0,0302394	0,235747	0	0,0644229	NA	NA	NA	NA	NA
1016	0,0263371	0,0491806	0,058294	0,0135281	0,0462294	0,0918036	0,180613	0,65038	NA	0	0,0574509	0	0,15602	0,148773	NA	0,0602142	0	NA	NA	NA	NA
10270	0,211498	0,144134	0,267138	0,173707	0,248643	0,383321	0,0943662	0,554016	NA	NA	0,109527	0,286753	0,0995179	0,112471	1,31954	0,166422	NA	NA	NA	NA	NA
10394	0,665364	1,43241	0,787252	0,645144	0,645884	NA	NA	0,336993	NA	NA	0,601299	0,625298	0,236935	0,61593	0,85444	0	NA	NA	NA	NA	NA
10562	0,233244	0,360591	0,331937	0,540731	0,517884	0,222253	NA	0,620052	NA	0	0,752994	NA	0,612089	0,144695	0	0	NA	NA	NA	NA	NA
10570	0,0357743	0,0585482	0,0863995	0,0493027	0,00765288	0,0491848	0,0591501	0,121613	NA	0	0,0267497	0,0532843	0,0197872	0,034747	0,0834142	0,105272	NA	NA	NA	NA	NA
10585	0,111734	0,154325	0,133445	0,146062	0,281395	0,0256595	0,299131	0,400856	NA	0,172939	0,132402	0,216276	0,0746912	0,155898	NA	0,891146	0	NA	NA	NA	NA
10849	0,331912	0,399288	0,421977	0,53523	0,520259	1,21898	0	0,487964	NA	NA	0,461897	3,96661	0,350383	0,689479	NA	0	NA	NA	NA	NA	NA
10885	0,0886309	0,0982194	0,17174	0,139148	0,175258	0	0,386002	0,380939	NA	0	0,05957	0,177076	0,127169	0,136281	0	0,567664	0	NA	NA	NA	NA
10891	0,115992	0,130763	0,178135	0,245661	0,045833	0,202628	0,355991	0,535453	NA	0	0,0739536	0	0	0	0	0	NA	NA	NA	NA	NA
10906	0,221084	0,245395	0,274844	0,278817	1,08872	0	NA	0,754252	NA	NA	0,470103	0,203375	1,23208	0,475133	0	2,27902	NA	NA	NA	NA	NA
10985	0,0440915	0,0571513	0,063179	0,0410497	0,0825685	0,0439158	0,062902	0,267685	NA	0	0,0611231	0,022989	0,0162623	0,0505122	0,0551598	0,161359	0,133407	NA	NA	NA	NA
1104	0,0718587	0,166423	0,148425	0,864075	0,151234	0,266057	0	0,193175	0	NA	0,096499	0,131607	0	0	0,669678	NA	0	NA	NA	NA	NA
11083	0,152877	0,156384	0,218879	0,133029	0,230259	0,228283	0,0768204	0,400036	NA	0,827492	0,182271	0,334329	0,223178	0,136727	0,154498	0,11182	0,427487	NA	NA	NA	NA
1108	0,0178585	0,0163727	0,0323487	0,0454537	0	0	0	0,230858	0	NA	0,0273238	0	0,0714594	0,0302503	0	0	0,4106	NA	NA	NA	NA
11176	0,215919	0,198732	0,290506	0,26091	0,30539	0,0898417	0,120672	0,643013	NA	0	0,153386	0,292646	0,0436474	0,0394013	0,464979	0,227486	0	NA	NA	NA	NA
11218	0,188883	0,199896	0,362881	0,50641	0,240966	2,82048	1,07122	1,06986	NA	0,178312	0,270346	0,428292	0,143992	0,444234	0	0,177418	0,360612	NA	NA	NA	NA
11236	0,0828992	0,0660729	0,171661	0,138856	0,0507227	0	0	0,268349	0	0	0,120124	1,58747	0,0482427	0,180421	0,359031	0,720507	NA	NA	NA	NA	NA
117608	0,142076	0,282426	0,265655	0,139021	0,232778	0,292829	0,318938	0,59965	NA	0	0,15497	0,149787	0,184043	0,275152	0,0675961	0	0	NA	NA	NA	NA
1179	0,217845	0,34409	0,393782	0,807613	0,282349	0,231982	0,296967	0,926511	NA	NA	0,243659	0,397334	0,704277	0,45923	0,376847	0	0,748184	NA	NA	NA	NA
1183	0,0153397	0,00757669	0	0,0739372	0,0247596	0	0	0,165092	0	0	0,017057	0	0	0	0	0	NA	NA	NA	NA	NA
122773	0,179967	0,107027	0,598568	0,123049	0,0459106	0	NA	0,37207	NA	0	0,120003	0,314868	0	0,180331	NA	0,328798	0	NA	NA	NA	NA
124925	0,0889939	0,11642	0,256511	0,164588	0,0850559	4,43888	0,729937	0,709982	NA	NA	0,0719825	0,208091	0,225936	0,121058	0,139835	0	NA	NA	NA	NA	NA
126969	0,198275	0,320252	0,402557	0,523889	0,29938	0,279117	0,209675	0,570298	0,421662	NA	0,286746	0,377364	0,149367	0,304188	0	NA	0	NA	NA	NA	NA
128239	0,164593	0,157643	0,227764	0,210221	0,26569	0,274427	0,51434	0,757741	0,216645	0,11939	0,137704	0,273548	0,252234	0,326868	0	0,0806967	0,195531	NA	NA	NA	NA
1286	0,505871	0,605878	0,775978	0,656088	0,900118	0,792013	2,61451	1,30219	1,02113	0,490567	0,826463	0,657674	1,04034	0,894053	2,71561	0,486849	1,91265	NA	NA	NA	NA
129804	0,121952	0,0412094	0,094314	0,118605	0,133526	0	0,675007	0,291382	0	NA	0,0893047	0,204692	0,0906323	0,272436	NA	0,438065	0	NA	NA	NA	NA
1301	0,085591	0,0606236	0,0657074	0,245662	0,0530074	0,170789	0,0533996	0,929594	NA	1,12747	0,140733	0,0340968	0	0,0790969	0	0,0598767	0	NA	NA	NA	NA
130940	0,205503	0,182401	0,515842	0,614334	0,188179	0,370954	0,129556	0,822308	0	NA	0,58935	0,191421	0,189126	0,495387	0,334897	0,782174	0,668498	NA	NA	NA	NA
135112	0,207225	0,238313	0,232557	0,0980755	0,181032	0,11041	0,127656	0,415976	0	NA	0,185524	0,339912	0,173932	0,0799621	0,391812	0,647818	NA	NA	NA	NA	NA
1374	0,0610669	0,0617864	0,0811852	0,106324	0,0624459	0	0	0,464065	NA	0	0,0639659	0,211689	0,0846641	0,465308	0	0,111297	0,383482	NA	NA	NA	NA
140685	0,042468	0,0720055	0,066061	0,00966195	0,0234629	0,0881844	0	0,137513	NA	0,231856	0,0427416	0,0232118	0,0192532	0,0300853	0	0	0	NA	NA	NA	NA
140691	0,265738	0,481821	0,766541	0,321979	0,576463	1,32027	NA	1,06611	0	NA	0,929932	0,293729	0	0,481892	0,19014	1,92381	NA	NA	NA	NA	NA
140894	0,293454	0,509898	0,659214	0,477011	0,356493	0,51124	2,02744	1,02907	NA	0	0,674689	1,0323	0,489616	0,606939	NA	0,579207	NA	NA	NA	NA	NA
143884	0,323834	0,207849	0,339278	0,1622	0,112492	0,455389	NA	0,906496	NA	NA	0,266915	0,133955	0,362007	0,658607	0,0952064	0,201563	NA	NA	NA	NA	NA
146894	0,414107	0,901897	0,840051	0,477822	0,362829	1,07167	0	1,69597	NA	NA	0,232267	0,945071	0,978469	8,22592	997,118	1,10732	NA	NA	NA	NA	NA
148	0,0430455	0,070827	0,0212702	0,0557834	0,113671	0	0,127765	0,527151	NA	NA	0,0498507	0	0,184182	0,131411	0	0,225612	NA	NA	NA	NA	NA
150084	0,342387	0,410944	0,961392	0,295188	1,47477	0,3951	0,622152	0,757916	NA	NA	0,723939	0,793179	0,744086	0,551057	NA	0,437352	NA	NA	NA	NA	NA
150379	0,156317	0,3327	0,175528	0,236884	0,564053	0,193768	0,51978	0,769509	NA	0,255805	0,173608	0,164931	0,175195	0,277386	0,558932	0,49038	0	NA	NA	NA	NA
1512	0,152791	0,443044	0,185866	0,13563	0,11805	0,529667	NA	0,777066	NA	0	0,357247	0,118513	0,222653	0,44187	0	0	NA	NA	NA	NA	NA
152992	0,214565	0,306633	0,497506	0,475481	0,751768	0,158666	0,333491	0,462265	0,806758	NA	0,472676	0,18426	0,808995	0,137752	1,05303	0,446675	0,409108	NA	NA	NA	NA
154043	0,0719149	0,0893436	0,0824616	0,098318	0,0976809	0,309647	1,13141	0,586687	NA	0	0,0395412	0,0417264	0	0	0	0,12493	0	NA	NA	NA	NA
158401	0,423525	0,476496	0,541286	0,584885	0,45967	0,402538	1,47471	0,788336	0	NA	0,822448	1,26958	0,529897	0,692473	0,921517	NA	0,326995	NA	NA	NA	NA
1586	0,263636	0,309783	0,660594	0,173821	0,222036	0,586293	0,0664752	0,583527	NA	0	0,326323	0,610621	0,532923	1,11738	NA	NA	NA	NA	NA	NA	NA
1606	0,197521	0,176043	0,0742584	0,149067	NA	0	0	0,508967	NA	0	0,320304	0,193409	0	NA	0	0	0	NA	NA	NA	NA
1612	0,0367309	0,0451382	0,0140897	0,0517745	0,102984	0	0,0387656	0,245564	0	NA	0,058961	0,100111	0,0217443	0	0,25839	0	0,191466	NA	NA	NA	NA
161725	0,0253347	0,0164467	0,245979	0,00926304	0,0322017	0,102511	0	0,215831	NA	0	0,00809641	0,0176932	0	0,0315893	0	0,0494837	0,252769	NA	NA	NA	NA
162394	0,61354	0,588876	0,738025	0,70232	0,9249	1,38548	1,78791	0,543765	0	NA	0,522682	0,558622	0,26653	1,51182	0	0,393052	0	NA	NA	NA	NA
162461	0,685484	0,803676	0,589257	1,7617	0,588177	0,349349	NA	0,192466	NA	NA	0,420266	2,13839	0,268641	NA	NA	0	NA	NA	NA	NA	NA
165545	0,200813	0,193097	1,11395	0,399342	0,313515	0,281849	0,328641	1,56334	NA	0	0,258159	0,223307	0,453964	0,320352	NA	0,219711	NA	NA	NA	NA	NA
167	0,257008	0,467624	0,302877	1,44583	0,134322	0,461173	0,468554	1,18016	0,312121	NA	0,783838	NA	NA	0	0	NA	NA	NA	NA	NA	NA
171586	0,0596695	0,111095	0,190541	0,163747	0,259603	0,20693	NA	0,379844	0	NA	0,0418298	0,073419	0,151993	0,0887377	NA	0	NA	NA	NA	NA	NA
1856	0,02452	0,0713751	0,0721856	0,0519483	0,0176248	0,188235	0	0,489981	0,356408	0	0,01948	0,0150481	0,0246022	0,177401	0	0	NA	NA	NA	NA	NA
1952	0,0273518	0,0460606	0,0318878	0,0396329	0,11111	0,054738	0,213376	0,430624	NA	0	0,0245761	0,0195591	0,0596382	0,0341669	0,0909378	NA	NA	NA	NA	NA	NA
196463	0,159337	0,11848	0,171135	0,144901	0,0866643	0,0897665	0,134013	0,382095	NA	NA	0,0910028	0,058712	0,0895925	0,0815597	0,0493936	0,442074	0	NA	NA	NA	NA
196513	0,381705	0,51663	0,39424	0,554314	1,06546	0,060149	0,481346	1,07175	0	NA	0,276592	0,422076	0,363965	0,11429	NA	0,432556	NA	NA	NA	NA	NA
196743	0,107285	0,29474	0,093094	0,0777803	0,320749	0,121053	0,163785	0,344136	0	NA	0,0989517	0,126528	0,0274181	0,197642	0,101741	0,136507	0	NA	NA	NA	NA
1969	0,034302	0,047916	0,0674629	0,0662772	0,0648217	0,0164142	0,0968134	0,23195	NA	NA	0,0420509	0,0251066	0,0257555	0,0246087	0,0343641	0,0268062	0,0997107	NA	NA	NA	NA
203238	0,0939916	0,144215	0,265707	0,286302	1,1842	0,509816	0,4231	0,75795	NA	NA	0,24121	0,121063	0,247349	0,426139	NA	1,49734	0,235308	NA	NA	NA	NA
203859	0,105397	0,246847	0,155312	0,16773	0,090431	0	0,107111	1,08967	NA	0	0,244279	0,148776	0,813707	0,0762285	NA	0	0	NA	NA	NA	NA
2064	0,126112	0,129485	0,10102	0,102333	0,123235	0,0846102	0,16023	0,34538	0	0	0,0759945	0,189058	0,064994	0,146772	0,211047	0	0	NA	NA	NA	NA
2074	0,244095	0,229032	0,364764	0,166304	0,404405	0,435075	0,326704	1,1538	NA	0	0,471294	0,141394	0,205831	0,186095	NA	1,57445	0	NA	NA	NA	NA
2137	0,014502	0,0301973	0,0181283	0	0,0319745	0,107029	0,0882584	0,277063	0	NA	0,0225205	0	0,0720134	0	0,111851	0	NA	NA	NA	NA	NA
219749	0,193262	0,207926	0,106191	0,157084	0,173925	0,51133	0,0827248	0,44074	NA	NA	0,393563	NA	NA	0,217304	0	0,498564	NA	NA	NA	NA	NA
219931	0,209849	0,343754	0,143492	0,252637	0,291504	0,315156	1,26433	0,370721	NA	0	0,199292	0,129527	0,126783	0,211211	0,431411	0,206675	0,158181	NA	NA	NA	NA
2199	0,0953937	0,11866	0,2122	0,0436287	0,0902705	0,137544	0,142689	0,438426	0,467088	0,252922	0,10509	0,159383	0,265814	0,287599	0,182324	0,102751	0,184085	NA	NA	NA	NA
222484	0,0554215	0,0952741	0,223589	0,180244	0,124179	0	0,0657105	0,811087	NA	NA	0,0877312	0,138721	0,139418	0,0943929	0	0,124822	NA	NA	NA	NA	NA
2242	0,066017	0,0707083	0,0709611	0,0883303	0,224416	0,0298345	0,0387882	0,242801	0,163843	0	0,0754317	0,052326	0,0186819	0,0605038	0,124356	0	0	NA	NA	NA	NA
22844	0,230218	0,319594	0,259334	0,184615	0,353568	0,17061	0,749587	0,775433	0,409564	0	0,302659	0,389957	0,373709	0,345775	0,390157	1,32229	0,395281	NA	NA	NA	NA
22848	0,111933	0,0974735	0,099742	0,0420653	0,45878	0,0454771	0	0,493475	NA	NA	0,0923335	0,0754663	0,0799137	0	0	0,19946	0	NA	NA	NA	NA
22862	0,0977768	0,0941924	0,145883	0,166033	0,0740029	0,106186	0,758177	0,573597	NA	0	0,14999	0,325698	0	0,180102	0	0,521696	0	NA	NA	NA	NA
22868	0,402494	0,428443	0,699497	0,812078	0,756753	0,358321	0,534876	0,75628	0,356903	NA	0,44188	0,70841	0,67832	0,49777	NA	0,356245	NA	NA	NA	NA	NA
22870	0,109807	0,129059	0,103547	0,1746	0,210435	0,131076	0,254654	0,390514	NA	0	0,0817602	0,126333	0,074037	0,148345	NA	0,0621444	0	NA	NA	NA	NA
22878	0,0815643	0,0936558	0,111896	0,0766137	0,186486	0,161706	0,319413	0,431476	NA	NA	0,120136	0,0407066	0,0389604	0,141953	0	0,321132	0	NA	NA	NA	NA
22894	0,0666227	0,0616086	0,112246	0,17139	0,148131	0,0836836	0	0,842148	NA	NA	0,134627	0,173617	0,0835215	0,0350397	0,301474	0,338094	0	NA	NA	NA	NA
22898	0,0848194	0,139098	0,0941592	0,402464	0,251399	0,513759	0,368513	0,297004	NA	NA	0,157401	0,0920569	0,366888	0,619744	0,692841	0,38365	0	NA	NA	NA	NA
22978	0,00773743	0,0255791	0	0	0	0	0	1,3186	NA	NA	0	0	0	0	0	0	0	NA	NA	NA	NA
22998	0,137265	0,209135	0,33932	0,433643	0,310536	0,0994498	0,547052	0,72429	NA	0,803942	0,158382	0,4207	0,212658	0,285451	0,971023	0,317201	0,204764	NA	NA	NA	NA
23016	0,0551729	0,0387562	0,53123	0,0291327	0,0841203	0,121128	0,129262	0,44659	NA	NA	0,0189671	0	0,193541	0	0	0	NA	NA	NA	NA	NA
23019	0,00840053	0,013591	0,0150208	0,0100076	0,0153954	0,0324652	0	0,283057	0	NA	0,0102326	0	0,0453294	0	0	0	0	NA	NA	NA	NA
23086	0,47965	0,576524	0,560018	0,457921	0,594375	0,6232	1,03945	1,00879	NA	NA	0,509742	0,878193	0,492423	0,284077	1,7425	0,296086	0,363491	NA	NA	NA	NA
23107	0,193921	0,271335	0,193781	0,486746	0,247756	1,58893	0	0,631151	NA	NA	1,29203	0,499981	NA	0,553383	0,799635	NA	0	NA	NA	NA	NA
23113	0,110323	0,151017	0,12252	0,139856	0,0639916	0,229878	0,288454	0,466469	NA	0,186098	0,271379	0,129592	0,102466	0,0870681	0,149772	0,306245	NA	NA	NA	NA	NA
23137	0,0957073	0,094162	0,123445	0,0952183	0,313916	0	0,107177	0,643858	NA	NA	0,0957838	0,178246	0,185801	0,257179	0	0,322637	NA	NA	NA	NA	NA
23138	0,0518224	0,16128	0,103449	0,127382	0,127095	0,0884087	0	0,505096	NA	0	0,0866463	0,0419289	0,229811	0	0,143105	0,319668	NA	NA	NA	NA	NA
23139	0,128867	0,131433	0,20928	0,194174	0,236612	0,135385	0,402918	0,759211	NA	0,204188	0,144055	0,291178	0,152247	0,352254	0,478631	0,167213	NA	NA	NA	NA	NA
23144	0,23136	0,190462	0,282308	0,309029	0,329808	0,332718	0,555344	0,614713	0,331427	NA	0,286273	0,360577	0,0502532	0,263676	0	0,378719	0,271447	NA	NA	NA	NA
23181	0,0522142	0,0657748	0,0699221	0,0627331	0,0492349	0	0	0,337508	0	NA	0,0789256	0,00876552	0,0577425	0,107227	0	0,0992191	0	NA	NA	NA	NA
23199	0,0551919	0,087252	0,0840922	0,0745577	0,171488	0,0450967	0,0507528	0,397284	0	0	0,0821671	0,041031	0,0391798	0,0555493	0,111661	0,134264	NA	NA	NA	NA	NA
23231	0,157201	0,174729	0,179895	0,207351	0,199389	0,263638	0,186588	0,536646	0,411516	NA	0,151431	0,119398	0,156359	0,232787	0,340486	0,519569	0	NA	NA	NA	NA
23329	0,0641683	0,155295	0,0865168	0,111236	0,350768	0,167784	0,0429946	0,235958	0	NA	0,084152	0,0646371	0,125435	0,176803	NA	0	NA	NA	NA	NA	NA
23358	0,0238101	0,0187718	0,0637377	0,082337	0,139845	0	0,0423412	0,286407	NA	NA	0,0249203	0,0186298	0	0,050773	0	0	NA	NA	NA	NA	NA
23395	0,13656	0,176107	0,145546	0,244366	0,108872	0,313103	0,194856	0,506682	NA	0	0,190796	0,0453291	0,23881	0,166435	0,0863181	0,0658421	0	NA	NA	NA	NA
2519	0,144316	0,51457	0,236634	0,245258	0,585188	0,286439	NA	0,890318	0,531279	NA	0,233496	0,117729	0,226769	0,174656	0	0	0	NA	NA	NA	NA
255394	0,239818	0,255502	0,232149	0,242289	0,259612	0	0,390087	1,73406	NA	NA	0,347022	0,239642	1,2985	0,335138	0,181919	0,286285	NA	NA	NA	NA	NA
2560	0,0324936	0,115869	0,0277058	0,0307444	0,106707	0	0	0,156675	NA	0	0,0246937	0	0	0	0	0	NA	NA	NA	NA	NA
256309	0,143537	0,349033	0,373465	0,276228	0,585478	0,647894	0,593727	0,941479	NA	0	0,216618	0,158665	0,276155	0,98937	0,632024	0,57411	NA	NA	NA	NA	NA
2569	0,0405519	0,0469072	0,0739202	0,0233919	0	0,0705826	0,19778	0,628073	0	NA	0,0457674	0,035746	0	0,0223057	0	0	NA	NA	NA	NA	NA
25819	0,0337517	0,0996317	0,0245465	0,0897603	0	0,435104	0	0,478437	NA	0	0,103091	0,228172	0,310024	0	0	0,200208	NA	NA	NA	NA	NA
25943	0,236851	0,126711	0,313734	0,134058	0,172906	0,342665	0,0860534	0,649212	NA	NA	0,206905	0,150908	0,126094	0,728532	0,40645	0	0,41651	NA	NA	NA	NA
25959	0,0743174	0,118524	0,187647	0,081779	0,177813	0,119741	0,0944776	0,48443	NA	0	0,112487	0,0857756	0,0699192	0,160542	0	0,183767	0	NA	NA	NA	NA
26064	0,140756	0,100535	0,30108	0,0790235	0,196873	0,346293	0,388315	0,410893	0	NA	0,119127	0,150257	0,0830075	0,042758	0,67979	0,0470726	0	NA	NA	NA	NA
26119	0,0658857	0,0374423	0,163245	0,174305	0	0,0299222	0	0,0603663	0	0	0,0532133	0,0577481	0,0698593	0	NA	0	NA	NA	NA	NA	NA
2615	0,0936654	0,0673142	0,233019	0,108957	0,14394	0,167232	0,223752	0,530849	0,301088	0	0,301607	0,368975	0,11061	0,220908	0,611849	0,222627	NA	NA	NA	NA	NA
2632	0,0795882	0,144141	0,167478	0,171928	0,438181	0,260648	0,283116	1,19147	NA	0,342741	0,0560948	0,100317	0,170782	0,510549	0	0,437445	0	NA	NA	NA	NA
2638	0,225285	0,133377	0,681855	0,970826	0,171813	0	0,0963708	0,475875	NA	NA	0,193456	0,39059	0,215053	0,0845546	0	0	NA	NA	NA	NA	NA
2649	0,0281938	0	0,0690969	0,0802624	0,0664528	0	NA	0,399548	NA	NA	0,0852033	0	0,133019	0	0	0	NA	NA	NA	NA	NA
2693	0,0230564	0,105666	0,0574507	0,0822863	0,0869941	NA	0	0,142754	0	NA	0,0175639	0,435767	0	0	0	0	0	NA	NA	NA	NA
27085	0,148492	0,227095	0,344187	0,142677	0,386046	0,89541	0,824418	0,717118	NA	0	0,612093	0,623013	0,510368	0,222291	0,112768	0,357119	0,16964	NA	NA	NA	NA
27296	0,504944	0,716719	0,70243	1,09828	0,539722	0,0718565	NA	2,71888	NA	NA	0,614293	0,810432	0,315992	2,02193	NA	1,09777	NA	NA	NA	NA	NA
27349	0,127123	0,164716	0,136154	0,201439	0,117943	0,375584	0,168643	1,27877	NA	NA	0,299973	0,928673	0,14978	1,01662	0	0	NA	NA	NA	NA	NA
2804	0,208682	0,32089	0,439767	0,392575	0,51464	0,63318	1,21814	0,802017	0,314794	0	0,345047	0,368477	0,367191	0,650804	0,314839	0,645548	NA	NA	NA	NA	NA
283358	0,148361	0,276953	0,204925	0,234795	0,200745	0,409308	0,575398	0,685314	NA	0	0,105858	0,196537	0,220996	0,196398	0,0755465	0,269799	0,000100066	NA	NA	NA	NA
28513	0,196363	0,256312	0,317769	0,301001	0,386807	0,308553	0,293147	0,630231	NA	0	0,169858	0,208516	0,10791	0,893009	NA	0,273769	NA	NA	NA	NA	NA
286151	0,31885	0,397406	0,4885	0,304636	0,234343	0,35255	0,714362	0,838549	NA	0	0,722894	0,508326	0,266348	0,197076	0	0,0890597	NA	NA	NA	NA	NA
2886	0,0824583	0,0646703	0,232122	0,0870338	0,191321	0	0	0,975481	NA	0,33475	0,0602437	0	0,0425089	0,278498	0,326524	0	NA	NA	NA	NA	NA
28965	0,169177	0,251322	0,261886	0,648797	0,320908	0,187871	0,553405	0,934611	0	NA	0,287277	0,91577	0,903976	0,990855	0	0	0,764214	NA	NA	NA	NA
29072	0,176502	0,232149	0,242569	0,254166	0,259652	0,276116	0,140414	0,741461	0	NA	0,180006	0,291597	0,161483	0,409869	0,122995	0,186507	0,728353	NA	NA	NA	NA
2909	0,0277173	0,0347078	0,0420491	0,050124	0,027769	0,172268	0,0512071	0,227121	NA	0	0,0313666	0	0	0,028937	0	0	NA	NA	NA	NA	NA
2916	0,0313115	0,0237333	0,0398304	0,0397884	0,0430139	0,0405127	0,0729727	0,295347	0,431187	0,162448	0,0329591	0	0,0481782	0,0255452	0,154281	0,0831266	NA	NA	NA	NA	NA
29761	0,0537494	0,0432685	0,0255652	0,0242435	0,0220343	0,0881143	0,308922	0,487419	0,309175	0	0,0413397	0,0399534	0	0,0563937	NA	0,173811	NA	NA	NA	NA	NA
2986	0,139151	0,14243	0,398576	0,241422	0,323459	0,152604	0,306089	1,10703	NA	NA	0,273179	0,427883	0,261973	0,13887	0,389801	0,381615	0,386559	NA	NA	NA	NA
29881	0,177064	0,155298	0,238435	0,173136	0,103719	0,74567	0,416402	0,55671	0	0	0,155788	0,146377	0,220686	0,211817	0,125858	0,189641	0	NA	NA	NA	NA
29943	0,114579	0,221196	0,417595	0,147303	0,235893	0,293245	0,584772	0,429265	NA	0	0,241296	0,271335	0,170991	0,230834	0	0,293902	NA	NA	NA	NA	NA
29949	0,375253	0,353605	0,425965	0,51258	0,199821	0,804372	0,409317	0,802637	NA	NA	0,753657	0,235332	NA	0,984234	0	NA	0	NA	NA	NA	NA
2997	0,0172925	0,0240681	0,0926477	0,0272547	0,0147892	0,0802965	0	0,151597	NA	0	0,0183584	0,0254737	0,0478799	0,0241594	0	0	0	NA	NA	NA	NA
29995	0,0489991	0,0797492	0,0575812	0,0285452	0,131489	NA	0,0986281	0,900882	NA	0	0,155292	0,0423996	0	0,176609	0	0,0983332	NA	NA	NA	NA	NA
3101	0,131016	0,260969	0,157483	0,169614	0,367548	0,142767	0,48323	0,555399	0,179029	0	0,141105	0,0944406	0,214745	0,332823	0	0,0769562	NA	NA	NA	NA	NA
317662	0,226927	0,36134	0,325178	0,519331	0,529791	1,42169	0,407416	0,406642	NA	NA	0,14413	0,209026	0,0954014	1,27277	0,812326	NA	NA	NA	NA	NA	NA
317761	0,305998	0,276576	0,395646	0,518654	0,158224	0,18728	0,689523	0,548014	NA	NA	0,638615	0,261268	0,153495	1,27477	NA	0,116909	NA	NA	NA	NA	NA
3273	0,34527	0,706555	0,657026	0,574254	0,509363	0,779916	NA	1,39352	NA	NA	0,597061	1,57253	1,58746	0,453535	0	0,432092	0	NA	NA	NA	NA
339344	0,14742	0,195197	0,156668	0,0686397	0,280503	0,316738	NA	0,665403	0	0	0,105654	0,136124	0,0578794	0	0	0,474819	0	NA	NA	NA	NA
339855	0,0905435	0,0736569	0,141607	0,0921137	0,0684044	0,198444	0	0,306305	NA	0	0,0847561	0,0969428	0,166851	0,0981767	0,0897824	NA	NA	NA	NA	NA	NA
339976	0,125361	0,105238	0,349248	0,0491627	0,594152	0,16413	0	0,375747	0	NA	0,147014	0,0796325	0,201463	0,0660069	0,671349	NA	NA	NA	NA	NA	NA
342125	0,181036	0,19708	0,320447	0,134167	0,340105	0,336865	0,36173	0,778902	NA	0,361407	0,188801	0,16273	0,235798	0,05316	0,17364	0,268672	NA	NA	NA	NA	NA
342357	0,2334	0,281875	0,225471	0,659611	0,887711	0,389696	0,399363	1,16518	0	0	0,16202	0,0907692	0,959595	0,340654	0	NA	0	NA	NA	NA	NA
342527	0,0889123	0,126854	0,216885	0,105293	0,0761781	0,636416	0,137702	0,333441	NA	0	0,178668	0	0,233724	0,233273	NA	0,0971951	NA	NA	NA	NA	NA
3430	0,290658	0,307076	0,251374	0,595621	1,13828	0,0632474	0,377706	1,14317	NA	0,37693	0,4551	0,251862	0,229965	0,352057	NA	0,187134	0	NA	NA	NA	NA
3636	0,0338149	0,0489461	0,0817983	0,0941453	0,137289	0,160475	0,191621	0,500423	NA	0,167533	0,0364159	0	0,0786209	0,0627486	0,202335	0,127887	0	NA	NA	NA	NA
3676	0,149165	0,172104	0,369639	0,285653	0,100172	0,259388	0,0415158	0,663625	0	0	0,1215	0,469513	0,170185	0,101721	0,157593	0,297727	NA	NA	NA	NA	NA
3678	0,110739	0,13974	0,180331	0,157522	0,140953	0,344065	0,173618	0,537369	NA	0	0,108687	0,0862167	0,270042	0	0	0	0	NA	NA	NA	NA
3685	0,0791199	0,151604	0,185415	0,0853244	0	0,0600756	0,123913	0,50131	NA	NA	0,0879606	0,119146	0	0,0355794	0,319151	0	0	NA	NA	NA	NA
374308	0,214694	0,876302	0,876556	0,793062	0,305799	0,204515	0,244345	0,932522	NA	NA	0,454374	0,534316	0,484397	2,18255	0	0,737704	0,612653	NA	NA	NA	NA
374864	0,309447	0,598013	0,612925	0,911332	0,467362	0,822244	1,30371	0,474016	NA	NA	0,872343	0,669108	0,688599	0,374214	NA	0,872694	NA	NA	NA	NA	NA
376497	0,0368021	0,0552307	0,0648482	0,0637214	0,0913109	0,076887	0,136284	0,175054	0,226309	NA	0,0303203	0,0455641	0,116578	0,044498	0,155778	0,112098	NA	NA	NA	NA	NA
3791	0,159902	0,151258	0,224595	0,0715919	0,149245	0,0784295	0	0,440917	0	NA	0,146238	0,188263	0,348658	0,108734	NA	0,0938771	NA	NA	NA	NA	NA
3898	0,234418	0,255739	0,507282	0,111828	0,427881	0,734075	0,521771	0,901665	0,37517	0,37282	0,329439	0,360439	0,884264	0,131432	1,04246	0,355019	0,355737	NA	NA	NA	NA
3909	0,214155	0,308036	0,300991	0,247176	0,191149	0,443543	0,440021	0,693887	0,791312	NA	0,274344	0,244901	0,388983	0,345591	0,569781	0,180644	0	NA	NA	NA	NA
392636	0,210613	0,177992	0,254534	0,300434	0,49538	2,47901	0,0697884	0,984578	0	NA	0,0530163	0,153939	0,193839	0,0988153	0,41116	0,433333	0	NA	NA	NA	NA
394	0,040043	0,0426981	0,0470527	0,0636795	0,128268	0,286358	0	0,462133	NA	NA	0,0202459	0,0551713	0	0,121226	NA	NA	0	NA	NA	NA	NA
3954	0,103197	0,0821975	0,0829955	0,112079	0,110937	0,165306	0	0,495168	0	NA	0,111506	0,0644901	0,233953	0,433309	0	0,275798	0	NA	NA	NA	NA
397	0,092891	0,116649	0,18654	0,211108	0	0	0	0,312932	NA	0	0,050355	NA	0	0	NA	0	NA	NA	NA	NA	NA
4125	0,165679	0,306629	0,184078	0,148949	0,096207	0,252088	0,186295	0,504844	0	0,304332	0,212558	0,109445	0,211109	0,0322301	0,196418	0,532498	NA	NA	NA	NA	NA
4130	0,183994	0,294473	0,373666	0,223221	0,358808	0,417852	0,893123	1,05385	NA	0	0,240474	0,342674	0,203476	0,371053	0,769226	0,254488	NA	NA	NA	NA	NA
4285	0,13197	0,0736924	0,161409	0,106406	0,161515	NA	0,187556	0,700857	NA	NA	0,307538	0,0968583	0,210319	0	0	0,260919	NA	NA	NA	NA	NA
4353	0,0942917	0,129964	0,121496	0,111618	0,0884978	NA	0,194784	0,428677	0	NA	0,106952	0,10627	0,221181	0,285548	NA	NA	NA	NA	NA	NA	NA
4437	0,177988	0,219555	0,291939	0,505273	0,238904	0,311043	0,221383	0,721005	0	0,739303	0,22172	0,210735	0,330755	0,891208	0,0814085	0,183519	0	NA	NA	NA	NA
4591	0,075189	0,118744	0,255377	0,128649	0,547242	0,26003	0,335317	0,594619	0	NA	0,134971	0,21935	0	0,0999826	0	0	NA	NA	NA	NA	NA
4594	0,0408424	0,0599571	0,0789539	0,0850057	0,0990452	NA	0,309801	0,927842	0	0,309947	0,0551646	0,0453848	0,445874	0	0	0,15263	0	NA	NA	NA	NA
4621	0,0111826	0,041888	0,00983477	0,0141486	0,0129536	0	0	0,285264	0	0,210779	0,0189031	0,0169135	0	0	0	0	0	NA	NA	NA	NA
4644	0,028742	0,071072	0,127919	0,157916	0,102598	0,313347	0,0981141	0,299876	0,400425	0,400233	0,0576015	0,0896322	0,104627	0,0550603	0	0,0903694	NA	NA	NA	NA	NA
4686	0,0196907	0	0,0147768	0,0162224	0	0	0	0,365181	NA	0	0,0101015	0,0302785	0	0	NA	0	NA	NA	NA	NA	NA
4705	0,160347	0,113459	0,456522	0,748443	0,328519	0,716133	0,460422	0,886491	NA	0	0,381156	0,496878	0,520499	0,480807	NA	0,346673	0	NA	NA	NA	NA
4846	0,0377997	0,052455	0,0809656	0,00977295	0,0290029	0,0212501	0,0426466	0,290274	NA	0	0,0406864	0,0235556	0,054831	0,0234419	0	0	0,137188	NA	NA	NA	NA
4867	0,144661	0,225928	0,382231	0,473994	0,394929	0,342319	0,273752	1,63568	NA	0	0,376975	0,227242	0,117506	0,709732	0	0,627399	0,340121	NA	NA	NA	NA
4907	0,182834	0,139742	0,183035	0,127413	0,0303355	0,581503	0	0,916959	NA	NA	0,104776	0,663885	0,0498528	0,0448287	0	0	NA	NA	NA	NA	NA
4919	0,0267984	0,0475911	0,0218885	0,025091	0,0839459	0,168017	0	0,541571	0	0	0	0,889481	0	0,232022	NA	0	0	NA	NA	NA	NA
4957	0,0375361	0,113273	0,0555413	0,0222717	0,160063	0,390247	0,0650632	0,386277	NA	0	0,00969565	0,0192367	0	0,0856236	0	0	0	NA	NA	NA	NA
50508	0,176311	0,146359	0,246919	0,233422	0,587113	0,415273	0,983157	1,87787	0,417024	NA	0,413757	0,323122	0,310694	0,120007	0,354889	0,0801751	0	NA	NA	NA	NA
50650	0,0836391	0,187759	0,0301398	0,0862005	0,0707175	0	0	0,966229	NA	0	0,0407619	0,0251657	0	0,185618	0	0	0	NA	NA	NA	NA
50937	0,150072	0,300677	0,388797	0,449563	0,405201	0,347323	0,609122	0,51201	NA	NA	0,297397	0,328	0,356295	0,458128	0,186542	0,526076	0,115042	NA	NA	NA	NA
5104	0,20551	0,217815	0,259891	0,312135	0,115314	0,409882	0,136687	0,453738	NA	0,278601	0,22848	0,135844	0,166298	0,343896	NA	0,138879	0,135492	NA	NA	NA	NA
51199	0,234892	0,342263	0,309587	0,21102	0,530636	0,303862	0,570557	0,929684	0,21306	0,212775	0,170714	0,171571	0,245384	0,343556	0,946701	0,31958	NA	NA	NA	NA	NA
51300	0,351346	0,638348	1,7824	0,608802	0,726271	0,745049	0	1,1297	0	NA	0,18177	0,859444	NA	2,08827	0	0,378791	NA	NA	NA	NA	NA
51393	0,109076	0,184863	0,484637	0,380418	0,506223	0,194164	0,36291	0,480225	0	NA	0,246588	0,184452	0,269325	0,785185	0	0	0	NA	NA	NA	NA
51703	0,228852	0,24361	0,499206	0,289902	0,341314	0,461394	0,854643	0,397373	NA	NA	0,189961	0,426069	0,80077	0,260448	0	NA	NA	NA	NA	NA	NA
51752	0,180208	0,286736	0,248846	0,249944	0,672212	0,449307	0,379367	0,580917	0,835929	0,178571	0,142436	0,266184	0,846383	0,432982	0,140194	0,234332	0	NA	NA	NA	NA
51805	0,363665	0,273767	0,485705	0,528652	0,476279	1,31499	0,394138	1,14938	NA	NA	0,264226	0,479289	0,226132	0,297515	NA	NA	NA	NA	NA	NA	NA
5294	0,0395573	0,0702261	0,053026	0,0565325	0,0622356	0,0253884	0,0533223	0,760894	NA	0	0,079784	0,103247	0,0395132	0,143146	0	0,099555	0	NA	NA	NA	NA
5337	0,0673025	0,147319	0,135765	0,125749	0,125974	0,278778	0,0373981	1,18891	NA	0	0,0597301	0,293047	0,176428	0,332407	0,347027	0,219036	0	NA	NA	NA	NA
53	0,192653	0,0967262	0,206246	0,179213	0,097864	0,356629	0,361229	0,725811	NA	NA	0,0917816	0,0655031	0,189615	0	0	0	NA	NA	NA	NA	NA
54209	0,239045	0,30035	1,27191	0,170641	0,771302	0,274419	0,172524	1,73959	NA	NA	0,513132	0,113448	0,186695	0,139185	NA	NA	NA	NA	NA	NA	NA
54221	0,136778	0,209171	0,325743	0,177291	0,569339	0,234218	0,793795	1,0175	0,365311	NA	0,190577	0,103583	0,172044	0,120573	0	1,36356	NA	NA	NA	NA	NA
5431	0,00115744	0	0	0	0	0,133651	0	0,0796123	NA	0	0	NA	0	0	0	0	NA	NA	NA	NA	NA
54474	0,189267	0,512613	0,908032	0,467721	1,6879	2,16079	0	0,401554	NA	NA	0,168465	0,519611	0,145616	0	NA	0,406867	NA	NA	NA	NA	NA
54502	0,0223061	0,0250726	0,019632	0	0,0939905	0	0	0,350924	NA	0,134159	0,0388093	0,0451361	0	0	0	0	0	NA	NA	NA	NA
54504	0,222076	0,234642	0,996159	0,42099	0,243442	0,189683	0,950845	0,6459	NA	NA	0,365377	0,301006	0,428567	0,387002	NA	NA	0,371121	NA	NA	NA	NA
54536	0,0682332	0,0672478	0,150909	0,0257538	0,130896	0	0,200701	0,378766	NA	NA	0,107229	0,0484462	0	0,373824	0	0,127205	0	NA	NA	NA	NA
545	0,113172	0,123526	0,208855	0,180155	0,281131	0,124407	0,217915	0,410969	0	0,171807	0,202309	0,0535907	0,0458052	0,0281193	0,245676	0,25033	0,372575	NA	NA	NA	NA
54662	0,0221273	0,0422479	0,0506073	0,037974	0	0,141526	0	0,282956	NA	NA	0,0153339	0	0,110179	0	0	0	NA	NA	NA	NA	NA
54665	0,118287	0,114968	0,18706	0,0690615	0	0,15079	0	0,248887	NA	NA	0,279685	0,225278	0	0,149573	NA	0	NA	NA	NA	NA	NA
54822	0,0600079	0,0617574	0,191392	0,144656	0,162459	0,10858	0,116815	0,49101	NA	0	0,0856859	0,184182	0	0,205344	0	0	0	NA	NA	NA	NA
54842	0,153757	0,11646	0,151176	0,0986207	0,128881	0,310521	0,618044	0,445413	NA	NA	0,115198	0,331919	0,0704361	0,204003	NA	0,20382	NA	NA	NA	NA	NA
54853	0,0548711	0,285188	0,278936	0,210916	0,235048	0,194049	0,0800463	0,514169	NA	0,4042	0,0941171	0,0758362	0,198852	0,0648672	0,418999	0,412396	NA	NA	NA	NA	NA
54906	0,485745	0,552772	0,489453	0,546124	0,842611	0,408231	0,591786	1,1091	0,179937	NA	0,726373	0,869597	0,653202	0,742597	0	0,705582	0,757036	NA	NA	NA	NA
54914	0,191712	0,164162	0,375073	0,105073	0,214937	0,352809	0,430494	0,872071	0	NA	0,231741	0,402603	1,15446	0,166875	NA	0,207393	NA	NA	NA	NA	NA
54993	0,0505898	0,0699179	0,0853447	0,167055	0,130981	0,0764393	0,367776	0,473668	NA	NA	0,119962	0,153021	0,0819635	0,139015	0,27186	0,165199	NA	NA	NA	NA	NA
55010	0,3413	0,40931	0,613643	0,455839	0,382555	0,27421	0,135789	0,83023	NA	0	0,429681	0,319962	0,357886	0,372464	NA	0,426824	NA	NA	NA	NA	NA
55020	0,0863341	0,132684	0,181114	0,188474	0,446798	0	0,278587	0,334352	0	NA	0,0403403	0,176354	0,317842	0,247244	0,44181	NA	NA	NA	NA	NA	NA
55035	0,507314	0,337657	0,337122	0,594503	0,676078	0,563844	0,683785	0,980835	NA	0	0,382537	0,441871	0,413601	0,724543	0,184926	NA	NA	NA	NA	NA	NA
550631	0,165227	0,217229	0,270701	0,27862	0,54431	0,401779	3,11371	0,437758	NA	NA	0,13941	0,234544	0,16083	0,188579	0,325239	1,23734	NA	NA	NA	NA	NA
5506	0,468415	0,520695	0,422838	0,622599	0,337193	0,630443	0,567872	0,737833	0,566306	NA	0,479792	0,653961	0,790622	0,780438	1,73514	0,116351	NA	NA	NA	NA	NA
55135	0,247193	0,447725	0,347816	0,186868	0,294027	0,211916	0,429725	0,483799	0,427604	0,853479	0,251797	0,193601	NA	0,157851	NA	NA	0	NA	NA	NA	NA
55159	0,390461	0,435623	0,350357	0,370872	0,160149	0,327465	0	0,835877	NA	NA	0,838112	0,620301	0,652008	0,394533	0,348481	1,61733	0	NA	NA	NA	NA
55176	0	0,00863016	0,017104	0,0157346	0	0	0	0,136838	0	NA	0	0	0	0	0	0	NA	NA	NA	NA	NA
55191	0,0842343	0,105972	0,0965538	0,135933	0,0682623	0,0705055	0,0875913	0,337671	NA	0,0913534	0,114065	0,14535	0,0883562	0,0895277	0,0488522	0	NA	NA	NA	NA	NA
55218	0,179271	0,319531	0,275679	0,364123	0,233292	0,0833264	0	0,839522	NA	NA	0,122925	0,0654297	0	0	0,420518	0,417764	0	NA	NA	NA	NA
55351	0,0425773	0,130008	0,106474	0,0416777	0,374711	0	0,273508	0,263658	NA	NA	0,0445834	0,0667514	0	0,425053	NA	0,196327	NA	NA	NA	NA	NA
55504	0,257957	0,242793	0,327936	0,571818	0,195084	2,46314	0,37479	1,0027	NA	0	0,297725	0,133512	0,634888	2,34299	0,202062	0,319653	NA	NA	NA	NA	NA
55521	0,0649981	0,07431	0,07617	0,0162092	0,187908	0,207532	0,702943	0,693087	NA	0,347591	0,0487195	0,0752045	1,13225	0,245498	NA	0,172724	NA	NA	NA	NA	NA
55540	0,237107	0,339252	0,532582	0,282887	0,98772	0,158202	0,596738	1,37214	NA	NA	0,206285	0,225492	0,776981	0,1764	0,398501	0,39854	NA	NA	NA	NA	NA
55558	0,0349334	0,0617618	0,0557717	0,0606379	0,0880383	0,0993617	0,0796035	0,207636	NA	0	0,0152047	0,036727	0,0234532	0,0459904	0,0445871	0,0471492	NA	NA	NA	NA	NA
55604	0,0910968	0,153613	0,152718	0,168398	0,0613772	0,575626	0,0635967	0,679587	NA	0,191881	0,0753611	0,102019	0,0735978	0,224793	0	0	0,387783	NA	NA	NA	NA
55687	0,11887	0,122197	0,23075	0,197528	0,29129	0,111724	0,0859274	0,462601	0	NA	0,179114	0,229955	0,206465	0,239965	0	0	0,186898	NA	NA	NA	NA
55735	0,0324604	0,0332034	0,071571	0	0	0	0	0,321365	0	0	0,019744	0,0249032	0	0	NA	0	NA	NA	NA	NA	NA
55757	0,201921	0,277633	0,386164	0,233399	1,05046	0,257567	0,574618	0,673729	NA	NA	0,286678	0,31861	0,408327	0,214766	0,484645	0,501105	NA	NA	NA	NA	NA
5581	0,0220385	0,00696809	0,0446681	0,0143529	0	0	0	0,251843	0	NA	0,0184381	0,377988	0,026381	0	0	0	NA	NA	NA	NA	NA
5586	0,0625515	0,0439525	0,104741	0,0756225	0,670553	0,041042	NA	0,304231	NA	0	0,0238234	0,184951	0	0,239076	NA	0,882659	0	NA	NA	NA	NA
55930	0,0914256	0,106305	0,14943	0,208372	0,287795	0,202295	0,267493	1,04669	NA	0	0,102791	0,139338	0,145157	0,292113	0,133614	0,286991	0	NA	NA	NA	NA
56204	0,212493	0,321214	0,476519	0,472263	0,443214	0,521458	0,100597	0,80507	NA	0	0,419302	1,74659	0,194976	0,172488	NA	1,05939	0,311495	NA	NA	NA	NA
5636	0,00849021	0	0,0590622	0,0804831	0	0	0	0,272293	NA	0	0,0150902	0	NA	0	0	0,414801	0	NA	NA	NA	NA
56603	0,0114921	0,0026924	0,00660552	0	0	NA	0	0,170144	NA	NA	0,0116055	0,011304	0,187729	0,0252663	0	0	0,197782	NA	NA	NA	NA
56623	0,140234	0,147748	0,167871	0,0330732	0,148471	0,120491	0,0480067	0,238634	0	0	0,093895	0,346133	0,0779529	0,132619	0,22521	NA	NA	NA	NA	NA	NA
56920	0,10113	0,136328	0,281563	0,0840507	0,142448	NA	0,104304	0,545561	NA	0	0,192328	0,259028	0,0751542	0,0614811	NA	0	0,150629	NA	NA	NA	NA
56925	0,0860296	0,184571	2,11886	0,223298	0	0,312227	NA	1,24787	NA	NA	0,254476	0,187042	0,313667	0	NA	0	NA	NA	NA	NA	NA
5705	0	0	0	0	0	0	0	0,243433	NA	0	0	NA	0	0	0	0	NA	NA	NA	NA	NA
57109	0,277653	0,320249	0,384032	0,402167	0,402792	0,201586	0,0567572	1,18023	NA	NA	0,234311	0,241464	NA	0,136265	0	1,03946	NA	NA	NA	NA	NA
57224	0,257289	0,260133	0,322538	0,407378	0,253568	0,44322	1,00877	0,535162	0	0	0,299503	0,400898	0,212402	0,234719	0,277088	1,96374	NA	NA	NA	NA	NA
57410	0,077648	0,082412	0,138369	0,0489719	0,109131	0,257851	0,447076	0,683382	0	NA	0,0649471	0,0244378	0,231971	0,0744869	0,144564	0,0988001	0	NA	NA	NA	NA
5745	0,0815742	0,128706	0,234539	0,141013	0,151029	0,272533	0,28141	0,303027	NA	0	0,0220511	0,0473003	0	0,301483	0	0	NA	NA	NA	NA	NA
57477	0,300274	0,279796	0,381492	0,381489	0,598639	0,455465	0,645355	2,80472	NA	NA	0,313091	0,689144	0,0773874	0,183001	1,95786	0,679152	0,209902	NA	NA	NA	NA
57482	0,205112	0,289303	0,272989	0,377865	0,294523	0,193833	0,40442	0,590909	0,343348	NA	0,25294	0,353506	0,237228	0,273186	0,55494	0,432643	0	NA	NA	NA	NA
57522	0,0174344	0,054632	0,0325108	0	0,0659902	0	0,244418	0,387636	0	0	0,0124241	0,0413007	0	0	0	0	NA	NA	NA	NA	NA
57535	0,0867362	0,0916756	0,118628	0,245154	0,117849	0,170413	0,31573	0,353411	0,179477	NA	0,116735	0,234389	0,0875717	0,137164	0	0,196748	0,119287	NA	NA	NA	NA
57577	0,349282	0,545732	0,751768	1,2424	0,535744	0,254258	0,89531	1,03398	0	NA	0,258275	0,781797	0,797493	0,398633	0,391223	1,53863	NA	NA	NA	NA	NA
57608	0,432513	0,400348	0,338891	0,421308	0,507508	0,447119	1,4529	0,739627	NA	0	0,463493	0,440835	0,29209	0,257602	NA	0,104749	0	NA	NA	NA	NA
57616	0,0330634	0,019007	0,0182594	0,0482657	0,0379645	0	0,0240596	0,278233	NA	0	0,0407748	0,0775435	0,0225492	0,018901	0	0	NA	NA	NA	NA	NA
57655	0,0354002	0,0729561	0,0489055	0,0919637	0,0738521	0,0425513	0,237547	0,236092	NA	0	0,0423935	0,0661698	0,152399	0,158095	0	0,296513	0,230812	NA	NA	NA	NA
57674	0,204969	0,257541	0,22575	0,245147	0,453573	0,257024	0,587279	0,488026	0,288922	0,360471	0,200434	0,310335	0,719625	0,853626	0,681992	0,64872	0,300325	NA	NA	NA	NA
57761	0,184256	0,15031	0,331874	0,385563	0,201692	0,878717	0,431587	1,54783	NA	0,434001	0,283162	NA	0,302615	1,05065	NA	0,149152	0,475392	NA	NA	NA	NA
5777	0,0405598	0,0114082	0,103284	0,069289	0,0998919	0	0	0,128042	NA	0	0,0774076	0,156034	0,0672056	0,0671797	0,274594	0,361163	0	NA	NA	NA	NA
57821	0,14939	0,21349	0,411426	0,259112	1,25431	0,200299	0,0831124	0,729785	NA	NA	0,56989	0,407909	0,153786	0,372259	NA	NA	NA	NA	NA	NA	NA
5787	0,144178	0,143608	0,231817	0,259793	0,270398	0,446069	0,767345	0,676137	0,602358	0,163539	0,174004	0,186464	0,225735	0,398816	NA	0,256606	0,187188	NA	NA	NA	NA
5789	0,0290557	0,0165665	0,0239107	0,078688	0,116968	0,0665203	0	0,390388	NA	0	0,0131175	0,0164931	0,0257301	0	0,238761	0,0515033	0	NA	NA	NA	NA
5792	0,0277263	0,0411507	0,044094	0,0683035	0,0713765	0,0333923	0,0109176	0,27282	0	0	0,0296069	0,00485661	0,0337256	0,0366589	0	0,0497305	NA	NA	NA	NA	NA
5806	0,208428	0,350158	0,294296	0,312698	0,35776	0,188526	0,756218	0,620812	NA	NA	0,211526	0,411625	0,524009	0,877314	0	0,759809	NA	NA	NA	NA	NA
5836	0,0440882	0,0632005	0,0497666	0,0920605	0,237699	0,240039	0	0,437346	NA	0	0,115232	0,0944332	0,174124	0,121102	0	0	0	NA	NA	NA	NA
585	0,158843	0,218847	0,156791	0,368234	0,387332	0,144917	0	1,23972	NA	0	0,205935	0,499824	0,161355	0,306327	NA	0	0	NA	NA	NA	NA
5926	0,108984	0,163341	0,230041	0,107326	0,110592	0,102005	0	0,328357	NA	NA	0,125284	0,184207	0,0393264	0,0417993	0	NA	0,284669	NA	NA	NA	NA
5976	0,0138834	0	0,0230959	0	0	0	0	0,0506362	NA	0	0,00434231	0	0	0	0	0	NA	NA	NA	NA	NA
60314	0,117603	0,199781	0,532406	0,317425	0,311648	0,732748	0,384676	0,530804	NA	NA	0,170355	0,163369	NA	0,750545	NA	0	NA	NA	NA	NA	NA
6051	0,124987	0,132221	0,0955266	0,11325	0,448858	0,0722624	0,296259	0,48121	NA	NA	0,202774	0,274788	0	0,117452	0	0,434155	0	NA	NA	NA	NA
6091	0,0296823	0,0535617	0,0985523	0,0671048	0,0718574	0,127395	0,227718	0,429033	0	NA	0,038542	0,047433	0,0674737	0,174255	0,192557	0,193567	0	NA	NA	NA	NA
6098	0,240111	0,233916	0,374656	0,333832	0,3163	0,777465	0,533544	0,924078	NA	0	0,280413	0,281446	0,417045	0,255465	0,247569	0,246837	0,404825	NA	NA	NA	NA
6195	0,00645872	0,0290922	0,0873518	0,0153684	0	0	NA	0,208505	NA	0	0,0459214	0	0,026835	0	0,0773967	0,00010046	0	NA	NA	NA	NA
6311	0,152292	0,140824	0,377869	0,0861554	0,339396	0,10523	0,432775	0,486387	0,455324	NA	0,200378	0	0,580601	0	0,980086	0	0	NA	NA	NA	NA
631	0,292164	0,380429	0,369192	0,226991	0,498836	2,4134	0,0935519	0,447124	NA	0	0,725757	0,18283	0,628829	0,210691	0,209591	0,188423	NA	NA	NA	NA	NA
6332	0,265565	0,349867	0,455932	0,462836	0,463598	0,788459	0,425636	0,748419	0	NA	0,284091	0,671629	0,443513	0,305049	0	0,26894	0	NA	NA	NA	NA
6404	0,726162	0,43994	0,462486	0,843541	0,787207	0,753084	0,457623	1,07966	NA	NA	0,302388	1,40748	1,3274	1,52298	0,990367	0,99506	0	NA	NA	NA	NA
645832	0,12504	0,273304	0,408263	0,369017	0,424141	0,487531	0	1,43183	0	NA	0,506924	0,439469	0,706436	0,613276	1,59791	0,303005	0	NA	NA	NA	NA
6462	0,546951	0,393484	0,364034	0,334533	0,5478	1,57466	0,779774	1,18198	0	NA	0,292643	2,0335	NA	1,06621	1,10593	0,154335	NA	NA	NA	NA	NA
64651	0,191193	0,381009	0,210152	0,199894	0,0979342	0	0,12851	0,727203	NA	0,386832	0,150101	0,327672	0,128681	0,131929	NA	0,192873	0	NA	NA	NA	NA
64699	0,0720122	0,0924954	0,0810971	0,323317	0,131381	0,449769	0	0,323476	NA	NA	0,0441024	0,0770587	0,15397	0	NA	0,129681	0,124415	NA	NA	NA	NA
64746	0,143185	0,106459	0,0959365	0,182807	0,152543	0,596961	0,101902	0,580543	0	NA	0,125683	0	0,20711	0	0,203399	0	NA	NA	NA	NA	NA
6476	0,154029	0,176611	0,300828	0,378398	0,369059	0,159299	0,194162	0,480891	NA	0,0979842	0,31049	0,640748	0,354692	0,212922	NA	0	0,267233	NA	NA	NA	NA
64777	0,00604904	0,0219205	0,108741	0,0699323	0,260386	0	0	0,219255	0	0	0,0186304	0	0	NA	0	0,164063	0	NA	NA	NA	NA
64799	0,386077	0,49211	0,450742	0,377745	0,287702	0,9785	0,490499	0,489722	NA	0,390604	0,446703	0,806733	0,80216	0,914803	0,231716	0,650638	NA	NA	NA	NA	NA
6491	0,27351	0,417836	0,341403	0,486621	0,623008	0,702058	0,432158	1,08083	NA	NA	0,472413	0,344307	0,618374	0,411686	0,313421	0,902355	0	NA	NA	NA	NA
651	0,199361	0,234632	0,35947	0,310846	0,604901	0,592882	0,389169	1,0928	NA	NA	0,189179	0,288413	0,337728	0	NA	0,386653	0	NA	NA	NA	NA
6521	0,142769	0,146103	0,139851	0,14859	0,170319	NA	0,25382	0,528822	0	NA	0,19503	0,105046	0,0533061	NA	NA	0,17178	NA	NA	NA	NA	NA
65258	0,212966	0,236158	0,407353	0,422317	0,136482	0,0786661	0	1,1237	NA	NA	0,391539	0,300779	0,755678	0,332208	0	NA	0	NA	NA	NA	NA
6528	0,0738942	0,153637	0,109546	0,193327	0,246188	0,347295	0,367566	0,365891	NA	0	0,102006	1,20576	0	0,0546775	0,159943	0,113112	0	NA	NA	NA	NA
6539	0,0918984	0,101598	0,0754867	0,171054	0,175689	0,0418235	0,0753545	0,152584	NA	0,144282	0,117268	0,137339	0,106405	0,311783	0,160041	0,515776	NA	NA	NA	NA	NA
654463	0,0991109	0,111341	0,208489	0,277878	0,130022	0,0622266	0,231826	0,652861	0,0974412	0,328861	0,126549	0,147756	0,250517	0,0838104	0	0,148822	NA	NA	NA	NA	NA
6550	0,053212	0,0628068	0,103357	0,0439797	0,0476962	0,0863054	0,0357152	0,170835	0	0,201831	0,0414438	0,0335881	0,0791446	0,0239729	NA	0,0718849	NA	NA	NA	NA	NA
6555	0,125296	0,220158	0,662211	0,417726	0,175197	NA	0,128923	0,550341	NA	NA	0,309282	0,194545	0,357954	0,509837	0	0,195034	NA	NA	NA	NA	NA
6557	0,0609919	0,105185	0,123246	0,112812	0,122788	0,359416	0,258244	0,410401	NA	0,753288	0,0898564	0,137294	0	0,310643	0	0,375251	0	NA	NA	NA	NA
6566	0,114775	0,260861	0,564426	0,196531	1,15862	0	0	0,487285	NA	NA	0,191607	0,645998	0,439865	0,162915	0,391624	NA	NA	NA	NA	NA	NA
6580	0,124709	0,123443	0,326611	0,188296	0,189877	0,315101	0	0,625615	0,215621	0,435171	0,561946	0,0746751	0,122857	0,139678	0	0,147881	NA	NA	NA	NA	NA
65981	0,343468	0,32019	0,326294	0,31932	0,198492	0,194898	0,385677	0,982452	NA	0	0,20084	0,15283	0,179958	0,282564	NA	0,125382	0,402124	NA	NA	NA	NA
6674	0,260825	0,348033	0,434149	0,277365	0,254248	NA	0,034004	0,48982	NA	NA	0,328803	0,755768	0,201884	0,305449	0,215264	0,213361	NA	NA	NA	NA	NA
6692	0,152328	0,19651	0,233265	0,197471	0,524144	NA	0,241706	0,563531	NA	0	0,121361	0,0664109	0,070632	0,790974	NA	0	NA	NA	NA	NA	NA
6721	0,0612951	0,0779711	0,0991704	0,105673	0,249196	0,133986	0,191267	0,57767	NA	NA	0,0412899	0,300712	0	0,246009	0,154052	0,230377	NA	NA	NA	NA	NA
6744	0,14712	0,270275	0,351288	0,214718	0,292398	0,151937	0,143114	0,898143	0	NA	0,310873	0,414763	0,273408	0,615871	0,720787	0,527533	0	NA	NA	NA	NA
6793	0,0659041	0,101746	0,0960116	0,103041	0,289445	0,059014	0,12273	0,292359	0,245782	NA	0,0523909	0,0971761	0,0441422	0,0655648	0,146262	0,225355	0	NA	NA	NA	NA
6813	0,0285791	0,0421758	0,0932925	0,0185045	0,0868738	0,271759	0,0623538	0,529024	NA	0,259779	0,0325353	0,0343931	0,084217	0,0558927	0	0,144966	0	NA	NA	NA	NA
6869	0,0451129	0,0192232	0,0949074	0,036714	0,088521	0,0614654	0,121917	0,550692	NA	0	0,0370659	0,000697175	0	0	0	0	NA	NA	NA	NA	NA
686	0,1477	0,15814	0,405379	0,255951	0,316342	1,53276	0,369852	0,515833	0	NA	0,271264	0,249648	0,61129	0,231751	NA	0,373995	0	NA	NA	NA	NA
7006	0,0332018	0,0608442	0,134986	0	0,051279	0,164039	0,33063	0,216274	0,330726	0	0,0756414	0,053633	0	0,0506659	0	0	NA	NA	NA	NA	NA
7075	0,0641851	0,0731541	0,230533	0,110548	0,13814	0,114097	0,0843872	0,677587	NA	0	0,058935	0,0835569	0,0338262	0,0496629	0,165517	0,33686	0	NA	NA	NA	NA
7092	0,0676627	0,0375442	0,462918	0,0710956	0,0323313	0,09461	0,220347	0,360387	0,332944	0	0	0,231672	0,0819161	0,155126	NA	0,0297084	0	NA	NA	NA	NA
7130	0,0603542	0,0703202	0,102689	0,150892	0,337121	0	NA	1,72923	NA	NA	0,27944	NA	0,550209	0,3821	NA	NA	0	NA	NA	NA	NA
7220	0,00508257	0,0368009	0,0484652	0	0	0	0,373266	0,30855	NA	0	0	0	0	0	0	0	NA	NA	NA	NA	NA
7227	0,114586	0,0907602	0,102153	0,175969	0,0596254	0,345322	0,138514	0,505943	NA	0	0,15663	0,0684878	0,142561	0,163477	0	NA	NA	NA	NA	NA	NA
7266	0,0423872	0,0253292	0	0,0418355	0	NA	0,377369	0,371614	0	NA	0,0202175	0,0669195	0,0548521	0	0	0	0	NA	NA	NA	NA
729085	0,432891	0,464452	0,416968	0,510145	0,347092	0,602131	0,759675	0,542517	NA	0,423953	0,262805	0,248288	0,201588	0,324893	NA	0,647763	0	NA	NA	NA	NA
7405	0,140666	0,28436	0,199908	0,2221	0,307524	0,129557	0	0,588204	0,197814	NA	0,129282	0,244492	0,204317	0,0553764	0,443484	0,13036	0,284135	NA	NA	NA	NA
7415	0	0	0,0912812	0	0,124728	0	0	0,169661	0	NA	NA	0	NA	0	0	0	NA	NA	NA	NA	NA
7482	0,0583367	0,0975228	0,216096	0	0,400216	0,000100608	NA	1,01229	NA	0	0,0346612	0	0,338951	0,00010012	0	0	0	NA	NA	NA	NA
7486	0,303704	0,404656	0,5795	0,532848	0,269174	0,509897	0,567262	0,660896	0,324885	0	0,459687	0,570024	0,578087	0,435466	0,10097	2,54106	NA	NA	NA	NA	NA
7584	0,278212	0,18913	0,226578	0,325292	0,126565	0,53101	NA	0,707934	NA	0	0,192664	0,143069	0,560721	0,119363	0	0	0	NA	NA	NA	NA
7709	0,0368457	0,0620883	0,0474783	0,00989904	0,0854457	0,0595889	0	0,167499	NA	0	0,0550017	0	0	0,782465	0	0,0454827	0	NA	NA	NA	NA
78989	0,0534718	0,170538	0,162925	0,130021	NA	NA	0,69589	NA	NA	0,194785	0,187715	NA	NA	NA	0	0	NA	NA	NA	NA	NA
79574	0,29385	0,50107	0,530911	0,384023	0,212702	0,19757	0,357108	1,33819	NA	0	0,260155	0,375804	0,86527	0,421203	0,594959	NA	NA	NA	NA	NA	NA
79648	0,4049	0,414638	0,480667	0,480099	0,427187	0,200815	0,374952	0,688425	NA	1,37135	0,963941	1,21335	1,8106	1,22678	NA	0,723719	0,168968	NA	NA	NA	NA
79674	0,188771	0,120424	0,21072	0,189744	0,231671	0,153133	0,0690865	0,681484	NA	NA	0,145866	0,20081	0,12023	0,385497	0,430045	0,569222	NA	NA	NA	NA	NA
79710	0,269391	0,296677	0,443684	0,565807	0,326067	0,0917013	0,185385	0,687982	NA	NA	0,369872	0,329711	0,245831	0	0,685734	0	NA	NA	NA	NA	NA
79755	0,207344	0,37247	0,375606	0,278337	0,321529	0,238629	0,496652	0,759962	NA	NA	0,381775	0,186918	0,575439	0,522491	0,0514767	0,874998	NA	NA	NA	NA	NA
79776	0,0999287	0,0782901	0,136774	0,0892958	0,0906444	NA	0,131573	0,350489	0,194673	0	0,0607735	0,036066	0,0394188	NA	NA	0,221001	NA	NA	NA	NA	NA
80031	0,0401122	0,0449777	0,103077	0,0463331	0,0790611	0,052732	0,288563	0,53084	NA	0,371343	0,0653101	0,0379322	0	0,0625192	0,328309	0,17281	0	NA	NA	NA	NA
80152	0,446616	0,663749	0,378582	0,668557	0,735887	1,10609	0,972245	0,858888	0	NA	0,517515	0,259206	1,40441	0,330258	NA	NA	NA	NA	NA	NA	NA
80173	0,0887235	0,18055	0,17606	0,173813	1,46602	0,0857658	0,239673	0,634558	NA	NA	0,129277	0,130519	0,512511	1,46824	NA	0,174245	NA	NA	NA	NA	NA
80206	0,0949109	0,162342	0,114652	0,0883621	0,137062	0,0769489	0,116046	0,551178	0,124021	NA	0,198425	0,0815277	0,0806368	0,191909	0	0,359597	NA	NA	NA	NA	NA
80243	0,0541339	0,0618228	0,0494428	0,0789889	0,0643037	0,112152	0	0,488392	2,64552	0	0,030923	0,0302945	0,031097	0	0,118649	0,0557288	0,181907	NA	NA	NA	NA
80309	0,274251	0,377625	0,380447	0,31265	0,335274	0,51103	0,381824	0,720843	0,000100015	NA	0,274131	0,429803	0,213902	0,608996	0,187368	0,427325	NA	NA	NA	NA	NA
80704	0,266372	0,247966	0,404955	0,390695	0,345519	0,0970898	0,136833	0,906006	0	NA	0,497262	0,442176	0,573672	0	0,555331	NA	0,205868	NA	NA	NA	NA
80728	0,0474246	0,0590128	0,0188661	0,0148527	0,0518069	0,0308055	0	0,103856	NA	NA	0,0393819	0,0198183	0,0239503	0	0	0,0721787	0	NA	NA	NA	NA
81033	0,0247255	0,0621631	0,13276	0,11005	0,231669	0,165264	0,189145	0,351429	0	0	0,170776	0,0656714	0,0224847	0,0850205	0,048794	NA	NA	NA	NA	NA	NA
81614	0,0654986	0,0772665	0,0475778	0,120691	0	0	0,374514	0,294977	0	NA	0,0526561	0,17668	0,0700093	0	0	NA	0	NA	NA	NA	NA
8189	0,0316766	0,0101073	0,0278457	0,0268138	0,0258835	0,0308633	0	0,136898	0	NA	0,0225147	0,0116143	0,030232	0,0144117	NA	NA	0	NA	NA	NA	NA
8309	0,361093	0,284971	0,178967	0,462466	0,360356	0,972857	1,36817	1,0651	NA	0	0,270136	0,769558	0,111224	0,0981713	0,09844	0,13788	0	NA	NA	NA	NA
831	0,373038	0,469554	0,252065	0,339858	0,292816	0,175659	0,672941	0,531945	0	NA	0,265383	0,557143	0,310266	0,241585	0,170414	1,35813	NA	NA	NA	NA	NA
83480	0,136609	0,182804	0,350123	0,348549	0,35667	0,272849	0,365139	1,24722	NA	NA	0,363105	0,351976	0,0732325	0	NA	0	NA	NA	NA	NA	NA
8404	0,257331	0,401605	0,593804	0,508503	0,230206	1,15674	1,21435	0,756166	NA	0,393972	0,970334	0,299575	0,683258	1,15174	NA	0,747083	NA	NA	NA	NA	NA
84167	0,370169	0,516044	0,637106	0,528854	0,592379	1,07527	0,201916	0,614945	0,40848	0	0,472917	0,243487	0,47405	0,504057	0,844727	0,268001	0	NA	NA	NA	NA
84239	0,159783	0,160846	0,234912	0,212505	0,316371	0,175855	0,0833964	0,809844	NA	0	0,245862	0,292874	0,0326378	0,379893	0,182363	0,0536775	0,441121	NA	NA	NA	NA
84515	0,110256	0,119716	0,177216	0,500583	0,376709	0,0737669	1,0265	1,06525	NA	0	0,0789336	0,0906426	0,426614	0,319726	NA	0,145687	NA	NA	NA	NA	NA
84632	0,135444	0,148254	0,106308	0,087429	0,129381	0,221739	0,122906	0,473905	0	NA	0,219797	0,173269	0,0360366	0,0362121	0,0843037	0,0504815	0,350759	NA	NA	NA	NA
84645	0,151483	0,352505	0,838814	0,798509	1,0077	NA	0	1,35656	NA	0	0,235539	0,358628	0	0,358712	0	0,384967	NA	NA	NA	NA	NA
846	0,0373755	0,0474634	0,0352862	0,051478	0,072816	0,0304011	0,108476	0,259906	NA	0,292542	0,0727527	0,0183978	0,0761215	0,0725703	0	0,123807	NA	NA	NA	NA	NA
84902	0,247714	0,415749	0,369929	0,602298	0,403259	0,228009	0,18591	1,08723	NA	0,41386	0,481441	0,302442	0,354758	2,19592	0	0,40512	0	NA	NA	NA	NA
84905	0,0730689	0,070611	0,0835092	0,0765978	0,130413	0,114888	0	0,355469	NA	NA	0,0933129	0,0785422	0,207094	0,104943	0,124655	0,0924522	0,164136	NA	NA	NA	NA
84944	0,130667	0,133873	0,348182	0,205641	0,444658	0,187772	NA	0,755581	NA	0,378867	0,288903	0,544223	0	0,12407	0	0,378455	NA	NA	NA	NA	NA
84951	0,226747	0,22264	0,348583	0,239314	0,259142	0,398541	NA	0,31144	NA	NA	0,180497	0,236072	0,143955	0,233761	0,388286	0,495987	NA	NA	NA	NA	NA
8499	0,0110157	0,0865047	0,0185034	0	0,0549667	0,603689	0	0,675098	NA	0	0,0149965	0,0315683	0	0,0966171	0	0	NA	NA	NA	NA	NA
8537	0,48878	0,352539	0,613974	0,387704	0,188113	0,691622	0,15878	0,895532	NA	NA	0,55302	0,879542	0,440979	1,9671	0,654117	0	NA	NA	NA	NA	NA
85413	0,592483	0,715319	0,348643	0,246459	0,175134	0,198182	0,606108	0,434334	NA	0,398591	0,50815	0,664755	0,733904	0,523989	NA	0	NA	NA	NA	NA	NA
8546	0,097352	0,0744503	0,132356	0,243925	0,0160944	0,225584	0,110816	0,371995	0	NA	0,199861	0,229758	0,156604	0,349355	0,337595	0,328819	NA	NA	NA	NA	NA
8572	0,0546845	0,0923148	0,0793721	0,11097	0,261521	0,254303	0	0,342309	NA	0	0,0814698	0,398975	0,157649	0	0	0	0	NA	NA	NA	NA
86	0,00945465	0	NA	0	0,268611	NA	NA	0,172256	NA	0	NA	0	0	NA	0	0	NA	NA	NA	NA	NA
8737	0,341732	0,431693	0,476274	0,12745	0,547017	NA	0,40839	0,4912	0	0	0,330243	0,487982	0,37129	0,839408	0,349741	0	0	NA	NA	NA	NA
8821	0,095371	0,0772299	0,0855196	0,0762727	0,094913	0,0561762	0,334092	0,483964	0	NA	0,104818	0,0344549	0,132411	0,0913595	0,55736	0	0	NA	NA	NA	NA
8877	0,148007	0,206982	0,265682	0,117573	0,358245	0,0462618	0	0,414831	NA	NA	0,100344	0,0448922	0,0913666	0,0377697	0,249463	0,110926	0	NA	NA	NA	NA
8943	0,0354966	0,0519854	0,0469446	0,0504963	0,0394803	0,0123686	0,127372	0,107178	NA	0	0,0552244	0,0292435	0,00590972	0,052015	0,0134667	0	0,176354	NA	NA	NA	NA
9013	0,252254	0,29754	0,417931	0,306398	0,224413	0,469328	0,751836	0,501533	NA	NA	0,360112	0,292335	0,460373	0,159286	0,680688	0,723288	0,172988	NA	NA	NA	NA
9113	0,0620365	0,10908	0,0812209	0,173584	0,167183	0	0,0505359	0,626434	0	0	0,0504682	0,0319918	0,107505	0,106667	0	0,299278	0	NA	NA	NA	NA
9169	0,273675	0,338837	0,435251	0,640875	0,360755	0,482911	0,462958	0,594681	0,291828	NA	0,403286	0,517156	0,422001	0,361601	NA	1,05767	0,288663	NA	NA	NA	NA
91828	0,166101	0,12264	0,164175	0,119367	0,366691	0,289969	0,208252	0,438567	0,373705	0	0,152412	0,361515	0,373291	0,0730098	0	0,0944188	0,452744	NA	NA	NA	NA
91851	0,136816	0,0406455	0,100399	0	0,643521	0,775546	0	0,522146	NA	NA	0,0413157	0,186547	0,294062	0	0	NA	0	NA	NA	NA	NA
91937	0,460288	0,47821	0,568262	0,526901	0,358592	0,492064	1,96108	0,571971	NA	NA	0,376523	6,12222	1,31904	0,524849	0,206721	0,491223	NA	NA	NA	NA	NA
9221	0,321702	0,315677	0,206782	0,54842	0,541593	0,172358	0,460511	0,546719	NA	NA	0,27055	0,374903	1,11125	0,470838	0	0,687966	NA	NA	NA	NA	NA
9289	0,090113	0,240121	0,100646	0,150531	0,174777	0,201227	0,188857	0,251812	NA	0,252362	0,150514	0,255869	0,0670509	0,419461	0,0737735	0,314321	NA	NA	NA	NA	NA
9332	0,269914	0,392673	0,48002	0,161359	0,075151	0,369774	0,29624	0,595678	NA	NA	0,393061	0,321211	0,210934	0,432019	0,602336	1,07653	NA	NA	NA	NA	NA
9365	0,108422	0,124745	0,303398	0,0816497	0,236116	0	0,677583	0,645693	0,114196	0	0,137172	0,455063	0,281494	0,0623446	NA	0,259377	0,355673	NA	NA	NA	NA
93973	0,0174492	0,0198738	0,034449	0,0200192	0,173242	0	0,0799025	0,532249	0,201659	0	0,0823614	0,0292801	0	0,0817843	0	0	NA	NA	NA	NA	NA
93986	0,00308365	0,0219903	0,0326492	0	0	0,0863552	0	0,422034	0	NA	0	0	0	0	0	0,837522	0	NA	NA	NA	NA
94122	0,196771	0,299925	0,189019	0,183473	0,1026	0,179662	0,138343	1,06481	NA	0	0,168261	0,748126	0,45452	9,59856	0	0,789819	0	NA	NA	NA	NA
9440	0,0207221	0,0418296	0,063274	0,0632823	0,0312771	0	0,14487	0,373084	0	NA	0,171234	0,098931	0	0	0	0,355048	0,361944	NA	NA	NA	NA
9451	0,0905835	0,134084	0,167047	0,22488	0,1501	1,43646	0,175186	0,663741	NA	NA	0,0679197	0,131465	0,351085	0,135356	0	NA	NA	NA	NA	NA	NA
9465	0,200421	0,453096	1,2517	0,216363	0,326299	0,116627	0,530259	4,61113	0	NA	0,342275	0,595685	0,42844	0,233737	0	0	NA	NA	NA	NA	NA
9654	0,273022	0,427052	0,36133	0,240193	0,378716	0,571573	0,147698	1,66659	0	0	0,462592	0,298344	1,29762	0,616264	0,87038	0,183088	0	NA	NA	NA	NA
9675	0,259365	0,221135	0,150784	0,299869	0,265356	0,317245	1,12065	0,450062	0,479825	NA	0,179343	0,367466	0,0664475	0,140965	0,317112	0,381876	NA	NA	NA	NA	NA
9703	0,0806602	0,0792198	0,104429	0,0581416	0,279039	0,21129	0,228446	0,426106	0,431638	NA	0,0793888	0,0221668	0,0830294	0,103081	0,234285	0,428281	NA	NA	NA	NA	NA
9705	0,173096	0,163067	0,185765	0,0889932	0,184711	0,24597	0,222182	0,587349	0	NA	0,177602	0,15602	0,225831	0,198956	0,766032	0,0925212	NA	NA	NA	NA	NA
9706	0,0820231	0,147081	0,1616	0,125013	0,341991	0	0,241116	0,55695	NA	NA	0,115049	0,173249	0,700491	0,221236	0	0,219721	0	NA	NA	NA	NA
9731	0,154354	0,185018	0,203725	0,181403	0,462051	0,389905	0,122775	0,836671	NA	0	0,183995	0,0735413	0,114759	0,192213	0,635765	0,370279	0	NA	NA	NA	NA
9733	0,0695884	0,167663	0,132743	0,109956	0,0685641	0,0932317	0,0761851	0,324776	0	NA	0,149284	0,0469894	0,0461281	0,261707	0,111925	0,0864482	0	NA	NA	NA	NA
9743	0,147187	0,184546	0,176877	0,164495	0,172815	0,153981	0,22158	0,401178	NA	0	0,184006	0,257194	0,568922	0,212347	NA	0,920314	0,206056	NA	NA	NA	NA
9745	0,0613849	0,0489314	0,0311337	0,0231907	0,102973	0,516049	0,0370257	0,191854	NA	0	0,0928658	0,0289809	0,0900962	0,0534153	0,113452	0	0	NA	NA	NA	NA
9757	0,115924	0,137677	0,130944	0,152077	0,131848	0,203313	0,399125	0,319723	NA	NA	0,0880089	0,0859559	0,119988	0,0800628	0	0,338355	NA	NA	NA	NA	NA
9759	NA	NA	NA	NA	NA	NA	NA	NA	NA	NA	NA	NA	NA	NA	NA	NA	NA	NA	NA	NA	NA
9785	0,0224776	0,0312395	0,0631829	0,0123867	0,0614619	0	0,0645368	0,306783	NA	0	0,0347536	0	0,0172082	0,0714174	0	0,0831675	0	NA	NA	NA	NA
9860	0,134755	0,180484	0,261769	0,147764	0,21849	0,51274	1,74468	1,6155	NA	0	0,103613	0,148627	0,120535	0,257861	0,363504	0,619478	0	NA	NA	NA	NA
9898	0,0484886	0,106674	0,177627	0	0,133646	0,108753	0	0,684838	0	NA	0,0326998	0	0	0	0	0,217863	NA	NA	NA	NA	NA
9899	0,0506305	0,065981	0,0431657	0	0,0201859	0,0945963	0,69715	0,265257	NA	NA	0,135283	0	0	0	0	NA	0	NA	NA	NA	NA
9902	0,0688048	0,0774602	0,25037	0,0249359	0,089853	0,076414	0,0269599	0,409286	0	0	0,0835938	0,0316738	0,010789	0,0428798	0	0,0940455	0	NA	NA	NA	NA
9903	0,0114071	0,0248644	0,0668527	0	0,0937725	0,024423	0	0,0790696	0,207238	0	0,0236162	0,0122724	0,029948	0,0102617	0	0	NA	NA	NA	NA	NA
9904	0,105581	0,169407	0,140709	0,196457	0,158655	0,255302	0,0672105	0,482765	NA	NA	0,201772	0,11856	0,0590594	0,135734	0	0,419665	0,463327	NA	NA	NA	NA
9956	0,0316385	0,0148346	0,0611626	0,0402882	0	0	0	0,181911	NA	0	0,0421969	0	0	0	0	0	0	NA	NA	NA	NA
11318	0,168197	0,158205	0,200432	0,280381	0,0723443	0,414355	0	0,220941	NA	NA	0,20314	0,478141	0,655047	0,387957	NA	0,101854	0	NA	NA	NA	NA
158038	0,0393118	0,0184502	0,0187283	0,0218094	0,0680615	0,417531	0	0,602403	0	NA	0,0249291	0,139315	0	0	NA	0,208782	NA	NA	NA	NA	NA
187	0,0274614	0,0373213	0,0393848	0,0115332	0,0369309	NA	0,0998	0,248889	0	NA	0,109154	0,093933	0,307216	0	0	0	NA	NA	NA	NA	NA
221504	0,376157	0,200442	0,0908129	0,162313	0,0635798	NA	0	1,5172	NA	0	0,230844	0,320666	0	0,15062	0	0,178868	NA	NA	NA	NA	NA
283189	0,129924	0,100326	0,136741	0,214121	0,344871	NA	0,628233	1,3426	NA	NA	0,130748	NA	0,295804	0,500718	NA	0,275419	NA	NA	NA	NA	NA
403314	0,520186	0,203898	0,417841	0,38502	0,365288	NA	1,11063	0,422314	NA	NA	0,891229	1,14441	0,10892	0,306788	0	NA	0,3677	NA	NA	NA	NA
4245	0,0585096	0,0639089	0,0221563	0,0311573	0,114908	0,0640318	0,115856	0,0900355	0	NA	0,0851363	0,0295545	0,0789823	0,0446995	1,05897	0	NA	NA	NA	NA	NA
49854	0,112581	0,145339	0,171184	0,145723	0,271648	0,148337	NA	0,457081	0	NA	0,104837	0,0599358	0	0,0576586	0	0	NA	NA	NA	NA	NA
57633	0,0368877	0,0343351	0,0684826	0,0333577	0,0584046	0,253274	0,0790288	0,376906	NA	0	0,047954	0	0	0,1317	0,399618	0,373467	0	NA	NA	NA	NA
80010	0,306192	0,398691	0,993775	0,404347	0,243962	NA	0,226825	1,14917	NA	NA	0,281361	0,229709	0,312079	0,0943296	0,118688	0,861589	NA	NA	NA	NA	NA
80723	0,0707269	0,143656	0,071897	0,0690566	0,674352	0	NA	0,527325	NA	NA	0,0693181	0,224874	0,0653215	0,134372	0,336092	0,337229	NA	NA	NA	NA	NA
10153	0,144052	0,174882	0,249942	0,228211	0,171918	0,617001	0,838164	0,747762	0,331804	NA	0,264941	0,256406	0,480394	0,245248	NA	0,322067	NA	NA	NA	NA	NA
10200	0,0372358	0,0890484	0,166705	0	0	NA	0,272538	0,4323	NA	NA	0,304547	0	NA	0,273567	0	NA	0	NA	NA	NA	NA
10265	0,0759251	0,0828613	0,0480475	0,064816	0,256804	0,147684	0	0,295098	0	NA	0,0201521	0	0	0	NA	0,146424	NA	NA	NA	NA	NA
10396	0,0147721	0,0565899	0,00763317	0	0,0490508	0	0,0525679	0,654066	0	NA	0,0160753	0,222149	0,0758001	0	0	0,0589847	NA	NA	NA	NA	NA
10439	0,0137042	0,00482555	0,0705467	0,0318241	0,0601474	0	0	0,070828	NA	0	0,0236472	0	0	0	1,18315	0	NA	NA	NA	NA	NA
10475	0,486459	0,298108	0,36704	0,623621	0,422852	0,367207	0,488068	0,93528	NA	NA	NA	0,537246	0,0516776	1,09852	NA	0,0913666	NA	NA	NA	NA	NA
10493	0,0614709	0,128869	0,0735752	0,126391	0,0544484	0,32175	0,753802	0,463971	0,327479	NA	0,0335694	0,136117	0	0,457892	NA	NA	0	NA	NA	NA	NA
10611	0,120932	0,142757	0,127295	0,176313	0,163533	NA	1,67403	0,78763	0,209085	NA	0,12678	0,322915	0,583351	0,415015	0	0,417972	NA	NA	NA	NA	NA
1080	0,231437	0,080543	0,131802	0,184892	0,154093	0,119625	0,360307	1,16249	NA	0,363274	0,236811	0,362923	0,324593	0,0732541	0,000100024	0,199267	0	NA	NA	NA	NA
10948	0,0416339	0,172116	0,33298	0,104625	0,229673	0,366071	0,0817977	0,422982	NA	NA	0,00991758	0,118561	0,151525	0,379651	0	NA	0	NA	NA	NA	NA
10955	0,224699	0,324841	0,434914	0,148739	0,0438178	0,0832312	0,155874	1,19573	0	NA	0,425472	0,686255	0,350622	0,0606699	NA	0	0	NA	NA	NA	NA
1116	0,254402	0,120252	0,128185	0,101208	0,130521	0,45109	0	1,67767	NA	0	0,162788	0,419554	0,144925	0,16817	NA	NA	NA	NA	NA	NA	NA
11212	0,104133	0,185981	0,228932	0,0988136	0,439185	0,380345	0,189922	0,761361	NA	0	0,141029	0,135317	0,253968	0,508006	NA	NA	NA	NA	NA	NA	NA
11275	0,0146254	0,0138303	0,0650487	0,0757053	0,0816174	0,684213	0	0,455182	NA	0	0,00251958	0	0	0	NA	0,088718	NA	NA	NA	NA	NA
112849	0,101878	0,279948	0,210937	0,165028	0,738243	0,843796	0,208791	0,710582	NA	NA	0,0749679	0,908878	0,0502639	0,0964682	NA	0,209091	NA	NA	NA	NA	NA
11322	0,107867	0,157503	0,140879	0,0716229	0,191932	0,09056	0,660384	0,432767	NA	NA	0,159168	0,169589	0,143877	0,074118	0,257555	1,08412	NA	NA	NA	NA	NA
11330	0,104556	0,236942	0,237027	0,313574	0,125497	0,24651	0,191782	0,460541	NA	NA	0,0649503	0,177719	0,108092	0,195056	0,149654	0	NA	NA	NA	NA	NA
115701	0,512282	0,610077	0,590758	0,703852	0,753167	0,323806	0,664209	0,815626	NA	0,774496	0,674085	0,518852	0,457207	1,41034	3,11912	1,10134	0,414572	NA	NA	NA	NA
1158	0,0129156	0,0228764	0,0067342	0,0584708	0,0894652	0	0	0,507302	NA	0	0,0624161	0,0457593	NA	0,0211782	NA	0	NA	NA	NA	NA	NA
116369	0,256714	0,824099	0,410098	0,300795	0,477082	0,524809	1,00061	0,525911	0	NA	0,479952	2,92291	0,326306	0,503204	0	0,175793	NA	NA	NA	NA	NA
117145	0,581942	0,454305	0,596565	0,918142	0,157422	NA	1,42775	1,75651	NA	NA	0,185107	0,344039	1,24444	NA	0	NA	0	NA	NA	NA	NA
117246	0,100159	0,0948723	0,292374	0,180367	0,259018	0,30646	0,308215	0,624301	NA	NA	0,197267	0,169938	0,212834	0,463732	NA	0,166139	NA	NA	NA	NA	NA
1182	NA	NA	0,0151137	0,378207	0	0,0974564	0,131193	0,469218	NA	NA	NA	0	0	0	0	0	0	NA	NA	NA	NA
122786	0,0595208	0,100769	0,219652	0,0971698	0,0302942	0,176426	0,354675	0,511395	NA	0	0,0356657	0,0645706	0,043919	0	0	0	NA	NA	NA	NA	NA
123036	0,20158	0,253835	0,559572	0,277753	0,915116	0,677164	0,0872044	0,593601	NA	NA	0,111461	0,312849	0,339787	0,206143	NA	1,01696	NA	NA	NA	NA	NA
128240	0,0963508	0,302138	0,566015	0,319442	0,070115	0,515876	NA	0,255087	0	NA	0,0784626	0,146428	0,484746	0,339167	0,829304	NA	0	NA	NA	NA	NA
128859	0,284086	0,212207	0,532294	0,34144	0,416359	0,327508	0,413381	0,490207	0	NA	0,185287	0,194814	0,56445	0,180265	2,22448	0,224236	NA	NA	NA	NA	NA
129852	0,589616	1,23873	0,914911	0,80182	0,632582	NA	NA	1,10026	NA	0	0,362018	0,0405634	0,313489	2,97382	0	1,38142	NA	NA	NA	NA	NA
130162	0,316503	0,498073	0,371756	1,08605	0,51151	0,37081	0,211324	0,986986	NA	NA	1,05001	0,551225	0,361217	0,447966	NA	0,214749	NA	NA	NA	NA	NA
130752	0,283041	0,493251	0,415973	0,492655	0,265584	0,363496	1,42391	1,50341	NA	NA	0,632296	0,308722	0,325257	0,0984969	0	0,28409	NA	NA	NA	NA	NA
134359	0,163654	0,294455	0,420316	0,17374	0,149292	0	0,156825	0,412239	NA	NA	0,30796	0,379962	0,782137	0,381692	0,0948771	NA	NA	NA	NA	NA	NA
134430	0,119895	0,145108	0,167566	0,163205	0,1607	0,303152	0,249035	0,545248	0	NA	0,469048	0,188607	0,125131	0,0731113	NA	0,223533	NA	NA	NA	NA	NA
134510	0,0130917	0	0	0	0	0	0	0	NA	NA	0,0245819	0	0	0	NA	0	NA	NA	NA	NA	NA
135293	0,170296	0,300772	0,203288	0,240454	0,350009	0,212157	0	0,986741	0,467304	NA	0,219418	1,81061	0,1595	NA	0	0,213226	NA	NA	NA	NA	NA
140775	0,0927263	0,102172	0,150119	0,0955453	0,18592	0,180404	0,236262	0,563629	NA	NA	0,15808	0,155281	NA	0,095544	NA	0	NA	NA	NA	NA	NA
142680	0,109516	0,164593	0,150257	0,119078	0,136944	0,471888	0,152178	0,2137	NA	NA	0,162736	0,0931189	0,157269	0,0419252	0,415195	0,167491	NA	NA	NA	NA	NA
142940	0,138733	0,0387932	0,147719	0,0746211	0,107468	0,243024	0	0,805858	NA	NA	0,323219	0,472299	0,415506	0,132046	0,298917	NA	NA	NA	NA	NA	NA
144406	0,152269	0,306086	0,236385	0,367918	0,325119	0,319114	0,224173	0,810159	NA	NA	0,372126	0,612066	0,408544	0,156141	0,0748098	0,265525	0	NA	NA	NA	NA
1462	0,452774	0,502667	0,495782	0,706959	0,504667	1,20482	0,41895	0,561668	0,517232	0,258787	0,495127	0,649115	0,397857	0,286584	0,630088	0,525458	1,55012	NA	NA	NA	NA
146456	0,211495	0,398569	0,19401	1,07787	0,621676	0,196243	NA	0,686865	NA	0	0,432492	0,0526041	0,373863	0	0,168092	0	NA	NA	NA	NA	NA
149483	0,313642	0,391264	0,599334	0,57	0,279801	0,241814	0,128243	0,919959	NA	NA	0,507822	0,397082	0,573484	0,635501	0,930358	0,326918	NA	NA	NA	NA	NA
150082	0,143389	0,431717	0,410632	0,203042	3,92651	0,375298	0,375291	0,6209	NA	NA	0,663616	0,711428	0,726684	0,0645296	0,653362	0,765495	NA	NA	NA	NA	NA
1521	0,224267	0,332221	0,6292	0,199351	0,145379	0,344439	0,548595	0,931199	NA	NA	0,675193	0,519402	0,153481	0,14266	NA	NA	0	NA	NA	NA	NA
158056	0,205103	0,221166	0,228895	0,159484	0,42351	0,421043	0,400665	1,08171	1,22354	0	0,173378	0,135628	0,249258	0,296506	0,412368	0,303399	NA	NA	NA	NA	NA
1581	0,233014	0,20913	0,166741	0,191877	0,16904	0,365159	0,184439	0,624928	0	NA	0,153202	0,322772	0,601362	0,189738	0,370764	0	NA	NA	NA	NA	NA
164312	0,260604	0,25951	0,282111	0,202359	0,303644	0,573197	0,431062	0,515181	NA	NA	0,28942	0,271892	0,357872	0,0943458	NA	0,717406	NA	NA	NA	NA	NA
175	0,211586	0,351274	0,390022	0,302198	0,36345	0,546472	0,121394	0,564892	NA	NA	0,248796	NA	1,1068	0,834569	NA	0	NA	NA	NA	NA	NA
1778	0,00566721	0,00703317	0,00513822	0,0221056	0	0	0,0203732	0,11568	0,246259	0	0,00927673	0,0135471	0,0233499	0	0	0	NA	NA	NA	NA	NA
1832	0,0285037	0,0684834	0,0501286	0,131226	0,0410492	0,0336572	0,144196	0,530154	0	0	0,0607785	0,0774293	0,0591418	0,058914	0,268752	0,0780646	NA	NA	NA	NA	NA
196441	0,0998338	0,170018	0,119775	0,127867	0,151235	0,210185	0,105633	0,391096	0,333349	0	0,113974	0,146893	0,0481165	0,0272044	0	0,0904971	NA	NA	NA	NA	NA
197131	0,0714233	0,204688	0,203737	0,156031	0,144906	0,135718	0,277951	0,394342	NA	0	0,1155	0,0864768	0,0692666	0,440861	0,173767	0,262301	NA	NA	NA	NA	NA
202333	0,424855	0,519828	0,65463	0,638541	0,563351	0,94367	0,774888	0,907086	0,0917961	NA	0,452048	0,509711	0,484839	0,716057	0,398246	1,52269	1,41893	NA	NA	NA	NA
2033	0,07285	0,0641982	0,152993	0,043724	0,0544888	NA	0	0,468092	0	0	0,12761	0,133856	0,106023	NA	NA	NA	NA	NA	NA	NA	NA
203427	0,206026	0,238177	0,120161	1,08372	0,535036	0,288069	0,433217	0,432306	0	NA	0,142463	0,209586	0,516722	0,223206	NA	NA	NA	NA	NA	NA	NA
2053	0,24717	0,293703	0,468344	0,359837	0,174275	0,371154	0,173853	0,555825	0	0	0,465385	0,203499	0,446351	0,291431	0	0,217288	NA	NA	NA	NA	NA
2060	0,174226	0,226306	0,34058	0,146874	0,110325	0,770427	0,114099	0,860237	NA	0,34576	0,137847	0,251324	0,0428917	0,544219	0	0,346645	NA	NA	NA	NA	NA
2244	0,13199	0,294634	0,549336	0,337649	0,194146	0,167939	0,5056	0,2971	NA	0,168445	0,204518	0,185667	0,146209	0,276848	NA	0	NA	NA	NA	NA	NA
2245	0,0533278	0,132295	0,234673	0,135298	0	0,118013	0,265471	0,298639	NA	0	0,0636258	0,0620912	0	0,10185	NA	0,709083	NA	NA	NA	NA	NA
22877	0,0949992	0,14868	0,168872	0,11844	0,120821	0,130659	0,163954	0,414986	NA	0,31095	0,0729199	0,105722	0,0521809	0,305069	0,0670146	0	NA	NA	NA	NA	NA
22926	0,130183	0,158368	0,288539	0,186588	0,195706	0,290434	NA	0,602714	NA	NA	0,41519	0,0271888	0	0,114842	0,454354	0,100237	NA	NA	NA	NA	NA
22930	0,0574709	0,217155	0,266083	0,29903	0,106703	0	0,223985	0,726862	NA	0	0,0677715	0,134325	0,0375976	0,0372445	0	0,0839499	NA	NA	NA	NA	NA
22974	0,23463	0,326497	0,342254	0,205022	0,124339	0,486929	0,540699	0,466623	0	0	0,344038	0,6579	1,57019	0,187535	NA	0,509164	NA	NA	NA	NA	NA
23013	0,138492	0,1849	0,184672	0,179835	0,202394	0,415084	0,210436	0,579973	NA	0,864267	0,181523	0,126206	0,0905101	0,181065	0,11814	0,153898	NA	NA	NA	NA	NA
23048	0,046412	0,15176	0,0471704	0,13752	0,0546135	0,694541	0	0,373565	NA	0	0,0198588	0,0284108	0,105172	0,323445	0	NA	NA	NA	NA	NA	NA
23062	0,173269	0,109197	0,202343	0,0449945	0,101473	0,0535767	0,280317	0,280324	0,414336	NA	0,145078	0,117695	1,02143	0,163005	0,766065	0,302988	NA	NA	NA	NA	NA
23155	0,236808	0,305517	0,563649	0,285262	0,444286	0,350115	0,233956	0,572669	NA	0	0,565468	0,535602	0	0,193885	NA	0,705177	NA	NA	NA	NA	NA
23473	0,0472882	0,0570947	0,0432337	0,0405097	0,131181	0	0	0,296377	0	NA	0,05603	0,14806	0,0420449	0,197293	NA	0,235029	NA	NA	NA	NA	NA
23505	0,114011	0,116513	0,145523	0,15772	0,205185	0	0,238183	0,572949	NA	0	0,0946245	0,302043	0	0,0268417	NA	0,282303	NA	NA	NA	NA	NA
254887	0,113267	0,0935571	0,391688	0,127358	0,0683567	0	0	0,434916	NA	NA	0,128607	0,108091	1,13604	0,27408	0	0	NA	NA	NA	NA	NA
25884	0,389251	0,17677	0,135117	0,0616023	0,146226	0,512969	0,192295	0,591248	NA	0	0,244413	0,156327	0,0393994	0,305043	0	0,212728	0	NA	NA	NA	NA
25930	0,056338	0,0931641	0,0869441	0,119779	0,0923574	0,0284169	0,272564	0,465442	NA	0	0,0633916	0,0767891	0,0446626	0,0683963	0,176414	0,283639	NA	NA	NA	NA	NA
25972	0,0211174	0,0739579	0,0218977	0	0	0	NA	NA	NA	NA	0,0513359	0,118555	0,172515	0,541663	NA	0	NA	NA	NA	NA	NA
26035	0,0578831	0,050595	0,106278	0,0530945	0,232115	0,129372	NA	0,665572	NA	NA	0,0385655	0,682705	0,187922	0	NA	0	NA	NA	NA	NA	NA
26276	0,0366651	0,137219	0,0586618	0,0772761	0,0469003	0,408493	0,13596	0,254188	NA	NA	0,0401306	0,0646509	0	0	0	0	NA	NA	NA	NA	NA
26284	0,25725	0,414096	0,482747	0,34878	0,408962	0,387961	NA	1,40539	NA	0	0,319282	0,293162	0,751939	0,515556	0	0,199796	NA	NA	NA	NA	NA
26297	0,342328	0,309599	0,265847	0,255216	0,524476	0,874358	NA	6,62725	NA	0	0,347164	1,77555	0,618845	0,625877	0,215084	0	NA	NA	NA	NA	NA
26508	0,218143	0,0952162	0,263637	0,71287	0,440648	0	0,216686	0,660906	NA	NA	1,04347	0,168978	0,355118	0,166762	0	0,905848	NA	NA	NA	NA	NA
2686	0,0546231	0,0347903	0,102873	0,0853075	0,0349705	0,0451181	0	0,395378	0	NA	0,0148294	0	0	0,0747844	0	0	NA	NA	NA	NA	NA
2694	0,236494	0,188568	0,258965	0,254495	0,384145	0,729351	0	1,6743	NA	NA	0,231423	0,455878	0,460653	0,103217	0	0,549022	NA	NA	NA	NA	NA
26973	0,0258735	0,059981	0,0883037	0,134348	0,0604251	0,209958	0	0,0982452	NA	NA	0,260585	0,0610464	0,0809679	0	0,246011	NA	NA	NA	NA	NA	NA
26985	0,0104238	0,0151914	0	0,0408752	0	0	0	0,305646	0	NA	0	0	NA	0	NA	0	0	NA	NA	NA	NA
27143	0,102703	0,155213	0,188469	0,12206	0,287705	0,341804	0,170017	0,295102	NA	0	0,113735	0,131904	0,0630645	0,0795832	0,124969	0,165637	NA	NA	NA	NA	NA
2730	0,0375553	0,0690828	0	0	0	0,398664	0	0,19628	NA	NA	0,0746796	0,142343	0	0,337587	NA	0	NA	NA	NA	NA	NA
27343	0,254335	0,178767	0,277238	0,356255	0,33491	0,202047	0,511714	0,422039	NA	0	0,105881	0,584255	0,0678763	0,0820089	0,950783	0,391137	NA	NA	NA	NA	NA
282974	0,040231	0,0910604	0,0739907	0,0377579	0,0830375	0,0347639	0,057568	0,135235	NA	0	0,0565661	0	0,130402	0	NA	0,136542	0	NA	NA	NA	NA
285527	0,0447892	0,0741569	0,0877446	0,178704	0,101731	0,181019	0,159634	0,690452	0	NA	0,0239975	0,0428211	0,16884	0,0547486	0,197173	0,102482	0	NA	NA	NA	NA
286410	0,0871993	0,130519	0,0596968	0,0999468	0,127191	0,143409	0,353173	0,484321	NA	NA	0,0479337	0,0479043	0,127938	0,19312	NA	0	NA	NA	NA	NA	NA
29102	0,0440535	0,0211793	0,0424393	0,047317	0,107686	0	0,0634417	0,207463	NA	0	0,025515	0	0,0345443	0	NA	0	0	NA	NA	NA	NA
2912	0,02607	0,0331555	0,0818367	0,0551158	0,151803	0,0767072	0,0560938	0,352862	0	NA	0,0107416	0	0	0	0	0,0536113	NA	NA	NA	NA	NA
2915	0,0260888	0,0284044	0,0686229	0,0577053	0,0322118	0,124656	0	0,276439	NA	0	0,0654492	0,0540237	0,033575	0,0302361	NA	0	NA	NA	NA	NA	NA
2935	0,0712941	0,127538	0,0470815	0,0474164	0,259908	0	0,683029	0,601023	NA	NA	0,0487046	0	0,342652	0	0	0,194701	0	NA	NA	NA	NA
2959	0,00391912	0	0	0	0,110898	0	0	0,799989	NA	0	0	0	0	0	0	0	NA	NA	NA	NA	NA
333926	0,130161	0,23901	0,157072	0,137872	0,150634	0,256493	0	0,964662	NA	NA	0,150347	0,337402	0,171913	0	0	NA	NA	NA	NA	NA	NA
339967	0,386472	0,190917	0,340049	0,52426	0,180543	0	0,766226	2,27632	0	0,188581	0,681723	0,357323	0,133474	0,181876	0	0,149214	NA	NA	NA	NA	NA
342897	0,173228	0,0976365	0,0622592	0,0339873	0,109428	NA	0	0,942516	0,629428	NA	0,0420091	0,267597	0,0728575	0,29211	0	0,319334	NA	NA	NA	NA	NA
3595	0,49412	0,349308	0,445524	1,01991	0,44095	0,722322	0,137285	1,1581	NA	0	0,442895	0,500799	0,68591	0,294774	NA	0,394598	NA	NA	NA	NA	NA
3617	0,492181	0,456176	0,187532	0,416713	0,365902	0,29952	1,09636	0,84883	NA	NA	0,516125	0,498992	0,377501	0,458757	0,140015	1,1078	NA	NA	NA	NA	NA
3633	0,172153	0,247755	0,349845	0,28255	0,565254	0,552211	1,44085	0,949393	0,35989	NA	0,193446	0,427011	0,598334	0,532903	0,0559955	0,380703	NA	NA	NA	NA	NA
3672	0,0819377	0,135168	0,17561	0,0815229	0,268002	0,0843004	0,698334	0,883542	NA	0	0,205386	0,29713	0	0,0366625	0,526741	0,509142	NA	NA	NA	NA	NA
3674	0,162507	0,215218	0,309489	0,155684	0,400933	0,332913	0,45056	0,586842	0,609783	NA	0,268579	0,418106	0,066826	0,063449	0,143889	0,370633	NA	NA	NA	NA	NA
3675	0,108296	0,107703	0,0977115	0,0570468	0,221129	0,121535	0,132404	0,381343	NA	0	0,159423	0,159945	0,0598018	0,162009	0,109893	0,14724	NA	NA	NA	NA	NA
375307	0,132961	0,361422	0,380886	0,0170831	0,162599	0,374234	0	0,415656	NA	0	0,205662	0,0821313	0,298431	0,53002	NA	NA	NA	NA	NA	NA	NA
3787	0,0457422	0,107364	0,0522156	0,158535	0,596545	0,228001	NA	0,116257	NA	NA	0,4135	0,365953	0,451789	0,088723	0	0,231531	NA	NA	NA	NA	NA
3797	0,028499	0,0344664	0,0326977	0,0378679	0	0,07966	0	0,270625	0,24213	0	0,0337401	0,0184515	0,0882122	0,0473366	NA	0,0787701	0	NA	NA	NA	NA
3801	0,0269562	0,0495848	0,12023	0,116891	0,0416706	0	0,0833579	0,199408	NA	0	0,0614612	0,00329633	0,0622517	0	NA	0,325057	0	NA	NA	NA	NA
3851	0,141148	0,129838	0,414935	0,0736644	0,0272781	0,149389	0,204385	0,458091	0	NA	0,105735	0,0296965	0,0913733	0	0,134682	0,529217	NA	NA	NA	NA	NA
390916	0,239644	0,216067	0,345878	0,157576	0,236138	2,15943	0,100519	0,48783	NA	0	0,333587	1,03307	0,291734	0,838149	0,340788	0,157804	0	NA	NA	NA	NA
401145	0,205341	0,153127	0,391595	0,133312	0,184029	0,340597	0,356121	0,489784	0,183753	NA	0,139382	0,0958086	0,208672	0,586756	NA	0,190629	NA	NA	NA	NA	NA
402381	0,555796	0,345324	0,700734	0,352435	0,350282	1,18968	0,381609	0,520926	NA	0	0,708954	0,408828	0,768836	0,593141	NA	0,54516	NA	NA	NA	NA	NA
4047	0,0961703	0,0670324	0,146724	0,0202883	0,0881292	0,051317	0,283359	0,326397	NA	NA	0,133031	0,0843667	0,147641	0,304624	0	0,0519245	0	NA	NA	NA	NA
440603	0,412922	1,01846	0,552883	0,507316	1,5859	NA	0	0,46454	NA	NA	0,783873	0,420866	NA	0,29073	NA	NA	NA	NA	NA	NA	NA
4524	0,0600479	0,175054	0,113973	0,1391	0	0,0387431	0,238166	0,354488	NA	0	0,0583571	0,15066	0,107992	0,124578	0	0	NA	NA	NA	NA	NA
462	0,128506	0,199307	0,586237	0,481666	0,154427	0,400962	0,329991	0,366684	NA	0	0,0805886	0,13846	0,20189	NA	NA	0	NA	NA	NA	NA	NA
473	0,0458222	0,0405363	0,0458416	0,0261522	0,113564	0,0438396	0,0720545	0,21524	0,404439	0	0,0524432	0,0376037	0,0716757	0,0115864	0	0,142578	NA	NA	NA	NA	NA
493869	0,141497	0,194247	0,0613509	0,226038	0	0	0	0,171174	NA	NA	0,175796	0,235854	0,171182	NA	NA	0,343465	NA	NA	NA	NA	NA
495	0,0111392	0,014225	0,00335409	0,0061453	0,030796	0,0246739	0,117822	0,148724	0	NA	0,011004	0,00939178	0	0	0	0	NA	NA	NA	NA	NA
49855	0,130931	0,168769	0,195252	0,0974166	0,11983	NA	0,478937	0,456122	0	NA	0,295616	0,166698	0,542932	0,133097	NA	0,359162	NA	NA	NA	NA	NA
51063	0,0327943	0,0414938	0,0404103	0,0127205	0,0193913	NA	0,0856012	0,515491	0	NA	0,11242	0,0283692	0	0,0518909	0	NA	NA	NA	NA	NA	NA
51174	0,110339	0,197804	0,163718	0,369598	0,0460992	0,635645	0	0,275826	NA	NA	0,0464972	0,213149	NA	0,357626	NA	NA	NA	NA	NA	NA	NA
51196	0,175203	0,22229	0,190259	0,313779	0,273249	0,25934	0,510329	0,826215	NA	1,16714	0,117548	0,226685	0,1542	0,23933	0,563864	0,223023	NA	NA	NA	NA	NA
51253	0,133123	0,399558	0,257149	0,320233	0,36974	0	0	1,90847	NA	0,389385	0,252676	0,66424	0,905692	0	NA	0,906037	NA	NA	NA	NA	NA
51283	0,0916933	0,053982	0,2134	0,0380279	0,0689378	0,41056	0,205228	0,763952	NA	NA	0,104809	0,263413	0,0891577	0,478435	NA	0,414881	NA	NA	NA	NA	NA
51378	0,198932	0,325189	0,33593	0,186554	0,239019	0,158251	0,476716	0,292299	NA	0	0,352767	1,40129	0,300825	0,142781	NA	0,239124	NA	NA	NA	NA	NA
51512	0,399415	0,498826	0,848358	0,819951	0,417419	0,357932	2,16419	0,772517	1,34939	NA	0,458211	0,186849	0,653742	0,443957	0,921624	1,66982	0,166563	NA	NA	NA	NA
51654	0,141472	0,315153	0,236746	0,173796	0,255404	0	0,140641	1,09205	NA	0	0,0991708	0,152546	0,321001	0,1471	NA	0,0774724	0,721337	NA	NA	NA	NA
5192	0,0747394	0,0910203	0,107442	0,1008	0,200625	0,211808	0,105	0,463527	0	0	0,0753388	0,145379	0,440147	0,080706	NA	NA	NA	NA	NA	NA	NA
5296	0,0584059	0,0554972	0,0915742	0,0469429	0,0340864	0	0	0,35918	NA	0,512363	0,0316367	0,00475568	0	0	0,551222	0	NA	NA	NA	NA	NA
5327	0,113763	0,210882	0,176371	0,0551076	0,173171	0,0869098	0,146752	0,333118	0	NA	0,104474	0,131139	0,139778	0,0874666	0,296328	NA	0	NA	NA	NA	NA
5330	0,100062	0,12803	0,162004	0,18852	0,230139	0,638475	0,104019	0,403264	0	0	0,0936845	0,205778	0,0370722	0,168496	0,085936	0,13141	NA	NA	NA	NA	NA
53343	0,0562797	0,406781	0,184007	0,241738	0	0,663331	1,00351	0,265062	NA	0	0,17557	0,125285	0,139126	0,221495	0,333382	1,00241	NA	NA	NA	NA	NA
54431	0,108957	0,114581	0,149033	0,0511675	0,278592	0,0710882	0,107077	0,555673	NA	0,323734	0,0722993	0,103621	0	0,0686432	NA	0,0805258	NA	NA	NA	NA	NA
54455	0,0530617	0,0483556	0,125612	0,0398033	NA	0,168353	0,423736	0,183036	NA	NA	0,0253489	0	NA	NA	0	0	NA	NA	NA	NA	NA
54704	0,0280651	0,0901551	0,0222218	0,0378788	0,0923166	0	1,1194	0,579352	0	NA	0,0219572	0	0,0547025	0	0	0	NA	NA	NA	NA	NA
5470	0,115572	0,142103	0,335585	0,365621	1,10426	0,198134	0,714906	0,835401	NA	0,178675	0,305874	0,0894597	0,336093	0	NA	0,142785	NA	NA	NA	NA	NA
54756	0,104434	0,106744	0,415012	0,0359228	0,128476	0,170517	0,174719	0,667515	NA	0	0,162033	0,0609714	0,0258384	0,381577	0	0,173388	0	NA	NA	NA	NA
54806	0,129577	0,234748	0,434558	0,35362	0,648978	0,31971	0,362154	0,436343	0,323953	NA	0,335287	0,426956	0,58729	0,219962	0,658465	1,661	0	NA	NA	NA	NA
54810	0,0955736	1,2331	0,54528	0,501107	0,16971	0	NA	0,187926	0	NA	0,23013	0,626879	0	0	0	NA	NA	NA	NA	NA	NA
54857	0,220296	0,223181	0,40865	0,153193	1,83105	0,713191	0	0,383704	NA	0	0,588227	0,962002	0,0629223	0,415317	0,305536	0	NA	NA	NA	NA	NA
54873	0,227233	0,147536	0,346806	0,174869	0,113626	0,302284	0,235598	0,761317	NA	0	0,258088	0,119253	0,0620687	0,255146	0	0,455595	NA	NA	NA	NA	NA
54875	0,231585	0,492924	0,40941	0,385666	0,369422	0,307816	0,363656	0,640062	NA	0,178016	0,377484	0,541805	0,486315	0,401608	NA	0,998661	NA	NA	NA	NA	NA
54968	0,48056	0,989407	1,55935	1,57975	0,591685	0,671412	0	1,54816	NA	NA	0,512983	0,376984	2,34592	0,401197	0,404001	NA	NA	NA	NA	NA	NA
55036	0,181418	0,233278	0,366993	0,157272	0,376443	0,243877	0,304304	0,414507	0,256825	0	0,290012	0,464634	0,290771	0,193217	0,1011	0,31352	NA	NA	NA	NA	NA
552	0,109517	0,0904402	0,184336	0,133697	0,0687822	0,101326	0	0,321277	NA	0	0,131451	0,0571388	0,0782224	0,119081	0	0,232651	NA	NA	NA	NA	NA
55324	0,0366235	0,0731085	0,0685602	0,0453031	0,0350863	0	0	0,985471	0	NA	0,0400453	0,0588086	0	0	0	0,790726	NA	NA	NA	NA	NA
55366	0,121811	0,126268	0,31281	0,145944	0,182498	0,149887	0	0,560816	NA	0	0,138484	0	0,0728596	0	0	0,311595	NA	NA	NA	NA	NA
55624	NA	NA	0	0,260174	0,123849	0	1,48637	0,787188	NA	0,412233	NA	NA	0	0,0631838	0	0,824999	NA	NA	NA	NA	NA
55728	0,244052	0,268806	0,484946	0,26627	0,315237	1,28275	0,390052	0,716404	0,320979	NA	0,362413	0,444254	0,267772	0,232481	NA	0,142436	0	NA	NA	NA	NA
5580	0,0584738	0,0725912	0,0268624	0,0439536	0,0165441	0	0,0446999	0,0915416	NA	0	0,127277	0,033059	0,0179774	0,0721489	0	0,112598	NA	NA	NA	NA	NA
56994	0,160728	0,106521	0,192493	0,301603	0,528751	0	NA	0,896013	NA	0	0,236268	0,245198	0,395004	0,178352	0	0,993191	NA	NA	NA	NA	NA
570	0,319459	0,400023	0,725943	1,09702	1,20101	0	NA	0,84298	NA	NA	0,486684	1,02678	4,52398	1,42893	0	0,424279	NA	NA	NA	NA	NA
57117	0,101626	0,0546931	0,220735	0,246034	0,0955803	0,0888867	0,718384	0,450828	NA	0	0,554834	0,0896239	0,556906	0	0	0	NA	NA	NA	NA	NA
57134	0,0667799	0,170146	0,0671705	0,0610316	0,0613831	0,0578651	0,125304	0,210509	NA	0	0,0777368	0,0393355	0	0,131734	0	0,0632086	NA	NA	NA	NA	NA
57148	0,0332541	0,017931	0,0596814	0,0553712	0,0730999	0,114095	0	0,481181	0	NA	0,072196	0,0516354	0,192275	0,0689112	0,323937	0	NA	NA	NA	NA	NA
57467	0,0831706	0,072874	0,0862995	0,0380745	0,109615	0,0625465	0,112872	0,477827	NA	0,348592	0,0808434	0,0257405	0,0571166	0	NA	0,239071	NA	NA	NA	NA	NA
57473	0,116714	0,113476	0,121016	0,0837721	0,0616638	0,413571	0,253377	0,322375	NA	0	0,0862231	0,0726992	0,0872347	0,0484731	0,0591744	0	NA	NA	NA	NA	NA
57496	0,156542	0,183935	0,321341	0,139337	0,082006	0,348012	0	0,611265	NA	NA	0,163314	0,166105	0,431805	0,137804	NA	0	NA	NA	NA	NA	NA
57498	0,0652582	0,098649	0,0688527	0,0702567	0,0485901	0,122982	0,162867	0,577814	0	NA	0,0284537	0,0671972	0,0648366	0,046405	NA	0,0794895	0	NA	NA	NA	NA
57510	0,162767	0,173979	0,118616	0,0220494	0,219267	0	0,107275	0,469794	NA	0	0,166675	0,082181	0,152744	0	0	0,205416	NA	NA	NA	NA	NA
57545	0,15105	0,179199	0,282339	0,269883	0,287067	0,243746	0,774021	0,75111	NA	NA	0,176413	0,139779	0,210613	0,203068	0,200105	0,257107	NA	NA	NA	NA	NA
57571	0,156908	0,144667	0,192291	0,139819	0,116735	0,174512	0,0914518	0,473052	NA	0	0,125695	0,0758224	0,0459705	0,108516	0,134281	0,0875546	NA	NA	NA	NA	NA
57795	0,0687771	0,0457906	0,028961	0	0,127563	0,220776	0	0,47024	NA	NA	0,0333857	0,0778661	0,073796	0	0	0,332406	NA	NA	NA	NA	NA
5832	0,0424172	0,0500999	0,0241796	0,0888294	0,0605129	0,111937	0	0,454999	0,432672	NA	0,0516353	0,0374727	0,0817381	0,312154	0	0	NA	NA	NA	NA	NA
5875	0,0903726	0,0651384	0,155129	0,108452	0,114493	0,197552	0	0,609476	NA	0,392648	0,0456019	0,0456486	0,386044	0,119918	0	0,196087	NA	NA	NA	NA	NA
59343	0,17876	0,130853	0,400349	0,289453	0,274977	0,196404	0,194104	0,387754	NA	NA	0,30131	0,0468799	0,368656	0,115112	NA	NA	NA	NA	NA	NA	NA
594	0,0157141	0,0060133	0,0784224	0	0,102298	0	NA	1,5276	NA	0	0	0,69507	0,567635	0,0647012	0	0	NA	NA	NA	NA	NA
5993	0,310468	0,296826	0,233809	0,455983	0,321606	0,150792	0	0,823713	NA	0	0,409943	0,0637663	0,143643	0,648756	0,49923	1,38976	NA	NA	NA	NA	NA
63925	0,0891267	0,0773299	0,108942	0,123348	0,0797176	0,146055	0,0828085	0,60344	NA	NA	0,0977922	0,0287099	0,0183984	0,14425	0,428549	0,123923	0	NA	NA	NA	NA
64078	0,2276	0,278359	0,211554	0,309082	0,321383	0,122302	0,669511	0,825379	NA	0	0,420193	0,0673196	0,0352284	1,24083	0,282576	0,399108	NA	NA	NA	NA	NA
64216	0,541356	0,681483	1,10197	1,20837	0,305838	0,265085	0	0,506385	0	NA	0,405471	0,969778	2,55701	0,843698	0	0,338104	0	NA	NA	NA	NA
642273	0,135459	0,386775	0,0942411	0,243607	0,53186	0,163163	0,18217	0,7203	NA	NA	0,81374	0,210063	NA	0,241884	NA	0,115851	NA	NA	NA	NA	NA
64232	0,396596	1,32909	0,416742	0,753842	0,228551	NA	0,299398	0,63227	NA	NA	0,844401	0,202358	0,255008	0,916298	NA	NA	0	NA	NA	NA	NA
64282	0,132125	0,0262354	0,117006	0,0519641	0	0,12165	NA	0,0816066	NA	NA	0,0959455	0,161045	0,0944178	0	0	NA	NA	NA	NA	NA	NA
64374	0,134792	0,241851	0,0924489	0,132097	0,438525	0,350467	0,337562	1,06163	0	0,336056	0,210705	0,00776137	0	0,17912	0,17441	0,180371	NA	NA	NA	NA	NA
64794	0,205081	0,274347	0,266714	0,315998	0,175176	1,05529	0,465596	0,786078	NA	NA	0,459968	0,402173	1,38668	0,441149	NA	1,3986	NA	NA	NA	NA	NA
6494	0,0713644	0,10251	0,10535	0,0618942	0,0424584	0,181651	0	0,540166	NA	0	0,114268	0,121972	0,0641645	0,0631017	0,241445	0	NA	NA	NA	NA	NA
65094	0,104502	0,13928	0,195863	0,229826	0,337011	0,179108	0,504355	0,652738	NA	NA	0,107755	0,185098	0,0315248	0,353841	0	0,203745	NA	NA	NA	NA	NA
65123	0,0192723	0,0180372	0	0	0	0	0	0,152795	NA	0	0,0222546	0	0	0	0	0	NA	NA	NA	NA	NA
6556	0,0714292	0,101126	0,0993685	0,0901261	0,120474	0,427106	NA	0,627653	NA	0	0,0577199	0,0915472	0,453863	0,100442	NA	0,139976	NA	NA	NA	NA	NA
6571	0,067484	0,185012	0,134247	0,0463406	0,0497955	0	0	0,355298	NA	0	0,127351	0,196819	0	0,099558	0	NA	NA	NA	NA	NA	NA
6812	0,0105912	0,0203677	0	0	0,0333297	0,126783	0,194272	0,0851854	0	NA	0	0	0	0	0	0	NA	NA	NA	NA	NA
6878	0,0141391	0,0449848	0,161351	0,0493006	0,0484166	0,173447	0	0,30015	0	NA	0,0282257	0,0295984	0,10978	0,226472	0	0	NA	NA	NA	NA	NA
7059	0,0403187	0,0229159	0,0478089	0,0521966	0,108385	0	0	0,413998	0	NA	0,0380445	0	0	0,0622623	0	0,418281	NA	NA	NA	NA	NA
7185	0,135861	0,154034	0,161099	0,119961	0,053209	0	NA	0,490306	NA	0	0,143142	0,0618109	0,458162	0,0221852	0	0,0962614	NA	NA	NA	NA	NA
7249	0,0490828	0,0672711	0,0664914	0,0528071	0,110037	0,0558576	0,0725848	0,246013	0	0	0,0535802	0,0467192	0,0690395	0,0533267	0	0,047058	NA	NA	NA	NA	NA
745	0,0749726	0,0955984	0,0825107	0,098973	0,0772976	0,0460431	0,0651107	0,342948	NA	0	0,0706145	0,0292719	0,0239493	0,275047	0,107708	0,0510582	NA	NA	NA	NA	NA
762	0,335827	0,295851	0,338124	0,592124	0,345934	0,546525	0,866867	0,31571	0,290164	NA	0,602521	0,222509	NA	0,240138	NA	NA	NA	NA	NA	NA	NA
7738	0,173152	0,182229	0,0641927	0,156888	0,179758	NA	0	0,484576	NA	NA	0,155487	0,174052	0	0	0	0	NA	NA	NA	NA	NA
78990	0,0469659	0,0725874	0,121223	0	0	0,156327	NA	0,267284	NA	0	0,0856866	0,141641	NA	0	NA	NA	0	NA	NA	NA	NA
78995	0,535597	0,689371	0,595156	0,523099	1,72471	0,334198	0,45096	1,85934	NA	NA	0,508284	0,409814	1,77117	0,255397	0,517444	0,355477	NA	NA	NA	NA	NA
79034	0,0264843	0,0482978	0,186878	0,0497646	0,0228718	0,0750827	0	0,21365	NA	0	0,0533966	0,0699441	0	0	0	0	NA	NA	NA	NA	NA
79153	0,189264	0,224329	0,235433	0,310554	0,408024	1,06824	NA	0,377215	0	NA	0,222521	0,106164	NA	0	0	NA	NA	NA	NA	NA	NA
7915	0,111868	0,242395	0,15803	0,19868	0	0	0,107188	1,12057	NA	0,427742	0,225027	0,243774	0,185336	0,185483	0	0,413094	NA	NA	NA	NA	NA
79188	0,0387861	0,120231	0,108916	0,0810512	0	0,311128	0,234914	1,31735	NA	NA	0,102042	0,0697654	0,155951	0,0943624	0	0	NA	NA	NA	NA	NA
7941	0,297322	0,317969	0,264652	0,356028	0,0887259	0,288325	NA	1,71583	0	NA	0,757824	0,567968	0,546176	0,271044	0	0,329026	NA	NA	NA	NA	NA
79670	0,213978	0,26713	0,223368	0,226217	0,386923	0,177081	0,178238	0,978974	NA	0	0,156725	0,456454	0,455809	0,408612	0	1,07116	NA	NA	NA	NA	NA
79675	0,290035	0,618498	0,950725	0,77872	0,519979	0,174112	0,136644	0,656331	NA	0	0,561174	0,628127	2,57062	2,86673	0,36635	0,328713	NA	NA	NA	NA	NA
79695	0,124709	0,249144	0,216655	0,0963914	0,113147	0,396565	0	0,424446	0	NA	0,107472	0,175794	0,10777	0	0,825354	1,10301	NA	NA	NA	NA	NA
79895	0,163944	0,147893	0,292279	0,300327	0,490768	0,101393	0,32392	1,27437	0,3869	NA	0,144493	0,184589	0,241022	0,159858	0,46125	0,141348	NA	NA	NA	NA	NA
79932	0,238523	0,190649	0,223909	0,206956	0,346864	0,0824935	0,133833	0,572834	NA	0	0,227515	0,32498	0,140793	0,135079	0,293688	0,200461	NA	NA	NA	NA	NA
79956	0,142389	0,115372	0,196099	0,349851	0,191052	0,154622	0,219095	0,702981	0	NA	0,119188	0,0581723	0,0584406	0,783886	0,127426	0,0964922	NA	NA	NA	NA	NA
8038	0,168491	0,188124	0,31277	0,174353	0,725182	0,175437	0,385184	0,321745	0	NA	0,187683	0,340893	0,250088	1,22223	0,554883	0,242128	0,417105	NA	NA	NA	NA
8078	0,020363	0,0234479	0,0114903	0,0340035	0,0439746	0	0	0,167665	0	0	0,041216	0,0836767	0,0553347	0	0	0	NA	NA	NA	NA	NA
80821	0,12879	0,0880844	0,250688	0,0732199	0,140019	0,387154	0,773336	0,731026	NA	0	0,0876332	0,165716	0,315449	0,0986434	0,0727925	0,386499	NA	NA	NA	NA	NA
814	0,175886	0,246231	0,209487	0,592023	0,164744	NA	NA	0,64261	NA	0	0,388111	0,235714	0,0729012	NA	0	NA	NA	NA	NA	NA	NA
81537	0,186025	0,161328	0,16553	0,0943081	0,769423	0,186626	0,741449	0,231546	NA	0	0,382461	1,06445	0,375921	0,121875	0	0,18562	NA	NA	NA	NA	NA
8165	0,298905	0,233019	0,384392	0,310517	0,405798	2,88683	0,505285	0,640039	NA	0	0,387504	0,277877	1,28316	0,887954	NA	0,569298	0,413729	NA	NA	NA	NA
81930	0,259335	0,18788	0,306052	0,236002	0,374056	0,0882803	0,461583	0,612242	NA	NA	0,282352	0,209962	0,142715	0,457081	0,459477	0,308116	NA	NA	NA	NA	NA
83737	0,0528083	0,0630353	0,133443	0,637267	0,199401	0,114889	0	0,456482	0	NA	0,0275589	0,191821	0	0,898312	0	NA	0,342755	NA	NA	NA	NA
84106	0,330999	0,379747	0,389809	0,31704	0,554565	0,61349	0,292099	0,289552	NA	0,727997	0,29788	0,359069	0,562844	0,424997	0,259044	0,128204	0,291025	NA	NA	NA	NA
84128	0,180659	0,171023	0,157961	0,137603	0,274094	0,234071	0,264257	0,349544	NA	0	0,148239	0,598808	0,0449987	0	0	0,117425	NA	NA	NA	NA	NA
84133	0,140269	0,222126	0,117523	0,0907553	0,0557492	0,0978812	0,140706	0,295724	0	0	0,120882	0,0818583	0,26996	0,0916394	0,0789265	0,0720058	NA	NA	NA	NA	NA
84193	0,088011	0,0871201	0,145948	0,087848	0,0625138	0,123318	0	0,495551	0	NA	0,0493315	0	0	0	0	0,498128	0	NA	NA	NA	NA
84249	0,0934247	0,111159	0,139149	0,0782421	0,14445	0,280082	0,159106	0,567112	NA	NA	0,108299	0,0585581	0,0177805	0,189364	0,209068	0,315244	NA	NA	NA	NA	NA
8436	0,124837	0,0756196	0,158663	0,20603	0,234537	NA	NA	0,320453	0	0,277674	0,0900009	0,142881	0,102624	NA	NA	0,0916003	NA	NA	NA	NA	NA
8443	0,172134	0,24376	0,281968	0,291259	0,0954216	0,464791	0,291106	0,763661	NA	0	0,21884	0,110661	0,127957	0,114967	0,404702	0,388976	0	NA	NA	NA	NA
84444	0,11591	0,0790586	0,108964	0,0777476	0,287528	0,0903873	0,0830139	0,176231	0	NA	0,0927744	0,089118	0,0873154	0,085219	0,115274	0,0803068	NA	NA	NA	NA	NA
84461	0,0525075	0,0902346	0,0731191	0,0546347	0,152454	0,0708796	0,309666	0,611483	0	0	0,0408124	0,0324667	0	0,0521423	0,12331	0	NA	NA	NA	NA	NA
8459	0,0213408	0,0557807	0,0472044	0,0115801	0	0,0436518	0,0968683	0,0844821	NA	NA	0,0143991	0,0995763	0,136424	0	0	0	NA	NA	NA	NA	NA
8462	0,284591	0,291479	0,633688	0,283531	0,321618	0,364254	0,423468	0,74812	NA	0	0,0771769	2,74204	0,342765	0,544741	0	0,861348	NA	NA	NA	NA	NA
84662	0,0904168	0,0675755	0,0461576	0,148441	0,136536	0,468656	0	0,389571	NA	0	0,0298245	0,0737706	0	0,0532021	0	0	NA	NA	NA	NA	NA
84816	0,128092	0,193626	0,205915	0,314761	0,29126	0	1,48056	0,589547	NA	NA	0,0759107	NA	0,0838944	0	0	0	0	NA	NA	NA	NA
84889	0,236267	0,466883	0,569168	0,244139	0,250708	0	0	0,137099	NA	0,443597	0,380496	0,48892	0,259779	0,726501	NA	0,443097	NA	NA	NA	NA	NA
85015	0,169271	0,39595	0,258725	0,616818	0,509382	0,133582	0,503702	0,642016	0	NA	0,361905	2,00252	1,33883	0,511051	0,331272	0,671298	NA	NA	NA	NA	NA
8525	0,0514499	0,0346047	0,0984257	0,103651	0,0459002	0,156647	0,209004	0,38137	NA	NA	0,0139942	0,0198798	0,159734	0,0677513	0,0863261	0	NA	NA	NA	NA	NA
8526	0,0981568	0,0863589	0,0643384	0,0981623	0,0639974	0,146943	0,106305	0,487742	0	NA	0,109146	0,128804	0	0,632996	0	0	0	NA	NA	NA	NA
85474	0,193372	0,202071	0,434	0,186242	0,405081	0,833784	NA	3,43185	NA	0	0,159843	0,228156	0,358064	0,924358	0,850023	0	NA	NA	NA	NA	NA
8554	0,0249388	0,120868	0,0387605	0	0	0,400356	NA	0,132	NA	0	0	0,128636	0	NA	0	0	0	NA	NA	NA	NA
8563	0,0515264	0,0270031	0,0651623	NA	0,0571205	0	0	1,49103	NA	NA	0,0689372	NA	NA	0,0819585	0	0	NA	NA	NA	NA	NA
8576	0,0972568	0,18729	0,128718	0,289895	0,317861	0,21055	0,207902	1,46512	NA	0	0,0223558	0,102216	1,24615	0	0	0	NA	NA	NA	NA	NA
8722	0,221583	0,215868	0,296551	0,210534	0,484446	0,61599	0,169228	0,602789	NA	0	0,125163	0,362104	0,0384356	0,174065	NA	0,228432	NA	NA	NA	NA	NA
8784	0,327379	0,409624	0,298623	0,951802	1,43268	0,068033	0,82257	0,540753	0	NA	0,181472	0,591689	0,160153	0,224495	0	NA	NA	NA	NA	NA	NA
8814	0,0683843	0,18234	0,189516	0,0774876	0,754253	0,267624	0,200408	1,0077	NA	NA	0,215451	0,114918	0,0953078	0	NA	0,200751	NA	NA	NA	NA	NA
8881	0,0468481	0,0164739	0,019722	0,0376809	0,165268	0	0	0,340001	0	0	0,0253561	0,0364728	0	0,05422	0,173225	0	0	NA	NA	NA	NA
89846	0,179518	0,178956	0,241795	0,0930812	0,135799	0,118745	0	0,237504	NA	0	0,164679	0,0778734	0,135676	0,373692	0,249687	0,183593	NA	NA	NA	NA	NA
89891	0,098682	0,149716	0,187093	0,169899	0,166203	0,158777	0,324796	0,16889	NA	0,320967	0,170028	0,0346673	0,104511	0,286414	NA	0,190928	NA	NA	NA	NA	NA
90379	0,060994	0,038303	0,143916	0,0120208	0,1198	0,165524	0	0,142503	NA	NA	0,0694991	0,00386123	0	0	0,301025	0,120102	0	NA	NA	NA	NA
90668	0,0508543	0,0791041	0,0959325	0,115849	0,177349	0,231853	0,0859953	0,37355	NA	0,174309	0,028624	0,0960776	0,0454992	0,147121	0	0,171483	NA	NA	NA	NA	NA
90864	0,0497139	0,0521946	0,0336117	0,0197833	0,0654353	0,0448747	0,0796772	0,134731	NA	0	0,0451576	0,0496352	0,0144958	0	0	0,037274	NA	NA	NA	NA	NA
91147	0,137881	0,291443	0,242493	0,33369	0,203661	0,458574	0	0,422512	NA	NA	0,31159	0,261094	0,103544	0,4925	0,340927	0,174281	NA	NA	NA	NA	NA
9266	0,012471	0	0,0168112	0	0	0	0	0,172686	0	NA	0	0	0	0	0	0	NA	NA	NA	NA	NA
9411	0,0816201	0,170241	0,197996	0,363176	0,425273	0,0712455	0,0580073	0,568171	NA	NA	0,327346	0,456962	0,165285	0,458189	0	0,744993	NA	NA	NA	NA	NA
9497	0,0393563	0,0153068	0,0568117	0,15506	0,0700527	0,122894	0,219393	0,577903	NA	0	0,127295	0,135896	0	0,118288	0	0,522525	0,365603	NA	NA	NA	NA
9531	0,186174	0,29362	0,649278	0,141319	0,399426	0,192562	0,487113	0,818932	NA	0	0,219978	0,177319	0,249247	0,403849	NA	1,88585	NA	NA	NA	NA	NA
9611	0,0911317	0,0886877	0,215562	0,145993	0,137555	0,382424	NA	0,56052	0	NA	0,0728911	0,0701449	0,171645	0,0902537	NA	0	NA	NA	NA	NA	NA
9688	0,0228321	0,0157729	0,0243658	0,0365372	0,0544108	0	0	0,344974	NA	0	0,0422548	0	0,0481161	0,0466342	NA	0,102752	0	NA	NA	NA	NA
9690	0,0736065	0,071798	0,0707134	0,0837881	0,114173	0,0754795	0,263273	0,343049	NA	0	0,0535994	0,0415285	0	0	0	0	NA	NA	NA	NA	NA
9738	0,28208	0,30458	0,472555	0,488731	0,308657	0,203815	0,557092	0,500891	NA	NA	0,48918	0,359618	1,49875	0,161768	0	1,92551	NA	NA	NA	NA	NA
9827	0,0376543	0,0165526	0,0823981	0	0	0,436064	0	1,35324	NA	0	0,0415054	0	0,000100763	0	0	0	NA	NA	NA	NA	NA
9856	0,253321	0,227397	0,24057	0,297365	0,453157	0,207877	0,33408	0,715554	NA	NA	0,47565	0,200953	0,0888096	0,407534	NA	2,15305	NA	NA	NA	NA	NA
9968	0,0432847	0,0438372	0,0617447	0,0377449	0,18894	0,103213	0,124938	0,132075	0,836513	NA	0,0673027	0,0727924	0	0,0677824	NA	0	NA	NA	NA	NA	NA
9980	0,102403	0,121743	0,154824	0,124371	0,141973	0,229095	0,0832003	0,54529	NA	NA	0,161279	0,141634	0,0843919	0,0908103	0,130256	0,081216	0	NA	NA	NA	NA
127665	0,206034	0,221058	0,518133	0,328569	0,407063	0,793885	0,39635	0,522543	NA	NA	0,231476	0,10395	0,0933354	0,136005	NA	1,06084	NA	NA	NA	NA	NA
148022	0,255129	0,352646	0,387068	0,409921	0,417183	0,294556	0,143761	0,879761	NA	0	0,284732	0,175467	0,142124	0,117824	0	0	NA	NA	NA	NA	NA
205147	0,338945	0,262138	0,415013	0,266613	0,407077	0,249343	0,205845	0,53379	NA	0,818474	0,439198	0,111448	0,829669	0,108357	0,395449	0,291231	NA	NA	NA	NA	NA
22865	0,0443646	0,0513402	0,0445003	0,0203067	0,0418046	0,0805559	0,201978	0,675235	0	NA	0,0244381	0,0223957	0	0,160186	0,204297	0	NA	NA	NA	NA	NA
64860	0,523397	0,531367	0,460052	0,393214	0,430477	1,73864	0	0,0900147	NA	NA	0,502503	0,632347	NA	0,119487	0	NA	NA	NA	NA	NA	NA
83550	0,242385	0,201279	0,448056	0,2012	0,232934	0,262615	0,130103	0,734351	0	NA	0,184774	0,634184	0,488419	0,151757	0	0,258131	NA	NA	NA	NA	NA
9957	0,0492405	0,077307	0,010505	NA	0,0747505	0,0665388	NA	0,330546	NA	0	NA	0,123532	NA	NA	0	0,110579	NA	NA	NA	NA	NA
10010	0,262419	0,260809	0,401295	0,444199	0,126568	0,108314	0	0,765578	NA	NA	0,330949	0,294173	0	0,827652	NA	0,522172	NA	NA	NA	NA	NA
10054	0,0712227	0,0632924	0,0771934	0,112688	0,354855	0	0	0,384566	NA	NA	0,0392363	0	0	0	0	0	0	NA	NA	NA	NA
1006	0,0558455	0,00421801	0,0309027	0,0172711	0,090382	0	0	0,522941	NA	NA	0,0225639	0,11632	0	0	0	0	0	NA	NA	NA	NA
10084	0,160114	0,0736382	0,0315879	0	0	0	NA	0,0823448	NA	NA	0,0345476	0	0,172825	0,107845	NA	0	NA	NA	NA	NA	NA
10089	0,209603	0,449306	0,715261	0,550036	0,4934	0,458987	NA	1,53748	NA	NA	0,152777	0,264141	0,281009	0,51235	0,739273	0	NA	NA	NA	NA	NA
1008	0,0320014	0,0103926	0,0403519	0,034815	0,0228525	0	0	0,267811	NA	NA	0,00888543	0,0261827	0,0001005	0	0	0	0	NA	NA	NA	NA
10103	0,432439	0,399365	0,665663	0,94488	0,527253	0,0838702	NA	0,918507	NA	NA	0,311715	0,280826	1,55185	NA	0	0	NA	NA	NA	NA	NA
10113	0,178986	0,233495	0,316611	0,0385607	0,571041	0	NA	0,668001	NA	NA	0,128443	0,266807	0,0778262	0,172212	0,433213	0,434361	NA	NA	NA	NA	NA
10114	0,122992	0,128881	0,179383	0,20945	0,120398	0,0812736	0,355916	1,14315	NA	NA	0,094908	0,117579	0,0626377	0	0,215551	0	NA	NA	NA	NA	NA
10149	0,25791	0,284695	0,407583	0,249045	0,379997	0,886021	NA	1,10996	NA	NA	0,332535	0,540792	0,841878	0,370845	NA	0,273168	NA	NA	NA	NA	NA
10178	0,0341114	0,0397368	0,0948168	0,0505636	0,0354204	0,192159	0,0692004	0,258859	NA	NA	0,0365771	0,0686798	0,0838563	0,0640968	0	0,142166	0	NA	NA	NA	NA
10196	0,117578	0,166432	0,134894	0,141126	0	0,538481	0	0,646206	NA	NA	0,139634	0,105948	0,109246	0,268695	0,280402	0	NA	NA	NA	NA	NA
10211	0,0120709	0,0258512	0,0940362	0	0	0	0	0,331073	NA	NA	0,0172314	0,0786253	0	0	0	0,441635	NA	NA	NA	NA	NA
10240	0,342434	0,314386	0,67134	1,10135	0,311716	0,703588	0,697522	0,782939	NA	NA	0,431523	1,04974	1,47451	0,535767	NA	0,349076	0	NA	NA	NA	NA
10244	0,263726	0,270187	0,258394	0,2212	0,187762	1,01022	0,402359	0,746177	NA	NA	0,315417	1,74187	0,231652	0,722324	NA	0,132309	0	NA	NA	NA	NA
10295	0,0285754	0,0298538	0,132922	0,0776329	0	0	0	0,465156	NA	NA	0,0382682	0,0411811	NA	0,0476485	NA	0,15379	NA	NA	NA	NA	NA
10299	0,0263731	0,10332	0,0271871	0,061193	0	NA	0	0,372865	NA	NA	0,0312099	0,0628195	0	0	NA	0	NA	NA	NA	NA	NA
10309	0,103848	0,116413	0,0727517	0,4119	0,229487	0,367168	0,238213	0,278938	NA	NA	0,0599241	0,125832	0,138114	0,122175	0	NA	NA	NA	NA	NA	NA
10322	0,127924	0,043367	0,0828542	0,0799593	0,291987	NA	0,374337	0,531234	NA	NA	0,0650255	0	0,127142	0,040139	0	NA	NA	NA	NA	NA	NA
10419	0,0374536	0,0291786	0,0803493	0,0512987	0	0	0	0,0420215	NA	NA	0	0	0	0	0	0	NA	NA	NA	NA	NA
10421	0,0607746	0,056835	0,106959	0,0913852	0,10793	0,32651	1,3588	0,444129	NA	NA	0,157171	0,0480448	0,158597	0,132411	NA	NA	NA	NA	NA	NA	NA
10444	0,0216429	0,00387019	0,0309992	0,00963207	0,0152385	0	0	0,120788	NA	NA	0,0247228	0,00870132	0	0	0	0,0794406	NA	NA	NA	NA	NA
10480	0,00755441	0,0158181	0,0391478	0,120937	0	0	NA	0,462914	NA	NA	0	0	0	0	0	0	NA	NA	NA	NA	NA
10495	0,0941784	0,113915	0,292162	0	0	0	0	0,630123	NA	NA	0,0323435	0	0	0,201274	0	NA	NA	NA	NA	NA	NA
10499	0,0980664	NA	0,0867467	NA	0,198778	0,076515	0	0,679368	NA	NA	0,0451519	0	NA	0,126671	0	0	NA	NA	NA	NA	NA
10507	0,095323	0,22057	0,27687	0,0482346	0,199797	0,109466	0,623393	0,608037	NA	NA	0,101564	0,0531159	0	0,143285	0,114432	0,210583	NA	NA	NA	NA	NA
10560	0,123923	0,0938529	0,15554	0,071873	0	0,145594	0	0,561168	NA	NA	0,0545522	0,169269	0,339941	1,15842	0	0	NA	NA	NA	NA	NA
10610	0,25781	0,270253	0,254029	0,319445	0,109475	0,323101	0,163626	0,828712	NA	NA	0,378519	0,525381	0,490398	0,712208	0	0,422589	NA	NA	NA	NA	NA
10612	0,020603	0	0,0187813	0,0574898	0	0,153397	0	0,545165	NA	NA	0	0	0	0	0,37443	0	NA	NA	NA	NA	NA
10631	0,0719499	0,0830708	0,274897	0,166082	0,245045	0	0,188473	1,49334	NA	NA	0,0434347	1,72853	0,176832	0,426614	0	0,101446	NA	NA	NA	NA	NA
10644	0,0680117	0,0233429	0,0494542	0,0452431	0	NA	NA	0,660229	NA	NA	0,0453099	0,160701	0	0,240716	0	0	NA	NA	NA	NA	NA
10653	0,205644	0,146264	0,406118	0,0414987	0,0991911	0	0,250099	0,471921	NA	NA	0,279461	0,203697	2,78799	0	NA	NA	NA	NA	NA	NA	NA
10655	0,158621	0,151303	0,218903	0,241595	0,289486	0,617815	1,12871	0,798822	NA	NA	0,157969	0,0463478	0,14415	0,550472	0,563842	0	NA	NA	NA	NA	NA
10672	0,0541018	0,0645292	0	0,0938165	0,251629	0	0,378777	0,217572	NA	NA	0,0247499	0,191847	0	0	0	0	NA	NA	NA	NA	NA
10712	0,0672027	0,132642	0,101011	0,028406	0,342255	0	0,444923	1,7143	NA	NA	0,104361	0,104646	0	0	0	0	NA	NA	NA	NA	NA
10802	0,160912	0,334501	0,15517	0,278961	0,229115	0,146389	0,504585	0,543343	NA	NA	0,160106	0,166359	0,12773	0,667478	0,380931	0,17299	NA	NA	NA	NA	NA
10806	0,153997	0,496461	0,284629	0,352427	0,88417	0,211688	0,425221	1,1419	NA	NA	0,462822	0,792397	0,538395	0,306782	NA	0,339359	NA	NA	NA	NA	NA
10884	0,28664	0,248525	0,365876	0,193212	0,620346	0,0790255	0,197912	1,06693	NA	NA	2,65981	0,536468	0,33766	0,853894	0	0	NA	NA	NA	NA	NA
10892	0,114762	0,12103	0,118597	0,122652	0,0774542	0,133972	0	0,410055	NA	NA	0,208379	0,163534	0	0	0,378469	1,44262	0	NA	NA	NA	NA
10894	0,367851	0,52281	0,582246	0,393559	0,399367	0,579654	0,381049	0,823945	NA	NA	0,612379	0,213631	1,74254	0	0,578363	0,254655	NA	NA	NA	NA	NA
10935	0,144872	0,159898	0,58806	0,352615	0,0903913	0	0	1,25284	NA	NA	0,213387	0,226062	0,12167	0,224181	0	0	NA	NA	NA	NA	NA
10946	0,00631456	0,00940749	0	0,194314	NA	0	NA	0,0551667	NA	NA	0,0287685	0	0	NA	0	0	NA	NA	NA	NA	NA
10947	0,0156163	0,0200166	0,0220512	0,110609	0,0779206	0,0983555	NA	0,506849	NA	NA	0,0159217	0	0	0	NA	0	NA	NA	NA	NA	NA
10980	0	0	0	0	0,231924	0	0	0,165472	NA	NA	0,14896	0,0449997	0	0,147361	NA	0	NA	NA	NA	NA	NA
10992	0,0260336	0,0670234	0,0340056	0,0140912	0,117573	0	0	0,270009	NA	NA	0,0103855	0,0777238	0,0581224	0	0	0	NA	NA	NA	NA	NA
10999	0,0632927	0,0764202	0,0746101	0,111291	0,162681	0,0385171	0,184087	1,021	NA	NA	0,0590094	0,0467115	0	0,21483	0	0,0524017	NA	NA	NA	NA	NA
11004	0,137433	0,116176	0,234199	0,111762	0,146184	NA	0,290749	0,493215	NA	NA	0,31771	0,323084	0	NA	NA	1,14678	0	NA	NA	NA	NA
11020	0,222632	0,13899	0,611084	0,455358	0,171071	0,242588	NA	1,7173	NA	NA	0,194299	0,219912	0,100607	0,598192	0	0	NA	NA	NA	NA	NA
11046	0,104294	0,151455	0,210223	0,0717501	0,0535151	NA	0	0,788731	NA	NA	0,288059	0,121662	0,235816	0,86865	0	NA	NA	NA	NA	NA	NA
11061	0,0702315	0,233417	0,128783	0,209409	0,366024	1,48708	0,371538	0,203588	NA	NA	0,218591	0,0326249	0,267118	0,185876	0	0,371296	NA	NA	NA	NA	NA
11077	0,160209	0,0937504	0,168566	0,187563	0,589117	0,289958	0,290387	0,726412	NA	NA	0,0460668	0,149525	0,216182	0,153892	0	0	NA	NA	NA	NA	NA
1107	0,0291784	0,0440714	0,043874	0,05453	0,145478	0,238058	0	0,202343	NA	NA	0,018971	0	0,0218071	0	0,191741	0,0498812	0	NA	NA	NA	NA
11081	0,109816	0,0550055	0,128924	0,269348	0,0588298	0	0,180801	0,142484	NA	NA	0,123275	0,12736	0,18104	0	0	0	NA	NA	NA	NA	NA
11103	0,0458764	0,0851554	0,163093	0,131525	0,106969	0,0781254	NA	0,430425	NA	NA	0,138557	0,144231	0	0	0	0	NA	NA	NA	NA	NA
11124	0,0705065	0,12739	0,116784	0,0756921	0,215778	0	NA	0,371302	NA	NA	0,0296471	0,11207	0	0,185419	0	0,372439	NA	NA	NA	NA	NA
1112	0,0666049	0,0470274	0,0215097	0,0182085	0	0	0	0,238785	NA	NA	0,076362	NA	0	0	0	0,101261	NA	NA	NA	NA	NA
11168	0,0671278	0,0779587	0,0739712	0,054777	0,285174	0	NA	0,478737	NA	NA	0,116318	NA	0,275432	0	0	0	NA	NA	NA	NA	NA
11174	0,0719767	0,0450666	0,141482	0,038224	0,226236	0,240886	0	0,389462	NA	NA	NA	NA	0,185246	0	0	0,0512578	NA	NA	NA	NA	NA
11194	0,166126	0,0869838	0,314623	0,232281	0,187661	0	0,104323	0,48357	NA	NA	0,0941828	0,0597502	0,376271	0,142367	0,182301	0,0981142	NA	NA	NA	NA	NA
11238	0,151105	0,174217	0,115382	0,139659	NA	0,142089	NA	1,07214	NA	NA	0,161599	0,0890543	0	0,105409	NA	NA	0	NA	NA	NA	NA
11258	0,0724733	0,0913282	0,154488	0	0,898783	0,919927	NA	0,0903767	NA	NA	0,0993682	0,490975	1,32552	0,229337	NA	0	NA	NA	NA	NA	NA
11260	0,0471061	0,0540468	0,029767	0,0230797	0	0,16152	0	0,434969	NA	NA	0,0111539	0	0	0,0983138	0	0	NA	NA	NA	NA	NA
11280	0,201781	0,256595	0,31432	0,564772	0,395189	0,85348	0,661029	0,553504	NA	NA	0,418614	0,910394	0,298117	1,84453	0,371352	0,203242	0	NA	NA	NA	NA
11284	0,129436	0,159362	0,163706	0,114123	0,197695	0,303136	0	0,476578	NA	NA	0,162754	0,118744	0,0998303	0,40367	0,128111	0,0974262	NA	NA	NA	NA	NA
112936	0,0165599	0	0,0203242	0,0760081	0	0	0	0,0713648	NA	NA	0	NA	0	0	0	0	NA	NA	NA	NA	NA
113220	0,196093	0,173805	0,239361	0,296102	0,320117	0,194491	0,416555	1,03148	NA	NA	0,189145	1,73757	0,299288	0,0847331	0	0,824355	NA	NA	NA	NA	NA
11328	0,0719218	0,0553608	0,0524113	0,0194866	0,0358228	0,555653	NA	0,478093	NA	NA	0,0229724	0	0	0	0	0,129962	NA	NA	NA	NA	NA
11336	0,034368	0,0568975	0,080047	0,0334449	0,0541339	0,0766915	NA	0,0812647	NA	NA	0,0206971	0,0171424	0,0477042	0	0,387039	0	NA	NA	NA	NA	NA
113451	0,168918	0,0834208	0,519853	0,24255	0,385323	0,484457	0,45892	0,517556	NA	NA	0,346825	0,244009	0,104416	1,62424	0,189248	0,481068	0,365166	NA	NA	NA	NA
113675	0,116983	0,19272	0,332083	0,142911	0,544336	0,0802674	0	0,486925	NA	NA	0,257414	0,292707	0,241486	0,0568027	0	1,00599	NA	NA	NA	NA	NA
114034	0,241055	0,679115	0,110473	0,213102	0,314327	0,102114	0,410729	0,694542	NA	NA	0,142348	1,29311	0,166799	0,253924	NA	0,823909	NA	NA	NA	NA	NA
1144	0,0799265	0,214113	0,118966	0,0735109	0,0680841	0,128828	0,9742	0,200591	NA	NA	0,0891196	0,0401078	0	0,146233	0	0,124584	NA	NA	NA	NA	NA
114609	0,385987	0,33989	0,375806	0,696682	0	0,425275	0	0,744221	NA	NA	0,304363	0,166978	0	0,521169	NA	0	NA	NA	NA	NA	NA
114825	0,20524	0,107521	0,151544	0,138647	0,917191	0,355983	0	0,32807	NA	NA	0,386431	0,995856	NA	0	0,685811	0,42215	0	NA	NA	NA	NA
114836	0,725244	0,77341	1,51912	1,42803	2,17138	0,983971	0,249684	0,392747	NA	NA	1,12593	1,25633	0,626714	1,3931	NA	NA	NA	NA	NA	NA	NA
114882	0,0323641	0,0383711	0,075942	0,0362076	0,218016	0	0	0,412484	NA	NA	0,0652467	0,11979	0	0	0	0	NA	NA	NA	NA	NA
115703	0,0923399	0,166876	0,149765	0,144149	0,134513	0,156586	0,186332	0,407459	NA	NA	0,101126	0,0476055	0,0361856	0,0476657	0	0,0575718	NA	NA	NA	NA	NA
115811	0,125549	0,252465	0,396146	0,185785	0,717042	0,830695	NA	NA	NA	NA	0,207189	0,138428	0,217206	0,200391	NA	0,150108	NA	NA	NA	NA	NA
1160	0,036999	0,145591	0,052655	0,0757861	0	0,103852	NA	0,330093	NA	NA	0,0425372	0,0874206	0,0708034	0,0845851	0	0	NA	NA	NA	NA	NA
116255	0,233166	0,329992	0,137322	0,337412	0,470004	1,84462	1,91897	2,46325	NA	NA	0,0506688	1,62702	0,704258	0,376625	NA	0,25424	NA	NA	NA	NA	NA
116379	0,348996	0,340928	0,381063	0,635081	0,344798	0,166154	0,0533993	1,14282	NA	NA	0,399263	0,12452	0,583082	NA	NA	0,892317	NA	NA	NA	NA	NA
117143	0,0465998	0,0407313	0,0267695	0	0,0562333	0	0	0,475002	NA	NA	0,031857	0,454557	0	0	NA	0	NA	NA	NA	NA	NA
118788	0,131809	0,159636	0,119053	0,375933	0,300598	0	0	0,350855	NA	NA	0,15477	0,0757554	0,0543415	0,0821026	0	0,117796	NA	NA	NA	NA	NA
1196	0,0469803	0,0448427	0,0485998	0,0678021	0,116013	0,34993	NA	1,63046	NA	NA	0,0468498	0	0	0	NA	0	NA	NA	NA	NA	NA
121214	0,136319	0,110633	0,0615797	0,408046	0,325478	0,162628	0	0,904419	NA	NA	0,132419	0,461971	0,0846289	0	NA	0,653479	NA	NA	NA	NA	NA
121355	0,02985	0,178276	0,0634622	0	0,194113	NA	NA	2,85137	NA	NA	0,463542	0,727226	0	0	NA	0	NA	NA	NA	NA	NA
121457	0,154159	0,264733	0,165272	0,480131	0,294499	NA	0,315972	0,728456	NA	NA	0,198667	1,5287	NA	1,22883	NA	NA	NA	NA	NA	NA	NA
122525	0,0547986	0,0252595	0,0451558	0,0475815	0,754108	0	NA	1,3691	NA	NA	0,0366695	0,114882	0,325099	0	0	0,681971	NA	NA	NA	NA	NA
122664	0,0678326	0,140219	0,105044	0,343224	0,667459	0,24189	NA	1,52446	NA	NA	2,4983	0,0790385	0,290878	0	0	0	NA	NA	NA	NA	NA
123096	0,075023	0,104757	0,0858502	0,0164122	0,184875	0,0854084	0,708133	0,0873621	NA	NA	0,0495445	0,0956683	0,0367101	0,180549	0	0	NA	NA	NA	NA	NA
123264	0,568005	0,622976	0,391957	0,178726	0,800283	NA	0,408703	NA	NA	NA	0,610151	NA	0,302504	0,42174	NA	0	NA	NA	NA	NA	NA
123355	0,171536	0,0159673	0,180225	0	0,0606857	0,237702	0	0,870859	NA	NA	0,189209	0,323966	0,951424	0,207429	0	0,156744	NA	NA	NA	NA	NA
123904	0,102508	0,235107	0,504934	0,660093	0,240309	NA	NA	0,671051	NA	NA	NA	0,117546	0,746271	NA	NA	0,472536	NA	NA	NA	NA	NA
124857	0,0339535	0,0357757	0,11173	0,0259557	0,0459807	0,0567083	0,0473241	0,153514	NA	NA	0,0303055	0,0549007	0,0229454	0,0789581	NA	0	NA	NA	NA	NA	NA
124923	0,218142	0,192614	0,597268	2,95655	0,204412	NA	0,88853	1,63288	NA	NA	0,357212	0,364492	1,26339	0,833044	0	0,145498	NA	NA	NA	NA	NA
124935	0,0593287	0,106767	0,0773194	0,0421933	0,0443907	0	0	0,15343	NA	NA	0,0500605	0,0234805	0,188295	0	0	0,187136	0	NA	NA	NA	NA
126306	0,319199	0,26489	0,274378	0,696497	0,18903	0,997952	0	0,543219	NA	NA	0,221141	0,449108	0,263873	0,503625	NA	NA	NA	NA	NA	NA	NA
126526	0,119915	0,0516133	0,093747	0,0908545	0,099318	0,447164	0,499594	0,249479	NA	NA	0,116794	0,102229	0,0925951	0,0581876	NA	0,667023	0	NA	NA	NA	NA
126669	0,121902	0,157734	0,132241	0,247626	0,288257	0,0964826	NA	0,456836	NA	NA	0,172437	0,252465	0,0572625	0,114064	NA	0,289879	NA	NA	NA	NA	NA
126731	0,176649	0,315532	0,273821	0,127828	0,0497526	NA	0	0,514807	NA	NA	0,340891	0,0391978	0,340656	0	0	NA	NA	NA	NA	NA	NA
126789	0,130042	0,141021	0,160334	0,130111	0,183826	0,172361	0,177215	0,308215	NA	NA	0,133719	0,0704054	0,156896	0,220875	1,09403	0,0973597	NA	NA	NA	NA	NA
128486	0,138219	0,0928246	0,218663	0	0,0380443	NA	NA	0,590897	NA	NA	0,142507	0,148688	0,290482	0	0	0	NA	NA	NA	NA	NA
1295	0,11513	0,15799	0,347437	0,270312	0,317388	0	0,642201	1,4581	NA	NA	0,794821	0,3345	0,559882	0	0	0,433691	NA	NA	NA	NA	NA
130013	0,145608	0,0751791	0,243939	0,184432	0,0720858	0,370315	0	0,562101	NA	NA	0,131925	2,00998	0,125266	0,0741505	0	0,125058	NA	NA	NA	NA	NA
130502	0,267646	0,255313	0,651551	NA	0,319491	0	NA	0,319892	NA	NA	0,199699	0,481553	1,16152	0	0,632927	NA	0	NA	NA	NA	NA
1312	0,0752727	0,104174	0,298545	0,293209	0,197447	0,0978134	0	0,325	NA	NA	0,200847	0,0360506	0	0,401836	0,330655	0	0	NA	NA	NA	NA
131578	0,111702	0,13602	0,0778447	0,0286701	0,130994	0,133814	0,220973	0,223015	NA	NA	0,0474073	0,0827846	0,0620607	0,0686525	NA	0,269641	NA	NA	NA	NA	NA
132014	0,320231	0,272078	0,649532	0,290898	0,455513	0,556777	0,30273	1,35467	NA	NA	0,296807	0,368141	0,520099	0,477376	NA	0,72629	0,396293	NA	NA	NA	NA
132158	0,14834	0,180075	0,114772	0,290311	0,978238	0,234492	0	0,611517	NA	NA	0,177281	0,204057	0,292214	0,0620046	0	0,918151	NA	NA	NA	NA	NA
132789	0,041921	0,0151981	0,0223094	0	0,141671	0	NA	0,758019	NA	NA	0,00400867	NA	0	0,0493638	0	NA	NA	NA	NA	NA	NA
132851	0,278708	0,282705	0,619563	1,55769	0,499054	0,309969	0,758303	0,544556	NA	NA	2,20586	0,428269	0,588153	1,29593	0	0,374493	NA	NA	NA	NA	NA
133396	0,607959	0,501467	0,706396	0,552915	0,409036	2,39198	0,785576	0,921709	NA	NA	0,702726	0,449779	0,455548	0,3933	1,41688	0,574851	0	NA	NA	NA	NA
133686	0,0910906	0,15458	0,147786	0,0600767	0	NA	NA	1,07828	NA	NA	0	0,146739	0	0,401964	0	0	NA	NA	NA	NA	NA
134147	0,117095	0,116836	0,232877	0,423322	0,315563	0	0,18386	0,972133	NA	NA	0,200715	0,721255	0,310549	0,441096	0	0	0	NA	NA	NA	NA
134957	0,033603	0,0279375	0,0780532	0,0102679	0,101686	0	0	0,282628	NA	NA	0,00459676	0,144297	0	0	0	0	NA	NA	NA	NA	NA
1351	0,211263	0,326008	0,475119	1,40556	0,601472	NA	0	0,581048	NA	NA	1,03244	0,574949	NA	0	0	NA	NA	NA	NA	NA	NA
1355	0,111758	0,109859	0,26467	0,254125	0,365221	0,454534	0	0,72037	NA	NA	0,291953	0,13566	0,514465	0,197881	0	0	NA	NA	NA	NA	NA
136263	0,200549	0,337328	1,80387	0,126424	0,408741	NA	NA	NA	NA	NA	0,492541	0,546059	0,43275	1,14257	0,409147	0,89458	NA	NA	NA	NA	NA
137735	0,180014	0,179256	0,104866	0,0677465	0,402821	0,345425	0,352149	0,585941	NA	NA	0,232844	1,6371	0,367635	0,496897	0,35868	NA	NA	NA	NA	NA	NA
137994	0,208341	0,301985	0,62236	0,228263	0,298749	NA	0,766671	5,35486	NA	NA	0,381359	0,280593	0,0971338	0,597608	NA	NA	NA	NA	NA	NA	NA
139324	0,131939	0,266906	0,174425	0,256095	0,192004	0,624307	0,103722	0,44264	NA	NA	0,243898	0	0,141009	NA	0	0	0,319216	NA	NA	NA	NA
1395	0,0482606	0,0427531	0,0875119	0,283201	0,174271	0,250558	0,516076	0,649981	NA	NA	0,0195047	0	0,267651	0,445219	0,388773	0,27229	NA	NA	NA	NA	NA
1397	0,0279784	0,00448472	0,120541	0	0,415315	0	NA	0,0984347	NA	NA	0,0886383	0	0	0	NA	0,703247	NA	NA	NA	NA	NA
140462	0,183126	0,446123	0,796996	0,37466	0,459164	NA	0,136769	0,411415	NA	NA	0,52688	1,25407	0,644704	0,765449	0,623271	NA	NA	NA	NA	NA	NA
1404	0,0353147	0,0376242	0,108447	0,0577503	0,103419	0	NA	0,767845	NA	NA	0	0	0,450319	0,4158	NA	0,42215	0	NA	NA	NA	NA
140545	0,183128	0,190844	0,397071	0,150258	1,06508	0,332984	0,282015	1,04371	NA	NA	0,251938	0,171202	0,369087	0	0,340853	0,0812488	0	NA	NA	NA	NA
140767	0,0893686	0,157449	0,174703	0,650384	0	0	0	0,315231	NA	NA	0,0308868	0,0547589	0,122755	0	0	0	NA	NA	NA	NA	NA
140862	0,0642074	0,056745	0,18937	0,0916071	0,206979	0	0	0,416968	NA	NA	0,0801906	0,0168308	0,126168	0,603163	NA	0	NA	NA	NA	NA	NA
1408	0,0467289	0,0479237	0,0800065	0,0574251	0,367844	0,0646462	0	0,356334	NA	NA	0,100553	0	0,10163	0	0	0,325895	NA	NA	NA	NA	NA
140901	0,22595	0,0122478	0,119123	0	0,175883	NA	0,350709	0,115456	NA	NA	0,144962	0	1,10013	0	0	0,345597	NA	NA	NA	NA	NA
1414	0,104431	0,138461	0,125997	0,292768	0	NA	0,430542	0,589915	NA	NA	0,234618	0,0637136	0,287275	0,337869	0	0,14468	NA	NA	NA	NA	NA
1434	0,0114382	0,0320024	0,0114588	0	0,037044	0,0764889	0	0,178679	NA	NA	0	0	0	0	0	0	NA	NA	NA	NA	NA
144100	0,0954054	0,0968545	0,0709173	0,0971537	0,128589	0,121539	0,06889	0,392828	NA	NA	0,103152	0,108951	0,089171	0,0316503	0	0,175092	NA	NA	NA	NA	NA
144108	0,23598	0,501012	0,290951	0,461486	0,252032	NA	0,0945817	0,582417	NA	NA	0,459563	0,200493	0,0731201	1,37312	0	NA	NA	NA	NA	NA	NA
144501	0,0842575	0,0977639	0,100376	0,146333	0,0401459	0,563133	0,150721	0,570478	NA	NA	0,045464	0,296638	0,189843	0,171272	0	0,0576691	NA	NA	NA	NA	NA
145483	0,219835	0,435436	0,499245	0,484716	0,72694	5,5722	0,282133	1,36816	NA	NA	0,482476	0,47385	0,538138	0,958846	0,898288	0,325564	0	NA	NA	NA	NA
146206	0,126006	0,265858	0,256274	0,199222	0,196088	0,436013	0,582536	0,668904	NA	NA	0,140166	0,0924311	0,0230874	0,167796	0,0853062	0,228482	NA	NA	NA	NA	NA
1465	0	0,0242275	0	0	0,339485	0,374937	0	0,250323	NA	NA	0	0	0	0,208926	0	0	NA	NA	NA	NA	NA
146691	0,0643667	0,090234	0,114614	0,0291942	0,175246	0	NA	0,120134	NA	NA	0,036917	0	0,0448831	0	0	0	NA	NA	NA	NA	NA
146779	0,187883	0,469468	0,369888	0,486231	0,603985	1,18782	NA	0,638341	NA	NA	1,04624	NA	NA	0,319079	NA	0,412419	NA	NA	NA	NA	NA
146845	0,0666071	0,144925	0,159922	0,120752	0,227998	0,214175	0,0930042	0,532226	NA	NA	0,191014	0,0633538	0,184007	2,63626	0,45038	0	0	NA	NA	NA	NA
146862	0,0371373	0,0919322	0,0362688	0,0242355	0,15624	0,255515	0,311314	0,691406	NA	NA	0,0240681	0,0190273	0,0056439	0,0624144	0	0,115458	NA	NA	NA	NA	NA
1479	0,0102494	0,00636373	0	NA	0	0	NA	0,149296	NA	NA	0,0149468	0	0	0	NA	0	NA	NA	NA	NA	NA
148109	0,185596	0,27455	0,524884	0,323286	0,399331	0,498918	0,321755	0,527444	NA	NA	0,317653	0,226071	0,587944	0,712774	0	NA	NA	NA	NA	NA	NA
148479	0,0520233	0,0966375	0,00950633	0,0542896	0	0,160628	0	0,317779	NA	NA	0,0512993	0,046123	0	0	0	0	NA	NA	NA	NA	NA
149428	0,102236	0,407161	0,261059	0,654413	0,596743	0,664561	0,887747	1,49862	NA	NA	0,214144	0,217378	0,08411	1,73394	0,886141	0	NA	NA	NA	NA	NA
14	0,0110567	0,0118438	0,0184839	0	0	0	0	0,786563	NA	NA	0,0314856	0	0	0,353962	0	0	NA	NA	NA	NA	NA
150275	0,279443	0,183676	0,37647	0,482308	0,576679	NA	1,52283	1,53094	NA	NA	0,231654	0,366727	0,372935	NA	0	1,52887	NA	NA	NA	NA	NA
1503	0,0143375	0,0236125	0,0670476	0,0372988	0	0	0	0,092978	NA	NA	0,0302082	0,294063	0,131603	0,337743	NA	0	NA	NA	NA	NA	NA
150763	0,135802	0,249546	0,243137	0,367299	0,363482	0,0617249	0,337337	0,957949	NA	NA	0,140631	0,283729	0,202962	0,235338	0,197159	0,282207	NA	NA	NA	NA	NA
151393	0,157808	0,287792	0,232027	0,435224	0	0,785427	0,288901	0,751149	NA	NA	0,337324	0,102149	0,226152	0,140013	NA	0,281191	0	NA	NA	NA	NA
1519	0,283732	0,112482	0,27065	0,487988	0,45251	1,05934	0	0,380254	NA	NA	0,278511	0,0901308	0	0,477388	0	0,699623	NA	NA	NA	NA	NA
152006	0,049982	0,0187012	0,0258817	0	0,106462	0	0,427684	0,426628	NA	NA	0	0	0	0	0	0	NA	NA	NA	NA	NA
153129	0,108976	0,225909	0,261809	0,0877925	0,129659	0,0646217	0,455513	0,605568	NA	NA	0,331855	0,402467	0,0974927	0,197529	0	0,294587	0,32962	NA	NA	NA	NA
155061	0,0534125	0,0911122	0,0426689	0,0573716	0,204498	0,134261	0,0684071	0,239807	NA	NA	0,0934023	0,119415	0,137039	0	0	0,0810385	NA	NA	NA	NA	NA
157567	0,024782	0	0	0	0	0	NA	0,0684287	NA	NA	0	0	0	0	0	0,416508	NA	NA	NA	NA	NA
158046	0,0465263	0,0585002	0,0747588	0,296736	NA	NA	0	0,25428	NA	NA	0,0574561	NA	0,178144	0,194282	0	NA	NA	NA	NA	NA	NA
158399	0,370504	0,59711	0,306227	0,16831	0,264766	0,168042	0,166972	0,18577	NA	NA	0,408751	0,223233	0,116387	0,33671	NA	NA	NA	NA	NA	NA	NA
158763	0,265044	0,343559	0,381027	0,380828	0,663658	0,132976	NA	0,400002	NA	NA	0,194783	0,439644	0,109703	0,320025	0,439782	0,803508	NA	NA	NA	NA	NA
158833	0,304713	0,194767	0,216709	0,104568	1,11404	0,254524	0	0,273412	NA	NA	0,420964	NA	NA	0,126802	0,391902	NA	NA	NA	NA	NA	NA
160335	0,036691	0,0358858	0,139572	0,044459	0,0633743	0,155494	0,124801	0,571475	NA	NA	0,0777597	0,0345408	0,0549417	0	0	0,124922	NA	NA	NA	NA	NA
160518	0,0747811	0,0277936	0,0412451	0,159881	0,0900527	0,156247	0	0,415241	NA	NA	0,0486519	0,0537689	0,150141	0,146987	0	0	NA	NA	NA	NA	NA
1607	0,0329242	0,0332887	0,0552002	0,0813886	0,123371	0	0,178879	0,342355	NA	NA	0,0502662	0,0327948	0,131107	0,31148	0	0	0	NA	NA	NA	NA
161502	0,278567	0,398925	0,41684	0,300656	0,207881	0,088205	0,353076	1,65747	NA	NA	0,134538	0,141853	0,225263	0,364256	0,194055	0,349993	0	NA	NA	NA	NA
163049	0,21076	0,128945	0,12099	0,0945843	0,413735	0,0617598	0,312252	0,121616	NA	NA	0,400872	0,142069	1,07711	0,301411	0	0	0	NA	NA	NA	NA
163702	0,338762	0,643812	0,552257	0,369544	1,31774	0,226931	0,240333	0,7831	NA	NA	0,72253	0,765572	0,691342	0,186186	NA	0,562669	NA	NA	NA	NA	NA
163786	0,100931	0,0830044	0,308118	0,122452	0,0824013	0	0	0,497477	NA	NA	0,16115	0,319559	0,278983	0,211968	NA	0	NA	NA	NA	NA	NA
165215	0,120861	0,0941118	0,268628	0,102723	0,106001	0,250413	0,0969014	0,47624	NA	NA	0,170736	0,170684	0,111543	0	0	0,291277	NA	NA	NA	NA	NA
1660	0,0937794	0,0963979	0,0857159	0,06677	0,049291	0	0	0,0899024	NA	NA	0,199249	0,145113	0	0	0,300337	0	0	NA	NA	NA	NA
1674	0,0145575	0,0169174	0,0369669	0,023439	0	0	0,20855	0,165812	NA	NA	0,00738096	0,0178384	0,0372577	0	0,217339	0	0	NA	NA	NA	NA
1687	0,268081	0,478413	0,380787	0,538112	0,338304	0,161027	0,401594	1,03224	NA	NA	0,27533	0,357978	0,0596209	0,41473	0,152405	0,0893762	0,148682	NA	NA	NA	NA
169714	0,177333	0,253374	0,4804	0,0774118	0,241689	0,340522	0,0584836	0,24423	NA	NA	0,145604	0,17124	0,200981	0,116893	0,547049	0,125033	NA	NA	NA	NA	NA
170506	0,0900549	0,15344	0,147643	0,0341505	0,192127	0,0906825	0,59455	0,292688	NA	NA	0,0727595	0,215427	0,0871269	0,0517646	NA	0	NA	NA	NA	NA	NA
170690	0,123167	0,181826	0,152254	0,0893712	0,12396	0,245124	0,0874312	0,561274	NA	NA	0,19378	0,242929	0,179857	0,0922905	0,12716	0,0988518	0,390885	NA	NA	NA	NA
1731	0,0530394	0,0635446	0,18207	0,0596836	0,779201	0,257683	0	0,449816	NA	NA	0,0738686	0,0313197	0	0	NA	0	NA	NA	NA	NA	NA
1738	0,0569509	0,0865814	0,0528777	0,614791	0,204654	0,618913	0	0,353805	NA	NA	0,054509	0,089204	0	0	0,307917	0	NA	NA	NA	NA	NA
1780	0,0191706	0,0461698	0,0200998	0,025388	0	0	0	0,436889	NA	NA	0,0564708	0,0494677	0	0,0790275	0	0	NA	NA	NA	NA	NA
1781	0,0281563	0,00598939	0,0148577	0	0,0827455	0	0	2,6998	NA	NA	0,0134227	0,0364843	0	0	0	0	NA	NA	NA	NA	NA
1783	0,0387105	0,00738215	NA	0	0,283499	0	0,208116	0,293713	NA	NA	NA	NA	0	0	0	NA	NA	NA	NA	NA	NA
1787	0,20983	0,181924	0,263365	0,51992	0,336441	0,580164	NA	0,604404	NA	NA	0,143101	0,286046	0,283841	0,34268	NA	0	0,170602	NA	NA	NA	NA
1800	0,18377	0,109042	0,184112	0,320024	0,139828	1,63127	0	0,281738	NA	NA	0,170798	0,213231	0,0149023	0,453685	0,217591	0,0970435	NA	NA	NA	NA	NA
1813	0,0202438	0	0,0712889	0,00599393	0,10641	0	0	0,125746	NA	NA	0,0588749	0,267414	0,0831788	0,0353253	0	NA	0	NA	NA	NA	NA
181	0,246541	0,269966	1,55468	0,181423	0	0,453106	NA	0,475767	NA	NA	0,0650916	0,658807	0,185137	NA	0	0	NA	NA	NA	NA	NA
1874	0,100012	0,145098	0,354545	0,155095	0,0974664	NA	NA	0,592927	NA	NA	0,0584954	0	NA	0,171871	0	0	NA	NA	NA	NA	NA
1911	0,0978021	0,146363	0,0974974	0,124104	0,0793625	0,0962065	0,16613	0,335504	NA	NA	0,189749	0,15339	0,274542	0	0	0,0754706	0	NA	NA	NA	NA
1959	0,0966297	0,0825123	NA	NA	NA	0	0	0,571225	NA	NA	0,0716069	NA	0	NA	NA	0	NA	NA	NA	NA	NA
196074	0,232146	0,306108	0,626003	0,355149	0,323429	0,0737166	1,11489	2,43289	NA	NA	0,459197	0	0,0853941	0,105887	0	NA	NA	NA	NA	NA	NA
196383	0,102228	0,278165	0,361685	0,443587	0,0858925	0,17166	0,261741	0,130442	NA	NA	0,156458	NA	0,205982	NA	NA	NA	NA	NA	NA	NA	NA
196394	0,4299	0,152237	0,143296	0	0,102838	0,673181	0	0	NA	NA	0,248964	0,168464	0	0	NA	0,351376	NA	NA	NA	NA	NA
196500	0,0931945	0,061881	0,396344	0	0	0,323644	NA	NA	NA	NA	0,0286228	0	0	0	0	0	NA	NA	NA	NA	NA
196528	0,0911342	0,0881843	0,172626	0,0449094	0,203683	0,0343989	0,0789182	0,500813	NA	NA	0,117076	0,18151	0,28553	0,244257	NA	0,336522	NA	NA	NA	NA	NA
1991	0,0800397	0,160645	0,156153	0,194847	0,091719	0,231898	0,165583	0,269632	NA	NA	0,176566	0,503584	0,502442	0,0659166	0,377434	0,796343	NA	NA	NA	NA	NA
199920	0,508027	0,656115	0,841313	0,764199	0,647195	0,814885	1,12723	1,12557	NA	NA	0,496395	0,32929	0,316657	0,759029	0	0,515039	0	NA	NA	NA	NA
200081	0,0547225	0,0733465	0,111787	0	0,116359	0,21162	0,317751	0,596418	NA	NA	0,10265	0	0,167894	0,198039	0,124493	0	NA	NA	NA	NA	NA
200185	0,0136325	0,0501058	0,118709	0,102633	0,295702	NA	NA	NA	NA	NA	0,123293	0,208673	0	0	0	0	NA	NA	NA	NA	NA
200186	0,108489	0,116534	0,316164	0	0,511434	0,965173	NA	0,862656	NA	NA	0,222814	0,158255	0	0,674259	NA	0,966254	NA	NA	NA	NA	NA
2002	0,155923	0,126214	0,190519	0,0762011	0,223353	0	0,214698	0,213803	NA	NA	0,347391	0,0850227	0,43232	0,527568	0	0	0,439985	NA	NA	NA	NA
200523	0,239043	0,296899	0,568011	0,236892	0,770416	0,263202	1,41326	1,06567	NA	NA	0,449316	0,185571	0,274467	0,70891	0	NA	NA	NA	NA	NA	NA
200539	0,137912	0,167166	0,262552	0,146139	0,374038	0,531829	NA	0,646621	NA	NA	0,298106	0,250868	0,480045	0	NA	0,711467	NA	NA	NA	NA	NA
201475	0,0559382	0,0181711	0	0,0522409	0,0933526	NA	NA	0,57456	NA	NA	0	0	0	NA	NA	0	NA	NA	NA	NA	NA
201595	0,0234199	0,0153714	0	0	0,170062	0	0	0,164163	NA	NA	0,0128124	0,000100954	0,0440147	0,075222	0	0	NA	NA	NA	NA	NA
201633	0,505031	0,569887	0,970837	1,26085	0,208351	2,22583	0,143023	0,544876	NA	NA	0,59709	0,432388	1,31817	1,44533	NA	0,319872	NA	NA	NA	NA	NA
2038	0,29813	0,420506	0,415094	0,502474	0,47085	0,70816	1,29932	0,756684	NA	NA	0,503382	0,537151	0,176049	0,604909	0,0776569	1,79291	NA	NA	NA	NA	NA
2058	0,0939857	0,118651	0,130241	0,152231	0,134196	0,0888817	0,0416737	0,64787	NA	NA	0,129823	0,128505	0,139385	0,0448658	0,516096	0,25116	NA	NA	NA	NA	NA
2059	0,0756844	0,114822	0,0756325	0,262126	0,140259	0,210886	0	0,540819	NA	NA	0,113449	0,163424	0,0950333	0,356721	0,114561	0,0498566	0	NA	NA	NA	NA
2108	0,0813199	0,162716	0,0738174	0,145176	0,382622	0,415906	0,129278	NA	NA	NA	0,0308084	0,321429	0,117112	NA	NA	0,386213	NA	NA	NA	NA	NA
2118	0,103906	0,201892	0,191583	0,130817	0,351241	0	0,720477	1,30226	NA	NA	0,126287	0,106932	0,0461027	0	NA	0,180655	NA	NA	NA	NA	NA
2119	0,0622845	0,11126	0,0497494	0,0481486	0,0522663	0,21499	0,862476	0,566279	NA	NA	0,182877	0,0388301	0	0	0	0,105575	0	NA	NA	NA	NA
213	0,27889	0,148173	0,98075	0,36576	0,242114	0,509599	0,570844	0,663047	NA	NA	0,136905	0,0814722	0,855832	0,195715	0,311792	1,00478	0	NA	NA	NA	NA
2151	0,330327	0,263471	0,546894	0,191573	0,44086	NA	0,400083	1,22638	NA	NA	0,378508	0,101037	0	0,0979356	0	0	NA	NA	NA	NA	NA
2158	0,154552	0,322475	0,696786	0,288317	0,156763	0,105595	NA	0,40337	NA	NA	0,689755	0,801189	0,410939	0,301031	0	0	0	NA	NA	NA	NA
2182	0,0386922	0,0350908	0,0752028	0,0274993	0	0	0	0,412081	NA	NA	0,0480455	0,845048	0	0,0879561	0,350218	0,192353	NA	NA	NA	NA	NA
2193	0,0389712	0,0425506	0,122219	0,0101464	0,102725	0,26699	0	0,32198	NA	NA	0,0320926	0,0116759	0,0579932	0	0	NA	0	NA	NA	NA	NA
219527	0,0250918	0,0397941	0,0838619	0,152375	0,148166	0,999058	0,393352	0,371082	NA	NA	0,0214855	0,0499758	0,192824	0,119153	0	0,136217	NA	NA	NA	NA	NA
219541	0,050774	0,0763037	0	0	0	0	NA	0,561816	NA	NA	0,109007	0	0	NA	0	0	NA	NA	NA	NA	NA
219988	0,0754456	0,0679473	0,104757	0,218048	0,099198	0,144774	0,322829	0,292306	NA	NA	0,0458211	0	0	0,502011	0	0,412681	NA	NA	NA	NA	NA
221035	0,040517	0,206022	0,125908	0,0709798	NA	0,161659	0	0,320022	NA	NA	0,135022	0	0,389959	0	NA	NA	NA	NA	NA	NA	NA
221830	0,228578	0,19296	0,440443	0,225565	0,39914	0,16247	0	0,415462	NA	NA	0,166738	0,786326	0,321276	0	0,319451	0,162779	0	NA	NA	NA	NA
222658	0,0305971	0,139765	0,109826	0,164993	0,130506	0	0	0,856105	NA	NA	0,0685963	0,154567	0	0	0	0,792066	NA	NA	NA	NA	NA
2260	0,0117776	0,0601815	0,0991875	0,0984782	0	0	0	0,277791	NA	NA	0,0148956	0,0597749	0	0,314314	0	0	NA	NA	NA	NA	NA
2271	0,0594174	0,244819	0,0929066	0,12771	0,272097	0,0889561	0,144945	0,302086	NA	NA	0,116927	0,0741402	0,0742849	0,0983781	0	0,374233	0	NA	NA	NA	NA
22803	0,0636241	0,053136	0,106613	0	0,0394631	0,154384	0	0,6796	NA	NA	0,0492217	0,0565024	0	0,0475534	0	0,311358	NA	NA	NA	NA	NA
22835	0,0876455	0,168464	0,142883	0,209357	0,0493405	0	0,169479	0,566786	NA	NA	0,0607802	0,0678589	0,0796229	0,54131	NA	0	NA	NA	NA	NA	NA
22843	0,122115	0,209516	0,141987	0,247006	0,286319	NA	NA	0,64183	NA	NA	0,22407	0,122424	0,351723	0,418779	NA	0	NA	NA	NA	NA	NA
22854	0,0706286	0,0837708	0,0517452	0	0,354606	NA	0	0,140205	NA	NA	0,0270718	0,299493	0	0	NA	0	NA	NA	NA	NA	NA
22885	0,0191667	0,0114705	0,0841435	0	0,0961772	0,0425731	0,145317	0,318272	NA	NA	0	0,0537841	0,0539381	0,0478184	0	NA	NA	NA	NA	NA	NA
22902	0,0936845	0,122841	0,0598153	0,291537	1,2868	0,762503	0	0,402812	NA	NA	0,0256272	1,77765	0,112545	0	NA	0,190368	NA	NA	NA	NA	NA
22907	0,0167766	0,0281645	0,0716282	0,0080007	0,0227478	0,0667176	0	0,120705	NA	NA	0,0344955	0,0452327	0,0704748	0,154598	0	0	NA	NA	NA	NA	NA
22911	0,0500966	0,0496089	0,0345074	0,0364399	0,0300082	0,0365501	0,158334	0,242801	NA	NA	0,0857131	0,0335801	0	0,104845	0,227888	0	NA	NA	NA	NA	NA
22919	0,0554986	0,133679	0	0,272886	0	NA	0	0,577193	NA	NA	0,0214198	0	0	0	NA	0	NA	NA	NA	NA	NA
22949	0,204307	0,267066	0,640664	0,738482	0,316139	0,505087	0,754981	0,796631	NA	NA	0,500317	0,487611	2,10532	0	0	0,406335	NA	NA	NA	NA	NA
22950	0,217097	0,278523	0,440575	0,254556	0,264604	1,0978	0,231405	0,640309	NA	NA	0,205122	0,720846	0,301734	1,15309	0	NA	NA	NA	NA	NA	NA
22996	0,0507379	0,238674	0,281058	0,108563	0,0876992	0,0683676	0,507672	0,272697	NA	NA	0,0659483	0,127549	0,0865399	0,0846527	0,244966	0	0	NA	NA	NA	NA
23035	0,0898492	0,0582693	0,172133	0,109526	0,222492	0,275012	0,71514	0,756478	NA	NA	0,119443	0,154973	0,0951789	0,131902	0,381833	0,707206	0	NA	NA	NA	NA
23047	0,031621	0,0179174	0,139465	0,047996	0	0,0536056	0	0,361045	NA	NA	0,0681287	0,0468242	0,103554	0	0	0	NA	NA	NA	NA	NA
23052	0,250352	0,334954	0,255044	0,22072	0,492197	0,290749	0,386544	1,63243	NA	NA	0,19998	0,282752	0,596301	0,149592	NA	0,381985	0	NA	NA	NA	NA
23057	0,0237294	0,0718575	0,122899	0	0	0	NA	0,110241	NA	NA	0	0	0	0,4632	0	0	NA	NA	NA	NA	NA
23063	0,0901072	0,201195	0,223403	0,0668382	0,254213	0,260218	0,158539	0,228785	NA	NA	0,100594	0,0518916	0,0984862	0,0621718	0,157223	0,104683	NA	NA	NA	NA	NA
23074	0,112707	0,170308	0,160341	0,113974	0,139312	0,220233	0,197307	0,598032	NA	NA	0,157896	0,194725	0,145088	0,118469	0,160951	0,428905	NA	NA	NA	NA	NA
23095	0,0364914	0,0411955	0,0392729	0,044948	0,0465424	0	0,150824	0,486051	NA	NA	0,0308057	0,0510024	0,0511163	0,229468	0,289621	0,0983636	NA	NA	NA	NA	NA
23132	0,0782814	0,101589	0,121291	0,19635	0,115149	0,0886084	0,0840335	0,513474	NA	NA	0,0320781	0,0438047	0,0326477	0	0	0,140005	NA	NA	NA	NA	NA
23154	0,0203539	0,0198441	0,0199506	0,0248152	0	0,0778896	0	0,205291	NA	NA	0	0,0588826	0,0580809	0	0	0	NA	NA	NA	NA	NA
23177	0,552139	0,541705	0,562642	0,433096	0,769985	0,884197	1,35461	0,694193	NA	NA	0,629724	0,629481	0,971725	0,258671	NA	0,228269	NA	NA	NA	NA	NA
23200	0,100491	0,0979097	0,0788185	0,0167326	0,201024	0,125336	0	0,715707	NA	NA	0,072693	0,0766512	0,0340571	0,0602952	0,129072	0,0775571	NA	NA	NA	NA	NA
23207	0,0834574	0,18317	0,0860964	0,0656826	0,109031	0,180526	0,17614	0,227379	NA	NA	0,111337	0,0755251	0	0	0	0,17902	NA	NA	NA	NA	NA
23214	0,0313178	0,0173257	0,0342644	0,0491421	0,0536055	0,106196	0,0596552	0,436574	NA	NA	0,013079	0,0242772	0,0780292	0	0	0	NA	NA	NA	NA	NA
23276	0,00335228	0,0126861	0,0154218	0,056919	0	0	0	0,556702	NA	NA	0,0248931	0,0658607	0,0498451	0	0	0,704696	NA	NA	NA	NA	NA
23299	0,0238441	0,0192301	0,0198967	0,0432761	0,0131334	0	0,0706067	0,140923	NA	NA	0,0119086	0	0,0381629	0,00686669	0	0,0712789	NA	NA	NA	NA	NA
2329	0,257599	0,36088	0,341834	0,318985	0,54866	0,32806	0,648376	0,832035	NA	NA	0,405997	0,205632	0,237477	0,516836	0	0,095865	NA	NA	NA	NA	NA
23300	0,194235	0,206362	0,258596	0,129248	0,10842	0,494245	0,818307	0,453482	NA	NA	0,255048	0,152105	0,240303	0,38089	0,182875	0,304662	NA	NA	NA	NA	NA
23301	0,121994	0,193046	0,15096	0,126825	0,333044	0,183353	0,0966518	0,692794	NA	NA	0,112332	0,0766007	0,417208	0,148668	0	0,202126	NA	NA	NA	NA	NA
23306	0,246307	0,224957	0,137197	0,219737	0,690801	0,690982	0,41677	1,674	NA	NA	0	1,63952	0,222022	0,0999918	NA	NA	NA	NA	NA	NA	NA
23357	0,119705	0,0963624	0,361507	0,161509	0,299423	0,184796	0,262738	0,651677	NA	NA	0,196957	0,186263	0,516839	0,315028	0,838289	0,300232	0	NA	NA	NA	NA
23360	0,15927	0,137546	0,105795	0,1139	0,0776931	0,257141	0,128994	0,489432	NA	NA	0,149308	0,580844	0	0,538241	0	0,38412	0	NA	NA	NA	NA
23361	0,0615277	0,079556	0,0512875	0,0590009	0,0756167	0,0282488	NA	0,228367	NA	NA	0,0353472	0,0622667	0,0837472	0,0546766	NA	0,494533	NA	NA	NA	NA	NA
23405	0,086195	0,0520833	0,057619	0,0298796	0,0444878	0,0428906	0,106559	0,352389	NA	NA	0,0882549	0,0620789	0,109658	0,136624	0	0	NA	NA	NA	NA	NA
23471	0,045214	0,0837477	0,0698955	0,0465433	0,126528	0,384688	0,129071	0,332071	NA	NA	0,492803	0,155191	0	0,138498	0,129444	0	NA	NA	NA	NA	NA
2350	0,123488	0,470692	0,216895	0,214838	0,0569917	0,135561	0	0,926879	NA	NA	0,109736	0,469795	0,0620232	0	NA	0,410612	NA	NA	NA	NA	NA
23518	0,153115	0,142864	0,0912811	0,191969	0,0945003	0,189867	0	1,99038	NA	NA	0,161636	0,264269	0,416897	0,0830329	NA	0	NA	NA	NA	NA	NA
23522	0,132748	0,136837	0,0690636	0,17276	0,140108	0,182582	0,149135	0,627429	NA	NA	0,0916325	0,178422	0,0945477	0,0653087	0,282793	0,074734	NA	NA	NA	NA	NA
23560	0,040151	0,0310959	0,0933549	0,137888	0,0610418	0,121383	0	0,811303	NA	NA	0,0314394	0,0440277	0,0801682	0,560011	0,0989986	0,0992998	NA	NA	NA	NA	NA
23566	0,0516546	0,0681247	0,0561011	0,151599	0,461477	0,183642	0	0,282049	NA	NA	0,0389008	0,0595341	0	0,0628517	0,323454	0,179694	NA	NA	NA	NA	NA
23583	0,118451	0,202852	0,351605	2,71517	0,179546	0,270197	0,457641	1,82838	NA	NA	0,237507	0,0855324	NA	0	0	0	NA	NA	NA	NA	NA
23593	0,222917	0,282187	0,411881	0,364746	0,193242	0	0,397653	0,931468	NA	NA	0,126531	NA	0	0	NA	NA	NA	NA	NA	NA	NA
23595	0,283238	0,222848	0,265798	0,224743	0,350755	0,387552	1,10097	0,930555	NA	NA	0,304971	0,151041	0,227875	0,235678	NA	0,369288	NA	NA	NA	NA	NA
23633	0,0101856	0,138187	0,0215092	0	0,0450957	0,140492	NA	0,204813	NA	NA	0,0204112	0	0	NA	0	0	NA	NA	NA	NA	NA
23649	0,134235	0,14551	0,38712	0,0481679	0,195187	0,462144	0,202214	0,565227	NA	NA	0,229669	0,100494	0,0636482	0,0982835	0,0909815	0,202074	NA	NA	NA	NA	NA
23765	0,187147	0,233054	0,199143	0,220891	0,138663	0,236038	0,0682293	0,471104	NA	NA	0,17672	0,209332	0,382138	0,174905	NA	0,405421	0	NA	NA	NA	NA
24148	NA	0,0375546	NA	0,0502483	0,0207453	0	0	0,133409	NA	NA	NA	NA	0	0	0	0	NA	NA	NA	NA	NA
253512	0,069551	0,160989	0,0701404	0,215412	0	0,127868	NA	1,03298	NA	NA	0,0093883	0,145461	0,102201	0	NA	0,390611	NA	NA	NA	NA	NA
253782	0,0683845	0,240171	0,0974922	0,0925835	0,0788833	0	0	0,741097	NA	NA	0,0779621	0	0	0	0	0	NA	NA	NA	NA	NA
253982	0,211054	0,0881389	0,208592	0,248533	2,05196	0	1,39054	0,729546	NA	NA	0,0741113	0,0642854	NA	0,515304	NA	0	NA	NA	NA	NA	NA
254048	0,155689	0,184115	0,22281	0,177366	0,623628	0,433792	0,326167	0,597621	NA	NA	0,12438	0,0259186	0,099058	0,460068	0,89297	0,218138	NA	NA	NA	NA	NA
2551	0,0457117	0,0140412	0,322981	0	0	0,683873	NA	0,148166	NA	NA	0,0491421	0	0,351282	0	0	0	NA	NA	NA	NA	NA
255231	0,146286	0,19477	0,270798	0,28618	0,430646	0,124765	NA	0,986736	NA	NA	0,173099	NA	1,90109	0,397298	0	0	NA	NA	NA	NA	NA
255967	0,0386824	0,0393244	0,0522179	0	0,465292	0,155571	NA	0,178188	NA	NA	0,0566184	0,167172	0	0,156011	0	0,0649005	NA	NA	NA	NA	NA
257364	0,0328619	0,0256019	0,066279	0,0500681	0,0532891	0,0373147	0	0,309401	NA	NA	0,0419538	0,0977683	0	0	0	0,0798683	NA	NA	NA	NA	NA
25771	0,0888224	0,0947213	0,203557	0,0561543	0,0815666	0,0756247	0,218867	0,23432	NA	NA	0,078821	0,101525	0	0,115046	0	0,0714486	NA	NA	NA	NA	NA
25789	0,161026	0,0180724	0,100551	0,0791514	0,0946858	0,17093	0,156794	0,501512	NA	NA	0,0638459	0,0550799	0,0121135	0,169903	0	0,531349	0	NA	NA	NA	NA
25793	0,350594	0,144208	0,390806	0,331245	0,911151	0,143189	1,72483	0,997692	NA	NA	0,256187	0,643779	0,715369	3,65446	NA	0,859333	NA	NA	NA	NA	NA
25897	0,0630588	0,0549935	0,0547908	0,464617	0,126448	0,328389	0	0,419955	NA	NA	0,0422927	0,0513853	0,125889	0	0	0	NA	NA	NA	NA	NA
2589	0,0286412	0,11513	0,028296	0	0	0	0	0,395596	NA	NA	0,0294288	0	0	0	0	0	NA	NA	NA	NA	NA
25926	0,277076	0,199701	0,48151	0,455854	0,38091	0,215935	0,0719672	0,60117	NA	NA	0,225361	0,282157	0,112029	1,27778	0,266889	0	NA	NA	NA	NA	NA
25940	0,0943015	0,026237	0	0,0457143	0	0,205846	0,412499	0,551414	NA	NA	0,0432368	0	0	0	0	NA	NA	NA	NA	NA	NA
25942	0,0247451	0,0477837	0,00973736	0,0285701	0,112679	0	0,0833515	0,419676	NA	NA	0,0320397	0,0606221	0	0	0	0	NA	NA	NA	NA	NA
25953	0,0566777	0,025825	0,0265629	0,0457684	0	NA	0,161322	0,763145	NA	NA	0,232203	0,106562	0	0,189721	0	0	NA	NA	NA	NA	NA
25974	0,210062	0,140697	0,125047	0,189463	0,401605	0,271035	0,310778	0,813947	NA	NA	0,115061	0,320952	3,27181	0,832355	NA	0	NA	NA	NA	NA	NA
26002	0,148442	0,141196	0,215344	0,187758	0,112471	0,340379	0,342098	0,495114	NA	NA	0,240766	0,0468141	0,0564982	0,0682743	0	0,102674	NA	NA	NA	NA	NA
26059	0,00877191	0,0308337	0,0186551	0,0155041	0,0744393	0	0	0,549255	NA	NA	0	0	0	0	NA	0,172246	NA	NA	NA	NA	NA
26084	0,11321	0,113935	0,133917	0,214407	0,150167	0,0938325	0,172603	1,1451	NA	NA	0,22183	0,166497	0,0413375	0,175192	0,103201	0,245076	NA	NA	NA	NA	NA
26098	0,0571351	0,0599722	0,0747606	0,0816777	0,056942	0,0356504	0,0455446	0,281167	NA	NA	0,110304	0,0369707	0,124563	0,1606	0	0	0	NA	NA	NA	NA
26235	0,0813775	0,199602	0,100877	0,208222	0,188019	0,382019	0,962791	0,878431	NA	NA	0,0608904	0,124156	0,0463455	0,189257	NA	0,305513	NA	NA	NA	NA	NA
26263	0,06338	0,168942	0,226054	0,172648	0,0538176	0,381035	0	0,758401	NA	NA	0,158434	0,736143	0,94481	0,178716	NA	NA	NA	NA	NA	NA	NA
2639	0,0837994	0,0781645	0,129508	0,0676089	0,161113	0,289894	0,113823	0,320477	NA	NA	0,0684396	0,0890847	0	0,166072	0	0,287963	NA	NA	NA	NA	NA
26504	0,0894369	0,111382	0,0306583	0,0309125	0,0279342	0	0	0,125006	NA	NA	0,0629545	0,00407701	0,163083	0,173923	0,106212	0,0665792	NA	NA	NA	NA	NA
26507	0,042936	0,03581	0,0365593	0,110513	0	0,0481286	0,0364553	0,381881	NA	NA	0,0461082	0,0772977	0,139633	0,0448735	0	0,180222	0	NA	NA	NA	NA
26512	0,0762245	0,0932983	0,0635162	0,0572364	0,323948	0,0904596	0	0,294361	NA	NA	0,0115029	0	0	0,0893247	0	NA	NA	NA	NA	NA	NA
26577	0,116577	0,203732	0,204614	0,56009	0,0304861	NA	0,384616	1,48787	NA	NA	0,078247	0,20211	0,434614	0,10111	NA	0,384929	NA	NA	NA	NA	NA
26608	0,0788379	0,215986	0,372694	0,156993	0,0832108	0,304945	0,0704961	0,418456	NA	NA	0,0684793	0,0720844	0,182796	0,144667	0	0	NA	NA	NA	NA	NA
2665	0,0370639	0,093597	0,0719385	0,0409239	0	0,46814	0,2673	0,638502	NA	NA	0,0505187	0,109293	0	0	0	0	NA	NA	NA	NA	NA
266743	0,152086	0,157036	0,0998173	0,0712758	0,0216824	0	NA	0,567811	NA	NA	0,052202	0,0488398	0	0	0	0,218246	NA	NA	NA	NA	NA
269	0,248895	0,233922	0,359343	0,282053	0,369838	0,932633	0,310401	0,791055	NA	NA	0,373286	0,527761	0,549958	0,139376	NA	0	NA	NA	NA	NA	NA
27037	0,131519	0,149064	0,149737	0,150998	0,0902837	0,159376	0,129	0,355197	NA	NA	0,112106	0,146585	0,0231619	0,158467	0	0,478675	NA	NA	NA	NA	NA
27042	0,111703	0,184532	0,123914	0,139579	0,110477	0,142223	0,393185	0,639841	NA	NA	0,127359	0	0,198403	0,390706	0,238551	0	NA	NA	NA	NA	NA
27065	0,0251688	0,0787448	0	0	0,706598	0	NA	0,19005	NA	NA	0,0405047	0	0	NA	0	0	NA	NA	NA	NA	NA
27074	0,811304	0,582679	0,548174	0,449658	2,04229	0,139274	0,649117	0,688596	NA	NA	0,899687	0,745419	0,782535	0,451194	0,392466	0,412652	0	NA	NA	NA	NA
27079	0,222331	0,200796	0,396322	0,501971	0,359278	1,38099	0	0,414474	NA	NA	0,131505	0,311245	3,00349	0,813876	0,123625	1,55911	NA	NA	NA	NA	NA
27090	0,051034	0,0581303	0,0143786	0,0471091	0,0792634	0,0590196	0,409489	0,0705406	NA	NA	0,0281869	0,0543954	0	0	0	0,276343	NA	NA	NA	NA	NA
27145	0,0370225	0,0487763	0,0303242	0,0477409	0,106238	0,0813031	0,189449	0,629352	NA	NA	0,028631	0,134259	0,0375189	0,157137	0	0,378804	NA	NA	NA	NA	NA
27154	0,0727547	0,0682585	0,12281	0,246809	0,07134	0,138793	0,236709	0,414558	NA	NA	0,0772484	0,0843433	0,136002	0,0755259	0,0830707	0,111005	0	NA	NA	NA	NA
27161	0,00391126	0,00343749	0	0,0276926	0,0345338	0,0518442	0	0	NA	NA	0	0	0	0	0,00010026	0	NA	NA	NA	NA	NA
27253	0,0139735	0,0299952	0,0259012	0,0342683	0,0621641	0,225775	0	0,186546	NA	NA	0,00311835	0,0366069	0	0	0	0,0565067	NA	NA	NA	NA	NA
27286	0,0955561	0,087378	0,0973641	0,072411	0	0	0	0,546335	NA	NA	0,032037	0,161749	0,0602441	0,163658	0,411719	NA	NA	NA	NA	NA	NA
27327	0,172673	0,171365	0,196533	0,159526	0,633061	0,377242	0,101369	0,807751	NA	NA	0,169711	0,0406497	0,302431	0,123998	NA	0,211205	NA	NA	NA	NA	NA
27339	0,0103766	0,0247027	0,0155227	0,0270648	0	0	0,003757	0,218282	NA	NA	0	0	0	0	0	0	NA	NA	NA	NA	NA
2734	0,0422884	0,114379	0,0427914	0,0516122	0,0280486	0,166586	0	0,180293	NA	NA	0,0267026	0	0,173024	0	0,122714	0	NA	NA	NA	NA	NA
2762	0,041117	0,0896416	0,0659822	0,21335	0,0423634	0,147749	0	0,221799	NA	NA	0,0262609	0	0	0	0	0	0	NA	NA	NA	NA
2768	0,00578701	0,0114235	0	0	0	0	0	0,177433	NA	NA	0,00697987	0	0	0	0,196594	0	0	NA	NA	NA	NA
2794	0,035254	0,0365166	0,0758385	0,0292963	0	0,144357	0	0,543669	NA	NA	0,0441494	0	0	0,173583	0	0,726146	NA	NA	NA	NA	NA
2820	0,0613383	0,0618734	0,0293969	0,169107	0,0511259	0	0	0,494995	NA	NA	0,0625071	0,0267965	0	0,349141	NA	0	NA	NA	NA	NA	NA
283078	0,0972024	0,115528	0,353866	0,147959	0,191191	0	0,0955292	1,75546	NA	NA	0,0548839	0	0,329885	NA	0	0	NA	NA	NA	NA	NA
283464	0,114705	0,19543	0,254011	0,141758	0,0694253	0,17969	0	0,647783	NA	NA	0,157059	0	0,731014	NA	NA	0,363104	NA	NA	NA	NA	NA
283578	0,157567	0,153468	0,257363	0,209237	0,543872	0,099805	0,590782	0,996608	NA	NA	0,529198	0,0873163	0,892418	0	0	0	NA	NA	NA	NA	NA
284071	0,163277	0,0801624	0,392446	0,142214	1,13645	2,15682	0,762609	0,915428	NA	NA	0,330698	0,433227	0,136977	0,571976	0,140992	0,910693	NA	NA	NA	NA	NA
284114	0,2032	0,157673	0,261467	0,210024	0,105149	0,658016	0,42656	0,726541	NA	NA	0,176944	0,286989	0,90007	0	0	0	NA	NA	NA	NA	NA
284339	0,0396036	0,0337971	0,105347	0,0958137	0,0931542	0,042272	0,176732	0,624402	NA	NA	0,0173888	0,0230933	0	0,103356	0	0	NA	NA	NA	NA	NA
284361	0,166811	0,065948	0,149746	0,133937	0,0414394	0	0,807502	0,655159	NA	NA	0,141875	0,0504266	0	0,380681	NA	0	NA	NA	NA	NA	NA
284723	0,127465	0,0701854	0,2045	0,0655233	0,191644	0,37783	0,167947	0,418596	NA	NA	0,18006	0,0742015	0,132357	0	0,655103	0,335419	NA	NA	NA	NA	NA
285148	0,245297	0,131663	0,242404	0	0,18417	0,819843	0	0,285923	NA	NA	0,0889214	0,321873	NA	0,194242	0	0	NA	NA	NA	NA	NA
285237	0,268409	0,517091	1,2502	0,32028	1,77791	0,249745	0	0,930382	NA	NA	0,159634	0,115087	0,600924	NA	NA	0,374602	0	NA	NA	NA	NA
285598	0,0917242	0,134011	0,0597116	0	0	0	0	0,17823	NA	NA	0,0687813	0,0477093	0,073679	0,31596	0	0,0889336	NA	NA	NA	NA	NA
285671	0,209665	0,429378	0,485349	0,445449	0,283597	2,58359	0,292629	0,79513	NA	NA	0,151692	0,222858	0,581944	1,00594	0,181398	0,244797	NA	NA	NA	NA	NA
285704	0,0916346	0,0784425	0,0143635	0,344308	0,336663	0,245103	0,183425	0,48561	NA	NA	0,362092	0,207327	0,25015	0,196536	NA	0,182614	NA	NA	NA	NA	NA
286097	0,104789	0,0423046	0,119498	0,383106	0,387481	0,0722099	0,0724202	0,680277	NA	NA	0,0750592	0,341587	0,151011	0,19894	0,747435	NA	0	NA	NA	NA	NA
2863	0,0679269	0,125813	0,162867	0,204145	0,285996	0,223476	0,454721	0,355084	NA	NA	0,0961124	0,130258	0,232582	0,278402	0,229247	0,111809	0,233718	NA	NA	NA	NA
2873	0,00994545	0,0270604	0,124696	0,0160953	0,251133	0	0	0,166705	NA	NA	0,0309332	0,0574359	0	0	0,37588	0	NA	NA	NA	NA	NA
28973	0,375938	0,250913	0,67327	0,737026	0,10677	NA	NA	0,658487	NA	NA	0,274887	0,244759	0,39398	0,480546	0	NA	NA	NA	NA	NA	NA
29066	0,187203	0,110669	0,0571646	0,0597829	0	0,451835	0,607246	0,357874	NA	NA	0,0861426	0,119006	0,0411913	0,0305817	0	0	NA	NA	NA	NA	NA
29070	0,148026	0,224965	0,414149	0,390511	0,521388	0,228363	NA	0,693698	NA	NA	0,354602	0,690271	0,998425	0,539175	0,171106	0,350352	NA	NA	NA	NA	NA
29080	0,170114	0,368253	0,582307	0,281725	0,564194	0,568533	0,426005	3,43394	NA	NA	0,258089	0,403568	0,437855	0,117548	NA	NA	NA	NA	NA	NA	NA
29090	0,361087	0,457099	0,372894	0,164511	0,796012	0	0	1,41615	NA	NA	0,466665	0,232237	0,650176	NA	NA	NA	NA	NA	NA	NA	NA
29099	0,166029	0,114164	0,159915	0,0642954	0,350068	0,438139	0,438319	0,436208	NA	NA	0,084128	0,281976	0	0,244947	NA	NA	NA	NA	NA	NA	NA
29106	0,103628	0,0988638	0,269936	0,136271	0,12736	0	0,33893	0,205311	NA	NA	0,070578	0,0435915	0,549674	0,0383784	0	0	0	NA	NA	NA	NA
29117	0,150213	0,0977268	0,0823929	0,155141	0,136322	1,10778	0,299072	0,424915	NA	NA	0,0994754	0,356923	0,352926	0,155944	0	0	NA	NA	NA	NA	NA
29127	0,18242	0,0652293	0,209515	0,0431986	0,216887	0,824333	0,79807	1,8977	NA	NA	0,0822737	0,220775	0	0,618473	1,18926	0,198417	0	NA	NA	NA	NA
2958	0	NA	0,335262	NA	0,315407	NA	NA	0	NA	NA	0	NA	NA	NA	0	0	NA	NA	NA	NA	NA
2962	0,0299411	0,0609853	0,0654576	0,0211502	0,0339073	0	0,045603	0,210107	NA	NA	0,0167319	0,0225945	0,0137733	0,0589411	0	0,032433	NA	NA	NA	NA	NA
2965	0,0362746	0,0535538	0,0314339	0,0615709	0,186274	0,75531	0,188643	0,669443	NA	NA	0,0438228	0	0,148059	0	0	NA	NA	NA	NA	NA	NA
2971	0,131777	0,174406	0,321006	0,292741	1,67462	NA	0,503518	1,47573	NA	NA	0,551079	0,454301	0,407428	0,175644	0	0	NA	NA	NA	NA	NA
29781	0,195462	0,172839	0,180374	0,34251	0,321298	0,209501	0,409577	0,465214	NA	NA	0,159304	0,025724	0,905203	0,094819	0,120516	0,101942	NA	NA	NA	NA	NA
2980	0,375448	0,519884	0,380355	0,0972695	0,265252	0,38455	NA	0,873801	NA	NA	0,614671	0,186987	0	0,36182	NA	0,383694	NA	NA	NA	NA	NA
29855	0,156597	0,168232	0,249429	0,298514	0,332813	0,0843833	0,210692	0,466715	NA	NA	0,22679	0,157686	0,120946	0,139927	0,792018	0,084	NA	NA	NA	NA	NA
29903	0,0464756	0,0251361	0,0795401	0,0572477	0,129789	0,213763	0	0,192726	NA	NA	0,0371904	0,0472557	0,173102	0,0681156	NA	0,385134	NA	NA	NA	NA	NA
29926	0,020351	0,058283	0,0257989	0	0,422396	0,129419	NA	0,494197	NA	NA	0,0261382	0,0811885	0,126629	0,0633935	0	NA	NA	NA	NA	NA	NA
29927	0	0	0	0	0	0	0	0,240166	NA	NA	0	0	0,223353	0	0	0	NA	NA	NA	NA	NA
29940	0,0655028	0,0467534	0,122545	0,0926939	0,198463	0,132704	0,337028	0,947962	NA	NA	0,0304342	7,72603	0,0679681	0,197233	0	0,396353	0	NA	NA	NA	NA
29941	0,100785	0,157867	0,076641	0,0761593	0,108317	0,144386	0	1,01139	NA	NA	0,101535	0,125172	0,14493	0,0919653	0	0,328856	NA	NA	NA	NA	NA
29959	0,0491082	0,0134461	0,0604892	0	0,164799	0	NA	0,185738	NA	NA	0	0,0291481	0	0	0	0	NA	NA	NA	NA	NA
29966	0,0575653	0,0595886	0,0923955	0,0920555	0,354474	0	NA	0,373753	NA	NA	0,0850626	0	0,419722	0	0	0,353896	NA	NA	NA	NA	NA
29967	0,0502184	0,103447	0,152257	0,08672	0,0999238	0,144802	0	0,57412	NA	NA	0,0592985	0,06743	0,121926	0,0744131	0,184229	0,632597	NA	NA	NA	NA	NA
3028	0,149034	0,0584615	0,113669	0,0865701	0,0628481	0	NA	1,3535	NA	NA	0,153031	0,183527	0,455781	0,900403	0,906755	0	NA	NA	NA	NA	NA
3034	0,0497252	0,0790321	0,0540172	0,104374	0,218877	0,179701	0,135613	1,0605	NA	NA	0,0827776	0,139813	0,163624	0,105496	0,15867	0,584274	0,258135	NA	NA	NA	NA
3061	0,0506433	0,0517271	0,427116	0,20424	0,110179	0	NA	0,710891	NA	NA	0,0996142	0	0	0,178643	0	0	0,286592	NA	NA	NA	NA
30820	0	0,0723318	0,0810134	0	0	0,196804	0	0,573032	NA	NA	0,0645183	0	0	0	NA	0	NA	NA	NA	NA	NA
30845	0,0135804	0,0381843	0,0187036	0,0312489	0	0	0	0,171898	NA	NA	0,0134639	0	0	0	NA	NA	0	NA	NA	NA	NA
3104	0,0703002	0,0960611	0,125163	0,0758615	0,0985964	0,22973	0	0,181709	NA	NA	0,0517987	0	0,0353669	0,152747	0	0,0704656	NA	NA	NA	NA	NA
3148	0,0375538	0,0124998	0,0486082	0	0	0	NA	0,105085	NA	NA	0,0159705	0	0,354207	0	0	0	NA	NA	NA	NA	NA
3156	0,0520812	0,0896144	0,039548	0,119533	0,0551327	0,0911689	0,182709	0,394569	NA	NA	0,0768655	0,957717	0,218241	0	0	0,182797	NA	NA	NA	NA	NA
3158	0,0932911	0,177513	0,174388	0,178233	0,12693	0,572302	0,191382	0,456815	NA	NA	0,132937	0,234923	0,839979	0	NA	0,19088	NA	NA	NA	NA	NA
3164	0,0726543	0,0470943	0,170763	0,111906	0,0846049	0,0813355	0,264747	0,324624	NA	NA	0,0552369	0,00229923	0	0,0867705	0	0,319059	0	NA	NA	NA	NA
3171	0,12492	0,064332	0,116249	0,0517467	0,0909905	0,146754	0	0,355046	NA	NA	0,113096	0,0390815	0,074736	0	0,139908	0	NA	NA	NA	NA	NA
317719	0,00254453	0,0195206	0,0437572	0	0,0983909	0,123902	0,344102	0,577131	NA	NA	0,0305635	0	0,195569	0	0,203549	0	NA	NA	NA	NA	NA
317	0,116911	0,131666	0,482583	0,216677	0,495965	0,101979	0,338917	0,803462	NA	NA	0,157016	0,546097	0,54411	0,201362	0,221959	0,390132	NA	NA	NA	NA	NA
3231	0,0673073	0,126346	0,0933171	0,309585	0,13347	0,959171	NA	0,598579	NA	NA	0,139064	0,20545	0,277236	0,250435	0	0,149176	NA	NA	NA	NA	NA
3309	0,0295534	0,0049425	0,0322437	0	0,231003	0	0	0,394778	NA	NA	0	0,0377058	0	0	NA	0	NA	NA	NA	NA	NA
333929	0,233539	0,205158	0,226449	0,254111	0,126685	0,329513	0,514172	0,649993	NA	NA	0,289489	0,488042	0,201327	0,251755	0	1,04219	NA	NA	NA	NA	NA
337867	0,110479	0,127324	0,117941	0,124151	2,69239	NA	NA	3,35405	NA	NA	0,17064	0,383623	0	0,139079	0	0	NA	NA	NA	NA	NA
338322	0,422041	0,677101	0,76358	0,381737	0,348775	2,86522	0,44096	0,591695	NA	NA	0,647615	0,244743	0,345787	0,367723	0,216553	0,277128	NA	NA	NA	NA	NA
338557	0,0922492	0,116162	0,131011	0,176093	0,215693	0	NA	0,261414	NA	NA	0,116007	0,514611	0,150658	NA	0	NA	NA	NA	NA	NA	NA
339834	0,685689	0,43513	0,423728	0,619219	1,36877	0,532744	0,524199	0,588982	NA	NA	0,528546	1,48302	0,220607	1,59821	NA	0,658595	NA	NA	NA	NA	NA
33	0,081134	0,0812417	0,626216	0,380476	0,197979	0,203568	0,344471	0,342363	NA	NA	0,0959128	1,34656	0,281844	0,17154	NA	0	NA	NA	NA	NA	NA
340554	0,148737	0,209728	0,107064	0,0508122	0,153571	NA	0	0,386459	NA	NA	0,159683	0,143659	0,272151	0,153148	0	0,385739	NA	NA	NA	NA	NA
341405	0,2317	0,228166	0,25409	0,235665	1,7424	0,402496	0,266528	0,468662	NA	NA	0,211735	0,325482	0,133063	0,0927965	0,388742	0,400404	NA	NA	NA	NA	NA
3422	0,172917	0,174114	0,426727	0,108225	0,888631	0	0,260737	0,674109	NA	NA	0,0368256	NA	0,348302	0,484804	0	0,946623	NA	NA	NA	NA	NA
343702	0,0667828	0,0776383	0,134072	0,133629	0,243625	0,389088	0	0,324735	NA	NA	0,0975009	0,0408385	0,154288	0,0312942	0	0,234798	NA	NA	NA	NA	NA
344658	0,456106	0,394226	0,267056	0,353693	3,78608	0,341505	0,722613	0,782983	NA	NA	1,14967	0,516855	0,129899	0,58667	0,196425	1,37435	NA	NA	NA	NA	NA
344892	0,12421	0,106854	0,16919	0,0893767	0,315487	0,132988	NA	0,192639	NA	NA	0,0227963	NA	0	0,280234	0,174566	0,167045	0,0890825	NA	NA	NA	NA
347516	0,409225	0,296798	0,900597	0,715273	0,989123	0	0,806541	0,283277	NA	NA	0,380642	0,163743	0,423646	0,913448	0	NA	NA	NA	NA	NA	NA
3475	0,0695839	0,0817846	0,0558976	0,0640742	1,08654	0,0880468	0	0,349562	NA	NA	0,0277538	0,560951	0	0	0	0,352413	NA	NA	NA	NA	NA
3486	0,143336	0,0716704	0,366976	0,16025	0,344879	0,538776	0	0,419694	NA	NA	0,211177	0,354536	0	0,0898442	0	0	NA	NA	NA	NA	NA
348793	0,147335	0,189362	0,16087	0,133393	0,0919273	0,256592	0	0,462475	NA	NA	1,10747	0,329771	0	0	NA	NA	NA	NA	NA	NA	NA
3490	0,214133	0,262311	0,203617	0,0813978	0,384568	0,191685	0	0,256912	NA	NA	0,233873	0	0	0,190462	0	0	NA	NA	NA	NA	NA
349565	0,148701	0,183377	0,736717	0,167103	0,102188	0,605637	0,29991	0,223471	NA	NA	0,5906	0	0	0,53528	NA	0,0989334	NA	NA	NA	NA	NA
353189	0,143459	0,165717	0,42746	0,843571	0,537316	0,363247	0,0722397	0,853829	NA	NA	0,264455	0,215778	0,311258	0,343129	NA	0,184359	0	NA	NA	NA	NA
353	0,127559	0,131904	0,261275	0,434187	0,196734	0,0923748	0	0,837493	NA	NA	0,202676	0,117824	0,225976	2,04555	0	0	NA	NA	NA	NA	NA
3553	0,3605	0,446806	0,198885	0,352537	0,418131	0,675411	0,334963	0,397283	NA	NA	0,350468	0,405745	0,175109	0,368318	NA	0,335369	NA	NA	NA	NA	NA
3554	0,247759	0,509711	0,276534	0,456058	0,298831	0,135098	0,847662	0,364741	NA	NA	0,506179	0,509789	2,52733	0,0655752	0	0,34155	NA	NA	NA	NA	NA
3559	0,360503	0,412158	0,380996	0,290029	0,27685	0,279322	0,81657	0,811188	NA	NA	0,51044	0,787496	NA	0,566085	0	0,508766	0	NA	NA	NA	NA
3568	0,42008	0,236509	1,51187	0,410987	0,262638	0,368662	0,943984	0,536902	NA	NA	0,671824	0,206285	1,28652	0,735581	0,157551	0,279635	NA	NA	NA	NA	NA
3607	0,0504949	0,11184	0,173056	0,100272	0	0,133897	0	0,433829	NA	NA	0,0871473	0,0196663	0	0,0423298	0	0	NA	NA	NA	NA	NA
3613	0,0844444	0,21535	0,024104	0,0224758	0,0856676	0	0	0,683663	NA	NA	0,0791881	0	0	0	0	0,154556	NA	NA	NA	NA	NA
3614	0,0116433	0,0247132	0,017477	0,0295593	0,0733271	NA	0	0,331623	NA	NA	0,050729	0,0322244	0,0367951	0	NA	0,150423	NA	NA	NA	NA	NA
3623	0,220705	0,221387	0,277255	0,335964	0,405874	1,37451	0,304042	0,782356	NA	NA	0,512716	0,199587	0,47642	0,475592	NA	NA	NA	NA	NA	NA	NA
3624	0,0539137	0,0098254	0,179576	0,185391	0,0555923	0	0	0,31458	NA	NA	0,0601585	0	0	0	0	0	NA	NA	NA	NA	NA
3662	0,12125	0,0788304	0,0378135	0,0690296	0,210162	0	0	0,178406	NA	NA	0,0323604	0,117581	0,0738373	0,0271058	NA	NA	NA	NA	NA	NA	NA
3663	0,116296	0,227719	0,132746	0,1518	0,0466639	0,223204	0	0,253698	NA	NA	0,186868	0,252385	0,108178	0,053301	0,708456	NA	NA	NA	NA	NA	NA
3695	0,128993	0,147118	0,155465	0,26462	0,163413	0,165023	0,109313	0,315323	NA	NA	0,169036	0,201126	0,0959149	0,16546	0	0,0791188	0	NA	NA	NA	NA
3712	0,108001	0,0723886	0,118697	0,237169	0,287412	0	NA	0,835276	NA	NA	0,035719	NA	0,0525504	0	0,163815	0	NA	NA	NA	NA	NA
3720	0,131471	0,0693974	0,137086	0	0,154439	0	0,0463938	0,317768	NA	NA	0,0497915	0,0773576	0,0607194	0,0274198	0	0,295229	NA	NA	NA	NA	NA
373	0,00826803	0,029802	0,0308464	0	0	0	0	0,3883	NA	NA	0,0868234	0	0	0	0	0	NA	NA	NA	NA	NA
375287	0,456034	0,601238	0,629806	0,743222	1,70296	0,0868679	0,350359	3,85657	NA	NA	0,692157	1,00979	NA	0,841082	NA	0,1754	NA	NA	NA	NA	NA
3758	0,0675054	0,0609822	0,277295	0,491225	0,185998	0	1,5148	0,488873	NA	NA	0,199068	0	0	0	NA	0,379169	NA	NA	NA	NA	NA
383	0,10426	0,124507	0,114235	0,2153	0,0863504	0,577436	0,382539	0,382201	NA	NA	0,206793	0,366654	0,223582	0,171124	NA	0	NA	NA	NA	NA	NA
387032	0,349757	0,248492	0,432523	0,318983	0,349276	0	0,734503	0,81048	NA	NA	0,416005	0,523647	0,21169	0,594241	0	0,241726	NA	NA	NA	NA	NA
3872	0,0417868	0,0323406	0,0705024	0,0104365	0,039436	0	0	0,272294	NA	NA	0,0246934	0,0316216	0,0355275	0	0,0423784	0,0738235	NA	NA	NA	NA	NA
3888	0,0824341	0,0798237	0,0854496	0,0478339	0	0,383237	0,200917	0,510277	NA	NA	0,130623	0,0187683	0,179989	0,0881141	0,387956	0,068391	NA	NA	NA	NA	NA
388939	0,438498	0,51372	0,514388	0,496365	0,590664	0,80104	0,440751	0,601131	NA	NA	0,436777	0,548323	0,433513	0,398922	0,702446	1,0751	0	NA	NA	NA	NA
389207	0,0547146	0,0319027	0,155881	0,0630737	0,166941	NA	NA	4,38567	NA	NA	0,229487	0,556194	0,193563	0	0	0,396894	NA	NA	NA	NA	NA
390792	0,267716	0,391554	0,454503	0,40903	0,3487	1,14294	1,16474	0,885475	NA	NA	0,289908	0,533724	0,662646	0,574354	0	0,128878	NA	NA	NA	NA	NA
392255	0,078694	0,104506	0,14065	0,0757182	0,162876	0,156312	0,234859	0,235977	NA	NA	0,069928	0	0	0,0968531	NA	0	NA	NA	NA	NA	NA
3957	0,227142	0,378457	0,347416	0,205223	0,417284	0,293364	NA	0,677007	NA	NA	0,896635	0,884419	0,0153163	0,14464	NA	0	NA	NA	NA	NA	NA
3973	0,138044	0,141393	0,404802	0,231629	0,172811	NA	0,20766	1,0654	NA	NA	0,206032	1,13323	0,837314	0,562815	0,847191	0,138054	NA	NA	NA	NA	NA
3982	0,0266075	0,0847345	0,268384	0,0369534	0,17043	0	0,271315	0,267735	NA	NA	0,0736886	0,60765	0,24867	0,690243	NA	NA	NA	NA	NA	NA	NA
399665	0,0169456	0,0786479	0,0720621	0,0775397	0	0	0,12112	0,181424	NA	NA	0,033158	0	0	0	0	0	0	NA	NA	NA	NA
3998	0,0887825	0,117871	0,212584	0,221996	0,122497	0,12351	0,184603	0,659816	NA	NA	0,258882	0,109836	NA	NA	0	0,105103	NA	NA	NA	NA	NA
400	0,00824737	0,0139775	0	0,203545	0	NA	NA	0,232453	NA	NA	0	0,242923	0	0	0	0	NA	NA	NA	NA	NA
404037	0,0406237	0,0675595	0,0300286	0,0635557	0,100345	0,124972	0	0,140586	NA	NA	0,0326512	0,0628708	0	0,0659824	0,354658	0	NA	NA	NA	NA	NA
404636	0,113423	0,362686	0,0680439	1,27951	0,190903	0,129811	0	1,71811	NA	NA	0,103191	0	0,805757	0	0	NA	NA	NA	NA	NA	NA
4089	0,0135885	0,0388402	0	0	0	0	0,395799	0,293526	NA	NA	0,130946	0	0	0	NA	0	NA	NA	NA	NA	NA
4121	0,112837	0,11812	0,0858572	0,320919	0,17138	0,155563	0,367013	0,259431	NA	NA	0,13461	0,36158	0,0674045	0	0	NA	NA	NA	NA	NA	NA
4209	0,0729049	0,0782455	0,0980705	0,154006	0,0934606	0	NA	0,155924	NA	NA	0,0224327	0,0601282	0	0,127528	0	0	NA	NA	NA	NA	NA
4215	0,0435086	0,079521	0,0961036	0	0,0812259	0	0	0,583242	NA	NA	0,102081	0	0	0	0	0	NA	NA	NA	NA	NA
4222	0,194318	0,104381	0,471372	0,238151	NA	0,511406	NA	0,426634	NA	NA	0,264383	0	0	0,25214	NA	NA	NA	NA	NA	NA	NA
4234	0,0730068	0,137559	0,202818	0	0,262189	0	0,141045	0,332445	NA	NA	0,836621	0,629556	0,141904	0	NA	NA	NA	NA	NA	NA	NA
4249	0,035796	0,0415136	0,0192022	0,0322618	0,193207	0,172187	0	0,472654	NA	NA	0,00958259	0,170989	0	0	0	0	NA	NA	NA	NA	NA
4284	0,0452214	0,0443532	0	0,298145	0,448507	0	NA	1,90798	NA	NA	0,491749	0,270936	0,067777	0,60362	NA	0	NA	NA	NA	NA	NA
4296	0,0382186	0,0618689	0,0795883	0,0738348	0,162025	0	0,0686137	0,688141	NA	NA	0,0323589	0,22375	0,0689323	0	0,151972	0,551625	NA	NA	NA	NA	NA
4311	0,0645806	0,108317	0,0984203	0,0163674	0,148152	0,0719705	0	0,469445	NA	NA	0,086271	NA	0,227502	0	0	0,131456	NA	NA	NA	NA	NA
431707	0,0427209	0,0561883	0,0849332	0,121111	0	0	0	0,498404	NA	NA	0,0399238	0,480856	0	0	0	0,1186	NA	NA	NA	NA	NA
4324	0,0843062	0,0588481	0,13262	0,0855602	0,0143616	0	0,103826	0,277305	NA	NA	0,100753	0,0612825	0,0800309	0	0,151528	0,0428985	NA	NA	NA	NA	NA
4329	0,0499769	0,158384	0,112497	0,214676	0,0840199	0	0	0,889219	NA	NA	0,135874	0,106371	0,201915	NA	0,370117	NA	NA	NA	NA	NA	NA
4335	0,0788608	0,0472234	0,141586	0,189271	0,334906	0,0577573	0,474711	0,296155	NA	NA	0,0604677	0	0,0311787	0,157251	0	0,45524	0	NA	NA	NA	NA
439	0	0,0106885	0	0	0	NA	0	0,107169	NA	NA	0,0194597	0	0	0	0	0	NA	NA	NA	NA	NA
441024	0,0855731	0,0680972	0,169887	0,212113	0,301822	0,740586	NA	0,226766	NA	NA	0,0226712	0,278166	0	0,0627987	NA	0,379785	0	NA	NA	NA	NA
4485	0,175918	0,140684	0,27606	0,253755	0,128719	0,212999	0,322174	0,379294	NA	NA	0,0724293	0,124768	0,234556	0,154378	0	0,157753	0	NA	NA	NA	NA
4488	0,0841288	0,0520624	0,165935	0,0531188	0	0	NA	0,546615	NA	NA	0,0916763	0,061242	0	0,195486	0	0	NA	NA	NA	NA	NA
4520	0,166186	0,23134	0,48546	0,217883	0,185041	0,144604	0	0,462175	NA	NA	0,102302	0	0,488123	0	0	0,435377	NA	NA	NA	NA	NA
4522	0,0511138	0,17937	0,173384	0,208546	0,241071	0,144191	0,419942	0,600853	NA	NA	0,0668853	0,129155	0,264865	0,765503	0,112758	NA	NA	NA	NA	NA	NA
4528	0,208429	0,260214	0,402856	0,84122	0,316387	0,211549	0,105212	1,13387	NA	NA	0,274184	0,592305	0,380557	1,12273	NA	NA	0,303055	NA	NA	NA	NA
4543	0,043075	0,147735	0,174209	0,154392	0,364057	0	0,0812522	0,266127	NA	NA	0,145207	0,0538372	0,146549	0	0	0,593797	NA	NA	NA	NA	NA
4580	0,116214	0,280108	0,372838	0,215053	0,288773	0,29313	0,894385	0,403911	NA	NA	0,329737	0,309228	4,48062	0,396176	0,482593	NA	NA	NA	NA	NA	NA
4602	0,114902	0,18413	0,235291	0,367591	0,192412	0,383427	0,191876	0,322254	NA	NA	0,267071	0,206548	0,0962205	0,187227	0	NA	NA	NA	NA	NA	NA
4613	0,0675679	0,153356	0,159145	0,0958513	0,148522	0,251593	NA	0,319904	NA	NA	0,11878	0,149562	NA	0,0441415	0	0	NA	NA	NA	NA	NA
4688	0,125413	0,212125	0,402692	0,0774465	0,253551	0,726089	NA	3,21421	NA	NA	0,174618	0,406794	0	0,239013	0	1,41734	0,346153	NA	NA	NA	NA
468	0,165211	0,0849771	0,18565	0,13154	0,121058	0	1,08635	0,868888	NA	NA	0,445634	0,224238	0,0496136	0,177197	0	0,178318	NA	NA	NA	NA	NA
4704	0,179047	0,386908	0,517305	0,435567	0,226612	0,653723	0,16902	1,25219	NA	NA	0,285287	0,876565	2,33843	0,184867	0,160553	0	NA	NA	NA	NA	NA
4716	0,0720994	0,158775	0,120152	0,318001	0,119961	0,0417157	0,228022	0,0545069	NA	NA	0,0217619	0,0908719	NA	0,752593	0,810567	0,224038	NA	NA	NA	NA	NA
4744	0,106972	0,123843	0,615401	0,162109	0,257594	0,477596	NA	0,966591	NA	NA	0,0984781	0,161615	0,0761882	0,0927109	0,39453	0,159111	0	NA	NA	NA	NA
4825	0,014371	0,0220172	0,00643555	NA	0,0492396	0,1216	NA	0,113262	NA	NA	0,0603617	0	NA	0	0	0	NA	NA	NA	NA	NA
4942	0,0520815	0,0445273	0,115898	0,257876	0,146622	0,198306	NA	0,346621	NA	NA	0,265489	0,242167	0,0844249	0,232517	NA	0	NA	NA	NA	NA	NA
4968	0,163693	0,287802	0,454338	1,48579	0,701627	0,454766	NA	1,3906	NA	NA	0,504917	0	0,0691403	0,672864	1,14574	0	NA	NA	NA	NA	NA
5008	0,267642	0,58588	0,385208	0,397548	0,240846	0,083005	0,255251	0,340303	NA	NA	0,245389	0,306704	0,168124	0,552799	0,520804	NA	NA	NA	NA	NA	NA
5010	0,0131249	0	0	0	0	0	0,102649	0,148119	NA	NA	0,0431688	0,0997274	0,880145	0,284736	NA	0	0	NA	NA	NA	NA
5019	0,0532205	0,222285	0,237237	0,183847	0,0629026	0,177007	0,331682	0,425687	NA	NA	0,189878	0	NA	0	0,349185	0	NA	NA	NA	NA	NA
5045	0,0646332	0,063451	0,040993	0,0810448	0,136869	0,0393655	0,108688	0,312787	NA	NA	0,0216924	0,0247296	0	0,285125	NA	0	0	NA	NA	NA	NA
50512	0,189936	0,271689	0,223929	0,41266	0,240238	0,715554	0,177001	0,223093	NA	NA	0,217062	0,16875	0,109909	1,01749	0	0,247667	NA	NA	NA	NA	NA
5058	0,00809509	0,0407891	0	0,329339	0	0	0,675209	0,162599	NA	NA	0	0,626769	0	0	0	0	NA	NA	NA	NA	NA
50807	0,0538731	0,0749256	0,027246	0,0874213	0,32786	0	0	0,303491	NA	NA	0,08394	0,0330284	0,126877	0	0,144763	0,0811251	NA	NA	NA	NA	NA
50865	0,0888136	0,162237	0,146349	0	0	0	NA	1,47642	NA	NA	0,316419	0,175396	0,357655	0	NA	0	NA	NA	NA	NA	NA
5087	0	0	0,0401564	0,0449087	0,1457	0	0	0,179998	NA	NA	0	0	NA	0	NA	0	NA	NA	NA	NA	NA
50945	0,453403	0,482974	1,24472	0,216236	0,697638	0,0526971	0,573734	0,234588	NA	NA	0,201471	1,25749	0,741531	0,571038	NA	0,377452	0	NA	NA	NA	NA
5095	0,109626	0,206635	0,225491	0,105448	0,114332	0	0,129039	0,907082	NA	NA	0,111094	0,707178	0,725028	0,583632	0	0,337721	NA	NA	NA	NA	NA
51004	0,129992	0,24411	0,0872751	0,0582224	0,347454	1,26984	0,845189	0,784014	NA	NA	0,181923	0,176496	0,236966	0,131456	NA	0,424018	NA	NA	NA	NA	NA
51035	0,128936	0,0910942	0	0,119851	0,439555	0	0	0,866981	NA	NA	0,0275449	0,423298	0,28301	0,168986	0,279689	0,444675	NA	NA	NA	NA	NA
51068	0,0894049	0,0736162	0,372771	0,156943	0,0602164	0	NA	0,505292	NA	NA	0,0378136	0,0926673	0,0990287	0,436584	0	0,349427	NA	NA	NA	NA	NA
51069	0,190473	0,262227	0,263586	0,397595	0,302352	0,329887	0,441318	1,02324	NA	NA	0,437372	0,134823	NA	0,199483	NA	NA	NA	NA	NA	NA	NA
51070	0,0569015	0,021584	0,036416	0,0289534	0	0	0,240423	0,0532257	NA	NA	0,0280148	0,0215456	0	0,106459	0	0	NA	NA	NA	NA	NA
51094	0,069665	0	0,0307642	0,0607854	0	0	0	0,288463	NA	NA	0,0583842	0	NA	0	0	0	NA	NA	NA	NA	NA
51109	0,138732	0,0545888	0,119569	0,181257	0,172196	NA	0,807023	1,34968	NA	NA	0,145339	0,300626	1,18584	NA	0	0	NA	NA	NA	NA	NA
51175	0,0636316	0,0887726	0,138234	0,102387	0,204887	0,176971	NA	1,35667	NA	NA	0,193009	0,0961254	NA	0,249977	0	0,118375	NA	NA	NA	NA	NA
51177	0,100787	0,107968	0,257325	0,12151	0,177247	0	0,325989	0,523785	NA	NA	0,106551	0,0698173	0,101299	0,332093	0	0,161459	NA	NA	NA	NA	NA
51185	0,0560107	0,0699595	0	0	0,0708644	0,21878	0	0,180436	NA	NA	0,136741	0,156345	0,163468	0	NA	0	NA	NA	NA	NA	NA
51228	0,0351207	0,00850364	0	0	NA	0	NA	0,282181	NA	NA	NA	NA	0	0	0	0	NA	NA	NA	NA	NA
5126	0,0321021	0,0127698	0,114112	0	0,106412	0	0,113115	0,14344	NA	NA	0,0200285	0,0132293	0,0346554	0	0	0,126567	NA	NA	NA	NA	NA
51284	0,231538	0,350587	0,289487	0,385083	0,238598	0,804376	0,536375	0,266755	NA	NA	0,388568	0,470772	0,235705	0,214459	0,133346	0,26831	NA	NA	NA	NA	NA
51324	0,018025	0,0474744	0,0313527	0,0432444	0	0	0	0,24773	NA	NA	0,0288356	0	0	0	0	0	NA	NA	NA	NA	NA
51343	0,00763207	0	0	0	0	0,0672019	NA	0,0396766	NA	NA	0,00608098	0,0063075	0	0	0	0	0	NA	NA	NA	NA
5134	0,139751	0,242517	0,353111	0,518799	0,232012	0	0	0,540697	NA	NA	0,253222	0,254634	0,572178	NA	0,127329	0	NA	NA	NA	NA	NA
51364	0,0878175	0,11525	0,172338	0,145313	0,35444	0,871306	0,346251	1,87373	NA	NA	0,062191	0,108204	0,150712	0,0625746	NA	0	NA	NA	NA	NA	NA
51460	0,129418	0,0488312	0,093627	0,128353	0,0576558	0,163296	0,162584	0,405196	NA	NA	0,208938	0,0570755	0,04846	0	NA	0,204243	NA	NA	NA	NA	NA
51473	0,12675	0,159512	0,239518	0,468907	2,63227	0,34365	0,331825	0,643636	NA	NA	0,174094	0,252352	0,87776	0,304483	1,13835	0	NA	NA	NA	NA	NA
5151	0,225281	0,219885	1,04331	0,140269	0,418348	0,191884	0	0,94443	NA	NA	0,196073	0,173926	0,151085	0,564187	0	0,190457	0,393637	NA	NA	NA	NA
51526	0,197216	0,0632465	0,124841	0,121702	0,0497901	NA	0,391269	0,388418	NA	NA	0,283995	0,567065	NA	0,13362	NA	0	NA	NA	NA	NA	NA
51573	0,149896	0,267246	0,471657	0,26534	0,148311	NA	NA	0,567295	NA	NA	0,433144	0,0120132	0	0	0	0,189928	NA	NA	NA	NA	NA
51582	0,0590866	0,157359	0,127169	0,053309	0	0	NA	0,286978	NA	NA	0,0661483	0,483644	0,328906	NA	0	0	NA	NA	NA	NA	NA
51602	0,0412421	0,028126	0,15018	0	0,0861846	0	NA	0,227001	NA	NA	0,0467361	0,182053	0	0	0	0,315732	NA	NA	NA	NA	NA
51633	0,129271	0,132874	0,335981	0,427038	0,206497	0,168975	0,168779	0,838934	NA	NA	0,254481	0,0559454	0	0,131578	NA	0,111499	NA	NA	NA	NA	NA
51634	0,23034	0,368721	0,200938	0,268783	0,0379046	0,702478	0,352235	0,702527	NA	NA	0,558374	0,512475	1,12709	NA	0,352341	0,353305	NA	NA	NA	NA	NA
5163	0,0703565	0,134962	0,0920707	0	0,10404	0,0622772	0,755052	0,41348	NA	NA	0,0690794	0,270342	1,72537	0,243627	0	0,753389	NA	NA	NA	NA	NA
51666	0,0488993	0,133007	0,100807	0,13712	0,091682	0	0,172327	1,13885	NA	NA	0,0640033	0,0395254	0	0	NA	0	NA	NA	NA	NA	NA
51729	0,0579405	0,0307648	0,0408964	0,0513932	NA	0	0	0,725922	NA	NA	0,0417236	0	NA	NA	NA	NA	NA	NA	NA	NA	NA
51763	0,233029	0,404273	0,194365	0,0750157	0,210786	0,147192	0,072779	0,238889	NA	NA	0,384663	0,215909	0,242026	0,118656	0,275408	NA	NA	NA	NA	NA	NA
51802	0,202893	0,273065	0,201733	0,437101	0,211752	0,620873	NA	0,506843	NA	NA	0,163287	0,97743	0,789833	0,881632	0,246496	0,12386	NA	NA	NA	NA	NA
5188	0,170403	0,283693	0,333273	0,372824	0,344245	0,12541	0	0,548081	NA	NA	0,145464	0,290187	NA	2,56115	0	NA	NA	NA	NA	NA	NA
5191	0,0552203	0,0921228	0,129428	0,185767	0,0913861	0,279003	0,679628	1,0082	NA	NA	0,0968461	0,342114	0,405439	0	NA	0,503042	NA	NA	NA	NA	NA
5226	0,0731108	0,125159	0,0281965	0,0401006	0,174575	0,185912	0,15051	0,329961	NA	NA	0,0518932	0	0,099899	0,408902	0	0	0	NA	NA	NA	NA
5250	0,0590766	0,0434684	0,0700527	0,154686	0,191162	0,195157	NA	0,829182	NA	NA	0,21437	0,324241	0,111007	0,274598	0	0	NA	NA	NA	NA	NA
5251	0,0598191	0,0562924	0,151746	0,117413	0,221153	0,357076	0,365398	0,303085	NA	NA	0,0220224	0,102207	0	0,214554	0	0,183052	NA	NA	NA	NA	NA
526	0,011402	0,0327406	0,0160566	0	0	0,0593176	0,756415	0,288828	NA	NA	0	0,0309064	0,0357787	0	NA	0	NA	NA	NA	NA	NA
5274	0,115222	0,170156	0,130752	0,432766	0,128229	0,679031	0,342838	1,22425	NA	NA	0,125723	0,130195	0,283858	0	0	0,684851	0	NA	NA	NA	NA
5290	0,00777617	0,00902482	0,00635906	0	0	0	0,561623	0,221211	NA	NA	0	0,0678299	0	0	NA	0	NA	NA	NA	NA	NA
5307	0,0124583	0,0154143	0,00608961	0,115985	0	0	NA	0,141527	NA	NA	0,0211466	0,0390035	0	0	NA	0	NA	NA	NA	NA	NA
5311	0,0936115	0,127775	0,0988634	0,11269	0,143561	0,176324	0,144764	0,658614	NA	NA	0,0441325	0,106883	0	0,232586	NA	0,116985	NA	NA	NA	NA	NA
535	0,04012	0,0452038	0	0,0622287	0,0770736	0,191198	0,1295	0,421119	NA	NA	0,0587294	0	0,158595	0	0	0	NA	NA	NA	NA	NA
5360	0,13383	0,0527058	0,119352	0,143387	0,116828	0,200093	NA	0,333136	NA	NA	0,238311	0,0647208	0	0	0	0,344064	0	NA	NA	NA	NA
5364	0,137607	0,155891	0,157016	0,155109	0,133626	0,173175	0,404419	0,483473	NA	NA	0,129118	0,0877052	0,197971	0,0874985	0,186232	0,0898694	NA	NA	NA	NA	NA
5409	0,105752	0,163508	0,184726	0,155382	0,579311	NA	0,282379	0,205669	NA	NA	0,104347	0,116864	0,367728	0,0548678	0,136447	0,180083	NA	NA	NA	NA	NA
5432	NA	NA	0	0	0,0984439	0	0	0,528226	NA	NA	NA	0	0	0	0	0	0	NA	NA	NA	NA
54360	0,0787651	0,347696	0,328627	0,185805	0,667412	NA	0,154507	0,2502	NA	NA	0,328411	0,796365	0,250785	NA	0	0,647371	NA	NA	NA	NA	NA
54363	0,124381	0,0983644	0,214723	0,0572365	0,127569	0	0	0,959816	NA	NA	0,175965	0,0641378	0,200485	0	NA	0	NA	NA	NA	NA	NA
5442	0,103986	0,130019	0,289992	0,187036	0,206714	0,290052	0,0965415	0,187157	NA	NA	0,0989146	0,220228	0,162299	0,225914	0,0996844	0,0803672	0,118606	NA	NA	NA	NA
54439	0,0568547	0,0640034	0,08068	0,0475536	0,118022	0,0914952	0,0927203	0,402687	NA	NA	0,0644204	0,0364006	0	0,0757114	0	0,123527	NA	NA	NA	NA	NA
54469	0,238176	0,252547	0,303999	NA	0,177132	0	0	0,175114	NA	NA	0,0428595	0	0	0,176624	NA	0,116583	NA	NA	NA	NA	NA
54482	0,174314	0,190778	0,477873	0,483169	0,349923	0,990737	NA	0,468144	NA	NA	0,230867	0,205243	1,08652	0,308299	0	0	NA	NA	NA	NA	NA
54492	0,0561445	0,086951	0,0469182	0,0195845	0	0,311975	0	0,0813361	NA	NA	0,0189477	NA	0	0,0524197	0	0,16217	NA	NA	NA	NA	NA
5451	0,123503	0,129558	0,0382169	0,106015	0	0	0,871913	0,309838	NA	NA	0,0754497	0,074972	0	0	0	0	NA	NA	NA	NA	NA
54541	0,0371153	0,0631219	0	0,0401736	0,0304712	0	0	0,321034	NA	NA	0,0819981	0,201957	0	0,223692	NA	0,269306	NA	NA	NA	NA	NA
54585	0,0887633	0,110621	0,238839	0,0762026	NA	0,417277	NA	3,73226	NA	NA	0,155571	0,8705	0,287314	0	0	0,40724	NA	NA	NA	NA	NA
5465	0,057274	0,0339895	0,0684043	0	0,0704026	0	0	0,402485	NA	NA	0,0216544	0,035035	0,0353008	0	0	0	NA	NA	NA	NA	NA
54675	0,114183	0,302921	0,235892	0	NA	NA	NA	1,29489	NA	NA	0,093096	NA	0	0,251102	NA	NA	NA	NA	NA	NA	NA
54677	0,161392	0,239902	0,240595	0,192126	0,0422816	0,336581	0,335191	1,92406	NA	NA	0,141251	0,280566	0,378527	0,506996	0,332283	NA	0	NA	NA	NA	NA
54700	0,141168	0,121417	0,183798	0,128483	0,187817	0,536351	0,132743	0,858023	NA	NA	0,18677	0,210718	0,122273	0,173377	0	0,402403	NA	NA	NA	NA	NA
54714	0,427422	0,282294	0,269407	0,476016	0,288138	0,109991	0,382616	0,696744	NA	NA	0,626059	0,86637	0,15721	0,521154	NA	0,106985	0,37643	NA	NA	NA	NA
54726	0,150968	0,180266	0,112292	0,12136	0,186696	0,433686	0,529464	0,488851	NA	NA	0,281607	0,318613	0,238651	0,0440961	0,401717	0,520211	0	NA	NA	NA	NA
5475	0,356029	0,339237	1,5354	0,679788	0,536057	1,11422	0,07126	0,278495	NA	NA	1,25693	1,34221	0,73076	0,486448	0,600223	0,21842	NA	NA	NA	NA	NA
54801	0,469488	0,475161	0,557797	0,598478	0,505049	0,949492	0,356752	0,598136	NA	NA	0,386258	0,683284	0,526928	0,461195	0,136291	0,413032	0	NA	NA	NA	NA
54884	0,222886	0,329706	0,544384	0,371718	0,239488	0,525744	NA	0,467669	NA	NA	0,17261	0,166323	0,334685	0,466436	0	0,128506	NA	NA	NA	NA	NA
54929	0,153284	0,070154	0,0705631	0,120768	0,0750557	0,2461	0,644621	0,35431	NA	NA	0,147969	0,0211015	0,0657235	0,0243294	NA	0	0	NA	NA	NA	NA
54936	0,0750261	0,0829262	0,168001	0,0643041	0	0,20451	0,171819	1,27722	NA	NA	0,127554	0	0,27384	0	0	0	NA	NA	NA	NA	NA
54972	0,123094	0,148398	0,126056	0,17363	0,10591	0,0431537	0,336698	0,516576	NA	NA	0,078065	0,144503	0,0756365	0,102235	0,144265	0,475928	0	NA	NA	NA	NA
55005	0,224727	0,293095	0,324648	0,407918	0,472202	0,507482	0,507353	0,504674	NA	NA	0,153119	0,271227	0,166809	0,263728	0,686694	NA	NA	NA	NA	NA	NA
55015	0,100137	0,066127	0,0399165	0,105451	0,109805	0	0	0,735284	NA	NA	0,0452413	0	0,838173	0	0	NA	0	NA	NA	NA	NA
55074	0,145545	0,21337	0,200877	0,306231	0,356784	0,552897	0,0759172	0,388939	NA	NA	0,341342	0,137285	0,215799	0,214614	0,154883	0,307173	NA	NA	NA	NA	NA
55086	0,228045	0,407446	0,33981	0	0,0899401	0	0	0,604213	NA	NA	0,354167	0,355325	0,112704	0,0539929	0	0	NA	NA	NA	NA	NA
55094	0,126126	0,165249	0,192702	0,262403	0,414764	0,402309	1,16244	0,547601	NA	NA	0,202127	0,101554	0,042387	0,104705	0,151893	0,110905	0,605442	NA	NA	NA	NA
55095	0,0406708	0,106203	0,0850251	0,134111	0,237062	0,224097	0	0,447297	NA	NA	0,0740767	0,11931	0	0	0	0	NA	NA	NA	NA	NA
5510	0,0601719	0,0617675	0,115739	0,130118	0,0972253	0	0,17889	0,941271	NA	NA	0,0640316	0	0	0	NA	0	NA	NA	NA	NA	NA
55117	0,0574051	0,0679211	0,146282	0,114812	0,0315905	0,156535	0,162334	0,421068	NA	NA	0,153324	0,116995	0,11214	0,0784718	0,387822	0	NA	NA	NA	NA	NA
55140	0,0471934	0,0314029	0,0991735	0,0711699	0,120516	0,226635	0	0,368015	NA	NA	0,0345833	0	0	0	0	0,180314	NA	NA	NA	NA	NA
55148	0,13585	0,138201	0,239526	0,0839883	0	0	0	0,702245	NA	NA	0,200253	0,144583	0,485683	0	NA	0	NA	NA	NA	NA	NA
5514	0,0440778	0,0422301	0,0237114	0,0505414	0,0600925	0	0,507505	0,176216	NA	NA	0,102159	0,115846	0,0415617	0,0373708	0	0	NA	NA	NA	NA	NA
55154	0,236908	0,149823	0,478341	0,260465	0,216673	0,537569	1,62741	0,717089	NA	NA	0,685997	0,211028	0,972464	0,158789	0	0,573063	NA	NA	NA	NA	NA
55161	0,027394	0,057943	0	0	0	NA	0	0,377263	NA	NA	0,0559728	0	0	0	0	0	NA	NA	NA	NA	NA
55216	0,189472	0,0961808	0,196133	0,227651	0	0,328711	0	0,716913	NA	NA	0,114253	0,205562	0,155487	0,606671	0	0,659834	NA	NA	NA	NA	NA
55219	0,0104977	0,0063902	0,0572104	0	0,176352	0	0	0,221659	NA	NA	0,0240814	0	0	0	0	0	NA	NA	NA	NA	NA
55223	0,00155977	0,0097563	0,00607382	0	0,0210101	0	0	0,114034	NA	NA	0	0	0	0,0244263	0	0,0739665	NA	NA	NA	NA	NA
55228	0,307553	0,4077	0,397246	0,180605	0,501664	0,131839	0	0,269675	NA	NA	0,140495	0,555971	0,449173	0,222085	0	1,00669	0	NA	NA	NA	NA
55260	0,133351	0,138942	0,177758	1,4989	0,412393	0,0875501	NA	0,415432	NA	NA	0,0984246	0,103857	0	0,0472194	0,160097	0,141285	NA	NA	NA	NA	NA
55274	0,0674849	0,170364	0,110672	0,233669	0,0625886	NA	0	0,268516	NA	NA	0,0708895	0	0,258489	0	0	0	NA	NA	NA	NA	NA
5528	0,0413647	0	0,0542337	0,072053	0	0	NA	0,0986701	NA	NA	0,0645202	0	0	0	0	0	NA	NA	NA	NA	NA
55291	0,0385079	0,0907808	0,089717	0,0934551	0,504891	0	0,559647	0,684694	NA	NA	0,0894391	0,112386	0,107905	0,158647	0	0	NA	NA	NA	NA	NA
55293	0,216717	0,381887	0,311032	0,332506	0,115794	1,24901	0	0,615149	NA	NA	0,13035	0,957441	0,232143	0,512306	0	0,709164	NA	NA	NA	NA	NA
5530	0,00775935	0,0199193	0	0	0	0	NA	0,0516989	NA	NA	0	0	0	0	0	0	NA	NA	NA	NA	NA
55311	0,0725134	0,0561767	0,0492782	0,114591	0,352453	NA	0,113392	0,424955	NA	NA	0,286265	0,0241408	0,120454	0	0	0	NA	NA	NA	NA	NA
55321	0,106259	0,171801	0,12231	0,0555455	0,148398	0,237931	0,289042	0,748439	NA	NA	0,0355477	0,458317	0,331435	NA	NA	0	NA	NA	NA	NA	NA
5532	0,0153876	0	0	0,11503	0,136767	0,454469	0	0,326558	NA	NA	0,114535	0	0	NA	NA	NA	NA	NA	NA	NA	NA
55359	0,322205	0,241145	0,393584	0,604631	0,824447	NA	0,363027	0,369425	NA	NA	0,396093	0,27958	2,09297	0,636032	NA	0,303515	NA	NA	NA	NA	NA
55471	0,17307	0,147932	0,235428	0,488459	0,279826	0	0,122253	0,632737	NA	NA	0,398588	0,132541	0,125261	0,330172	0,597286	NA	0	NA	NA	NA	NA
55486	0,0896793	0,150937	0,59879	0,206015	0,121776	NA	0,375624	0,258402	NA	NA	0	0,438166	0,109539	0,187701	NA	NA	NA	NA	NA	NA	NA
55529	0,0370696	0,126813	0,113684	0	0,126526	NA	NA	0,382433	NA	NA	0,0669375	0	0	0,386971	0	0	NA	NA	NA	NA	NA
55532	0,16806	0,15983	0,276051	0,106462	0,195709	0,20694	NA	0,719202	NA	NA	0,194137	0,273356	0,42407	0,245531	0	0,768421	NA	NA	NA	NA	NA
55571	0,057818	0,0474107	0,150964	0,137922	0,0764448	0	NA	0,519219	NA	NA	0,0332668	0	0	0	NA	0	NA	NA	NA	NA	NA
55588	0,0633234	0,0677415	0,0272507	0,300824	0,102907	0	NA	0,415113	NA	NA	0,0921944	0,0663993	0	0,801196	0	0	NA	NA	NA	NA	NA
55621	0,125534	0,197498	0,289571	0,376595	0,314353	0,0752679	0,105054	0,332878	NA	NA	0,0944635	0,0743928	0,193133	0,220287	0,216632	0,19249	NA	NA	NA	NA	NA
5564	0,0336388	0	0	0	0,151767	0	0	0,463482	NA	NA	0,0189966	0	0	0	0	0	NA	NA	NA	NA	NA
55654	NA	0	0	0	0	0	NA	0,447396	NA	NA	NA	0	0	0	0	0	NA	NA	NA	NA	NA
55676	0,0691489	0,0804222	0,0186455	0,292308	0,0882943	0,0885398	0,531384	0,405532	NA	NA	0,134996	0,0680212	0,297703	0,356161	0	0,177811	NA	NA	NA	NA	NA
55683	0,0881079	0,0920205	0,0859667	0,171796	0,101845	0,129309	0	0,614493	NA	NA	0,0822542	0,0953293	0,0840024	0,0601818	0	0	NA	NA	NA	NA	NA
55690	0,0205817	0,0634031	0,0911578	0,0785766	0	0	0,205968	0,157534	NA	NA	0,0354074	0,0421923	0	0,0375788	0	0	NA	NA	NA	NA	NA
55706	0,131813	0,308151	0,228632	0,11494	0,334781	0,0804603	2,04667	0,555875	NA	NA	0,171022	0,575452	0,14494	0,290165	NA	0,292169	NA	NA	NA	NA	NA
55716	0,0364388	0,0529689	0,0331961	0,18461	0,100582	0	NA	1,77734	NA	NA	0,0387516	0,165744	0	0,786826	0	0,407968	NA	NA	NA	NA	NA
55729	0,19973	0,150943	0,227522	0,177792	0,272281	0,590322	1,76152	0,684607	NA	NA	0,31208	0,632331	1,43551	0,196609	0,0856864	0,226856	NA	NA	NA	NA	NA
55745	0,222047	0,355443	0,166302	0,105179	0,104911	0,25595	0,170924	0,681747	NA	NA	0,111675	0,136316	0,147564	0,0522232	NA	0	NA	NA	NA	NA	NA
55761	0,0446568	0,0719824	0,0735309	0,206527	0,0260771	0,546239	1,23058	0,751176	NA	NA	0,0664485	0,169101	0,222431	0,175975	0,204159	0,204977	NA	NA	NA	NA	NA
55768	0,179885	0,293431	0,226757	0,24574	0,318583	1,27591	0,129222	0,651016	NA	NA	0,311741	0,484098	0,384151	0,458319	0	0,290858	NA	NA	NA	NA	NA
55770	0,0545558	0,111487	0,0164585	0,0359744	0,0598015	0	0,0490438	0,250222	NA	NA	0,105885	0,0576927	0	0,0528534	0	0,0659835	0	NA	NA	NA	NA
55788	0,0473379	0,0522877	0,0470093	0	0,0713388	0	0,0880299	1,26811	NA	NA	0,0617337	0,517816	0,129105	1,05734	NA	0	NA	NA	NA	NA	NA
55789	0,0567598	0,0386794	0,0864338	0,0328686	0,390893	0	0	0,8018	NA	NA	0,0357379	0	0,0916085	0,204733	0	NA	NA	NA	NA	NA	NA
55803	0,166744	0,129994	0,483862	0,297669	0,451322	0,171563	0,346275	1,03475	NA	NA	0,153026	0,513289	0,332017	0,0474591	NA	0,695076	NA	NA	NA	NA	NA
55813	0,135728	0,369079	0,226568	0,160085	0,107803	0,143307	0,216875	1,57406	NA	NA	0,140526	0,279718	0,274909	0,571344	0,254553	0,177854	0	NA	NA	NA	NA
55816	0,019393	0,0678864	0	0,0779567	0,0819339	0,408353	NA	0,286757	NA	NA	0,0109339	0	0	0,192128	0	0	NA	NA	NA	NA	NA
55827	0,15208	0,124294	0,111763	0,0903102	0,198307	1,46751	0,0796374	0,467545	NA	NA	0,0994916	0,202116	0,0801743	NA	0	0,0800584	NA	NA	NA	NA	NA
55892	0,0949022	0,0765937	0,0477425	0,0849817	0,199582	0,361159	0	0,54063	NA	NA	0,0849921	0,0350921	NA	0,341344	0	0	NA	NA	NA	NA	NA
55922	0,0870436	0,0986916	0,115872	0,198568	0,044283	0,187382	0	0,123248	NA	NA	0,0366047	0,228048	0,0724036	0	0	0	NA	NA	NA	NA	NA
55929	0,0271185	0,0089611	0	0	0	0	0	0,290114	NA	NA	0,029258	0	0	0	0	0	NA	NA	NA	NA	NA
5595	0,0217395	0,0484966	0,0251803	0	0,0743169	0,572261	0	0,137645	NA	NA	0,0447492	0,0572321	0,0396283	0	0,400709	0	NA	NA	NA	NA	NA
56006	0,0220456	0,0383885	0,0423093	0,0432788	0,0709791	0	0	0,410156	NA	NA	0,053479	0	0,179973	0	0	0	NA	NA	NA	NA	NA
56063	0,221486	0,392749	0,287213	0,406404	0,155759	NA	0	0,5572	NA	NA	0,68821	NA	0,179888	NA	1,54264	0	NA	NA	NA	NA	NA
5612	0,035476	0,0663463	0,207041	0,105935	0,645912	0,053612	0	0,369293	NA	NA	0,100878	0,0463637	0	0,256631	NA	0	NA	NA	NA	NA	NA
56181	0,0413812	0,14535	0,1748	0,0369463	0	0,562388	NA	0,312899	NA	NA	0,0598388	0,0556391	2,30693	0,430492	0	0	NA	NA	NA	NA	NA
56300	0,456711	0,475512	0,918426	NA	NA	0	NA	1,38478	NA	NA	0,237255	NA	NA	NA	0,392278	0,129351	NA	NA	NA	NA	NA
56652	0,133018	0,277593	0,433294	0,169518	0,331719	0,22858	0,85839	0,422318	NA	NA	0,209842	0,448456	0,52658	0,17621	0	NA	0	NA	NA	NA	NA
56674	0,0756698	0,0231738	0,106031	0	0	NA	NA	0,62192	NA	NA	NA	0	0	0,29849	0	0	NA	NA	NA	NA	NA
5684	0,0105387	0	0	0	0	0,0907044	NA	0,0308091	NA	NA	0,0311328	0	0	0	0	0	0	NA	NA	NA	NA
56929	0,00798117	0,0131363	0	0	0	0	0	0,219843	NA	NA	0	0	0	0	NA	0	NA	NA	NA	NA	NA
56941	0,21401	0,275615	0,382278	0,169651	0,469235	0,184404	0,186198	0,138825	NA	NA	0,0686805	0,127833	0	0	0	0,753619	NA	NA	NA	NA	NA
56946	0,110419	0,108988	0,0787609	0,0851253	0	0,227437	0	0,422207	NA	NA	0,10121	0,241499	0,0790235	0	NA	0	NA	NA	NA	NA	NA
5694	0,0729988	0,0757435	0,0292702	0,0414545	0	0	0	0,479958	NA	NA	0,051459	0,071377	0	0,214678	NA	0	NA	NA	NA	NA	NA
56954	0,122069	0,117068	0,124599	0,28925	0,845622	0,344014	0	0,720502	NA	NA	0,51528	0,508576	0	0	1,25458	NA	NA	NA	NA	NA	NA
5696	0,131349	0,267187	0,414714	0,257831	0,526063	0,279822	0,162313	0,216163	NA	NA	0,029859	0,0624319	NA	0,531322	NA	0	NA	NA	NA	NA	NA
56970	NA	0	0,0393611	0	0	0	0	0,108236	NA	NA	NA	0	0	0	0	0	NA	NA	NA	NA	NA
57010	0,184669	0,366432	0,198362	0,0709878	0,136448	0,218434	0	0,614949	NA	NA	0,194983	0,0410421	0,258659	0,162476	0,764189	0,306821	NA	NA	NA	NA	NA
57018	0,0449652	0	0,0846217	0	0,0501935	NA	0	0,162881	NA	NA	0	0,0870861	0	0	0	NA	NA	NA	NA	NA	NA
57019	0,181604	0,298404	0,25167	0,0907617	0,324987	0	0,405814	0,899541	NA	NA	0,195458	0,266937	0,772053	0,17695	NA	0,135364	NA	NA	NA	NA	NA
5702	0,00901052	0,0822764	0,0147243	0	0,0531245	0,707117	0	0,0657777	NA	NA	0,0701282	0	0	0	0	0,19803	NA	NA	NA	NA	NA
57089	0,0914091	0,183709	0,154106	0,0700576	0,0718872	0,830035	0,416927	0,457011	NA	NA	0,0893847	0,20026	0	0	0	0,416032	NA	NA	NA	NA	NA
57113	0,0139788	0,0295056	0,0170176	0,0565054	0,0167587	0,0657163	0,0544132	0,453647	NA	NA	0,00768318	0	0,0423981	0,0708583	0	0	NA	NA	NA	NA	NA
5711	0,127441	0,0670772	0,136953	0,110846	0,197102	0,441608	0,14624	0,962362	NA	NA	0,235413	0,347754	0	0,216147	0	0	NA	NA	NA	NA	NA
57168	0,0360261	0,0222317	0,0555081	0,127551	0,17165	0,129134	0	0,256198	NA	NA	0,206771	0	NA	0	0	0	0	NA	NA	NA	NA
57179	0,254569	0,177792	0,462043	0,323859	0,43274	NA	0	0,37417	NA	NA	0,534865	0,064187	0	NA	0	0,868694	NA	NA	NA	NA	NA
57187	0,0400465	0,0593609	0,139455	0	0,192217	0	0,0706719	0,313158	NA	NA	0,0228345	0,00925726	0,0760858	0	0	0	NA	NA	NA	NA	NA
57198	0,029879	0,0554052	0,0402496	0,0727197	0,137002	0,109881	0	0,171486	NA	NA	0,0217678	0,0170821	0	0,0519862	0,000100231	0,0740278	0	NA	NA	NA	NA
57217	0,106703	0,128687	0,0844558	0,0938311	0,448411	0,193819	0,0790607	0,534865	NA	NA	0,0533721	0,0671734	0,0240835	0,128955	0,581556	NA	NA	NA	NA	NA	NA
5733	0,0920214	0,113927	0,228393	0,0244388	0,0876837	0,204582	NA	0,642477	NA	NA	0,0707812	0	0,65329	0	0,177915	0,11722	NA	NA	NA	NA	NA
57380	0,124035	0,116941	0,167592	0,128245	0,196102	0,0655587	NA	0,467933	NA	NA	0,372535	NA	0,527696	0,35102	0,211611	0,101026	NA	NA	NA	NA	NA
57396	0,0309333	0,0830537	0,0340137	0,33864	0,170539	0,130016	0	0,876787	NA	NA	0,0878921	0,16223	0	0	0	0	NA	NA	NA	NA	NA
57405	0,219662	0,199769	0,501816	0	0,475468	NA	NA	0,215781	NA	NA	0,22466	0,334219	0	0	0	0	NA	NA	NA	NA	NA
57407	0,086578	0,0915103	0,165863	0,136631	0,772895	0,119957	0	0,595206	NA	NA	0,226047	0,286375	0,128096	0	0,271126	NA	NA	NA	NA	NA	NA
57408	0,294879	0,352866	0,721995	0,378378	0,333273	0,602964	0,320488	0,849091	NA	NA	0,745862	0	0,43629	0,829731	NA	NA	NA	NA	NA	NA	NA
57460	0,039985	0,0598671	0	0,0531982	0,351634	0,0585133	0	0,621164	NA	NA	0,017397	0,0768136	0,13391	NA	NA	0	NA	NA	NA	NA	NA
57466	0,133058	0,105157	0,11994	0,176625	0,0759089	0,293173	0	0,360746	NA	NA	0,11995	0,186714	0,0619458	NA	0	0	0	NA	NA	NA	NA
57484	0,06815	0,0857471	0,0193753	0,0826512	0,0244693	0	0,0944453	0,373323	NA	NA	0,0135708	0	0,0653382	0,120385	0	NA	NA	NA	NA	NA	NA
57506	0,562636	0,514084	0,504988	1,48823	1,08247	0,737226	0,529817	0,447731	NA	NA	0,876189	1,22511	0,794086	7,86037	NA	1,59971	0,877345	NA	NA	NA	NA
57530	0,107026	0,143064	0,173326	0,125514	0,38166	0,245643	0,588342	0,672044	NA	NA	0,158989	0,28295	0,294511	0,26016	0,0706793	0,347492	NA	NA	NA	NA	NA
57534	0,00651329	0,0216257	0	0,0240985	0,126256	0	0	0,237173	NA	NA	0,0122751	0	0	0	0	0	NA	NA	NA	NA	NA
57559	0,0853289	0,0662768	0,0686437	0,115452	0,148765	1,29982	0,370904	0,463831	NA	NA	0,198974	0,234056	0	0,686077	0	0	NA	NA	NA	NA	NA
57565	0,0173656	0,00820293	0,0268901	0	0	0,118201	NA	0,272659	NA	NA	0,0532135	0	0	0	0	0	NA	NA	NA	NA	NA
57570	0,247095	0,280122	0,161801	0,418881	0,270386	0,116106	NA	0,912469	NA	NA	0,357709	0,475853	0,155894	0,84575	NA	0,229105	0,177076	NA	NA	NA	NA
57610	0,0415554	0,0437569	0,137591	0,0736248	0,0515997	0,138034	0	0,327148	NA	NA	0,0114304	0	0,0890598	0,0766817	0	0,319611	NA	NA	NA	NA	NA
57649	0,119174	0,0719061	0,194476	0,105984	0,121451	0,141263	0	0,769313	NA	NA	0,13706	0,114082	0,180235	0,400022	0	0,211341	NA	NA	NA	NA	NA
57657	0,0397336	0,0948024	0,0917784	0,135728	0,156074	0,175401	0	1,07114	NA	NA	0,0563543	0,0339161	0,194955	0,0340306	0,495876	0,0522516	NA	NA	NA	NA	NA
57662	0,04959	0,0748436	0,0727072	0,0336414	0,142293	0,0666697	0,0893905	0,315248	NA	NA	0,041005	0,0591107	0,0611382	0,0829368	NA	0,0731856	NA	NA	NA	NA	NA
57700	0,0554638	0,0702526	0,0749534	0,155192	0,324079	0,284001	0	0,781853	NA	NA	0,0480082	0,105355	0,114141	0	0	0,102434	NA	NA	NA	NA	NA
57704	0,173186	0,176046	0,282297	0,448753	0,206355	0,398643	0,400041	1,28734	NA	NA	0,300033	0,0614593	0,566314	0,240033	0,842784	0,636413	NA	NA	NA	NA	NA
57708	0,0400449	0,068928	0,139671	0	0,116385	0,25647	0,0782826	0,304312	NA	NA	0,0679074	0,350073	0	NA	NA	0	NA	NA	NA	NA	NA
57818	0,143038	0,2092	0,3936	0,660215	0,273367	0	0,379709	1,52511	NA	NA	0,305083	0,343185	0,374922	0,787145	0,574586	0,208129	NA	NA	NA	NA	NA
5784	0,0556082	0,052647	0,059692	0,0785112	0,0484052	0	0,0964243	0,441923	NA	NA	0,0635832	0,0839525	0,0702535	0	0	0,050654	0	NA	NA	NA	NA
58477	0,0681062	0,18732	0,22111	0,0448331	0,0927552	NA	0,211187	0,589824	NA	NA	0,162603	0	0,248855	0,201722	NA	NA	NA	NA	NA	NA	NA
58487	0,226235	0,110628	0,0315119	0,096289	0,049548	0	0,296792	0,164548	NA	NA	0,0862269	0,488644	0	0,113682	NA	0	NA	NA	NA	NA	NA
58490	0,00716541	0	0	0	0	0	NA	0,436745	NA	NA	0	0	NA	0	0	0	NA	NA	NA	NA	NA
58517	0,00901171	0,0919085	0	0	0,0283738	0	0	0,130476	NA	NA	0	0	NA	0,0947984	0	0	NA	NA	NA	NA	NA
5865	0,0126283	0,117874	0	0	0	0	NA	0,569671	NA	NA	0,0389805	0,192356	0	0	0	0,188602	NA	NA	NA	NA	NA
5869	0	0	0	0,16909	0	NA	NA	0,42501	NA	NA	0	0	NA	0	NA	0	NA	NA	NA	NA	NA
5887	0,137752	0,0889022	0,154628	0,0372597	0,370463	NA	0,389315	0,40178	NA	NA	0,117069	0,795908	0	0,158083	0	0	NA	NA	NA	NA	NA
5923	0,141682	0,0281711	0,0195085	0,0368094	0,11397	0	0,16307	0,165339	NA	NA	0,00851529	0,0103793	0,0155963	0,0334966	0	0,0407151	NA	NA	NA	NA	NA
5927	0,0499718	0,0157717	0,0859097	0,0370534	0,0519229	0,0367931	0,526337	0,485416	NA	NA	0,0413708	0,0459589	0,0519839	0,0359041	0	0,0999985	NA	NA	NA	NA	NA
5962	0,0134226	0,045243	NA	0	0,0288738	0	0	0,604896	NA	NA	0,00702766	NA	0	0,236857	0	0	NA	NA	NA	NA	NA
5984	0,104452	0,0954453	0,129805	0,172511	0,143894	0,122626	0	0,914321	NA	NA	0,112164	0	0,0829431	0	NA	0,361167	0	NA	NA	NA	NA
5985	0,0565607	0,0618118	0	0,0801594	0	0	0,530361	0,138996	NA	NA	NA	NA	0,106711	0	NA	0	NA	NA	NA	NA	NA
5999	0,0604456	0,0829642	0,222123	0	0	0,626045	0	0,722759	NA	NA	0,0452213	0,284443	0	0,415275	NA	0	NA	NA	NA	NA	NA
60487	0,102941	0,0650733	0,11318	0,178596	0,226473	0	0	0,723294	NA	NA	0,0604841	0,255681	0,115736	0	NA	0,169217	NA	NA	NA	NA	NA
6049	0,201929	0,137654	0,375713	0,512476	0,55707	0,984	0,108536	0,485387	NA	NA	0,539318	0,456123	0,5326	0,601304	0,21681	0	NA	NA	NA	NA	NA
60558	0,0894709	0,100794	0,223315	0,410944	0,17723	0,143506	0,106688	0,962565	NA	NA	0,0970963	0,151446	0,0983368	0,242209	0	0,16148	NA	NA	NA	NA	NA
6132	0	0	0	0	0	0	0	0,080072	NA	NA	0	0	0	0	NA	0	NA	NA	NA	NA	NA
619208	0,248541	0,650948	0,602273	0	NA	0	0,797986	NA	NA	NA	0	0	0,796048	0,199061	NA	0	NA	NA	NA	NA	NA
6236	0,0505309	0,0729389	0,125327	0,0400464	0,051064	0,369224	0,187801	0,468978	NA	NA	0,0313813	0,133283	0,116922	0	0	0,373099	NA	NA	NA	NA	NA
6296	0,14085	0,189083	0,229181	0,352892	0,749506	0,199764	0,755426	0,930772	NA	NA	0,316042	0,451954	0,455606	0,315831	0,3795	0,793336	0	NA	NA	NA	NA
6309	0,091182	0,225949	0,298955	0,423728	0,263043	0	0,538181	1,08762	NA	NA	0,193775	0,105724	0,107695	0,674418	0	NA	NA	NA	NA	NA	NA
633	0,0183841	0,0285305	0,0447139	0	NA	0,0425921	0	0,264717	NA	NA	0,019463	0,0709305	0,0366372	NA	0,101992	0,0622689	NA	NA	NA	NA	NA
636	0,0602234	0,0439563	0,0337187	0,0327538	0,108431	0	0,138708	0,383271	NA	NA	0,139492	0,0488494	0	0,0867552	0	0	NA	NA	NA	NA	NA
63827	0,160943	0,12802	0,3428	0,198027	0,304906	0,213617	0,0567194	0,721806	NA	NA	0,269569	0,0815858	0,214639	0,219448	0,122552	0,267964	NA	NA	NA	NA	NA
6386	0,103872	0,125906	0,137467	0,164579	0,0700103	0,176505	NA	0,524379	NA	NA	0,121197	0,236952	0,251899	NA	0	0	NA	NA	NA	NA	NA
63893	0,0461025	0,060776	0,0652568	0,052012	0,0567247	0	0,0301891	0,154542	NA	NA	0,0540358	0,0330299	0,00522503	0,0359347	0	0,0341778	NA	NA	NA	NA	NA
63894	0,0486409	0,0941026	0,190566	0,0775515	0	0,0929111	0	0,641799	NA	NA	0,066255	0	0,10224	0,13264	0,344284	0	NA	NA	NA	NA	NA
63897	0,161839	0,204372	0,221094	0,243872	0,459532	0,448448	0,520013	0,989311	NA	NA	0,266996	0,149939	0,14726	0,764701	NA	0,204365	NA	NA	NA	NA	NA
63906	0,135381	0,161449	0,308608	0,139096	0,742023	1,11514	0,12521	1,49967	NA	NA	0,431596	0,373174	0,270242	0,198987	NA	0,375476	NA	NA	NA	NA	NA
63935	0,0857694	0,0469918	0,191167	0,0680727	0,106771	0,245088	0	0,460084	NA	NA	0,0276469	0,054735	0,0722709	0	0	0	NA	NA	NA	NA	NA
63946	0,28583	0,157529	0,611457	0,195284	1,02902	0,158418	NA	0,956492	NA	NA	0,73251	0,581173	1,36856	0,346917	NA	0	NA	NA	NA	NA	NA
64089	0,145692	0,132443	0,408958	0,379067	0,0921021	NA	0	0,665295	NA	NA	0,28897	0	0	0	0,272884	0,274551	NA	NA	NA	NA	NA
64132	0,0563596	0,0573598	0,0930863	0,0659299	0,0589079	0,264054	0,299998	0,376883	NA	NA	0,080944	0,0728617	0,0627606	0,0705236	0,153595	0	0,316803	NA	NA	NA	NA
64145	0,186031	0,158596	0,127607	0,202041	0,220013	0,248755	0,294923	0,806673	NA	NA	0,17945	0,366956	0,185961	0,206055	NA	0,719913	0,561703	NA	NA	NA	NA
64151	0,226807	0,190159	0,224678	0,316063	0,285591	0,250701	0	0,561369	NA	NA	0,350272	0,200361	0,280419	0,111302	0	NA	NA	NA	NA	NA	NA
64168	0,0419981	0,0531298	0,140306	0,407738	0	NA	0	0,385219	NA	NA	0,0562307	0,0531722	0	0,0766109	0	0	NA	NA	NA	NA	NA
64215	0,243667	0,355707	0,174106	0,319027	0,14103	0,188701	0,577988	0,766466	NA	NA	0,220395	0,27489	0,216236	0,68415	NA	0	NA	NA	NA	NA	NA
64218	0,153239	0,149944	0,323462	0,161639	0,161214	0,357594	0,0585893	0,678094	NA	NA	0,176541	0,152759	0,618414	0,0460566	0	0	NA	NA	NA	NA	NA
64223	0,026487	0,0246284	0,0210429	0,0522665	0	0	NA	0,0577752	NA	NA	0	0	0	0	0	0,42284	0	NA	NA	NA	NA
6422	0,0356768	0,0465768	0,0149629	0,0185742	0,0176675	NA	0	0,201891	NA	NA	0,0784544	0,0281311	0,0558262	0	0	0,0620074	NA	NA	NA	NA	NA
64240	0,170351	0,244773	0,184983	0,439873	0,462095	1,01996	0,3117	0,63798	NA	NA	0,160219	0,481554	1,49051	0,347464	0,157847	0,129632	NA	NA	NA	NA	NA
642938	0,0983871	0,176473	0,263115	0,412886	0,194729	0,282253	0,0609319	0,550503	NA	NA	0,25402	0,115489	0,152342	0,08795	0,677868	0,120119	0	NA	NA	NA	NA
64326	0,0315901	0,0751565	0,0601053	0,0317129	0,160073	0,242917	0	0,740529	NA	NA	0,0528785	0	NA	0,540787	0	0	NA	NA	NA	NA	NA
64395	0,0536829	0,051522	0,24298	0	0,0943671	0	0,170572	0,238063	NA	NA	0,389146	0,122111	0,647401	0,134427	0,256335	NA	NA	NA	NA	NA	NA
64399	0,0683139	0,0645146	0,112621	0,0251334	0,0541118	0,127321	0,0952739	0,718564	NA	NA	0,00792741	0	0	0,0949464	0	0,0953287	NA	NA	NA	NA	NA
64407	0,142368	0,271261	0,193216	0,271941	0,81765	0,133235	0,539478	NA	NA	NA	0,110529	0,92865	0,264014	0,267915	NA	0	NA	NA	NA	NA	NA
64419	0,162156	0,0536842	0,22404	0,0767572	0,117294	0	0,356174	0,441518	NA	NA	0,0741113	0,145151	0,0790092	0,0845297	0	1,06805	NA	NA	NA	NA	NA
6443	0,0130882	0,0678782	0	0,160465	0,670638	0,6685	0	0,32949	NA	NA	0,0808164	0	0	0	0	NA	NA	NA	NA	NA	NA
6456	0,0037365	0,0995855	0	0,0505262	0	0	NA	0,329227	NA	NA	0,0469516	0	0	0	0	0	NA	NA	NA	NA	NA
6457	0,194041	0,0964108	0,0843115	0,46727	0,159363	0,0584694	0,159752	0,625074	NA	NA	0,104083	0,0447127	0	0	NA	0,211207	NA	NA	NA	NA	NA
646625	0,0914266	0,151376	0,209625	0,248475	0,668685	1,10596	0,727813	NA	NA	NA	NA	NA	0,158361	0,31395	NA	0,36702	NA	NA	NA	NA	NA
64743	0,00994241	0,00871813	NA	0	0	0	0	0,30244	NA	NA	0	NA	0	0,0698292	0	0	NA	NA	NA	NA	NA
64766	0,507895	0,567345	0,317457	0,518619	0,802613	1,46965	0,145902	0,734006	NA	NA	0,705247	0,350326	0,446148	0,484593	NA	0	NA	NA	NA	NA	NA
64785	0,123544	0,0977401	0,332186	0	0	NA	NA	NA	NA	NA	0,0388436	0,0778146	0	0,807205	1,02223	0	NA	NA	NA	NA	NA
64858	0,280005	0,41876	0,35253	0,419549	0,677195	0,203679	0,426722	0,79694	NA	NA	0,249605	0,39477	0,245148	0,112488	0,309171	0	NA	NA	NA	NA	NA
65061	0,143959	0,352756	0,100865	0,326912	0,565588	0,133022	0,399852	1,07469	NA	NA	0,183024	0,232543	0	0	0	0,332538	NA	NA	NA	NA	NA
65083	0,189549	0,159127	0,264203	0,307049	0,38875	0,323568	0,212503	0,872663	NA	NA	0,173789	0,11236	0,0301004	0,648848	0,508428	0,0604961	NA	NA	NA	NA	NA
65109	0,12828	0,0989586	0,324933	0,0746893	0,240263	0	0	NA	NA	NA	0,438114	0,144906	0	NA	0	0	NA	NA	NA	NA	NA
6510	0,0867185	0,150322	0,215882	0,175597	0,373257	0,0507579	0	0,649967	NA	NA	0,164661	0,343727	0,135379	0,121315	0	0,134184	NA	NA	NA	NA	NA
65244	0,152865	0,352772	0,684419	0,411221	0,762673	0,392471	0,793567	1,58691	NA	NA	0,682201	0,131613	0	0,817482	0	0,792697	NA	NA	NA	NA	NA
6530	0,0404791	0,0531558	0,107715	0,0104992	0,0211922	0,0929915	0	0,237576	NA	NA	0,0326663	0,0163773	0,136804	0,100523	0	NA	0	NA	NA	NA	NA
653121	0,110346	0,123286	0,133372	0,903191	0	0,36493	0,367891	0,417393	NA	NA	0,106178	0,380828	0,327333	0,297319	NA	NA	0	NA	NA	NA	NA
6549	0,0500009	0,063765	0,104499	0,366577	0,183255	0	0	0,538601	NA	NA	0,21924	0,59084	0,0928791	0,0902154	0,000100006	0,401637	NA	NA	NA	NA	NA
6553	0,0425493	0,102637	0,14368	0,0949414	0,2016	0,0870705	0,348432	0,436097	NA	NA	0,0857992	0	0,16591	0,107872	NA	0	0	NA	NA	NA	NA
6558	0,0606667	0,134639	0,137888	0,0325453	0,0687259	0,260411	0,383013	0,250426	NA	NA	0,0878659	0,223274	0,368182	0,113554	0	0,0482889	NA	NA	NA	NA	NA
6575	0,0529913	0,0665495	0,0346591	0	0,0292726	0	0,127144	0,189884	NA	NA	0,0340663	0	0	0,0307962	0	0,164053	NA	NA	NA	NA	NA
658	0,0131808	0,0159023	0,0362139	0	0	NA	0,191423	1,14285	NA	NA	0,0131529	0	0,133259	0	NA	0,379651	NA	NA	NA	NA	NA
6591	0,063099	0,0339419	0	0	0,783315	0	NA	0,969475	NA	NA	0,0830581	0	0	0	0	0	NA	NA	NA	NA	NA
65990	0,0733058	0,152596	0,28938	0,110147	0,721704	0,18775	NA	0,387304	NA	NA	0,0966442	0	0,0765078	0,771263	0,522099	1,94761	NA	NA	NA	NA	NA
65997	0,0185007	0,0550991	0	0,0361417	0,24798	NA	NA	0,231041	NA	NA	0,0608347	0,390497	0	0,130261	0	0	NA	NA	NA	NA	NA
6601	0,0546314	0,0518374	0,0145765	0,0529055	0,0693422	0,412621	0	0,442223	NA	NA	0,021226	0,0111464	0	0,106133	0	0	NA	NA	NA	NA	NA
6609	0,195574	0,18244	0,232826	0,133946	0,376	0	0,213053	1,1119	NA	NA	0,23112	0,272194	0,346762	0,628503	0,477622	0,211523	0	NA	NA	NA	NA
6610	0,295911	0,46016	0,379089	0,22011	0,340241	0,117283	0,360788	0,613248	NA	NA	0,245978	0,215906	0,323445	0,230469	0,377379	0,237209	NA	NA	NA	NA	NA
6618	0,347347	0,256001	0,232764	0,44299	0,219404	0,456634	0,0892675	0,6268	NA	NA	0,379085	0,75059	0,134602	0,161851	0	0,922719	NA	NA	NA	NA	NA
666	0,0288173	0,064033	0,0454179	0	0,15901	0	0,127339	0,526165	NA	NA	0,034292	0	0	0	0	0	NA	NA	NA	NA	NA
6675	0,0746988	0,0708654	0,107715	0,1277	0,235399	0,359273	0,118255	1,02221	NA	NA	0,0937622	0,274596	0	0	NA	0	NA	NA	NA	NA	NA
6678	0,0745592	0,0587559	0,0333887	0,033994	0	0,0657536	0	0,241907	NA	NA	0,0732848	0,0954523	0	0	0	0	NA	NA	NA	NA	NA
6697	0,201271	0,197905	0,196962	0,123772	0,402417	NA	0,321382	0,974379	NA	NA	0,277604	NA	0,0606316	0,454605	0	0,21097	NA	NA	NA	NA	NA
6725	0,101155	0,179213	0,322204	0,114574	0,259897	0,178585	0	0,351689	NA	NA	0,0754451	0,118551	0,0516879	0,113472	0	0,111124	0	NA	NA	NA	NA
6774	0,00208148	0,020384	0,0279817	0,0784799	0	0,0871952	0	0,186441	NA	NA	0	0	0	0	0	0	NA	NA	NA	NA	NA
6780	0,106725	0,0694388	0,0176313	0,0506869	0,185491	NA	0	0,400804	NA	NA	0,119292	0	0,284341	0	0	0	NA	NA	NA	NA	NA
6795	0,209531	0,134715	0,133736	0,304779	0,0906894	0	0	0,413982	NA	NA	0,286326	0,517811	0,839568	0,315612	NA	0,0940746	NA	NA	NA	NA	NA
6830	0,0238718	0,0123438	0	0,0118767	0,0563445	0,209004	0,132291	0,258322	NA	NA	0,0155643	0,0104269	0	0	0	0,158623	NA	NA	NA	NA	NA
6857	0,0349297	0,0134001	NA	0	0	0,0798205	0	0,0689045	NA	NA	NA	0	0	0	NA	0	0	NA	NA	NA	NA
6877	0,0468869	0,0712842	0,0274799	0,153186	0,0599515	0	0,0697803	0,256652	NA	NA	0,0230899	0,17412	0,287529	0,169032	0	0	NA	NA	NA	NA	NA
6888	0,0639024	0,175982	0,0803008	0,241993	0,141601	0,305611	0,213588	0,37587	NA	NA	0,00868666	0,0499721	0	0,835984	0	0	NA	NA	NA	NA	NA
6898	0,0532461	0,100838	0,394885	0,255851	0,204223	0,802338	0	0,806027	NA	NA	0,144672	0,266615	0,275439	0,12561	0,200294	0,80719	NA	NA	NA	NA	NA
6913	0,0298132	0,0883313	0,0150433	0	0,134019	0	0,10416	0,701179	NA	NA	0	0,154357	0	0	0	0	NA	NA	NA	NA	NA
6916	0,22975	0,266691	0,216782	0,164577	0,18515	1,02768	0,790801	1,0236	NA	NA	0,187909	0,497708	0,415463	0,232539	0	0,202808	NA	NA	NA	NA	NA
6919	0,0902492	0,0886546	0,0548825	0,0586768	0,12179	0	0	0,0483922	NA	NA	0,021467	0,0168909	0	0	0,0763139	0	0	NA	NA	NA	NA
699	0,39632	0,272097	0,398587	0,340947	0,240482	1,07025	1,61755	0,967635	NA	NA	0,276728	0,64013	0,592392	0,123018	0,901113	0,548067	NA	NA	NA	NA	NA
7031	0,245937	0,514066	4,93177	0,917512	0	0	0,383606	0,466536	NA	NA	0,431069	0,238789	1,70898	NA	NA	NA	NA	NA	NA	NA	NA
7041	0,115079	0,0417162	0,0631368	0	0,0391849	0,771057	0	0,777321	NA	NA	0,0379614	0,178828	0	0,151113	0	0	0	NA	NA	NA	NA
7052	0,0716901	0,347559	0,123325	0,0998791	0,175575	0,0372047	0,0359418	0,237362	NA	NA	0,0666206	0,19959	0,0628553	0	NA	0	NA	NA	NA	NA	NA
705	0,0735948	0,0855624	0,187671	0,181036	0,71001	NA	NA	1,23314	NA	NA	0,0551466	0,25026	0	NA	0,552384	NA	NA	NA	NA	NA	NA
7071	0,184587	0,0913749	0,224821	0,194175	0	0	0,39946	0,64281	NA	NA	0,0856231	0	0	0	0,396756	NA	NA	NA	NA	NA	NA
710	0,35243	0,340524	0,367845	0,289018	0,323688	0,455022	NA	0,433009	NA	NA	0,294209	0,812615	0,363978	0,304307	0	0,456111	NA	NA	NA	NA	NA
7127	0,162674	0,138235	0,178162	0,155719	0,190912	0,161276	0,105479	0,19181	NA	NA	0,14849	0,177224	3,42384	0,286962	0,104705	0,388749	NA	NA	NA	NA	NA
7132	0,255751	0,286109	0,413886	0,322415	0,264139	0,100293	0,61478	0,272602	NA	NA	0,482642	0,510011	0,14483	0,227207	0,306847	0,150762	NA	NA	NA	NA	NA
7174	0,0404174	0,0243773	0,047275	0	0,161847	0	0,0479834	0,305328	NA	NA	0,0324568	0,0704472	0	0	0	0	0	NA	NA	NA	NA
7182	0,0333716	0,00678982	0	0	0	0,415455	0	0,222638	NA	NA	0,017959	0	0	0	0	0	NA	NA	NA	NA	NA
7224	0,0328075	0,0463209	NA	0	0,0320704	0,0585376	NA	0,273998	NA	NA	NA	NA	NA	0,0875281	0	0	NA	NA	NA	NA	NA
7301	0,183091	0,0641083	0,203901	0,125231	0,63462	0,447956	0	0,50531	NA	NA	0,0784675	0,0317079	0,117664	0	NA	0,257333	NA	NA	NA	NA	NA
730	0,306747	0,212975	0,459848	0,386808	0,461084	0,392104	0,284535	1,03327	NA	NA	0,247443	0,759932	0,0240795	0,402485	NA	1,03285	NA	NA	NA	NA	NA
7355	0,060265	0,0521275	0,0655541	0,155518	0,178695	0,103774	0	0,143148	NA	NA	0,0241367	0,16731	0,0963875	0	0	0	NA	NA	NA	NA	NA
7357	0,0293591	0,0226999	0,0248067	0	0,0468497	0,204515	0	0,166038	NA	NA	0	0	0	0	NA	0	NA	NA	NA	NA	NA
7375	0,0975535	0,136439	0,179174	0,293535	0,115048	0,113243	0,121021	0,864223	NA	NA	0,102149	0,125608	0,076252	0,0770244	NA	0,121263	NA	NA	NA	NA	NA
7398	0,110737	0,29189	0,100483	0,329391	0,158097	0,0687097	0	0,254872	NA	NA	0,0716988	0,086382	NA	0,316191	0,0707806	0,422453	NA	NA	NA	NA	NA
7443	0,101682	0,115498	0,357295	0,0821877	0,0565846	NA	0,0841389	1,02171	NA	NA	0,126587	NA	0,372861	0,316418	0	NA	NA	NA	NA	NA	NA
747	0,0157961	0,0198214	0,0226677	0,0223768	0,0074423	0,063017	0,0347062	0,176726	NA	NA	0,0152245	0,00835593	0	0	0	0	NA	NA	NA	NA	NA
7517	0,215762	0,254077	0,242753	0,0806313	0,472041	0,352696	0	0,576801	NA	NA	0,180282	0,0178166	0,303926	0,0648863	NA	0,175132	NA	NA	NA	NA	NA
7542	0,0826705	0,169668	0,201511	0,264267	0	NA	0,101516	3,31492	NA	NA	0,101453	0	0	0	0	0,41526	NA	NA	NA	NA	NA
7566	0,290114	0,2155	0,254877	0,116709	0,265261	0,5958	0	1,08414	NA	NA	0,353809	0,216458	0,0551735	0,20687	NA	0,572201	0,191961	NA	NA	NA	NA
759	0,301171	0,366558	0,476191	0,198767	0,29464	0,794632	0,789006	1,75974	NA	NA	0,209886	NA	1,82305	0,43325	NA	0	NA	NA	NA	NA	NA
7704	0,0236659	0,0101893	0,0253918	0,0207173	NA	NA	0,0854624	0,0545883	NA	NA	0,0393802	0,0245947	NA	0	NA	0,260322	NA	NA	NA	NA	NA
7764	0,188606	0,191537	0,208144	0,18934	0,221841	0,113344	0,492599	0,274276	NA	NA	0,132353	0,204283	0,38476	0,0447192	0,160734	0,16678	0	NA	NA	NA	NA
7779	0,11765	0,272332	0,394401	0,22881	0,0484697	NA	0,201449	0,536493	NA	NA	2,85858	0,208686	0,511158	0,0677388	NA	0,201342	NA	NA	NA	NA	NA
7786	0,05065	0,0709506	0,0537023	0,109248	0	0,203979	0,878787	0,75019	NA	NA	0,0418675	0,0321967	0,0894312	0	0	0	NA	NA	NA	NA	NA
7832	0,0238451	0,0288563	0,0609483	0	0	0	NA	0,107044	NA	NA	0,051944	0	0	NA	0	0	NA	NA	NA	NA	NA
7867	0,0644814	0,0878921	0,0786782	0,050616	0,150256	0	0,301749	0,13564	NA	NA	0,0176212	0	0	0	0	0,152841	NA	NA	NA	NA	NA
79009	0,066783	0,0567553	0	0	0	0,673756	NA	0,360301	NA	NA	0,0527986	0	0,0387582	0,28365	0	0	0	NA	NA	NA	NA
79053	0,161678	0,157775	0,14715	0,265998	0,672387	0,144342	0,725678	1,7491	NA	NA	0,178637	0,281555	0,123521	0,365636	0	0	NA	NA	NA	NA	NA
79074	0,187309	0,184731	0,523808	0	0,0961978	NA	0	0,395246	NA	NA	0,10995	0,324304	0	0,195572	NA	0,200051	NA	NA	NA	NA	NA
79077	0,191934	0,183106	0,240346	0,136084	0,418349	NA	NA	1,8874	NA	NA	1,02478	0,284524	NA	NA	0	0	NA	NA	NA	NA	NA
79109	0,0468628	0,0397262	0	0,0603265	0,272015	0	0	0,306083	NA	NA	0,0525689	0,0891152	0	0	0	0	NA	NA	NA	NA	NA
79172	0,318469	0,362312	0,692158	0,90637	0,195377	2,52063	0	0,732504	NA	NA	0,437829	0,247943	0,111246	0,433275	0,853282	0,845258	NA	NA	NA	NA	NA
79176	0,00970369	0,0505979	0,0190446	0,0749974	0	0,0990383	0	0,235453	NA	NA	0,0774032	0,0686974	0	0,458979	0	0,101236	NA	NA	NA	NA	NA
79183	0,0674932	0,0528038	0,122241	0,194532	0,0785763	NA	0,414097	0,296798	NA	NA	0,0628152	0,0421426	0,232337	0	0	0	NA	NA	NA	NA	NA
7922	0,176392	0,234724	0,233933	0,206421	0,39014	0,604498	0,242083	1,62143	NA	NA	0,119064	0,171062	0,386166	0	NA	0,242497	NA	NA	NA	NA	NA
79575	0,0342547	0,0776967	0,0352498	0,031917	0,0394945	0	0,0919109	0,107785	NA	NA	0,0404798	0,0448131	0	0,094805	0	0	NA	NA	NA	NA	NA
79612	0,155661	0,106563	0,183067	0,0488547	0,317539	0,0804268	0,163326	0,449002	NA	NA	0,0885905	0,158677	0,123851	NA	0	0,210489	NA	NA	NA	NA	NA
79621	0,207443	0,243942	0,26069	0,449502	0,25659	NA	0	0,390913	NA	NA	0,212197	0,182651	0,262948	0	NA	0	NA	NA	NA	NA	NA
79632	0,067379	0,102717	0,284928	0,105961	0,281645	0,19221	0,236405	0,70855	NA	NA	0,115217	0,44427	0,494784	0,403697	NA	1,05894	0	NA	NA	NA	NA
79646	0,0206304	0,230866	0	0	0	0	NA	0,637686	NA	NA	0	0	0	NA	0	0	NA	NA	NA	NA	NA
79668	0,0333047	0,0559162	0,0415716	0,111524	0,057277	0,188371	0	0,329853	NA	NA	0,0515671	0	0,189746	0,110807	0,129242	0,127303	NA	NA	NA	NA	NA
79676	0,103319	0,0982199	0,090076	0,320936	0,0652306	0,464414	0	0,384762	NA	NA	0,0889187	0,102271	0	0,18596	0,0973712	0,429313	NA	NA	NA	NA	NA
79703	0,0565354	0,0474538	0,0832038	0	0,126869	0,0868055	0	0,157823	NA	NA	0,119006	0	0	NA	0	0,219217	NA	NA	NA	NA	NA
79718	0,019042	0	0	0	0	NA	NA	0,181607	NA	NA	0,0106591	0,0215948	0	0	0	0	NA	NA	NA	NA	NA
79727	0,04586	0,069146	0,0556794	0,109149	0,233102	NA	0	1,07479	NA	NA	0,0290169	0,0283749	0	0,0853686	0	NA	NA	NA	NA	NA	NA
79738	0,358679	0,339506	0,670778	0,634743	0,67705	0,352972	0,35472	0,80936	NA	NA	0,654099	0,56919	0,298885	1,19479	1,45032	NA	NA	NA	NA	NA	NA
79780	0,224487	0,255257	0,276532	0,909023	0,214383	0,520904	0	0,828926	NA	NA	0,390071	0,364799	0,40176	0,689669	NA	1,04105	NA	NA	NA	NA	NA
7980	0,483196	0,397059	1,14654	0,794337	0,337849	0,350502	NA	2,48059	NA	NA	0,612739	0,831237	0,335394	0,773463	NA	0,173359	0	NA	NA	NA	NA
79817	0,0190544	0	0	0	0,19865	0,406468	NA	0,609758	NA	NA	0,0490606	0	0	0	NA	0	NA	NA	NA	NA	NA
79874	0,0704187	0,118526	0,105918	0,0777685	0,0632428	0,408031	0	0,320135	NA	NA	0,0861086	0,14722	0,0524312	0,121314	0	NA	NA	NA	NA	NA	NA
79877	0,0356394	0,0680472	0,148849	0	0	NA	0	0,201786	NA	NA	0,134431	0,0455929	0,0376029	0	0	0,802383	NA	NA	NA	NA	NA
79933	0,161517	0,257	0,293087	0,422767	0,233388	0,663996	0,399267	0,557076	NA	NA	0,214295	0,122947	0,0700395	0,320748	0	0	NA	NA	NA	NA	NA
79980	0,39569	0,664869	0,724126	1,21373	1,27612	NA	NA	0,477862	NA	NA	0,449392	0,380604	0,130818	0,362842	0	0,362376	NA	NA	NA	NA	NA
79989	0,0302531	0,034214	0,107756	0,233993	0,21196	0	0	0,71092	NA	NA	0,117569	0,57916	0	0,209803	0	0,402101	NA	NA	NA	NA	NA
79993	0,128154	0,0628057	0,0656156	0,234695	0	NA	NA	0,652241	NA	NA	0,065615	NA	0,231542	0,0944311	0,180755	0	NA	NA	NA	NA	NA
80021	0,217041	0,420182	0,30365	0,24047	0,117376	0	0	0,520634	NA	NA	0,4562	0,448364	0,137119	1,33849	NA	0,188662	0	NA	NA	NA	NA
80059	0,0388401	0,0255085	0,0889642	0,22351	0,199092	0,0740885	0	0,58492	NA	NA	0,120615	0,87508	0,196378	0	0,828949	0,247211	NA	NA	NA	NA	NA
80135	0,0381348	0,0968435	0,248445	0,253817	0,227237	0,348194	0	2,35075	NA	NA	0,210095	0,121876	0	0,325344	NA	0	NA	NA	NA	NA	NA
80155	0,0221436	0,0686497	0,0207564	0	0,0372184	0,329777	0	0,327271	NA	NA	0,0154292	0	0,280495	0	NA	0,164496	NA	NA	NA	NA	NA
80196	0,115412	0,112379	0,157126	0,391312	0,318964	0,376175	NA	0,62399	NA	NA	0,125106	0,290301	0,0606273	0,27656	0	0,451542	NA	NA	NA	NA	NA
8022	0,0869263	0,0417177	0,0756951	0,0331846	0,477997	0,209724	0,324658	0,332507	NA	NA	0,0301666	0,0239849	0	0,210174	0	0	NA	NA	NA	NA	NA
80262	0,059715	0,0255919	0,0494557	0,118562	0,40901	0,136147	0	0,347438	NA	NA	0,0243156	0,0691997	0,126718	0	NA	0	NA	NA	NA	NA	NA
80271	0,301456	0,242967	0,303537	0,44081	0,223038	0,348742	0,137987	0,539894	NA	NA	0,221479	0,133668	0,0679275	0,0821602	NA	0,693187	0	NA	NA	NA	NA
80315	0,0303869	0,0175467	0,105304	0,0490239	0	0	0	0,530488	NA	NA	0,0178413	0,084931	0	0	0	0	0	NA	NA	NA	NA
80347	0,130887	0,31288	0,190606	0,155266	0,136706	0,118343	0,382579	0,447649	NA	NA	0,0931834	0,208959	0	0,208311	0	0,102787	NA	NA	NA	NA	NA
80351	0,0391807	0,0279781	0,022401	0,026567	0,0189914	0	0	0,269802	NA	NA	0,0270804	0	0	0,178419	0	0	NA	NA	NA	NA	NA
8045	0,2566	0,166512	0,192075	0,327225	0,570018	0,413429	0,113361	1,16928	NA	NA	0,280377	0,190913	0,0565917	0,371287	0,373449	0,16757	NA	NA	NA	NA	NA
80745	0,275765	0,336612	0,144893	0,449429	0,460596	0,12936	0,108628	0,652046	NA	NA	0,441543	2,01262	0,217076	0,320804	NA	0,326799	NA	NA	NA	NA	NA
81029	0,0162878	0,0108101	0,0357906	0,135042	0,0451443	0,0459814	0	0,126739	NA	NA	0,0293163	0,0895916	0	0,0525942	0	0,021442	NA	NA	NA	NA	NA
81034	0,167536	0,0847453	0,0836975	0,127201	0,0554062	0,275987	0	0,458425	NA	NA	0,0773328	0,394155	0,144357	0,139051	NA	0	NA	NA	NA	NA	NA
811	0,0278157	0,0382548	0,0758151	0	0,0310657	0,252503	NA	0,219945	NA	NA	0,0761064	0,0425668	0,0327684	0	0	0	NA	NA	NA	NA	NA
8153	0,00923588	0,0549853	0,0544115	0	0,676073	0,446224	0	0,441309	NA	NA	0,0549549	NA	0	0	NA	0	NA	NA	NA	NA	NA
81550	0,146537	0,122599	0,226344	0,205918	0,314068	0,270997	0,549907	0,379937	NA	NA	0,236621	0,421428	0,196306	NA	0	0	0	NA	NA	NA	NA
81551	0,00511715	0,0150525	0,128576	0	0,261284	NA	NA	0,128648	NA	NA	0	0	0	0	0	0	NA	NA	NA	NA	NA
81566	0,0856553	0,18907	0,0800634	0,132876	0,163424	0,0974783	0,393678	0,737399	NA	NA	0,033071	0	0,120184	0	0,40019	0	NA	NA	NA	NA	NA
8178	0,0922832	0,154742	0,11249	0,0847734	0,075485	0,16842	0,247227	0,334133	NA	NA	0,0264756	0,0197801	0,0362801	0,154194	NA	0	NA	NA	NA	NA	NA
81894	0,0461045	0,0768727	0,166087	0	0,400274	0	NA	0,163068	NA	NA	0,0272677	0	0	0	NA	0	NA	NA	NA	NA	NA
821	0,077536	0,147804	0,0445021	0,0672089	0,0992372	NA	0	0,547555	NA	NA	0,0565777	0,035112	0,0694866	0	0	0,271934	0	NA	NA	NA	NA
8313	0,0782811	0,10507	0,0927776	0,167518	0,0776122	0,0924071	0,0929462	0,42215	NA	NA	0,0547949	0,0257312	0	0,168205	0	0,161759	0	NA	NA	NA	NA
83483	0,0678303	0,320506	0,165107	0,103469	0,193234	0,0884022	0	0,401112	NA	NA	0,103006	0,615621	1,40475	0,222377	0,222707	0,0891732	NA	NA	NA	NA	NA
83729	0,220116	0,321179	0,390324	0,274969	0,197504	1,35682	0,907581	2,48576	NA	NA	0,274826	0,743296	0,193673	NA	0	0,225783	NA	NA	NA	NA	NA
83743	0,0743223	0,0967738	0,106624	0,0615364	0,0502124	0,129097	0	0,458586	NA	NA	0,0379762	0,094201	0,0703021	NA	0	0,307709	NA	NA	NA	NA	NA
83759	0,0419073	0,0324769	0,0838972	0	0,147041	NA	0	0,905365	NA	NA	0,0677051	0	0	0	0	0	NA	NA	NA	NA	NA
8394	0,109449	0,169382	0,0880657	0,175884	0,146287	0	0	0,271592	NA	NA	0,0332453	0,251182	0,00709174	0	0	NA	0	NA	NA	NA	NA
83989	0,0664736	0,152545	0,0202794	0,0330451	0	0,616997	NA	0,689073	NA	NA	0,0452869	0,146283	0	0	NA	0,152038	NA	NA	NA	NA	NA
84064	0,0927817	0,0913726	0,208459	0,0733593	0	0,825697	NA	0,541288	NA	NA	0,211185	0,713007	0,283151	0	NA	0,82452	NA	NA	NA	NA	NA
8406	0,0531734	0,0587114	0,100293	0,0512283	0,197076	0	0	0,747698	NA	NA	0,0447146	0	0	NA	0	0	NA	NA	NA	NA	NA
84071	0,208885	0,307499	0,395635	0,390233	0,406554	0,536584	0,0774695	0,857774	NA	NA	0,313351	0,32003	0,432638	0,314503	0,158049	0,776689	NA	NA	NA	NA	NA
84080	0,115539	0,217283	0,0934606	0,138296	0,35448	0,181822	0,112209	0,506313	NA	NA	0,127341	0,111268	NA	0,0606873	1,18286	0	NA	NA	NA	NA	NA
84164	0,140563	0,101997	0,156411	0,0794443	0,696298	NA	NA	0,54123	NA	NA	0,214299	0,0780101	0,0759171	0,0748783	0,171171	NA	NA	NA	NA	NA	NA
8416	0,191778	0,200216	0,472605	0,723896	1,06908	1,06475	NA	2,74661	NA	NA	0,414431	0,537877	0,413367	0,139639	0,466042	0	NA	NA	NA	NA	NA
84206	0,0132153	0,0228828	0,0158023	0,0116864	0,046047	0,215651	0,14384	0,194395	NA	NA	0	0,0712908	0	0,0307956	0	0,0727949	NA	NA	NA	NA	NA
84248	0,0461644	0,358366	0,155235	0,107075	0,0645198	1,19246	0	0,507096	NA	NA	0,261357	0,0417666	0,198835	NA	0	0	NA	NA	NA	NA	NA
8424	0,0776677	0,0737464	0,338337	0,154952	0,309876	0	0	0,556814	NA	NA	0,204899	0,469965	0,0556978	0,354522	0	0	0	NA	NA	NA	NA
84253	0,0792596	0,140865	0,120235	0,207789	0,0777688	0,127006	0,201251	0,335658	NA	NA	0,0867298	0,112591	0,0456637	0,123862	0,138202	0,000100348	NA	NA	NA	NA	NA
84261	0,0982416	0,078931	0,486965	0,642607	0,171385	0,14314	0,0997442	0,298666	NA	NA	0,274288	0,27188	0,308299	0,297128	0	NA	0,294634	NA	NA	NA	NA
84274	0,189409	0,247943	0,338341	0,317206	0,127025	0,791624	0,394273	1,12578	NA	NA	0,191727	0,19821	NA	0,132519	NA	NA	NA	NA	NA	NA	NA
8434	0,062918	0,0984565	0,12363	0,0854869	0,0572991	0,258173	1,53336	0,569051	NA	NA	0,125371	0,0851779	0,08068	0	0,186897	0	NA	NA	NA	NA	NA
8445	0,0367505	0,0657454	0	0,0436054	0	0,111903	0	0,179222	NA	NA	0,0140495	0,158098	0	0	0	0	NA	NA	NA	NA	NA
84553	NA	NA	NA	0,0615745	0,0925973	0	0	0,744643	NA	NA	0	NA	0	0	0	0	0	NA	NA	NA	NA
84570	0,120546	0,174886	0,325023	0,285033	0,500201	0,30905	0,893529	0,500727	NA	NA	0,0496128	0,154077	0,0665518	0,147327	NA	0,43089	NA	NA	NA	NA	NA
84614	0,0818187	0,0918685	0,199903	0,0796122	0	0	0	0,144475	NA	NA	0,076611	0	0	0,272126	NA	0	NA	NA	NA	NA	NA
84650	0,308886	0,31037	0,216501	0	0,288509	0	0	0,669601	NA	NA	1,45668	0,229255	0,428463	0,30204	0	NA	NA	NA	NA	NA	NA
84691	0,344401	0,400287	0,655765	0,310065	0,90699	0,291754	1,39833	0,59366	NA	NA	0,286376	0,13988	0,664189	0,580392	0,371606	1,26886	NA	NA	NA	NA	NA
84708	0,112766	0,176579	0,367226	0,186369	0,202069	0,255775	0,125784	1,19671	NA	NA	0,132527	0,280641	0,0503872	0,0632249	0,321811	0,106962	NA	NA	NA	NA	NA
84720	0,170659	0,270132	0,329082	0,347952	0,179038	0,187818	0,176879	0,353586	NA	NA	0,238388	0,226145	0,136628	1,0458	0,504308	0,285778	NA	NA	NA	NA	NA
84787	0,21293	0,111926	0,6488	0,15823	0,0980631	0,145992	NA	0,125466	NA	NA	0,117326	0,204796	1,37025	0,0552482	0	0	0	NA	NA	NA	NA
84881	0,22936	0,247396	0,405122	0,398987	0,407588	0,355733	0,132211	1,0309	NA	NA	0,378147	NA	8,10333	0,76851	0,572139	0,400291	NA	NA	NA	NA	NA
84901	0,281658	0,244423	0,407077	0,373759	1,92989	0	0,591274	2,38655	NA	NA	0,334646	0,876689	0,234853	0,420869	0	0,593302	NA	NA	NA	NA	NA
84911	0,203327	0,194371	0,262907	0,124131	0,178009	0	NA	0,86319	NA	NA	0,557273	NA	0,088554	0,443935	0,367933	0	NA	NA	NA	NA	NA
84919	0,372879	0,556466	0,434684	0,589324	0,646781	2,39635	1,21337	0,9557	NA	NA	0,666882	0,25956	1,59255	0,775004	0,844752	2,41045	0	NA	NA	NA	NA
8491	0,0215845	0,0894991	0,10256	0,0220817	0	0,0566362	0	0,33213	NA	NA	0,0660996	0,19895	0	0,152836	0	0,833823	NA	NA	NA	NA	NA
85313	0,0371155	0,0485989	0,112615	0,0951637	0	NA	0	1,31967	NA	NA	0,0286375	0	0,0579107	0	NA	0,104098	NA	NA	NA	NA	NA
85329	0,312167	0,309457	0,446893	0,10097	0,376097	0,15065	0,382697	0,670055	NA	NA	0,615455	0,110003	NA	0,377656	0	NA	NA	NA	NA	NA	NA
8539	0,0124949	0,107735	0	0	0	0,0750754	0	0,523962	NA	NA	0,0704291	0	0	0	0	0	NA	NA	NA	NA	NA
8544	0,0550274	0,120532	0,101147	0,175302	0	0	NA	0,883581	NA	NA	0,0665667	0	0	0	0	0,380862	NA	NA	NA	NA	NA
8560	0,105514	0,180837	0,131291	0,199613	0,112205	0,112763	0	0,83939	NA	NA	0,268366	5,0509	0,165686	0	NA	0,16957	NA	NA	NA	NA	NA
8638	0,18581	0,342983	0,387994	0,414097	0,29584	0,549405	1,51743	0,496718	NA	NA	0,373995	0,529464	0,265287	0,634623	0,275693	NA	NA	NA	NA	NA	NA
8697	0,0558507	0,00672827	0,0812771	0,11127	0,11526	0	0	0,355771	NA	NA	0,0908647	0,0387355	0,0382055	0,126659	0	0,137776	NA	NA	NA	NA	NA
8703	0,0355743	0,0632482	0,108752	0,153923	0,214511	0	0	0,75899	NA	NA	0,0247457	0,066254	0	0,143321	0	0,100082	NA	NA	NA	NA	NA
87178	0,0747963	0,118728	0,143015	0,170918	0,259718	0,469134	0	0,406799	NA	NA	0,0956114	0,0470242	0,308715	0,0569016	0	NA	NA	NA	NA	NA	NA
8717	0,137787	0,167101	0,203258	0,143517	0,11312	0,138204	NA	0,415186	NA	NA	0,0853829	0,0832551	0,110826	0	NA	0	NA	NA	NA	NA	NA
8774	0,0161199	0,0457591	0	0,167786	0	0	NA	0,419997	NA	NA	0,0191711	0	0	0	NA	0	NA	NA	NA	NA	NA
8811	0,0501389	0,0663341	0,0797394	0,0630219	0,120489	0,0926433	0,38787	0,731184	NA	NA	0,0802096	0,169071	0,139142	0,366026	0,197028	0,189456	NA	NA	NA	NA	NA
8816	0,133504	0,20413	0,135404	0,157759	0,0831297	0,255691	0,109993	0,43736	NA	NA	0,0773705	0,0420085	0,158666	0,141922	0,384913	0	NA	NA	NA	NA	NA
8842	0,411047	0,42866	0,493292	0,389067	0,136854	0,239234	0,0839446	0,453664	NA	NA	0,438892	0,217871	0,440984	0,119472	0	0,766078	NA	NA	NA	NA	NA
8856	0,175818	0,143157	0,244537	0,167505	0,317245	0	0,432121	0,238907	NA	NA	0,784657	0,132969	0,342987	0,210807	0	NA	NA	NA	NA	NA	NA
886	0,0539127	0,0988444	0,0507248	0,132471	0,0996564	0	NA	0,49467	NA	NA	0,0612698	0,255206	0	0,196774	0	0,279032	NA	NA	NA	NA	NA
8880	0,0144096	0	0	0,0477433	0,032706	0	NA	0,384956	NA	NA	0	0,0384357	0	0	0	0,338294	NA	NA	NA	NA	NA
8886	0,104366	0,160894	0,173693	0,18572	0,133216	0,205523	0,638433	0,507755	NA	NA	0,108802	0,0767523	0,231592	0,0892645	0	0,685754	NA	NA	NA	NA	NA
8891	0,104443	0,444535	0,172366	0,333778	0,485171	0	0,0970522	2,34898	NA	NA	0,210198	0,0858427	0	0,06818	0	0,392901	0	NA	NA	NA	NA
8899	0,0489529	0,0701851	0,0539441	0,238737	0,0814166	0	0	0,32395	NA	NA	0,0527848	0	0,0311734	0	0	0	NA	NA	NA	NA	NA
8906	0,145799	0,213748	0,49671	0,208937	0,294716	0,394604	0,418473	1,9787	NA	NA	0,081003	0,82726	0,45096	1,193	1,46143	0,27956	NA	NA	NA	NA	NA
8909	0,0920941	0,123543	0,168403	0,271292	0,511717	0,0848186	NA	0,922119	NA	NA	0,403537	0,360994	0,0877661	0,35563	0	0,917489	NA	NA	NA	NA	NA
8910	0,0788372	0,0207308	0,0709779	0	0,129033	0	0	0,372428	NA	NA	0	0,0335992	0,403084	0	0	0	NA	NA	NA	NA	NA
89781	0,306143	0,472027	0,383854	0,62523	0,60893	0,993892	0,486776	0,94395	NA	NA	0,385522	0,892576	0,296045	0,20124	0	0,425702	NA	NA	NA	NA	NA
89869	0,222201	0,239642	0,175946	0,405297	0,224648	0	0,0589634	0,460197	NA	NA	0,30684	0,508471	0,627805	0,289876	NA	0,29044	NA	NA	NA	NA	NA
8993	0,187548	0,329944	0,651023	1,50888	0,711446	0,568225	0,172233	0,512599	NA	NA	0,194094	0,644147	0,928717	0,651437	0	2,76975	NA	NA	NA	NA	NA
90249	0,0210921	0,0344324	0,0257284	0,0232661	0,0110219	0,077558	0,0397698	0,31513	NA	NA	0,0116855	0	0	0,0252285	NA	0,100222	0	NA	NA	NA	NA
90268	0,117151	0,189214	0,129571	0,145399	0,123283	0,185641	NA	0,246353	NA	NA	0,065854	0	0,194888	0,581022	0	0,745447	NA	NA	NA	NA	NA
9039	0,00692754	0,0479196	0,0353278	0	0	NA	0	0,557028	NA	NA	0	0,121455	NA	0	0	NA	NA	NA	NA	NA	NA
90441	0,155453	0,156702	0,249779	0,128005	0,203436	0,299476	0,842637	0,544914	NA	NA	0,28727	0,0922161	0,154144	0,0976633	NA	0,222698	NA	NA	NA	NA	NA
90634	0,183337	0,150094	0,695727	0,812682	0	NA	NA	NA	NA	NA	0,365749	0,0988228	0,506054	0	0	0,246263	NA	NA	NA	NA	NA
9070	0,00896899	0,131921	0,104767	0,0755575	0,0366248	0,762863	NA	0,684447	NA	NA	0	0,671229	0,0513077	0,0605309	0,624864	0	NA	NA	NA	NA	NA
90806	0,139615	0,139839	0,249165	0,163479	0,0512744	NA	0	1,7207	NA	NA	0,216951	NA	0,16482	0,126576	0	0	NA	NA	NA	NA	NA
9092	0,0282119	0,0290295	0,0467836	0,13974	0,0805967	0,0517543	0,119648	0,242679	NA	NA	0,0259693	0,010448	0	0	0	0	NA	NA	NA	NA	NA
9101	0,148546	0,160977	0,165539	0,164476	0,488133	0,167293	0,674876	0,819951	NA	NA	0,219021	0,17117	0,230126	0,0829309	0,333786	0,333703	NA	NA	NA	NA	NA
9126	0,000772898	0	0	0,0174319	0,020381	0	0	0,0911866	NA	NA	0	0	0	0	0	0	0	NA	NA	NA	NA
91404	0,0137716	0,0134607	0	0	0	NA	0	0,318941	NA	NA	0,0246811	0,0569749	0	0	0,105703	0	0	NA	NA	NA	NA
91647	0,136995	0,0929146	0,022168	0,500855	0,324655	0,159109	NA	0,839135	NA	NA	0,257643	0,086333	0	0	0	0	NA	NA	NA	NA	NA
9166	0,0118434	0,0947111	0,20116	0,187971	0,19108	NA	0	1,48997	NA	NA	0	0,675423	0	0	NA	NA	NA	NA	NA	NA	NA
91949	0,0548259	0,141697	0,195424	0,158429	0,144338	0,406174	0,34238	0,553054	NA	NA	0,177071	0,118688	0,133414	0,12713	0,0547305	0	0	NA	NA	NA	NA
9196	0,0855264	0,106699	0,260635	0,161967	0	0,835945	0,416975	0,580864	NA	NA	0,0417552	0,070456	0	0	NA	0	NA	NA	NA	NA	NA
9202	0,0825644	0,210321	0,296111	0,0166589	0,0859994	0,0491614	0,0819491	0,456656	NA	NA	0,0638737	0,0974956	0,17898	0	0	0,659094	NA	NA	NA	NA	NA
92105	0,0394263	0,140965	0,046557	0	0,0439561	0,429428	0	0,664614	NA	NA	0,06393	0,0421796	0,0997124	0,0663671	0	0	NA	NA	NA	NA	NA
9213	0,108438	0,178438	0	0,178757	0	0,565101	0	0,142654	NA	NA	0,166826	0,0730644	0	0	0	0	0	NA	NA	NA	NA
92241	0,287281	0,561597	0,304475	0,339324	0,562993	0,582273	0,406719	0,633827	NA	NA	0,253091	0,61158	0,244049	0,468119	0	0	NA	NA	NA	NA	NA
92335	0,0546976	0,129281	0,078593	0,0580994	0,109306	0,21593	NA	0,256162	NA	NA	0,0287195	0,0707298	0	0	0	0	NA	NA	NA	NA	NA
92370	0,118319	0,291349	0,133959	0,0865539	0,0764813	0	NA	0,561233	NA	NA	0,0522774	0,0345376	0	0,185122	0	0,384141	NA	NA	NA	NA	NA
9255	0,0984261	0,247038	0,456026	0,323439	0,204178	0,329219	NA	0,556269	NA	NA	0,0986774	0,924966	0,650975	0,0563702	0	0,733353	NA	NA	NA	NA	NA
9261	0,0365143	0,0786375	0,0262045	0,0816117	0	0,199712	0	0,120446	NA	NA	0,0206292	0	0	0	0	0	NA	NA	NA	NA	NA
9270	0,0386447	0	0,0838505	0	NA	NA	NA	0,159455	NA	NA	0,115448	0	NA	0	NA	0	0	NA	NA	NA	NA
92979	0,0551868	0,00956664	0,152132	NA	0,143396	0,18134	NA	0,856964	NA	NA	0	0,0626615	NA	0,125267	0	0,367893	NA	NA	NA	NA	NA
9319	0,0690135	0,0620796	0,129477	0,0577371	0,358861	0,516887	1,59783	0,291029	NA	NA	0,0730556	0,253642	0,0394302	0,183075	0	0	NA	NA	NA	NA	NA
931	0,344448	0,270801	0,369687	0,254848	0,133602	0,38974	0,233015	0,491866	NA	NA	0,563362	0,742203	0,267385	0,170534	0	0,359777	NA	NA	NA	NA	NA
9322	0,0393751	0,141281	0,0867642	0,0345245	0,0535729	0	0,114288	0,489941	NA	NA	0,0406022	0,112142	0,0820493	0,0501155	0	0	NA	NA	NA	NA	NA
9328	0,105134	0,174976	0,0744579	0,0212815	0,160179	0,0523129	0	0,558428	NA	NA	0,100879	0,0374424	0	0	0	0,026368	NA	NA	NA	NA	NA
932	0,510292	0,347246	0,719795	2,77326	1,1468	NA	NA	0,597765	NA	NA	0,959919	0,784996	0,0957556	2,31849	NA	2,00433	NA	NA	NA	NA	NA
933	0,263675	0,554253	0,648368	0,985871	0,425831	1,18498	0,534913	0,464977	NA	NA	0,538804	0,46356	0,61885	0,635393	NA	0,302884	NA	NA	NA	NA	NA
93436	0,0650797	0,128556	0,247924	0,258664	0,165509	0,227075	0,15025	0,339741	NA	NA	0,110995	0,882962	0,0711421	0,166686	0,453632	0,144874	NA	NA	NA	NA	NA
9343	0,0122048	0	0	0	0,0912971	0	0	0,117727	NA	NA	0	0	0	0	0,400109	0	NA	NA	NA	NA	NA
9356	0,090377	0,122549	0,153034	0,148163	0,342283	0	0,31651	0,94255	NA	NA	0,222883	0,130489	0,364314	0,0819363	0,195622	0	NA	NA	NA	NA	NA
93587	0,143537	0,231318	0,408983	1,01056	0,913264	0,150607	0	3,09933	NA	NA	0,224679	0,160393	0	0,0751021	0,31175	NA	NA	NA	NA	NA	NA
9370	0,0716836	0,19442	0,275954	0,431613	0,107914	0	0,393074	0,98668	NA	NA	0,136587	0,477794	0,181627	0,380302	0	NA	NA	NA	NA	NA	NA
9394	0,00634041	0,0050182	0,00681844	0	0	0,0944691	0	0,547592	NA	NA	0	0,0188465	0	0	0	0	NA	NA	NA	NA	NA
94005	0,051518	0,115429	0,130379	0,102504	0,323457	0,166835	0,364898	0,941843	NA	NA	0,291269	0	0,263562	0,11151	0,129181	0,729156	NA	NA	NA	NA	NA
94097	0,0289563	0,0180888	0,0760243	0,163524	0,124196	0,453802	0	0,088011	NA	NA	0,0978112	0	0	0	0	0	NA	NA	NA	NA	NA
9429	0,189583	0,195121	0,267425	0,266399	0,446634	0,0652267	0	1,01258	NA	NA	0,209827	0,183548	0,263112	0,297034	0,292997	NA	NA	NA	NA	NA	NA
942	0,652652	0,42609	0,675895	0,360584	0,511251	0,254023	NA	0,514189	NA	NA	2,04325	3,04079	0,929341	0,22455	1,07874	0,345515	NA	NA	NA	NA	NA
9459	0,121611	0,116172	0,1022	0,157452	0,0273008	0	0,623418	0,418412	NA	NA	0,0679115	0,0422463	0,0561304	0,149699	0,186892	0,560053	NA	NA	NA	NA	NA
9466	0,402869	0,376017	0,399556	0,431206	0,270767	0,842887	4,15366	0,644648	NA	NA	0,360846	0,444966	0,287255	0,164697	0,591886	0,940633	0	NA	NA	NA	NA
94	0,0640499	0,155191	0,152785	0,0520758	0,188486	0	NA	0,191295	NA	NA	0,158201	0,0206304	0	0,328164	0,0493375	0	0	NA	NA	NA	NA
950	0,123469	0,161451	0,266078	0,0928127	0,126457	0,193692	0,0760531	0,833692	NA	NA	0,191044	0,0306864	0	0,223261	0	0,392143	NA	NA	NA	NA	NA
9512	0,074936	0,130719	0,101352	0,147466	0,160305	0,874102	0,523033	0,780154	NA	NA	0,13456	NA	0,0419538	0,410935	NA	0,174328	NA	NA	NA	NA	NA
9515	0,0530864	0,0519553	0,0925222	0,143507	0,0756712	0,260886	0,173513	0,906815	NA	NA	0,0773588	0	0,184368	0,114038	0	0	NA	NA	NA	NA	NA
9529	0,0471393	0,0463561	0,0421184	0,187228	0,111382	0	0,190165	0,309268	NA	NA	0,251044	0,0775854	0	0,259272	0	0,189723	NA	NA	NA	NA	NA
9530	0,159111	0,341564	0,0756258	0,411193	0,351859	0,394387	0	0,783832	NA	NA	0,204726	0,493583	0,192089	0,144392	0	0	NA	NA	NA	NA	NA
953	0,208746	0,586017	0,294852	0,1774	0,402334	0,36032	0,182767	1,17697	NA	NA	0,598935	0,27362	0,0740337	0,772073	0	0,399385	NA	NA	NA	NA	NA
9550	0,0906373	0,156755	0	0	0	NA	NA	0,355627	NA	NA	0,0955777	0	0,650144	0	0	0	NA	NA	NA	NA	NA
9562	0,140436	0,353427	0,161959	0,18807	0,252172	0	0,285013	1,03364	NA	NA	0,231933	0,170859	0,555499	0,229774	0,423376	0,306504	NA	NA	NA	NA	NA
956	0,258365	0,247949	0,388845	0,139853	0,307967	0,095268	0	1,15611	NA	NA	0,174447	0,0765293	0	0,30202	0,193104	0,192142	NA	NA	NA	NA	NA
9578	0,0465832	0,0434467	0,0819303	0,0312829	0,0357653	0,0805032	0,183684	0,21782	NA	NA	0,0807012	0,101619	0,0263471	0,0233427	0	0,385505	NA	NA	NA	NA	NA
9603	0,340328	0,421315	0,634515	0,514393	0,699551	0,768716	0,544578	1,32955	NA	NA	0,53265	0,388433	0,741731	0,176567	NA	0,516348	0	NA	NA	NA	NA
9628	0,0389792	0,00790461	0	0,0811687	0	0	0	0,672363	NA	NA	0,0355972	0,0641539	0	0,147352	0	0	NA	NA	NA	NA	NA
9635	0,314598	0,258286	0,337789	0,34824	0,602204	0,167987	1,57052	0,717452	NA	NA	0,223924	1,06629	0,21225	0,517591	0,726565	1,37371	0	NA	NA	NA	NA
9646	0,018092	0,0173619	0,070765	0,0364352	0,0695568	0,214661	0	0,275241	NA	NA	0,0222907	0,122239	0,00946645	0,0994941	0	0	0,312625	NA	NA	NA	NA
9665	0,169376	0,147205	0,240983	0,130968	0,236772	0,202513	0,10214	0,543195	NA	NA	0,137675	0,10815	0,137368	0,229783	0,277546	0	NA	NA	NA	NA	NA
9672	0,158742	0,216579	0,268878	0,180172	0,314165	0,315893	0,157676	0,665961	NA	NA	0,0895537	0,235786	0,0605403	0,212259	0	0,402638	NA	NA	NA	NA	NA
9677	0,124335	0,179908	0,203864	0,267628	0,209481	0,104396	0,230759	0,677108	NA	NA	0,136794	0,207415	0,308492	0	0,383161	0,418899	NA	NA	NA	NA	NA
9683	0,180603	0,271907	0,239399	0,20153	0,384107	0,377443	1,14078	0,986865	NA	NA	0,400735	0,257101	0,268371	0,0585008	0,379426	0,189074	NA	NA	NA	NA	NA
9692	0,224929	0,528949	0,982669	0,643471	0,472453	0,490125	0,512531	0,667206	NA	NA	0,10772	0,911139	1,36434	1,7469	0,347009	0,367762	NA	NA	NA	NA	NA
9699	0,0496539	0,0753831	0,116851	0,042348	0,0485864	0,225821	0	0,649251	NA	NA	0,0890163	0,0570588	0,0980105	0,0705563	0	0,220149	0	NA	NA	NA	NA
9709	0,117656	0,134335	0,269142	0,147305	0,123937	0,422146	0	0,42072	NA	NA	0,19864	0,593454	0,319228	0,436249	0	0	NA	NA	NA	NA	NA
9728	0,0989705	0,0980641	0,124542	0,0465792	0,207623	0	0,174667	0,373799	NA	NA	0,195597	0,205928	0,0694986	0	0	0	NA	NA	NA	NA	NA
9748	0,149336	0,212368	0,232375	0,248729	0,272584	0,701361	0,360762	0,593975	NA	NA	0,277367	0,301415	0,246268	0,232034	0,196962	0,178499	NA	NA	NA	NA	NA
9777	0,0543318	0,0263338	0,0241966	0	0	NA	0	0,0883065	NA	NA	0,0171136	0,0173466	0	0	0	0	NA	NA	NA	NA	NA
9788	0,0496137	0,0522968	0,0612704	0,0787212	0,0292196	0,0943424	0,319357	0,658545	NA	NA	0,00797033	0	0,0946719	0	0	0	0	NA	NA	NA	NA
9791	0,0299712	0,0609497	0,0772228	0,0476403	0,116826	0	0	0,18772	NA	NA	0,0283026	0,0908146	0	0	0	0	NA	NA	NA	NA	NA
9819	0,233374	0,258487	0,348257	0,203212	0,500725	0,986281	0,136635	0,589423	NA	NA	0,126517	0,868072	1,36046	0,134509	0,55902	0,258992	NA	NA	NA	NA	NA
9859	0,10157	0,109211	0,133808	0,106244	0,0198907	0,627293	0,0797418	0,705184	NA	NA	0,205062	0,143829	0,451422	0,101706	0,0554381	0,160393	0	NA	NA	NA	NA
9868	0,0929555	0,0802419	0,0798334	0,094293	0,0992349	0	0,1882	0,252879	NA	NA	0,0638881	0,107458	0,2826	0	0	0	NA	NA	NA	NA	NA
9879	0,0113611	0,0510842	0,00849188	0,0703786	0,0480858	0	0	0,0994032	NA	NA	0	0	0	0	0	0	NA	NA	NA	NA	NA
990	0,219724	0,35221	0,484108	0,420651	0,410453	0,321825	NA	0,74027	NA	NA	0,241399	0,738782	0,0780452	0,443155	0	NA	NA	NA	NA	NA	NA
9912	0,0832296	0,0707955	0,0676877	0,0174915	0,0923613	0,935379	0,493025	0,15624	NA	NA	0,0346399	0,305539	0,057725	0,0811341	0	0,193429	NA	NA	NA	NA	NA
991	0,0671414	0,0157343	0,128057	0,02341	0	0	NA	0,301329	NA	NA	0,0931044	0	0	0,214922	0	0	0	NA	NA	NA	NA
993	0,24261	0,105695	0,161199	0,121397	0,15716	0,50184	0,25118	0,319985	NA	NA	0,410393	0,113063	0,281683	0	NA	0	NA	NA	NA	NA	NA
9941	0,172424	0,176631	0,29204	0,128454	0,917933	0,397404	0,39645	0,721526	NA	NA	0,105863	0,384629	0,180356	0,220485	NA	NA	NA	NA	NA	NA	NA
9987	0,0279552	0,181805	0,123012	0,0898473	0	0,584158	0	0,497888	NA	NA	0	0	0	0,394409	NA	0	NA	NA	NA	NA	NA
10838	0,051943	0,142483	0,169235	0,0715273	0,172166	0,180571	NA	0,0518856	NA	NA	0,062288	0,116352	0,0782182	0,0324527	0	0,0642842	NA	NA	NA	NA	NA
122809	0,121057	0,16078	0,132996	0,126758	0,191727	0	NA	0,509858	NA	NA	0,217665	0,224004	0	0	0	0,342873	NA	NA	NA	NA	NA
1230	0,118464	0,399106	0,54431	0,815564	0,33298	0,0759692	NA	0,495561	NA	NA	0,151044	0,170974	0,433349	0,127805	0	0	NA	NA	NA	NA	NA
139221	0,196955	0,367915	0,480649	0,398578	0,405063	0,645972	1,19697	0,261869	NA	NA	0,49648	0,601526	1,07636	0,292115	0,539528	0,89487	NA	NA	NA	NA	NA
139760	0,227497	0,722383	0,167963	0,38787	0,117026	0,188769	NA	0,970526	NA	NA	0,343955	1,04317	0,192615	1,49479	0,772997	0,384046	NA	NA	NA	NA	NA
140701	0,0450821	0,0694284	0,197962	0,164548	0,214789	0,192487	0,173281	0,606658	NA	NA	0,0574946	0,15706	0,459568	0,165047	0,375036	NA	0,348383	NA	NA	NA	NA
164127	0,21964	0,38831	0,291582	0,129233	0,607891	0,570602	0,28738	0,5111	NA	NA	0,250955	0,233842	0,0891732	0,338	0,616204	0,542926	0	NA	NA	NA	NA
1816	0,0526616	0,200948	0,0517044	0,0952762	0,115021	0,134075	0,151636	0,101992	NA	NA	0,149659	0,0362217	0,367303	0,084481	NA	0,269202	NA	NA	NA	NA	NA
22890	0,046745	0,112304	0,0838586	0,12395	NA	0	0	0,554624	NA	NA	0,014559	0,0854332	0	0,102623	NA	0	NA	NA	NA	NA	NA
2290	0,0242695	0,0120905	0,0724062	0	0,211953	0,0282625	NA	0,0219861	NA	NA	NA	0,0683832	0	0	0	0	NA	NA	NA	NA	NA
2838	0,231163	0,120329	0,303127	0,0925715	0,0628796	0,381697	0	1,00198	NA	NA	0,3218	0,2452	NA	0,0939914	NA	0	NA	NA	NA	NA	NA
3351	0,0593534	0,0685691	0,0836043	0,138712	0,0963691	0,139299	0	0,175781	NA	NA	0,10447	0,335529	0,0449325	0	0,270579	0	NA	NA	NA	NA	NA
339398	0,0447513	0,158801	0,118516	0,0297421	0,261459	0,295586	0	1,10618	NA	NA	0,144088	0,0510033	0,212648	0,0602998	1,29495	0,177079	NA	NA	NA	NA	NA
353345	0,160491	0,27715	0,217342	0,555538	0,283483	0,106349	NA	0,519984	NA	NA	0,475478	0,955164	0,166323	0	NA	0,431354	NA	NA	NA	NA	NA
390437	0,0777254	0,0745381	0,181486	0,789127	0,58871	0,331201	1,24363	1,6166	NA	NA	0,177005	0	0,359895	0,965858	0,903657	NA	0,888267	NA	NA	NA	NA
401498	0,0374594	0,0667499	0,117599	0,22853	0,220578	0	0	0,840054	NA	NA	0,080915	0,0581721	0,0655439	0,31804	0	0,275667	NA	NA	NA	NA	NA
403341	0,0725996	0,0537839	NA	0	0	0	0	0,155097	NA	NA	NA	0	0	0	NA	0	NA	NA	NA	NA	NA
408263	0,13976	0,170213	0,325777	0,226464	0,64442	0,394332	0	1,34099	NA	NA	0,113187	0,492145	0	0	0	0,769827	NA	NA	NA	NA	NA
448834	0,284863	0,605914	0,539404	0,642547	1,13898	0	NA	1,61444	NA	NA	0,923381	1,17263	0,48749	2,8253	1,09351	0,675727	0	NA	NA	NA	NA
4675	0,200325	0,3198	0,459147	0,268265	0,619539	NA	0,316008	0,695453	NA	NA	0,186979	1,56092	0,363275	0	NA	NA	NA	NA	NA	NA	NA
4762	0,0421387	0,0814618	0,134988	0,298839	0,225737	0	0,346107	2,08286	NA	NA	0,221016	0,224092	0	0,166866	0	0,346657	NA	NA	NA	NA	NA
51209	0,0207362	0	0	0	0	NA	NA	0,314298	NA	NA	0,0445957	0	0	0	NA	0	NA	NA	NA	NA	NA
51554	0,100182	0,132275	0,422534	1,33163	0,125987	0	0,388718	0,128708	NA	NA	0,602293	0,442946	0,330325	0,194979	NA	0,388561	NA	NA	NA	NA	NA
54328	0,0300905	0,0745279	0	0	0	NA	NA	0,477808	NA	NA	0	0	0	0	0	0	NA	NA	NA	NA	NA
57567	0,0196762	0,0161258	0,0116423	0	0,036556	0	0	0,10392	NA	NA	0,00421576	0	0	0,034323	0	0	NA	NA	NA	NA	NA
6035	0,270681	0,205792	0,32644	0,693518	0,0614441	0,246849	0,245323	0,663036	NA	NA	0,355933	0,235016	0,509018	0,173668	NA	0,247904	NA	NA	NA	NA	NA
63943	0,415632	0,442654	0,290253	0,298884	1,03704	0	NA	0,781719	NA	NA	0,393232	0,0182437	0,383143	1,80898	NA	0,445805	NA	NA	NA	NA	NA
64410	0,0338002	0,0129348	0,0252504	0,00641208	0	0	0,0688274	0,308898	NA	NA	0,013003	0	0,0212941	0	0,114342	0	0	NA	NA	NA	NA
719	0,501315	0,722197	0,88132	0,925569	0,670207	0,141259	1,71201	0,344963	NA	NA	0,672637	0,611011	21,1001	0,589613	0,868671	0,639121	NA	NA	NA	NA	NA
7857	0,150985	0,174973	0,356276	0,232822	0,644231	NA	NA	0,229397	NA	NA	0,105955	0,375149	0	0,049034	0	0,284302	0	NA	NA	NA	NA
79156	0,0207876	0,0556918	0,115479	0,0125022	0,0614721	0,752586	0	0,0946574	NA	NA	0,0908871	0,18818	0,0375196	0	0	0,0443759	0	NA	NA	NA	NA
8507	0,00673975	0	0	0	0	0	0	0,105135	NA	NA	0	0	0	0	0	0,0696383	0	NA	NA	NA	NA
85315	0,0304563	0,0188723	0,137182	0	0	0	0	0,216206	NA	NA	0,0434633	0,10183	0	0,0901973	0	0	NA	NA	NA	NA	NA
9023	0,0742188	0,62252	0,354525	0,278028	0,273617	0	0	0,235015	NA	NA	0,124174	0,103474	0,142435	0	0	NA	NA	NA	NA	NA	NA
91523	0,274346	0,341977	0,40704	0,400741	0,419394	0,789928	0,16982	0,262563	NA	NA	0,431906	0,404831	0,842608	0,298985	NA	0,340422	NA	NA	NA	NA	NA
10000	0,00507262	0,0108608	0	0	0	0	0	0,096328	NA	NA	0	0	0	0	NA	0	NA	NA	NA	NA	NA
1019	0,0741238	0,0430166	0,124794	0	0	0	NA	0,218424	NA	NA	0	0	0	0,452665	NA	0	NA	NA	NA	NA	NA
10254	0,147678	0,242477	0,18409	0,0417429	0,328114	0,179038	0,65273	0,706611	NA	NA	0,0991359	0,13456	NA	0	NA	NA	NA	NA	NA	NA	NA
10397	0,027939	0,0131203	0,0286943	0,056721	0,0260993	0	0	0,310897	NA	NA	0,0274695	0,0836877	0	0	0	0,0424683	NA	NA	NA	NA	NA
10430	0,00647923	0,0278503	0,0158229	0	0,144208	0	NA	0,199437	NA	NA	0	0	0	0	NA	0	NA	NA	NA	NA	NA
10478	0,030417	0,0948623	0,0795803	0,137185	0,326345	0,107701	0	0,744969	NA	NA	0,070538	0,114565	0,413119	0	NA	0,419839	0	NA	NA	NA	NA
10492	0,00597152	0,00972484	0	0	0	0,30417	NA	0,237765	NA	NA	0	0	0	0	0	0	NA	NA	NA	NA	NA
10524	0	0,00703615	0,0145657	0	0,352805	0	0	0,124821	NA	NA	0,0212644	0	0	0,0608406	0	0	NA	NA	NA	NA	NA
10527	NA	NA	0	0,0289338	0	0	0,0674885	0,266442	NA	NA	NA	0	0	0	NA	0	0	NA	NA	NA	NA
10556	0,115362	0,0705272	0,908711	0,0908286	0,139544	0,385248	NA	1,1772	NA	NA	0,171983	0,152802	0	0	NA	1,91968	NA	NA	NA	NA	NA
10558	0,0608705	0,0695118	0,061876	0,264885	0,154708	NA	0,0987826	0,564834	NA	NA	0,0902539	0,0400159	0	0	NA	NA	NA	NA	NA	NA	NA
10803	0,0974397	0,144579	0,0857298	0,0549151	0	0,163883	0	0,799824	NA	NA	0,166283	0,648014	0,545731	0	NA	0	NA	NA	NA	NA	NA
10845	0,0398857	0,0444513	0,0872644	0,023146	0,29442	0,621627	0,694561	0,536932	NA	NA	0,073295	0,0829137	0,154664	0,0512483	NA	0,346233	NA	NA	NA	NA	NA
1101	0,0352715	0,0397776	0,0478285	0,0447058	0,103252	0	0	NA	NA	NA	0,016995	0	0,150425	0	NA	NA	NA	NA	NA	NA	NA
123720	0,344474	0,496642	0,259139	0,234943	0,357692	0,32102	0,206718	1,38719	NA	NA	0,309876	0,344679	0,212698	0,367052	0	0,301725	NA	NA	NA	NA	NA
124220	0,216496	0,648748	0,352301	0,183891	0,869805	1,38235	1,08111	0,402854	NA	NA	0,503514	0,63709	NA	0,595066	NA	NA	NA	NA	NA	NA	NA
124930	0,0217871	0,0180115	0,0383371	0,0451625	0,0209811	0	0	0,0496582	NA	NA	0,0101336	0,0174594	0	0	NA	0,124399	NA	NA	NA	NA	NA
128	0,0904371	NA	NA	NA	NA	0,0986073	0,622625	0,66521	NA	NA	0,145885	NA	0	NA	0,310277	NA	NA	NA	NA	NA	NA
130916	0,358786	0,451877	0,474457	0,39205	0,448838	0,489177	0,680387	0,579524	NA	NA	0,643576	1,29238	NA	0,088434	NA	NA	NA	NA	NA	NA	NA
137868	0,0577194	0,0835225	0,0652548	0,11018	0,273132	0,613175	0	0,591889	NA	NA	0,0288	0	0,450179	0	NA	NA	NA	NA	NA	NA	NA
145282	0,266791	0,520054	0,334872	0,736563	0,792012	NA	0,156162	0,469328	NA	NA	0,454816	0,190362	0,258894	0,974786	NA	NA	NA	NA	NA	NA	NA
148738	0,120798	0,175479	0,218374	0,436681	0,151671	0,443096	1,33662	1,03627	NA	NA	0,0624703	0,247025	0,186862	0	NA	0	NA	NA	NA	NA	NA
148867	0,0547021	0,0862938	0,0750993	0	0	NA	0,746929	0,445671	NA	NA	0,0197732	0,299398	0	0	NA	0,123903	NA	NA	NA	NA	NA
160140	0,281409	0,359957	0,447628	NA	NA	NA	0	NA	NA	NA	0,26968	NA	NA	0,117171	NA	0	NA	NA	NA	NA	NA
163859	0,326393	0,494762	0,473069	0,474953	0,346778	1,78243	0,251538	0,659299	NA	NA	0,215302	0,895578	0,408621	NA	NA	0,37914	NA	NA	NA	NA	NA
1859	0,0187943	0,0302612	0,0453367	0,0928769	0,103993	0	0	0,386609	NA	NA	0	0	0	0	NA	0	NA	NA	NA	NA	NA
1870	0,142196	0,132911	0,153513	0,155073	0,278717	0,0907301	0,145367	0,389192	NA	NA	0,126742	0,0877971	0,105077	0,112951	NA	0,292388	NA	NA	NA	NA	NA
1993	0,0202226	0,0238433	0	0	NA	NA	0	0,218745	NA	NA	0	0	0	0	NA	0	NA	NA	NA	NA	NA
199699	0,436206	0,741885	0,318034	0,457337	0,594341	NA	0	0,561131	NA	NA	0,407485	0,460941	0,441298	0,657833	NA	NA	NA	NA	NA	NA	NA
2027	0,0143811	0,040699	0,0167603	0,280454	0,0519961	0,163477	NA	0,65789	NA	NA	0,0315265	0	0,184819	0,104588	0	NA	NA	NA	NA	NA	NA
2037	0,273766	0,296164	0,282126	0,256077	0,237961	0,293492	0	0,60361	NA	NA	0,161535	0,100224	0,19808	0,117739	NA	0,374119	NA	NA	NA	NA	NA
2040	0,138853	0,0298159	0,302675	0,086952	0,0616159	0	0	0,457673	NA	NA	0,0540351	0,385845	0,216529	0	0,38375	NA	NA	NA	NA	NA	NA
2145	0,0255714	0,0349408	0,0283081	0,0220024	0	0,706789	0	0,219907	NA	NA	0,0437294	0,0111179	0	0,06218	NA	0	NA	NA	NA	NA	NA
2176	0,43527	0,353039	0,322639	0,521531	0,163316	0,726483	0,220619	0,691118	NA	NA	0,459748	0,41632	0,446643	0,363711	0,461429	0,911346	NA	NA	NA	NA	NA
219333	0,0136731	0,0177953	0	0	0	0	0	0,347176	NA	NA	0,0322864	0	0	0	NA	0	NA	NA	NA	NA	NA
221336	0,213232	0,134293	0,167828	0,458582	0	0,692635	0,344251	1,02857	NA	NA	0,0365466	0	0	NA	0	NA	NA	NA	NA	NA	NA
222487	0,171425	0,263078	0,229749	0,323419	0,15027	0,18254	0,297472	0,285957	NA	NA	0,261185	0,401029	0,557313	0,177387	0	0,824328	0	NA	NA	NA	NA
222663	0,0367982	0,0424811	0,110209	0,145665	0,0567955	0,0569826	0	0,681634	NA	NA	0,0817001	0	0,0773324	0,286935	0	0	0	NA	NA	NA	NA
22884	0,025365	0,0189513	0,0398648	0	0,0396404	0,732167	0	0,53974	NA	NA	0,0285756	0	0,113913	0	NA	0,408294	NA	NA	NA	NA	NA
22921	0,166223	0,159135	0,316557	0,0623395	0,358333	0,38669	0,416988	1,68113	NA	NA	0,523364	0,33324	0	0,103735	NA	0	NA	NA	NA	NA	NA
22927	0,136394	0,180139	0,253187	0,367725	0,588085	0,522865	NA	0,26995	NA	NA	0,255427	0,112471	0	0	0	0,135451	NA	NA	NA	NA	NA
22995	0,248241	0,280933	0,464984	0,419878	0,413154	0,52549	0,857254	1,38137	NA	NA	0,390966	0,702284	0,280026	0,625182	NA	1,21615	0,205377	NA	NA	NA	NA
23028	0,0023384	0,0276298	0,0261751	0	0,0650642	0	0	0,152889	NA	NA	0	0,176866	NA	0,174464	0	0,0813871	NA	NA	NA	NA	NA
23474	0,0556842	0,197021	0,313988	0,167388	0	0,556057	0	0,683081	NA	NA	0,0915429	NA	NA	0,295382	0	0	NA	NA	NA	NA	NA
254778	0,200199	0,190779	0,134966	0,258662	0,270388	0	NA	0,52121	NA	NA	0,157863	NA	NA	0,0751891	0,394243	0	NA	NA	NA	NA	NA
2571	0,0456727	0,0460332	0,05706	0	0,0803278	0,389364	1,07824	0,386881	NA	NA	0	0,0372375	0,118832	0,0725602	NA	0	0	NA	NA	NA	NA
25976	0,0967639	0,158654	0,137391	0,0803341	0,173579	0	1,38676	0,275013	NA	NA	0,106604	0,142905	0	0,0555045	NA	0,346208	NA	NA	NA	NA	NA
25998	0,151916	0,168881	0,248231	0,352166	0,423149	NA	0,421376	0,505386	NA	NA	0,0756001	0,431921	0,151664	0,118578	NA	0,340425	NA	NA	NA	NA	NA
26007	0,161519	0,0939571	0,0392171	0,276658	0,030793	0,496463	0	0,958478	NA	NA	0,190733	0,0937358	0,072848	0	0,152928	0	0	NA	NA	NA	NA
2669	0,028358	0,0463521	0,0492204	0	0	0	NA	0,981249	NA	NA	0,118323	0	0,535617	0	NA	0	0	NA	NA	NA	NA
2670	0,0522033	0,0569111	0,235872	0	0	0	0	0,555147	NA	NA	0,0652804	0	0	0,0601848	0	0	NA	NA	NA	NA	NA
27086	0,040252	0,0328624	0	0	0	0	0	0,716583	NA	NA	0	0	NA	0	0	0	NA	NA	NA	NA	NA
27241	0,0937412	0,17249	0,182308	0,233679	0,390941	0	0,191684	0,57235	NA	NA	0,158077	0,136045	0,0949198	0,432814	NA	0,384802	NA	NA	NA	NA	NA
2830	0,034579	0,0431562	0,0701526	0,0691783	0,0303753	0,101054	0	0,840383	NA	NA	0,0351144	0,0470273	0,128238	0,0597697	NA	0	NA	NA	NA	NA	NA
28989	0,0193316	0,0291235	NA	0	0	0	0,0673231	0,132405	NA	NA	0,0966613	NA	NA	0	0	NA	NA	NA	NA	NA	NA
29126	0,361168	0,560234	0,626119	0,826453	NA	0,3469	0	0,240173	NA	NA	0,342376	0,21232	1,6887	0,255956	0,430132	0,192322	NA	NA	NA	NA	NA
29767	0,0766913	0,0286447	0,0550321	0,206525	0,103231	0	0,207526	0,936061	NA	NA	0,0986712	0	0,101922	NA	0	NA	NA	NA	NA	NA	NA
29889	0,132778	0,26364	0,192549	0,256538	0,252072	0,491971	1,4743	1,04137	NA	NA	0,191858	1,27652	0,187028	0,0706763	NA	NA	NA	NA	NA	NA	NA
3145	0,0927267	0,128992	0,128608	0,225984	0,0947259	0	0	0,513474	NA	NA	0,29437	0	0,0658265	0,149612	NA	0	NA	NA	NA	NA	NA
340069	0,436044	0,31837	0,652311	0,292801	0,38135	0,351149	0,34843	1,24561	NA	NA	0,269618	0,314143	2,05719	NA	0,526834	0,265037	NA	NA	NA	NA	NA
346673	0,330309	0,260793	0,46007	0,187237	0,389773	NA	0,638675	0,321181	NA	NA	0,526203	0,236552	0,394237	0,870234	0	0	NA	NA	NA	NA	NA
352999	0,458458	0,271372	0,637562	0,384207	0,326155	0,992379	0	1,43437	NA	NA	0,882118	NA	1,6068	1,99634	0	0	NA	NA	NA	NA	NA
3627	0,250588	2,03586	1,17496	0,356307	NA	0,713681	0	1,08677	NA	NA	0,224318	1,44918	NA	0	NA	0	NA	NA	NA	NA	NA
3832	0,212938	0,16798	0,331867	0,172604	0,375035	0,862127	0,605848	0,646459	NA	NA	0,207857	0,123973	0	0,517303	0	0,155314	NA	NA	NA	NA	NA
387597	0,120516	0,10978	0,142633	0,0689988	0	0,0275787	0	0,397869	NA	NA	0,21112	0,117058	0,000100002	0,097852	NA	0	NA	NA	NA	NA	NA
387718	0,417605	0,427336	0,44304	0,839882	0,681445	0,392554	0,785526	1,55211	NA	NA	0,167996	0,54636	2,00882	0,118438	NA	0,389259	NA	NA	NA	NA	NA
388135	0,101752	0,125095	0,20395	0,0455713	0	0	0	0,4294	NA	NA	0,131495	0	0,10256	0,106078	NA	0,378486	NA	NA	NA	NA	NA
3980	0,152164	0,118344	0,260057	0,245167	0,323382	0,582637	1,63379	0,392762	NA	NA	0,22563	0,155164	0,112536	0,207655	0	0,493565	NA	NA	NA	NA	NA
406	0,0200191	0,0523665	0,0299747	0,115966	0,338353	0	0	0,52537	NA	NA	0,0132151	0,0582414	0	0	NA	0	NA	NA	NA	NA	NA
4298	0,0775012	0,0318014	0,23388	0,0184532	0,245626	0,095347	0,0284093	0,131157	NA	NA	0,0102668	0,0159985	0	0,263197	NA	0,0926541	NA	NA	NA	NA	NA
443	0,144927	0,22033	0,408509	0,115788	0,137226	0	0	0,56175	NA	NA	0,19129	0,0867277	NA	0	0,101966	0	0	NA	NA	NA	NA
4603	0,0749662	0,0618972	0,289436	0,0875185	0,127587	0,290081	0,292154	0,532626	NA	NA	0,152683	0,107034	0,0892918	0,234026	NA	0	NA	NA	NA	NA	NA
4665	0,0605819	0,0597452	0,139361	0,0478199	0,0872275	NA	0	0,379316	NA	NA	0,0597627	0	0,220479	NA	NA	NA	NA	NA	NA	NA	NA
4886	0,0331746	0,0678575	0,083307	0,0740442	0,159798	0	0	0,321365	NA	NA	0,146604	0,487076	0	0	NA	0	NA	NA	NA	NA	NA
4915	0,0608941	0,133113	0,0535966	0	0,0472147	NA	0	0,344429	NA	NA	0,0296399	0	0,0357372	0	NA	0	NA	NA	NA	NA	NA
5062	0,0142774	0,00795916	0	0,0136731	0	0,18253	0	0,152137	NA	NA	0,090566	0,0711217	0,152952	0,0841301	NA	0	NA	NA	NA	NA	NA
50640	0,123322	0,292779	0,369773	0,255277	0,168442	0,327764	0,492019	0,544273	NA	NA	0,272718	0,504331	0,776281	0,077855	NA	0	NA	NA	NA	NA	NA
51179	0,357423	0,188899	0,280645	0,377941	0,458159	0,850355	NA	0,566129	NA	NA	0,559552	0,555563	0,468741	0	NA	0,000100877	NA	NA	NA	NA	NA
51400	0,0256378	0,00824744	0	0	0,570081	0	0	1,50083	NA	NA	0,0580284	0	0	0	0	NA	NA	NA	NA	NA	NA
51542	0,111978	0,100585	0,152687	0,0924343	0,0741156	0,140161	0,70483	0,58306	NA	NA	0,181138	0,219583	0,343287	0,0767528	NA	NA	0	NA	NA	NA	NA
5291	0,0314053	0,0375278	0,0829686	0,096094	0,0303193	0,0681042	0,12071	0,287704	NA	NA	0,0686614	0,212228	0,0658321	0,0629419	NA	0	NA	NA	NA	NA	NA
54207	0,022588	0,0781447	0,0592799	0,0184301	0	0	0,133092	0,153393	NA	NA	0,0468482	0	0	0	NA	0,239697	0	NA	NA	NA	NA
54413	0,0197855	0,0360497	0,07084	0	0	NA	0	0,432093	NA	NA	0,0281867	0	0	0	NA	NA	NA	NA	NA	NA	NA
54586	0,523448	0,468253	0,578315	0,74724	0,401958	0,751258	0,894916	1,80372	NA	NA	0,642259	0,937522	0,271716	NA	0,291516	0,594566	NA	NA	NA	NA	NA
54737	0,205733	0,297035	0,296644	0,132478	0,255951	0,0943643	0,272351	0,392095	NA	NA	0,205158	0,107371	0,229273	0,176557	0,181475	0,0632572	NA	NA	NA	NA	NA
54940	0,15514	0,171928	1,18537	0,105952	0,60941	NA	0	0,924143	NA	NA	0,313146	0	NA	NA	0	NA	NA	NA	NA	NA	NA
54953	0,243446	0,247509	0,362536	0,353013	0,142149	0,504373	NA	0,573124	NA	NA	0,179521	1,24033	0,220271	0	NA	NA	NA	NA	NA	NA	NA
55129	0,0598604	0,143554	0,134103	0,190285	0,39947	0	0,133143	0,965476	NA	NA	0,117034	0	0,333734	0	0,0833758	0,141618	NA	NA	NA	NA	NA
55248	0,055115	0,0943116	0,0448592	0,0980319	0,135531	1,252	0,17471	0,56657	NA	NA	0,104773	0,0643032	0	1,02287	0,444779	0,232373	NA	NA	NA	NA	NA
55254	0,078617	0,048827	0,0367302	0	0,532576	0	0	1,33134	NA	NA	0,0185273	0	0	0,446416	0	0	NA	NA	NA	NA	NA
55572	0,303531	0,178776	1,04224	0,947132	0,604514	0,31648	0,397274	1,71986	NA	NA	0,434705	0,483655	0,477246	0,69667	NA	0,404114	NA	NA	NA	NA	NA
55657	0,243905	0,18123	0,468551	0,219006	0,326452	2,37948	0,434683	0,431362	NA	NA	0,423176	NA	0,237781	0,572603	0,661811	0,000100354	NA	NA	NA	NA	NA
55660	0,0404006	0,0515579	0,00816442	0,115457	0,0465422	NA	0	0,0703113	NA	NA	0,00728852	0	NA	0	NA	0,0710752	NA	NA	NA	NA	NA
5566	0,052599	0,0375761	0,0280508	0	0,107026	0	1,48235	0,217509	NA	NA	0	0,0552136	0	0	NA	0	NA	NA	NA	NA	NA
55709	0	0,032054	0	0,0814605	0,045326	0	NA	0,296916	NA	NA	0,166986	0	0	0	NA	0,724826	NA	NA	NA	NA	NA
55776	0,228421	0,242685	0,335704	0,141902	0,466623	0	NA	3,53305	NA	NA	0,267183	0,777425	0,0739654	0,786422	NA	0,440479	0	NA	NA	NA	NA
55791	0,639556	0,527981	0,575496	0,400889	0,944418	0,160804	NA	1,0353	NA	NA	0,399205	0,965644	0,702367	0,365557	NA	NA	0	NA	NA	NA	NA
55796	0,270197	0,451532	0,182983	0,172087	0,12626	1,13376	0	0,379922	NA	NA	0,524104	0,452745	0	NA	0	0,189444	NA	NA	NA	NA	NA
56267	0,15885	0,19938	0,234391	0,193313	0,245844	0,065774	0,440273	0,518675	NA	NA	0,19388	0,0646389	0,665037	0	NA	NA	NA	NA	NA	NA	NA
56339	0,0330828	0,0510672	0,0556779	0,0610775	0	0	0	1,30938	NA	NA	0,0766732	NA	0,146324	0	NA	0	NA	NA	NA	NA	NA
56947	0,0581115	0,10228	0,112431	0,236706	0,268911	0,116341	0,340581	0,818449	NA	NA	0,128823	NA	0,0741159	NA	NA	NA	NA	NA	NA	NA	NA
56951	0,196012	0,44735	0,299332	0,45423	0,796446	NA	0,608922	1,00758	NA	NA	0,195996	0,219631	0,260319	0,844424	NA	NA	NA	NA	NA	NA	NA
56983	0,116348	0,112938	0,120177	0,0414975	NA	NA	NA	0,37228	NA	NA	0,0840675	0,136795	NA	0,130092	NA	0	NA	NA	NA	NA	NA
57184	0,281557	0,31066	0,248043	0,308746	0,191109	0	0	0,787737	NA	NA	0,186518	0,104049	0	0,401274	NA	NA	NA	NA	NA	NA	NA
5729	0,174134	0,249391	0,378551	0,250658	0,5867	0,320785	1,29619	1,12224	NA	NA	0,16837	0,0980336	0,175362	2,68352	NA	0,320179	NA	NA	NA	NA	NA
57406	0,0798203	0,054128	0,0840042	0,0378387	0,161528	0	0,407192	0,949007	NA	NA	0,0278862	0,0893624	0	0,0612813	NA	0	NA	NA	NA	NA	NA
57447	0,0584243	0,154707	0,0553875	0,183631	0	0	NA	0,694709	NA	NA	0,0201977	0	0,889285	0	NA	NA	NA	NA	NA	NA	NA
57862	0,044492	0,306966	0,0858723	0,15739	0	NA	NA	0,281722	NA	NA	0,270198	0	0	NA	NA	NA	NA	NA	NA	NA	NA
5884	0,206766	0,338616	0,394338	0,373181	0,788231	0,143154	0,772961	0,931645	NA	NA	0,188605	0,0696298	NA	0,177015	NA	0,323542	NA	NA	NA	NA	NA
5893	0,281468	0,43547	0,293088	0,250831	0,355995	0,550913	0,874149	0,651495	NA	NA	0,343096	0,573597	0,267268	0,167708	NA	0,552451	NA	NA	NA	NA	NA
5957	0,0489939	0,0639035	0,238687	0,10565	0,0641388	0	0	0,299406	NA	NA	0,389243	0,106453	0,119135	0,0669767	NA	0	NA	NA	NA	NA	NA
6102	0,118741	0,151511	0,378855	0,188677	0,113481	NA	NA	1,02119	NA	NA	0,235919	0	0,131244	0	NA	0,168614	NA	NA	NA	NA	NA
6376	0,424551	0,8102	1,33821	0,446715	1,26759	0,132292	NA	0,365375	NA	NA	0,206071	0,298781	0,556172	0,40029	0	0,255556	0,425042	NA	NA	NA	NA
64123	0,190877	0,139893	0,422888	0,195677	0,174808	2,94435	0,26699	0,797955	NA	NA	0,127589	0,130741	0,0963664	0,216318	0,212116	0	NA	NA	NA	NA	NA
64129	0,0647445	0,100792	0,290368	0,0706516	0,134834	0,26506	NA	0,405316	NA	NA	0,130817	0,0688033	0,085551	0,102095	NA	0	NA	NA	NA	NA	NA
64420	0,318256	0,346305	0,606844	0,32367	0,331926	0,342047	0	0,530083	NA	NA	0,313526	0,24406	0,442188	1,00088	0,830821	0,249634	NA	NA	NA	NA	NA
64426	0,0157329	0,158311	0,100996	0,168105	0	0	0	0,462822	NA	NA	0,012685	0	0	0	NA	0	NA	NA	NA	NA	NA
64806	0,143006	0,188583	0,464157	0,467897	0,921514	1,69771	NA	0,377603	NA	NA	0,236602	7,40947	NA	0	0,94525	3,89581	NA	NA	NA	NA	NA
6487	0,0457166	0,104436	0,0462737	0,279329	0,326218	0,219263	0	0,262123	NA	NA	0,0196463	0	0,000100307	0,219903	NA	NA	NA	NA	NA	NA	NA
64963	0,262142	0,193385	0,600479	0,178516	1,4512	0	0,0783598	0,385039	NA	NA	NA	0,355181	0,657628	0,834276	NA	0	0,387235	NA	NA	NA	NA
65082	0,0205083	0,0211408	0,0518754	0	0,0374658	0,265765	0	0,406932	NA	NA	0,0166647	0	0	0	0	0	NA	NA	NA	NA	NA
6554	0,201503	0,196233	0,324721	0,23608	0,30841	0,15636	0,0624673	0,454969	NA	NA	0,192376	0,81814	0,405287	0	0,54913	0,646565	NA	NA	NA	NA	NA
65993	0,0416419	0,0588214	0,203042	0,429392	0,0419878	NA	NA	0,21219	NA	NA	0,0594777	0,206587	0,115481	0	NA	0,0999369	0	NA	NA	NA	NA
66000	0,268076	0,537019	0,304782	0,436449	0,502804	0,213912	0,441242	0,506454	NA	NA	0,524444	0,36302	0,877195	0,397247	NA	0,750524	0	NA	NA	NA	NA
66005	0,0927846	0,084112	0,189332	0,0836967	0,157377	0,153911	0,152763	0,332615	NA	NA	0,102978	0,130801	0	0	NA	0	NA	NA	NA	NA	NA
6855	0,0352623	0,0547719	0	0	0	0,552076	0	0,1663	NA	NA	0,0482004	0,0375955	0,142949	0	NA	NA	NA	NA	NA	NA	NA
7048	0,0447312	0,0457772	0,165711	0,0576224	0,0215497	0	0,0744438	0,36707	NA	NA	0,101623	0,317036	0,123228	0,0688809	NA	0	NA	NA	NA	NA	NA
7353	0,0204499	0,0190543	0,0224663	0,0652241	0	0,096796	0	0,221319	NA	NA	0	0,0373031	0	0	NA	0	0	NA	NA	NA	NA
7472	0,0141128	0,0552106	0,419017	0	0,0352788	0	0	0,605628	NA	NA	0,0783136	0,464501	0	0	NA	0,326704	0	NA	NA	NA	NA
785	0,0175908	0,00759821	0,0314963	0	0,0847552	0	NA	0,478114	NA	NA	0	0	0	0	0	0	0	NA	NA	NA	NA
79709	0,052467	0,0416294	0,0499532	0,10302	0,0364623	0,301911	0,0591975	0,214075	NA	NA	0,0247499	0,0511258	0	0,0629322	NA	0	0	NA	NA	NA	NA
79811	0,112564	0,0912985	0,298457	0,0329826	0,188831	0,249433	0	0,273162	NA	NA	0,063845	0,0231673	0,318558	0	0	0	NA	NA	NA	NA	NA
79892	0,0626231	0,082083	0,104721	0,0187512	0,0792114	0	0	0,257231	NA	NA	0,0353627	0,0496247	0,0725698	0	NA	0	NA	NA	NA	NA	NA
79982	0,0526632	0,120921	0,340894	0,360021	0,0888476	0,800589	0	0,428114	NA	NA	0,0505374	0	0	0	0	NA	NA	NA	NA	NA	NA
8208	0,132898	0,208843	0,358029	0,189346	0,138552	0,312726	1,24942	0,673098	NA	NA	0,114934	0,171797	0,0668602	0,286722	NA	0	NA	NA	NA	NA	NA
83591	0,25229	0,114394	0,227681	0,0827085	0,336522	0	NA	1,02436	NA	NA	0,0874567	0,0904677	NA	NA	NA	0	NA	NA	NA	NA	NA
83931	0,0311464	0,0289268	0	0,0616365	0,0374077	0	NA	0,168765	NA	NA	0,0252613	0,0794191	0	0	0	0	0	NA	NA	NA	NA
84233	0,314746	0,564637	0,687854	0,624855	0,431695	0,321942	NA	3,23116	NA	NA	0,220053	NA	NA	NA	NA	0	NA	NA	NA	NA	NA
84272	0,0252778	0	0	0	0	0	0	0,614911	NA	NA	0,040547	0	0	0,208782	NA	0	NA	NA	NA	NA	NA
84287	0,0199929	0,0536208	0,0227996	0,0756992	0,229572	0	0,451342	0,520809	NA	NA	0	0,0760864	0	0	NA	0	NA	NA	NA	NA	NA
8452	0,00607252	0	0	0	0	0	0	0,133962	NA	NA	0,0129492	0,0394068	0	0	NA	0	NA	NA	NA	NA	NA
84897	0,283361	0,261771	0,411417	0,335472	0,815815	0,410255	0,409305	1,06363	NA	NA	0,253846	0,18177	0,281623	0	NA	0,821298	NA	NA	NA	NA	NA
8882	0,0882096	0,209457	0,198504	0,228649	0,37596	0	0,752351	0,938768	NA	NA	0,129684	0,694266	0,227477	0	NA	0,187667	NA	NA	NA	NA	NA
9063	0,0361082	0,209346	0,0359347	0	0,109319	0	0	0,291919	NA	NA	0,0356035	0	0	0,219645	NA	0	NA	NA	NA	NA	NA
9134	0,0860069	0,206754	0,167025	0,245544	0,0622511	NA	0,182775	2,2291	NA	NA	0,363102	NA	0	0	0	0	NA	NA	NA	NA	NA
9140	0,0943316	0,061765	0,718913	0,463191	0,729304	0,130164	NA	1,60492	NA	NA	0,1662	0	NA	0,52842	NA	0,795616	NA	NA	NA	NA	NA
91624	0,0812905	0,0961479	0,226165	0,204513	0,481858	0	1,00921	1,17978	NA	NA	0,101979	0,102187	0,0697825	0	NA	0,251225	NA	NA	NA	NA	NA
92092	0,277456	0,196316	0,165498	0	0,151873	0,314773	0,632363	0,522724	NA	NA	0,21431	0,547211	0,15881	0,15755	NA	0	0	NA	NA	NA	NA
92399	0,244972	0,218981	0,3119	0,388031	0,145053	0,919039	0,73385	0,971818	NA	NA	0,813478	0,0542183	NA	NA	NA	0	NA	NA	NA	NA	NA
9420	0,269196	0,590894	0,578427	0,105433	0,242714	0,348075	NA	0,620974	NA	NA	1,00685	0,655264	0,533059	0,483206	NA	0,230777	NA	NA	NA	NA	NA
9424	0,133851	0,216263	0,139455	0,0980836	0,255129	0,0907698	NA	0,583427	NA	NA	0,0423444	0,0438158	0	0,0424871	NA	NA	0	NA	NA	NA	NA
9627	0,182581	0,202463	0,218594	0,139393	0,119653	0,147398	0,235442	0,539787	NA	NA	0,0775999	0,22925	0,470701	0,158864	NA	0,130366	0	NA	NA	NA	NA
9764	0,0682267	0,0922674	0,194237	0,0776093	0,0864621	0,0350349	0,0824631	0,351741	NA	NA	0,0368635	0,0483879	0,0265022	0,0923179	NA	0,24699	NA	NA	NA	NA	NA
2650	0,110626	0,220348	0,0609346	0,10105	0,25622	0,359811	0,178867	0,54111	NA	NA	0,339184	0,199406	0,105308	0,110777	NA	0,143442	NA	NA	NA	NA	NA
343930	0,238295	0,245405	0,193252	0,142996	1,85069	0,38476	0	0,188386	NA	NA	0,15354	0	0,0886127	0	NA	0	0,756549	NA	NA	NA	NA
64112	0,228002	0,255976	1,08169	0,177673	0,187417	0	0	0,374313	NA	NA	0,30139	0,67352	0,167219	0,38871	0	NA	NA	NA	NA	NA	NA
7852	0,0627117	0,0889168	0,0303881	0,0503379	0	0	0	0,165973	NA	NA	0	0,0353526	NA	0	0,289639	0	NA	NA	NA	NA	NA
10406	0,46307	0,374416	0,245281	0,254024	0,112965	NA	NA	0,490049	NA	NA	0,503614	NA	0,229173	0,596697	0	0	NA	NA	NA	NA	NA
1003	0,214164	0,118941	0,182625	0,0257346	0,129279	0,256551	0	0,450874	NA	NA	0,221566	0,217899	0,103898	0,103917	0,082657	0,102522	NA	NA	NA	NA	NA
10227	0,144564	0,0906939	0,162245	0,164466	0	0,15053	0,976276	0,550884	NA	0	0,368333	0,0691241	0,111869	0	0	0,116834	NA	NA	NA	NA	NA
10343	0,286876	0,554786	0,398	0,364354	0,557816	0,482128	0,651964	0,51551	0	0,180233	0,308533	0,343389	0,47508	0,403386	0,193621	1,20758	0,228812	NA	NA	NA	NA
10451	0,0488582	0,0488798	0,0292009	0,141375	0,17155	0,289143	0,289784	0,457778	NA	0,324854	0,076637	0	0,123475	0	0	0,0692541	0	NA	NA	NA	NA
1047	0,101504	0,176438	0,295156	0,273382	0,2872	0,547689	0	0,92412	NA	0	0,303366	0,14542	0,108342	0,32634	NA	NA	NA	NA	NA	NA	NA
10526	0,0698536	0,0692635	0,357834	0	0,0472519	0,123456	0,124792	0,397026	NA	0	0,0544213	0,110274	0,0589815	0,106014	0	0,0745112	NA	NA	NA	NA	NA
10730	0,0639396	0,0782671	0,129027	0,200731	0,0793419	0,217286	0	0,298065	NA	0	0,0193035	0,073554	0	0	0	0	NA	NA	NA	NA	NA
10743	0,092054	0,0818441	0,087779	0,0691465	0,106063	0,205669	0,117337	0,33142	NA	0,157724	0,133326	0,0556311	0,0502886	0,100474	0,0329562	0,0383462	0,671197	NA	NA	NA	NA
10747	0,217758	0,234491	0,323878	0,278527	0,371301	0,531314	0,485025	0,732989	NA	NA	0,167216	0,0561464	0,749368	0,160271	0,486099	0,66888	NA	NA	NA	NA	NA
10807	0,135652	0,100929	0,285288	0,117481	0,440986	0,670678	0	1,13904	NA	0	0,739688	0,155738	0,113062	0,0931669	0,562778	0,0523044	NA	NA	NA	NA	NA
10827	0,22719	0,320012	0,325396	0,182015	0,206054	0,826867	0,406679	0,763853	NA	NA	0,419389	1,61611	0	0,0974346	0	0,404712	NA	NA	NA	NA	NA
11033	0,0409577	0,0560666	0,143876	0,0174636	0,0189548	0	0,0516323	0,0669354	NA	NA	0,0404557	0,100492	0	0,0584061	0,000100199	0,147079	NA	NA	NA	NA	NA
11131	0,181301	0,296194	0,329489	0,328952	0,286686	0,464985	0,825567	1,61676	NA	NA	0,328325	0,210859	0,0460691	0,262011	0	NA	NA	NA	NA	NA	NA
11182	0,117086	0,0967917	0,0811624	0,0171293	0,0467092	0,0649718	0,0922604	0,274676	NA	0	0,0982858	0,198288	0,080816	3,60587	0,102452	0,276709	NA	NA	NA	NA	NA
112770	0,321225	0,279732	0,182146	0,454677	0,928754	0,300271	0,149134	1,10588	NA	NA	0,257262	0,338806	0	0,371199	NA	0,149686	NA	NA	NA	NA	NA
114788	0,0218437	0,0250967	0,0350212	0,0656949	0,0623808	0,111317	0,101334	0,460978	0	NA	0,0149116	0,0182512	0,053964	0,1168	0	0,208234	0,314926	NA	NA	NA	NA
114826	0,329061	0,469613	0,416118	0,344527	0,197437	0,25314	0,651319	0,73802	NA	NA	0,660398	0,366105	0,667894	0,229457	0,548892	0,111271	0	NA	NA	NA	NA
123872	0,142179	0,222377	0,671468	0,837535	0,48888	0,973169	0,841514	1,38972	NA	0	0,430213	0,344479	0,64649	0,244521	0,6264	0,597748	NA	NA	NA	NA	NA
123970	0,16651	0,269304	0,471454	0,394752	0,721199	0,54179	0,086598	2,02052	NA	NA	NA	0,320006	0,377732	0,279218	NA	NA	NA	NA	NA	NA	NA
1260	0,0454825	0,0437786	0,167967	0,126744	0,689415	0,346889	0,34752	0,775544	NA	NA	0,0540773	0,0823735	0,0830336	0	NA	0,233235	NA	NA	NA	NA	NA
127943	0,127844	0,139954	0,183131	0,188561	0,236531	0,106052	NA	0,753323	NA	0	0,152428	0,0750206	0,186432	0,183256	NA	0,163705	NA	NA	NA	NA	NA
134526	0,188166	0,170202	0,228246	0,200343	0,328736	0,38171	0,261449	0,628819	NA	NA	0,213063	0,832898	0,0915099	0,0709174	0	0,148679	NA	NA	NA	NA	NA
134728	0,1846	0,412302	0,495179	0,215214	0,5191	0	NA	0,791991	NA	NA	0,298846	0,341944	0	0,11995	NA	NA	NA	NA	NA	NA	NA
137872	0,124143	0,172314	0,285377	0,029187	0,0861814	0,214147	0,430531	0,540346	NA	NA	0,11749	0	2,7343	0	NA	0,429311	NA	NA	NA	NA	NA
140893	0,281827	0,40985	0,325882	0,822091	0,393123	0,333548	0,57871	0,833183	NA	NA	0,474842	1,03462	0,265734	0,643602	1,05455	0,672262	NA	NA	NA	NA	NA
145407	0,572117	0,499174	0,700869	0,663736	0,823417	1,3546	1,08984	0,865684	NA	0,411297	0,84475	0,250935	0,775109	0,368226	1,24338	0,272265	NA	NA	NA	NA	NA
150372	0,411319	0,403775	0,680299	0,682834	0,590689	2,78695	0,782854	0,279487	NA	NA	0,365371	NA	0,41668	0,830999	NA	0,388713	0,775709	NA	NA	NA	NA
1506	0,135448	0,0735021	0,121676	0,117722	0,584959	0,415927	0,4152	1,45053	NA	NA	0,0680528	0,14852	0,845691	0,836511	NA	NA	NA	NA	NA	NA	NA
154865	0,26163	0,402264	0,548031	0,651796	0,469601	0,709581	0,409269	0,742019	NA	0,160846	0,500261	0,424237	0,421187	0,196454	0,160374	0,247162	NA	NA	NA	NA	NA
157855	0,296908	0,463838	0,681104	0,47179	0,375087	0,251966	1,24482	0,645179	NA	NA	0,380309	0,769441	1,20002	0,211294	0,13823	0,264122	0	NA	NA	NA	NA
157	0,0383174	0,069064	0,0254013	0	0	0,254885	0	0,153528	NA	NA	0,0652764	0,0929718	0	0	0	0	0	NA	NA	NA	NA
159989	0,0884265	0,275564	0,559243	0,401698	0,649759	1,52648	1,20176	0,476485	NA	NA	0,538891	0,415229	0,415117	0,338425	0,158534	NA	NA	NA	NA	NA	NA
164656	0,0987898	0,0841303	0,101823	0,0532854	0,09774	0,179288	0,136681	0,286346	0	0,259373	0,0894972	0,0974407	0,0691791	0,139511	0,0298198	0,111501	NA	NA	NA	NA	NA
164832	0,187973	0,204195	0,375469	0,118999	0,0921316	0,309915	0,126606	0,294291	0,404807	NA	0,218857	0,127204	0,166256	0	0,350074	0,234736	0,843213	NA	NA	NA	NA
166379	0,440544	0,488898	0,360177	0,330809	0,63145	0,138779	0,579302	1,05039	NA	0,354282	0,38655	1,32962	0,424868	0,149004	0,379221	0,301134	0,0824148	NA	NA	NA	NA
174	0,372661	0,211036	0,712101	0,102862	0,129059	0,457234	0,413091	0,595225	NA	0	0,298301	0,296864	0,64453	0,245454	0,139569	0,0976395	NA	NA	NA	NA	NA
1758	0,208364	0,244062	0,242084	0,314655	0,354715	0,8025	0,548594	0,743558	NA	NA	0,164688	0,657121	0,206176	4,81969	NA	0,788035	NA	NA	NA	NA	NA
1811	0,186675	0,341878	0,943946	1,2566	1,01519	3,7858	0,565435	0,522641	NA	0	0,186806	0,83377	0,888068	1,196	NA	0,590944	NA	NA	NA	NA	NA
196477	0,331335	0,246919	0,746334	0,948139	0,367964	0,568555	0,678855	0,90917	NA	NA	0,331594	0,774815	0,0379255	0,440372	0,175172	0,712168	0	NA	NA	NA	NA
200035	0,432633	0,229203	0,510917	0,355914	2,04321	0,902772	NA	0,510816	NA	NA	0,599729	0,427559	0,330646	0,735109	1,35349	2,2606	NA	NA	NA	NA	NA
2000	0,311784	0,606456	0,163257	0,316424	0,540736	0	0,313984	0,523065	NA	NA	0,130969	0,311646	0	0	0	0,196222	NA	NA	NA	NA	NA
2009	0,0283464	0,0530547	0,0272922	0,0410353	0,212954	0,0493171	0,198571	0,228451	NA	NA	0,0390682	0	0,136778	0,0424754	0	0	NA	NA	NA	NA	NA
2015	0,253055	0,50049	0,596128	0,380103	0,385259	0,640929	0,826297	1,21062	NA	NA	0,267674	0,718932	0,766158	0,394673	0,646983	0,777516	2,47598	NA	NA	NA	NA
202151	0,337708	0,376376	0,400852	0,680502	0,527612	0,692462	NA	0,562058	NA	NA	0,568622	0,658097	0,413922	3,51598	0,347717	NA	NA	NA	NA	NA	NA
2028	0,184542	0,198334	0,38288	0,144128	0,341618	0,240671	0,31455	0,714663	NA	NA	0,304266	0,323843	0,576928	0,109594	0	0	NA	NA	NA	NA	NA
203522	0,185818	0,126483	0,345305	0,20217	0,300407	0,320674	0,552031	0,368543	NA	NA	0,140287	0,406144	0	0,127528	1,11386	0,184044	NA	NA	NA	NA	NA
2041	0,115723	0,0799696	0,318719	0,20825	0,127143	0,0436659	0,160354	0,641411	NA	0,36705	0,143781	0,11496	0,307025	0,237267	0,425288	0,0986147	NA	NA	NA	NA	NA
2103	0,0597987	0,0321346	0	0,0623148	0,635903	0	NA	0,253783	NA	0	0	0,266554	0,164874	0,0545209	0	0,1247	NA	NA	NA	NA	NA
219844	0,199759	0,305323	0,793584	0,336582	0,509684	0,761893	0,18809	1,38652	NA	NA	0,335543	0,443913	0,434834	NA	0	0	NA	NA	NA	NA	NA
220296	0,0475843	0,086559	0,0346777	0,0646031	0,027968	0	NA	0,165002	NA	NA	0,0140485	NA	0	0	0,173585	0,0681678	NA	NA	NA	NA	NA
221294	0,263217	0,177648	0,157371	0,159268	0,287657	0	0,36681	1,11005	NA	NA	0,170749	0,155239	0,12755	NA	0,326311	0	NA	NA	NA	NA	NA
221785	0,117389	0,208921	0,0942594	0,115486	0,115954	0,170226	NA	0,526772	NA	0	0,118213	0,154645	NA	0,140286	NA	0	0	NA	NA	NA	NA
222223	0,0736257	0,0541663	0,104378	0,0834373	0,0898529	0,390016	NA	0,789619	0	NA	0,0526536	0,0422467	1,10215	0,130114	0,337136	0,150131	0	NA	NA	NA	NA
222235	0,306772	0,391883	0,583059	0,397799	0,707322	0,449908	0,728567	0,647617	NA	0,362266	0,884586	0,543497	0,529692	0,852024	NA	NA	0,362885	NA	NA	NA	NA
222826	0,399728	0,583117	0,695651	0,642449	0,800286	1,01521	0,103268	1,00918	NA	NA	0,389677	0,269383	3,45946	1,34135	0,84698	1,56811	NA	NA	NA	NA	NA
22824	0,0374085	0,173565	0,174826	0,0885769	0,242557	0,323097	1,63929	0,574932	NA	NA	0,170726	0,128503	0,848471	0,173615	0	0	NA	NA	NA	NA	NA
22901	0,228382	0,22177	0,15686	0,509395	0,184725	0,214653	0	0,493242	NA	0	0,164677	0,138286	1,67694	0,216729	0,199889	0,438564	0,427655	NA	NA	NA	NA
22905	0,10845	0,0698484	0,152007	0,178067	0,161024	0,111907	0,0778275	1,34526	NA	NA	0,146299	0,0641345	0,0542755	0,23664	0,163476	0,0473879	NA	NA	NA	NA	NA
22943	0,187327	0,220814	0,240511	0,0771777	0,479899	NA	0	0,30525	NA	0,407102	NA	0	0,201762	0	NA	0,135703	NA	NA	NA	NA	NA
22976	0,0993307	0,121554	0,188404	0,105706	0,189653	0,187569	0,309367	0,462316	NA	0	0,0642197	0,0563736	0,0886149	0,0684737	0	0,124611	NA	NA	NA	NA	NA
22986	0,0755982	0,119439	0,0907046	0,122577	0,131075	0,212364	0	0,379076	0	NA	0,0882177	0,0714421	0	0,173269	0,192104	0,354818	0	NA	NA	NA	NA
22987	0,0241318	0,0237181	0,0714552	0,0334573	0,0468423	0	0,0770168	0,412286	NA	NA	0,0261272	0,106864	0,105739	0	0	0,0768135	NA	NA	NA	NA	NA
23039	0,010629	0,0254138	0	0,0926883	0	0,120627	0	0,161996	0	0	0	0	0	0	0	0	0	NA	NA	NA	NA
23046	0,0244908	0,0357395	0,0235002	0,0295805	0,192955	0,018984	0,0276147	0,178399	0,12509	0	0,010681	0,0210006	0	0	0	0,0915637	0	NA	NA	NA	NA
2314	0,027194	0,0315935	0,0446439	0,0393322	0,101615	0,0618545	0,190798	0,420543	NA	0	0,0402418	0,0173107	0	0,0875344	0,0583316	0,0252642	0	NA	NA	NA	NA
23215	0,114029	0,133517	0,174852	0,169602	0,171143	0,501365	0,274798	0,622409	0	NA	0,209914	0,249315	0,13533	0,147246	0,29129	0,612049	0	NA	NA	NA	NA
23271	0,0550994	0,0883653	0,111616	0,0219702	0,0441411	0,0801208	0,487382	0,529036	NA	NA	0,0819889	0,0209154	0	0,0722398	0,0640606	0	0,652334	NA	NA	NA	NA
23483	0,0756504	0,103259	0,137993	0	0,165409	NA	0,333443	0,417029	NA	NA	0,0814957	0	0	0,668596	NA	0,333517	NA	NA	NA	NA	NA
23600	0,228707	0,335778	0,549272	0,617127	0,531333	0,954628	1,66406	1,72841	NA	NA	0,481795	0,204623	0,506647	NA	0,234358	0,588044	NA	NA	NA	NA	NA
23644	0,049985	0,0611103	0,112163	0,0140141	0,166909	0,117359	0,074328	0,251777	NA	0	0,0342072	0,0231968	0	0,072648	0	0,101287	NA	NA	NA	NA	NA
253012	0,173498	0,162213	0,294959	0,333992	0,455222	0,294927	0,395557	2,39483	NA	NA	0,266943	0,217367	0,324041	0,326411	NA	0,395102	NA	NA	NA	NA	NA
255022	0,036916	0,0992836	0,126674	0,03574	0,124853	0	0	0,367496	NA	0,235561	0,0445186	0,0236017	0,0302256	0,0233584	0,0783277	0	NA	NA	NA	NA	NA
2559	0,0885097	0,0638731	0,190569	0,0906346	0	0,275654	0,104484	0,395309	NA	0	0,0581199	0,0839393	0,141679	0,112123	0	0,184318	NA	NA	NA	NA	NA
25778	0,122302	0,0855716	0,116768	0,128097	0,168425	0,131542	NA	0,533639	NA	NA	0,0276398	0,04316	0,141665	0,084836	0	NA	NA	NA	NA	NA	NA
25885	0,130207	0,143198	0,24335	0,131345	0,125408	0,107211	0,9562	0,358784	NA	NA	0,145644	0,138819	0,140856	0,196931	0,197911	0,0622477	NA	NA	NA	NA	NA
26033	0,0292358	0,0764712	0,0573765	0,206428	0,107155	0,112532	0,0865094	0,574612	NA	NA	0,0437334	0	0,154576	0,0421601	0,156691	0,114471	NA	NA	NA	NA	NA
26093	0,143594	0,226192	0,463638	0,202817	0,205733	0,0703431	0,529406	0,59955	NA	0,177578	0,174035	0,118742	0	0,263379	NA	0,0702457	NA	NA	NA	NA	NA
261734	0,131145	0,188478	0,241061	0,135806	0,336209	0,35829	0,379901	0,563395	NA	NA	0,193099	0,148843	0,246251	0,13151	0,0963101	0,324199	0,486077	NA	NA	NA	NA
26191	0,373352	0,369717	0,359951	0,573734	0,915494	0,244522	0,700103	0,84751	NA	NA	0,46887	1,57068	1,15815	0,733263	0,859023	0,364218	NA	NA	NA	NA	NA
26589	0,197839	0,162096	0,202373	0,354341	0,163972	0,499567	0,833292	0,920399	NA	NA	0,232522	0,246895	NA	0,155467	NA	0,138381	0,410767	NA	NA	NA	NA
267004	0,244103	0,22904	0,364746	0,166305	0,404352	0,43511	0,326615	1,1539	NA	0	0,471238	0,1414	0,205809	0,186091	NA	1,57419	0	NA	NA	NA	NA
27111	0,136944	0,169372	0,312012	0,195548	0,197387	0,0625142	0,105337	0,986933	NA	0	0,167369	0,450029	0,050389	0,373231	0,55085	NA	NA	NA	NA	NA	NA
27156	0,176923	0,148251	0,179067	0,370405	0,140306	0	0,087509	0,951726	NA	0	0,663538	0,178268	0,217588	0,432082	0	0,319863	0	NA	NA	NA	NA
272	0,0346253	0,159408	0,133261	0,0884612	0,0190928	0,308459	0,102928	0,268506	NA	NA	0,0489817	0,0576048	0,0872109	0,0648834	NA	0,205307	NA	NA	NA	NA	NA
27334	0,197709	0,105001	0,242304	0,098175	0,484673	NA	0,393488	0,523797	NA	NA	0,0591616	0,251167	0,883786	0,581888	0	NA	NA	NA	NA	NA	NA
27336	0,164425	0,322412	0,364131	0,247279	0,198516	0,0688506	0	0,388274	0,334926	NA	0,362575	0,326362	0,105084	0,271951	0	0,23054	NA	NA	NA	NA	NA
283600	0,0779789	0,131004	0,288312	0,148074	0,31932	0,167283	0	0,575356	NA	0	0,0976598	0,0377971	0,111829	0,209729	0,394714	0,697462	NA	NA	NA	NA	NA
283927	0,337775	0,433085	0,47938	1,24003	0,178345	0,615206	0	0,968285	NA	NA	0,374071	0,816506	0,154326	0,248331	NA	0	0,37741	NA	NA	NA	NA
286204	0,169704	0,19794	0,310037	0,210794	0,542247	0,508594	0,265712	0,273245	NA	NA	0,179959	0,214462	0,0894946	0,186383	0,0798535	0,246277	0	NA	NA	NA	NA
28990	0,357385	0,332402	0,481705	0,411716	0,580715	0,614447	0	1,32019	NA	0	0,268506	0,591759	1,03662	0,513249	0	0	NA	NA	NA	NA	NA
29063	0,181178	0,284582	0,270773	0,23233	0,191296	0,361549	0,178161	2,11582	NA	NA	0,375019	0,159249	0,179994	0,492685	0,757732	0,0849362	NA	NA	NA	NA	NA
29893	0,0868389	0,220684	0,156376	0,126664	0,081885	0	0,251637	0,299001	NA	NA	0,128052	0,067604	0	0	0,234732	NA	NA	NA	NA	NA	NA
3001	0,330989	0,543457	0,621611	0,802983	1,80822	NA	1,39935	NA	NA	0,346993	0,467411	NA	0,474574	0,612436	NA	NA	0	NA	NA	NA	NA
3059	0,13967	0,381923	0,264869	0,21663	0,215248	0,320626	NA	0,788244	0	NA	0,304499	0,191484	0,116516	0,503895	0	NA	NA	NA	NA	NA	NA
3233	0,0435131	0,0729603	0,0886129	0,341006	0,173268	0,199687	NA	0,668719	NA	NA	0,713463	0	0,0818831	0,236703	NA	NA	NA	NA	NA	NA	NA
3313	0,0194152	0,0318561	0,0497149	0,0198906	0,23785	0,447225	0	0,268509	0	NA	0,00649193	0	0	0,0693805	0,0737751	NA	0	NA	NA	NA	NA
3321	0,0375651	0,065251	0,0693197	0,0323773	0,10561	0,528092	0,0167152	0,206823	NA	NA	0,0517512	0,167592	0,0815698	0,0623812	0,0718689	0,0429676	0,104421	NA	NA	NA	NA
338094	0,256658	0,381974	0,245315	0,241137	0,257929	0,336083	0,864371	0,659195	NA	NA	0,581991	0,94142	0,258559	0,220215	0	0,216905	0	NA	NA	NA	NA
338692	0,0764755	0,129111	0,0591252	0,140183	0,0762278	0,0269171	0,134637	0,129423	NA	0	0,0410575	0,0346917	0,0622796	0,137129	0,215424	0,134114	NA	NA	NA	NA	NA
342574	0,0807631	0,184141	0,140461	0,103726	0,108525	1,38313	0	1,46052	NA	NA	0,0767039	0,0205726	0	0,0904696	0	0	NA	NA	NA	NA	NA
3456	0,475055	0,776311	0,835168	0,0764758	0,315848	0,12864	1,58332	1,16661	NA	0	0,874153	NA	0,918561	0,692534	NA	NA	NA	NA	NA	NA	NA
3480	0,0362789	0,0135725	0,133544	0,0174297	0,0563598	0,0656382	0	0,211418	NA	NA	0,0140093	0,0562596	0	0,064136	0	0	0	NA	NA	NA	NA
348980	0,0342946	0,0811622	0,121079	0	0,023639	NA	0	0,351578	NA	NA	0,0478795	0	0	0	NA	0	NA	NA	NA	NA	NA
374900	0,13614	0,128294	0,184153	0,151639	0,245779	1,26944	0	0,405972	NA	0	0,249209	0,260167	0,644128	0	NA	0	0,261719	NA	NA	NA	NA
375337	0,377427	0,479537	0,577571	0,558039	0,62842	1,60442	0,514045	0,61141	NA	NA	0,672462	1,04303	0,3399	0,297737	0,181148	0,57312	0,335525	NA	NA	NA	NA
375449	0,139447	0,250161	0,283412	0,3294	0,283921	0,5397	0,307545	0,467284	NA	1,22402	0,266143	0,161389	0,207605	0,424817	0,148536	0,819901	NA	NA	NA	NA	NA
375686	0,239588	0,324645	0,330044	0,361797	0,298196	0,403263	1,85343	0,757312	NA	0,39685	0,461583	0,101638	0,172533	0,343336	0,571468	2,47992	NA	NA	NA	NA	NA
390637	0,173337	0,273139	0,311426	0,191271	0,0861813	0,243071	0,0964087	1,28933	NA	NA	0,376899	2,68695	0,777351	0,271176	0,103063	0,307813	NA	NA	NA	NA	NA
401265	0,0761385	0,048619	0,0596624	0,0251352	0,345585	0,165721	0,224017	0,40566	NA	0	0,0550199	0,111859	0,430674	0	0	0,651305	NA	NA	NA	NA	NA
4043	0,146667	0,0912047	0,092688	0,0715793	0,0526647	0,201188	0	0,293768	0	NA	0,0616099	0,159471	0	0,170036	0	0,196319	0,222536	NA	NA	NA	NA
4052	0,0720511	0,0794409	0,279547	0,0710469	0,145468	0,0942591	0,241545	0,549193	NA	NA	0,136689	0,0982009	0,041649	0,0284836	0,304518	0,220689	0	NA	NA	NA	NA
4064	0,260376	0,480313	0,664976	0,838988	0,191892	0,423562	0,636303	0,595311	NA	NA	0,370585	0,563279	0,344235	0,507075	0,854561	0,0842387	NA	NA	NA	NA	NA
4135	0,244413	0,416	0,360886	0,71284	0,281148	0,234671	0,942655	0,85054	NA	NA	0,405421	0,433266	0,927083	0,650699	NA	0,650252	NA	NA	NA	NA	NA
4162	0,25122	0,385185	0,199494	0,106966	0,199247	0,263743	0,243458	0,425852	NA	0	0,160529	0,0217742	0,0893162	0,511587	NA	0,322401	NA	NA	NA	NA	NA
4179	0,387381	0,71171	0,738548	0,77564	0,37434	0,0582067	0,280501	0,440661	NA	NA	0,657779	0,417691	2,27724	0,975662	NA	0,432663	NA	NA	NA	NA	NA
4210	0,398018	0,46607	0,656002	0,55834	0,405237	0,166563	0,25938	0,680023	0	0	0,292141	0,45497	0,368791	0,906363	0,319711	0,380756	0,144211	NA	NA	NA	NA
4216	0,0745156	0,0790317	0,178485	0,0943831	0,104543	0	0,0861555	0,674298	0,3925	NA	0,0845241	0,15012	0,132917	0,202225	0,213646	0	NA	NA	NA	NA	NA
4217	0,0393303	0,0698312	0,047373	0,0580936	0,0691984	NA	0	0,512345	NA	0	0,0620137	0,146698	0,0612948	NA	NA	0,13334	0	NA	NA	NA	NA
441509	0,0371615	0,109196	0,0768999	0,0732038	0,0485733	NA	0,117687	0,433611	NA	NA	0,0588109	0	0,231816	0,169401	0,176607	0,465946	NA	NA	NA	NA	NA
4641	0,0202786	0,0341915	0,0905115	0,0312652	0,0497552	0,134914	0,0402892	0,281031	0	0	0,0173232	0,0157852	0	0,0450179	0	0,152446	NA	NA	NA	NA	NA
4649	0,138469	0,17569	0,331437	0,239821	0,18789	0,887775	0,18438	0,883574	NA	NA	0,17539	0,247874	0,173807	0,32413	0	0,344166	NA	NA	NA	NA	NA
4863	0,299415	0,278119	0,287782	0,302849	0,316818	0,822801	0,34963	0,551158	NA	NA	0,328642	0,180085	0,214845	0,237931	0,155833	0,0982174	NA	NA	NA	NA	NA
50485	0,289628	0,374645	0,535252	0,186756	0,35326	0,163934	0,377512	0,773503	NA	NA	0,266205	0,693949	0,164754	0,154141	0,273411	0	NA	NA	NA	NA	NA
5053	0,0679646	0,177577	0,122565	0,140299	0,144746	0,092796	0	0,298742	NA	0	0,136313	0,0599331	0,132981	0,174775	NA	NA	NA	NA	NA	NA	NA
51061	0,221723	0,281387	0,175438	0,209618	0,412053	0,410829	0,403606	0,69991	NA	0	0,196886	0,263711	0,3985	0,329842	0,375538	0,57421	NA	NA	NA	NA	NA
54456	0,132135	0,136927	0,436992	0,329209	0,409036	1,15966	0,337494	0,730882	NA	0	0,322783	0,294344	0,0628651	0,23545	0	0,831396	1,16279	NA	NA	NA	NA
54475	0,0265683	0,068915	0,117116	0,21195	0,211959	0,169409	0,159079	0,438429	NA	NA	0,0791163	0,0942648	0,0589881	0	0	0	NA	NA	NA	NA	NA
54552	0,144969	0,271125	0,482465	0,284478	0,190478	0,321834	0,251241	0,631919	0	NA	0,111489	0,500616	0,263461	0,388979	0	0	NA	NA	NA	NA	NA
54813	0,0336175	0,00805362	0,0939724	0,0432125	0,0858141	0	0,351467	0,386247	NA	NA	0,0262941	0	0,0822664	NA	NA	0	NA	NA	NA	NA	NA
54832	0,10626	0,190085	0,185723	0,182592	0,178229	0,161387	0,42184	0,653588	0,179022	NA	0,22395	0,433213	0,197756	0,160169	0,132617	0,23539	NA	NA	NA	NA	NA
54938	0,0867539	0,227182	0,331616	0,271829	0,179089	0,840351	0,21602	0,306417	NA	NA	0,124456	0,554193	0,276557	0,0761822	0,162966	0,221085	NA	NA	NA	NA	NA
55048	0,178332	0,228262	0,22118	0,236575	0,260074	0,376405	NA	1,69498	NA	NA	0,177565	0,503193	0,531792	0,0415589	0,325832	1,10059	NA	NA	NA	NA	NA
55112	0,195296	0,28969	0,462081	0,267688	0,252083	1,23721	0,409256	0,70507	NA	0,381394	0,210858	0,339391	0,172917	0,409409	0,465935	0,0767906	NA	NA	NA	NA	NA
55175	0,0447596	0,0235009	0,0239038	0	0	0	0	0,302131	0	NA	0,00719089	0,0254463	0	0	NA	NA	0	NA	NA	NA	NA
55225	0,187746	0,220912	0,279836	0,221159	0,30284	0,237397	0,403577	0,403194	NA	NA	0,199053	NA	0,558572	0,137186	0,511702	1,2194	NA	NA	NA	NA	NA
55230	0,264737	0,307234	0,285482	0,549712	0,508404	0,209801	0,217704	0,824068	0,201611	0,202542	0,358312	0,457372	0,19599	0,0938588	1,14724	0,159227	0,835991	NA	NA	NA	NA
55250	0,192882	0,142866	0,34237	0,159519	0,283321	0,195027	0,119491	1,1077	NA	NA	0,229157	0,95017	0	0,161183	0,642583	0,151506	0	NA	NA	NA	NA
55315	0,150073	0,298102	0,131866	0,0820538	0,134103	0,130424	0,0293879	0,613555	NA	0,534904	0,25006	0,196647	0	0,117979	NA	0,0645078	0,132675	NA	NA	NA	NA
55605	0,037846	0,0827267	0,145728	0,110827	0,0657528	0,125152	0,081563	0,465688	0	NA	0,0617922	0,157052	0,0378579	0,252994	0,411891	0,0656144	NA	NA	NA	NA	NA
55705	0,0217239	0,00825341	0	0,0285093	0,118111	0,172041	NA	0,196138	0	NA	0	0	0	0	0	NA	0	NA	NA	NA	NA
55815	0,229921	0,37755	0,459068	0,176458	0,403563	0,445187	0,338035	0,872057	NA	NA	0,229799	0,0903291	0,0499498	0,117107	0,255344	0,534901	NA	NA	NA	NA	NA
55846	0,102348	0,125849	0,0959884	0,145414	0,201992	0,100388	0	0,796141	0	NA	0,102496	0,213622	1,83839	NA	0	0	NA	NA	NA	NA	NA
56288	0,0672779	0,0859013	0,106908	0,110192	0,0456309	0	0,217469	0,673894	NA	0	0,0459825	0,0485685	0,235018	0,0447357	0,211746	0	NA	NA	NA	NA	NA
57096	0,480242	0,437785	0,602696	0,491468	0,588616	0,331813	0,570165	0,968706	NA	NA	0,606421	0,212124	0,435999	0,823991	0,229752	0,379032	0	NA	NA	NA	NA
57115	0,254644	0,218174	0,186934	0,36484	0,322406	0,184547	0,421899	0,906473	NA	0,370977	0,343572	0,385493	0,188829	0,130128	NA	0,120022	NA	NA	NA	NA	NA
57186	0,105324	0,0907893	0,170493	0,107037	0,293759	0,0639915	0,265431	0,473075	NA	0	0,148891	0,215843	0,0721067	0,13989	0,918774	0,168841	NA	NA	NA	NA	NA
57205	0,16745	0,170403	0,229617	0,306461	0,281383	0,525405	0,138378	0,896207	0,132498	NA	0,187553	0,366546	0,240248	0,417733	0,0880308	0,248487	NA	NA	NA	NA	NA
5727	0,0392059	0,0611309	0,105616	0,0572658	0,076372	0,167543	0,0617856	0,312028	0	NA	0,0263955	0,033643	0	0	0	0,0319383	0,624287	NA	NA	NA	NA
57325	0,0506659	0,151492	0,0741554	0,0149361	0,204704	0,55837	0	0,743599	0	NA	0,011727	0	0	0	0	0,147762	NA	NA	NA	NA	NA
57512	0,134458	0,136047	0,163175	0,232618	0,354121	0,652532	0,25954	1,05404	NA	NA	0,18845	0,191895	0,26501	0,292044	0,292107	0,397158	NA	NA	NA	NA	NA
57529	0,379124	0,529968	0,840082	1,06843	0,573039	0,837891	1,16509	2,31438	NA	0,142352	0,873333	0,76962	0,827544	0,763027	0,223515	1,31822	0	NA	NA	NA	NA
57544	0,266522	0,378447	0,346049	0,383608	0,210324	0,0278358	0,127293	0,66577	NA	0	0,147993	NA	0,242275	0,287715	0,35037	0,197269	NA	NA	NA	NA	NA
57579	0,176801	0,242141	0,279698	0,179201	0,13126	0,533603	0,299078	0,629653	NA	0	0,276916	0,260895	0,121291	0,155656	0,663802	0,219878	NA	NA	NA	NA	NA
57643	0,0588793	0,0591622	NA	0,0662829	0,201038	0,36928	0	0,551141	NA	0	NA	NA	NA	NA	NA	0,64217	0	NA	NA	NA	NA
576	0,0477624	0,0277994	0,0775395	0,0448329	0,0410422	0,0515536	0,0487324	0,300454	0	0	0,0492795	0,012526	0	0	0	0,0545615	0,283235	NA	NA	NA	NA
57710	0,408622	0,395408	0,520662	0,598591	0,492891	0,443679	0,557734	0,770282	NA	0,396684	0,352606	0,493396	0,538208	0,511597	NA	0,309072	NA	NA	NA	NA	NA
57722	0,0847718	0,115769	0,500347	0,110749	0,152547	0,398847	0,300569	0,666911	NA	0	0,0950577	0,144269	0,231069	0,189501	0,342522	0,317684	0,164101	NA	NA	NA	NA
5876	0,0245638	0,0383782	0	0	0	0,116032	0	0,520659	NA	0	0,039195	0,0606181	0	0	0	0	NA	NA	NA	NA	NA
58986	0,136734	0,154197	0,130663	0,149847	0,14873	0,162962	0,10512	0,458595	0	0	0,152584	0,268828	0,205134	0,198876	0,023565	0,0626829	NA	NA	NA	NA	NA
5905	0,13462	0,0971127	0,131011	0,18784	0,460532	0,385277	0,0967031	0,671871	NA	0	0,106114	0,173213	0,02978	0,117411	0	1,56113	NA	NA	NA	NA	NA
5970	0,145214	0,0771162	0,113317	0,226866	0,209467	0	0,323066	0,276528	0	NA	0,154386	0,0884091	0,259706	0	0	0	NA	NA	NA	NA	NA
6050	0,109212	0,0797465	0,36378	0,0971615	0,133942	0,0215775	NA	0,372169	NA	0	0,205582	0,111736	0,300973	0,0787531	0,177793	0,171375	NA	NA	NA	NA	NA
63035	0,11514	0,207493	0,118632	0,120285	0,0974224	0,108985	0,111602	0,454348	0	0	0,112719	0,0804981	0,130474	0,0531038	0,1188	0,0909743	0	NA	NA	NA	NA
6310	0,0633308	0,0615363	0,0710951	0,0464147	0,0944338	0,125355	0,26034	0,229556	NA	NA	0,237154	0,14237	0,0243289	0,0716877	0	0	0,113889	NA	NA	NA	NA
64005	0,0584318	0,0585287	0,0893414	0,0934558	0,137802	0	0,216	0,736352	NA	NA	0,104178	0,0234141	0	0,0711344	NA	0,0878007	NA	NA	NA	NA	NA
64092	0,154926	0,173887	0,387849	0,258284	0,203383	1,14658	0,638189	1,86753	NA	NA	0,103577	0,905221	0,827148	0	0,265801	0,921699	NA	NA	NA	NA	NA
64220	0,219394	0,221632	0,206552	0,0979717	0,187013	0,176599	0,358121	0,524343	NA	0	0,526075	0,146251	2,8087	0,183639	0,175961	1,43004	NA	NA	NA	NA	NA
64745	0,200615	0,354384	0,686452	0,610601	0,074688	0,543939	0,359673	0,575106	NA	NA	0,357817	0,849688	0,279644	0	NA	1,39576	0	NA	NA	NA	NA
64800	0,174033	0,447334	0,52038	0,62921	0,482647	0,637406	0,750321	1,45685	NA	0,378325	0,233489	0,558276	0,277019	0,452858	0,207402	0,379076	0,355534	NA	NA	NA	NA
64848	0,018453	0,011627	0,0967245	0,125063	0,298889	0,610846	0,100754	0,489704	NA	0,618352	0,0503728	0,131794	0,147468	0,0312553	0,355786	0,102935	0,2757	NA	NA	NA	NA
64927	0,285121	0,445054	0,340923	0,557556	0,358542	0,695753	0,6834	1,00732	NA	0	0,362698	1,24887	NA	0,691337	NA	0,164632	0	NA	NA	NA	NA
65250	0,327576	0,489136	0,455855	0,40227	0,868035	0,375384	0,483721	0,581264	0,971095	NA	0,505148	0,455765	0,466018	0,322131	1,54401	0,378407	NA	NA	NA	NA	NA
6584	0,206229	0,162172	0,3046	0,10369	0,280536	0,172939	0,115268	0,92146	NA	0	0,180929	0,384007	0	0,362879	NA	0,686761	0,338987	NA	NA	NA	NA
6595	0,0297908	0,0211656	0,0671899	0,0332013	0,0443319	0,526767	0,0430479	0,207212	0	0	0,0174638	0	0	0	0	0,0819569	NA	NA	NA	NA	NA
6603	0,031924	0,00917469	0,0571911	0,0676398	0,211127	0	0	0,237084	NA	NA	0,0627692	0	0	0	NA	0	NA	NA	NA	NA	NA
669	0,0904771	0,0652304	0,175309	0,140988	0	NA	0,196286	0,314273	NA	NA	0,0479529	0,0630141	0	0	0	0,393657	NA	NA	NA	NA	NA
6712	0,0262041	0,0546117	0,0650383	0,0674124	0,0923556	0,0680702	0,0950297	0,279866	NA	0,160746	0,0337347	0,0581567	0,0523719	0,00709925	0,0794922	0,0388358	NA	NA	NA	NA	NA
6872	0,0561689	0,0249564	0,061426	0,0998599	0,402112	0,403216	0,637857	0,200643	NA	0	0,0785211	0,0422038	0,0356381	0,0340682	0	0,125247	0	NA	NA	NA	NA
6926	0,0319912	0,0247352	0,0129715	0,0117125	0,0192308	0,154559	0	0,233731	NA	NA	0,0284641	0,0398849	0,0616054	0,0335433	NA	0,102259	0	NA	NA	NA	NA
6942	0,0978193	0,107288	0,186003	0,126529	0,0692271	0,159501	0,351044	0,542275	NA	NA	0,131774	0,154811	0,117751	0,0846771	1,21064	0,171506	NA	NA	NA	NA	NA
7100	0,245075	0,44311	0,350597	0,477793	0,388631	0,292497	0,628498	1,13469	NA	NA	0,375864	0,378519	1,09387	0,492093	NA	0,337962	NA	NA	NA	NA	NA
7158	0,233889	0,229532	0,321055	0,317172	0,303134	0,399408	1,56165	0,559973	NA	0,806629	0,362744	0,472146	0,104999	0,255072	1,18709	0,290972	NA	NA	NA	NA	NA
7267	0,21445	0,266849	0,342084	0,444197	0,464001	0,482512	0,431843	0,50056	NA	NA	0,44808	0,551608	0,47798	0,603673	0,390879	0,665367	0	NA	NA	NA	NA
728464	0,109944	0,127292	0,326093	0,239941	0,389935	0,392565	0,391666	1,07582	NA	0	0,345934	0,0508563	0,153605	NA	0,589853	NA	NA	NA	NA	NA	NA
7421	0,0900336	0,0473044	0,0918947	0,081295	0,0669775	0	0	0,300568	NA	0	0,163888	0,173228	0	0	0,132132	0	0	NA	NA	NA	NA
7448	0,12504	0,273306	0,408257	0,369012	0,424155	0,487535	0	1,43182	0	NA	0,506919	0,439465	0,70644	0,613271	1,59806	0,30302	0	NA	NA	NA	NA
7508	0,224427	0,330211	0,266047	0,438414	0,18745	0,270295	0,530131	0,697395	NA	NA	0,473167	0,167159	0,258065	0,337018	0,373024	1,03499	NA	NA	NA	NA	NA
7536	0,0228596	0	0	0	0,00010006	0,000100688	0,230841	0,186379	NA	0	0	0	0,0808429	0	0,130714	0	NA	NA	NA	NA	NA
7809	0,164244	0,318254	0,30556	0,445171	0,318928	0,3124	0,803011	0,485262	NA	NA	0,310382	0,174161	0,275074	0,537813	0	0,445655	NA	NA	NA	NA	NA
79158	0,105161	0,261673	0,129325	0,110405	0,165481	0,261651	0,0809295	0,551942	NA	0	0,164751	0,231896	0,283397	0,182658	0	0,373722	NA	NA	NA	NA	NA
79412	0,0856333	0,223994	0,114609	0,130188	0,262227	0,414056	0,1734	0,544082	NA	NA	0,115243	0,0892276	0,123631	0,326036	NA	NA	NA	NA	NA	NA	NA
79587	0,149992	0,191091	0,151797	0,537502	0,509017	0,47398	1,51079	0,619129	0	0	0,117298	0,0898858	0,217748	0,158448	0,128676	NA	NA	NA	NA	NA	NA
79596	0,18565	0,329722	0,210097	0,295363	0	0,330564	0,164373	0,591499	NA	NA	0,132373	0,164913	1,95673	0,15339	0,321199	0,663574	0	NA	NA	NA	NA
79736	0,371069	0,345365	0,93853	0,426327	1,09557	NA	0	NA	NA	NA	1,57127	0,596702	1,29461	0,478446	0	0,37532	NA	NA	NA	NA	NA
79812	0,187037	0,198471	0,381128	0,14958	0,180176	0,351318	0,221627	0,35416	NA	0,292345	0,303756	0,319588	0,23231	0,749771	0,144844	0,294245	NA	NA	NA	NA	NA
79886	0,155912	0,193205	0,108403	0,0661702	0	0	0,350716	1,17071	NA	NA	0,194833	0,107197	0,184571	0	0	0	NA	NA	NA	NA	NA
[truncated: 6,978 more rows]
