# Supplementary material for: Computational reconstruction of evolutionary selection in human brain networks
Source: Front Neuroinform. 2026 Jan 26;19:1623174. doi: 10.3389/fninf.2025.1623174 (PMC12883834; doi:10.3389/fninf.2025.1623174)
Supplement: Supplementary file 1 [file Data_Sheet_1.zip › Piszczek et al Genetic-Trait-Mining/storage/dnds_csvs/humanEntrezIDs.csv]

	x
1	10043
2	1004
3	10083
4	10160
5	1016
6	10270
7	10394
8	10562
9	10570
10	10585
11	10849
12	10885
13	10891
14	10906
15	10985
16	1104
17	11083
18	1108
19	11176
20	11218
21	11236
22	117608
23	1179
24	1183
25	122773
26	124925
27	126969
28	128239
29	1286
30	129804
31	1301
32	130940
33	135112
34	1374
35	140685
36	140691
37	140894
38	143884
39	146894
40	148
41	150084
42	150379
43	1512
44	152992
45	154043
46	158401
47	1586
48	1606
49	1612
50	161725
51	162394
52	162461
53	165545
54	167
55	171586
56	1856
57	1952
58	196463
59	196513
60	196743
61	1969
62	203238
63	203859
64	2064
65	2074
66	2137
67	219749
68	219931
69	2199
70	222484
71	2242
72	22844
73	22848
74	22862
75	22868
76	22870
77	22878
78	22894
79	22898
80	22978
81	22998
82	23016
83	23019
84	23086
85	23107
86	23113
87	23137
88	23138
89	23139
90	23144
91	23181
92	23199
93	23231
94	23329
95	23358
96	23395
97	2519
98	255394
99	2560
100	256309
101	2569
102	25819
103	25943
104	25959
105	26064
106	26119
107	2615
108	2632
109	2638
110	2649
111	2693
112	27085
113	27296
114	27349
115	2804
116	283358
117	28513
118	286151
119	2886
120	28965
121	29072
122	2909
123	2916
124	29761
125	2986
126	29881
127	29943
128	29949
129	2997
130	29995
131	3101
132	317662
133	317761
134	3273
135	339344
136	339855
137	339976
138	342125
139	342357
140	342527
141	3430
142	3636
143	3676
144	3678
145	3685
146	374308
147	374864
148	376497
149	3791
150	3898
151	3909
152	392636
153	394
154	3954
155	397
156	4125
157	4130
158	4285
159	4353
160	4437
161	4591
162	4594
163	4621
164	4644
165	4686
166	4705
167	4846
168	4867
169	4907
170	4919
171	4957
172	50508
173	50650
174	50937
175	5104
176	51199
177	51300
178	51393
179	51703
180	51752
181	51805
182	5294
183	5337
184	53
185	54209
186	54221
187	5431
188	54474
189	54502
190	54504
191	54536
192	545
193	54662
194	54665
195	54822
196	54842
197	54853
198	54906
199	54914
200	54993
201	55010
202	55020
203	55035
204	550631
205	5506
206	55135
207	55159
208	55176
209	55191
210	55218
211	55351
212	55504
213	55521
214	55540
215	55558
216	55604
217	55687
218	55735
219	55757
220	5581
221	5586
222	55930
223	56204
224	5636
225	56603
226	56623
227	56920
228	56925
229	5705
230	57109
231	57224
232	57410
233	5745
234	57477
235	57482
236	57522
237	57535
238	57577
239	57608
240	57616
241	57655
242	57674
243	57761
244	5777
245	57821
246	5787
247	5789
248	5792
249	5806
250	5836
251	585
252	5926
253	5976
254	60314
255	6051
256	6091
257	6098
258	6195
259	6311
260	631
261	6332
262	6404
263	645832
264	6462
265	64651
266	64699
267	64746
268	6476
269	64777
270	64799
271	6491
272	651
273	6521
274	65258
275	6528
276	6539
277	654463
278	6550
279	6555
280	6557
281	6566
282	6580
283	65981
284	6674
285	6692
286	6721
287	6744
288	6793
289	6813
290	6869
291	686
292	7006
293	7075
294	7092
295	7130
296	7220
297	7227
298	7266
299	729085
300	7405
301	7415
302	7482
303	7486
304	7584
305	7709
306	78989
307	79574
308	79648
309	79674
310	79710
311	79755
312	79776
313	80031
314	80152
315	80173
316	80206
317	80243
318	80309
319	80704
320	80728
321	81033
322	81614
323	8189
324	8309
325	831
326	83480
327	8404
328	84167
329	84239
330	84515
331	84632
332	84645
333	846
334	84902
335	84905
336	84944
337	84951
338	8499
339	8537
340	85413
341	8546
342	8572
343	86
344	8737
345	8821
346	8877
347	8943
348	9013
349	9113
350	9169
351	91828
352	91851
353	91937
354	9221
355	9289
356	9332
357	9365
358	93973
359	93986
360	94122
361	9440
362	9451
363	9465
364	9654
365	9675
366	9703
367	9705
368	9706
369	9731
370	9733
371	9743
372	9745
373	9757
374	9759
375	9785
376	9860
377	9898
378	9899
379	9902
380	9903
381	9904
382	9956
383	11318
384	158038
385	187
386	221504
387	283189
388	403314
389	4245
390	49854
391	57633
392	80010
393	80723
394	10153
395	10200
396	10265
397	10396
398	10439
399	10475
400	10493
401	10611
402	1080
403	10948
404	10955
405	1116
406	11212
407	11275
408	112849
409	11322
410	11330
411	115701
412	1158
413	116369
414	117145
415	117246
416	1182
417	122786
418	123036
419	128240
420	128859
421	129852
422	130162
423	130752
424	134359
425	134430
426	134510
427	135293
428	140775
429	142680
430	142940
431	144406
432	1462
433	146456
434	149483
435	150082
436	1521
437	158056
438	1581
439	164312
440	175
441	1778
442	1832
443	196441
444	197131
445	202333
446	2033
447	203427
448	2053
449	2060
450	2244
451	2245
452	22877
453	22926
454	22930
455	22974
456	23013
457	23048
458	23062
459	23155
460	23473
461	23505
462	254887
463	25884
464	25930
465	25972
466	26035
467	26276
468	26284
469	26297
470	26508
471	2686
472	2694
473	26973
474	26985
475	27143
476	2730
477	27343
478	282974
479	285527
480	286410
481	29102
482	2912
483	2915
484	2935
485	2959
486	333926
487	339967
488	342897
489	3595
490	3617
491	3633
492	3672
493	3674
494	3675
495	375307
496	3787
497	3797
498	3801
499	3851
500	390916
501	401145
502	402381
503	4047
504	440603
505	4524
506	462
507	473
508	493869
509	495
510	49855
511	51063
512	51174
513	51196
514	51253
515	51283
516	51378
517	51512
518	51654
519	5192
520	5296
521	5327
522	5330
523	53343
524	54431
525	54455
526	54704
527	5470
528	54756
529	54806
530	54810
531	54857
532	54873
533	54875
534	54968
535	55036
536	552
537	55324
538	55366
539	55624
540	55728
541	5580
542	56994
543	570
544	57117
545	57134
546	57148
547	57467
548	57473
549	57496
550	57498
551	57510
552	57545
553	57571
554	57795
555	5832
556	5875
557	59343
558	594
559	5993
560	63925
561	64078
562	64216
563	642273
564	64232
565	64282
566	64374
567	64794
568	6494
569	65094
570	65123
571	6556
572	6571
573	6812
574	6878
575	7059
576	7185
577	7249
578	745
579	762
580	7738
581	78990
582	78995
583	79034
584	79153
585	7915
586	79188
587	7941
588	79670
589	79675
590	79695
591	79895
592	79932
593	79956
594	8038
595	8078
596	80821
597	814
598	81537
599	8165
600	81930
601	83737
602	84106
603	84128
604	84133
605	84193
606	84249
607	8436
608	8443
609	84444
610	84461
611	8459
612	8462
613	84662
614	84816
615	84889
616	85015
617	8525
618	8526
619	85474
620	8554
621	8563
622	8576
623	8722
624	8784
625	8814
626	8881
627	89846
628	89891
629	90379
630	90668
631	90864
632	91147
633	9266
634	9411
635	9497
636	9531
637	9611
638	9688
639	9690
640	9738
641	9827
642	9856
643	9968
644	9980
645	127665
646	148022
647	205147
648	22865
649	64860
650	83550
651	9957
652	10010
653	10054
654	1006
655	10084
656	10089
657	1008
658	10103
659	10113
660	10114
661	10149
662	10178
663	10196
664	10211
665	10240
666	10244
667	10295
668	10299
669	10309
670	10322
671	10419
672	10421
673	10444
674	10480
675	10495
676	10499
677	10507
678	10560
679	10610
680	10612
681	10631
682	10644
683	10653
684	10655
685	10672
686	10712
687	10802
688	10806
689	10884
690	10892
691	10894
692	10935
693	10946
694	10947
695	10980
696	10992
697	10999
698	11004
699	11020
700	11046
701	11061
702	11077
703	1107
704	11081
705	11103
706	11124
707	1112
708	11168
709	11174
710	11194
711	11238
712	11258
713	11260
714	11280
715	11284
716	112936
717	113220
718	11328
719	11336
720	113451
721	113675
722	114034
723	1144
724	114609
725	114825
726	114836
727	114882
728	115703
729	115811
730	1160
731	116255
732	116379
733	117143
734	118788
735	1196
736	121214
737	121355
738	121457
739	122525
740	122664
741	123096
742	123264
743	123355
744	123904
745	124857
746	124923
747	124935
748	126306
749	126526
750	126669
751	126731
752	126789
753	128486
754	1295
755	130013
756	130502
757	1312
758	131578
759	132014
760	132158
761	132789
762	132851
763	133396
764	133686
765	134147
766	134957
767	1351
768	1355
769	136263
770	137735
771	137994
772	139324
773	1395
774	1397
775	140462
776	1404
777	140545
778	140767
779	140862
780	1408
781	140901
782	1414
783	1434
784	144100
785	144108
786	144501
787	145483
788	146206
789	1465
790	146691
791	146779
792	146845
793	146862
794	1479
795	148109
796	148479
797	149428
798	14
799	150275
800	1503
801	150763
802	151393
803	1519
804	152006
805	153129
806	155061
807	157567
808	158046
809	158399
810	158763
811	158833
812	160335
813	160518
814	1607
815	161502
816	163049
817	163702
818	163786
819	165215
820	1660
821	1674
822	1687
823	169714
824	170506
825	170690
826	1731
827	1738
828	1780
829	1781
830	1783
831	1787
832	1800
833	1813
834	181
835	1874
836	1911
837	1959
838	196074
839	196383
840	196394
841	196500
842	196528
843	1991
844	199920
845	200081
846	200185
847	200186
848	2002
849	200523
850	200539
851	201475
852	201595
853	201633
854	2038
855	2058
856	2059
857	2108
858	2118
859	2119
860	213
861	2151
862	2158
863	2182
864	2193
865	219527
866	219541
867	219988
868	221035
869	221830
870	222658
871	2260
872	2271
873	22803
874	22835
875	22843
876	22854
877	22885
878	22902
879	22907
880	22911
881	22919
882	22949
883	22950
884	22996
885	23035
886	23047
887	23052
888	23057
889	23063
890	23074
891	23095
892	23132
893	23154
894	23177
895	23200
896	23207
897	23214
898	23276
899	23299
900	2329
901	23300
902	23301
903	23306
904	23357
905	23360
906	23361
907	23405
908	23471
909	2350
910	23518
911	23522
912	23560
913	23566
914	23583
915	23593
916	23595
917	23633
918	23649
919	23765
920	24148
921	253512
922	253782
923	253982
924	254048
925	2551
926	255231
927	255967
928	257364
929	25771
930	25789
931	25793
932	25897
933	2589
934	25926
935	25940
936	25942
937	25953
938	25974
939	26002
940	26059
941	26084
942	26098
943	26235
944	26263
945	2639
946	26504
947	26507
948	26512
949	26577
950	26608
951	2665
952	266743
953	269
954	27037
955	27042
956	27065
957	27074
958	27079
959	27090
960	27145
961	27154
962	27161
963	27253
964	27286
965	27327
966	27339
967	2734
968	2762
969	2768
970	2794
971	2820
972	283078
973	283464
974	283578
975	284071
976	284114
977	284339
978	284361
979	284723
980	285148
981	285237
982	285598
983	285671
984	285704
985	286097
986	2863
987	2873
988	28973
989	29066
990	29070
991	29080
992	29090
993	29099
994	29106
995	29117
996	29127
997	2958
998	2962
999	2965
1000	2971
1001	29781
1002	2980
1003	29855
1004	29903
1005	29926
1006	29927
1007	29940
1008	29941
1009	29959
1010	29966
1011	29967
1012	3028
1013	3034
1014	3061
1015	30820
1016	30845
1017	3104
1018	3148
1019	3156
1020	3158
1021	3164
1022	3171
1023	317719
1024	317
1025	3231
1026	3309
1027	333929
1028	337867
1029	338322
1030	338557
1031	339834
1032	33
1033	340554
1034	341405
1035	3422
1036	343702
1037	344658
1038	344892
1039	347516
1040	3475
1041	3486
1042	348793
1043	3490
1044	349565
1045	353189
1046	353
1047	3553
1048	3554
1049	3559
1050	3568
1051	3607
1052	3613
1053	3614
1054	3623
1055	3624
1056	3662
1057	3663
1058	3695
1059	3712
1060	3720
1061	373
1062	375287
1063	3758
1064	383
1065	387032
1066	3872
1067	3888
1068	388939
1069	389207
1070	390792
1071	392255
1072	3957
1073	3973
1074	3982
1075	399665
1076	3998
1077	400
1078	404037
1079	404636
1080	4089
1081	4121
1082	4209
1083	4215
1084	4222
1085	4234
1086	4249
1087	4284
1088	4296
1089	4311
1090	431707
1091	4324
1092	4329
1093	4335
1094	439
1095	441024
1096	4485
1097	4488
1098	4520
1099	4522
1100	4528
1101	4543
1102	4580
1103	4602
1104	4613
1105	4688
1106	468
1107	4704
1108	4716
1109	4744
1110	4825
1111	4942
1112	4968
1113	5008
1114	5010
1115	5019
1116	5045
1117	50512
1118	5058
1119	50807
1120	50865
1121	5087
1122	50945
1123	5095
1124	51004
1125	51035
1126	51068
1127	51069
1128	51070
1129	51094
1130	51109
1131	51175
1132	51177
1133	51185
1134	51228
1135	5126
1136	51284
1137	51324
1138	51343
1139	5134
1140	51364
1141	51460
1142	51473
1143	5151
1144	51526
1145	51573
1146	51582
1147	51602
1148	51633
1149	51634
1150	5163
1151	51666
1152	51729
1153	51763
1154	51802
1155	5188
1156	5191
1157	5226
1158	5250
1159	5251
1160	526
1161	5274
1162	5290
1163	5307
1164	5311
1165	535
1166	5360
1167	5364
1168	5409
1169	5432
1170	54360
1171	54363
1172	5442
1173	54439
1174	54469
1175	54482
1176	54492
1177	5451
1178	54541
1179	54585
1180	5465
1181	54675
1182	54677
1183	54700
1184	54714
1185	54726
1186	5475
1187	54801
1188	54884
1189	54929
1190	54936
1191	54972
1192	55005
1193	55015
1194	55074
1195	55086
1196	55094
1197	55095
1198	5510
1199	55117
1200	55140
1201	55148
1202	5514
1203	55154
1204	55161
1205	55216
1206	55219
1207	55223
1208	55228
1209	55260
1210	55274
1211	5528
1212	55291
1213	55293
1214	5530
1215	55311
1216	55321
1217	5532
1218	55359
1219	55471
1220	55486
1221	55529
1222	55532
1223	55571
1224	55588
1225	55621
1226	5564
1227	55654
1228	55676
1229	55683
1230	55690
1231	55706
1232	55716
1233	55729
1234	55745
1235	55761
1236	55768
1237	55770
1238	55788
1239	55789
1240	55803
1241	55813
1242	55816
1243	55827
1244	55892
1245	55922
1246	55929
1247	5595
1248	56006
1249	56063
1250	5612
1251	56181
1252	56300
1253	56652
1254	56674
1255	5684
1256	56929
1257	56941
1258	56946
1259	5694
1260	56954
1261	5696
1262	56970
1263	57010
1264	57018
1265	57019
1266	5702
1267	57089
1268	57113
1269	5711
1270	57168
1271	57179
1272	57187
1273	57198
1274	57217
1275	5733
1276	57380
1277	57396
1278	57405
1279	57407
1280	57408
1281	57460
1282	57466
1283	57484
1284	57506
1285	57530
1286	57534
1287	57559
1288	57565
1289	57570
1290	57610
1291	57649
1292	57657
1293	57662
1294	57700
1295	57704
1296	57708
1297	57818
1298	5784
1299	58477
1300	58487
1301	58490
1302	58517
1303	5865
1304	5869
1305	5887
1306	5923
1307	5927
1308	5962
1309	5984
1310	5985
1311	5999
1312	60487
1313	6049
1314	60558
1315	6132
1316	619208
1317	6236
1318	6296
1319	6309
1320	633
1321	636
1322	63827
1323	6386
1324	63893
1325	63894
1326	63897
1327	63906
1328	63935
1329	63946
1330	64089
1331	64132
1332	64145
1333	64151
1334	64168
1335	64215
1336	64218
1337	64223
1338	6422
1339	64240
1340	642938
1341	64326
1342	64395
1343	64399
1344	64407
1345	64419
1346	6443
1347	6456
1348	6457
1349	646625
1350	64743
1351	64766
1352	64785
1353	64858
1354	65061
1355	65083
1356	65109
1357	6510
1358	65244
1359	6530
1360	653121
1361	6549
1362	6553
1363	6558
1364	6575
1365	658
1366	6591
1367	65990
1368	65997
1369	6601
1370	6609
1371	6610
1372	6618
1373	666
1374	6675
1375	6678
1376	6697
1377	6725
1378	6774
1379	6780
1380	6795
1381	6830
1382	6857
1383	6877
1384	6888
1385	6898
1386	6913
1387	6916
1388	6919
1389	699
1390	7031
1391	7041
1392	7052
1393	705
1394	7071
1395	710
1396	7127
1397	7132
1398	7174
1399	7182
1400	7224
1401	7301
1402	730
1403	7355
1404	7357
1405	7375
1406	7398
1407	7443
1408	747
1409	7517
1410	7542
1411	7566
1412	759
1413	7704
1414	7764
1415	7779
1416	7786
1417	7832
1418	7867
1419	79009
1420	79053
1421	79074
1422	79077
1423	79109
1424	79172
1425	79176
1426	79183
1427	7922
1428	79575
1429	79612
1430	79621
1431	79632
1432	79646
1433	79668
1434	79676
1435	79703
1436	79718
1437	79727
1438	79738
1439	79780
1440	7980
1441	79817
1442	79874
1443	79877
1444	79933
1445	79980
1446	79989
1447	79993
1448	80021
1449	80059
1450	80135
1451	80155
1452	80196
1453	8022
1454	80262
1455	80271
1456	80315
1457	80347
1458	80351
1459	8045
1460	80745
1461	81029
1462	81034
1463	811
1464	8153
1465	81550
1466	81551
1467	81566
1468	8178
1469	81894
1470	821
1471	8313
1472	83483
1473	83729
1474	83743
1475	83759
1476	8394
1477	83989
1478	84064
1479	8406
1480	84071
1481	84080
1482	84164
1483	8416
1484	84206
1485	84248
1486	8424
1487	84253
1488	84261
1489	84274
1490	8434
1491	8445
1492	84553
1493	84570
1494	84614
1495	84650
1496	84691
1497	84708
1498	84720
1499	84787
1500	84881
1501	84901
1502	84911
1503	84919
1504	8491
1505	85313
1506	85329
1507	8539
1508	8544
1509	8560
1510	8638
1511	8697
1512	8703
1513	87178
1514	8717
1515	8774
1516	8811
1517	8816
1518	8842
1519	8856
1520	886
1521	8880
1522	8886
1523	8891
1524	8899
1525	8906
1526	8909
1527	8910
1528	89781
1529	89869
1530	8993
1531	90249
1532	90268
1533	9039
1534	90441
1535	90634
1536	9070
1537	90806
1538	9092
1539	9101
1540	9126
1541	91404
1542	91647
1543	9166
1544	91949
1545	9196
1546	9202
1547	92105
1548	9213
1549	92241
1550	92335
1551	92370
1552	9255
1553	9261
1554	9270
1555	92979
1556	9319
1557	931
1558	9322
1559	9328
1560	932
1561	933
1562	93436
1563	9343
1564	9356
1565	93587
1566	9370
1567	9394
1568	94005
1569	94097
1570	9429
1571	942
1572	9459
1573	9466
1574	94
1575	950
1576	9512
1577	9515
1578	9529
1579	9530
1580	953
1581	9550
1582	9562
1583	956
1584	9578
1585	9603
1586	9628
1587	9635
1588	9646
1589	9665
1590	9672
1591	9677
1592	9683
1593	9692
1594	9699
1595	9709
1596	9728
1597	9748
1598	9777
1599	9788
1600	9791
1601	9819
1602	9859
1603	9868
1604	9879
1605	990
1606	9912
1607	991
1608	993
1609	9941
1610	9987
1611	10838
1612	122809
1613	1230
1614	139221
1615	139760
1616	140701
1617	164127
1618	1816
1619	22890
1620	2290
1621	2838
1622	3351
1623	339398
1624	353345
1625	390437
1626	401498
1627	403341
1628	408263
1629	448834
1630	4675
1631	4762
1632	51209
1633	51554
1634	54328
1635	57567
1636	6035
1637	63943
1638	64410
1639	719
1640	7857
1641	79156
1642	8507
1643	85315
1644	9023
1645	91523
1646	10000
1647	1019
1648	10254
1649	10397
1650	10430
1651	10478
1652	10492
1653	10524
1654	10527
1655	10556
1656	10558
1657	10803
1658	10845
1659	1101
1660	123720
1661	124220
1662	124930
1663	128
1664	130916
1665	137868
1666	145282
1667	148738
1668	148867
1669	160140
1670	163859
1671	1859
1672	1870
1673	1993
1674	199699
1675	2027
1676	2037
1677	2040
1678	2145
1679	2176
1680	219333
1681	221336
1682	222487
1683	222663
1684	22884
1685	22921
1686	22927
1687	22995
1688	23028
1689	23474
1690	254778
1691	2571
1692	25976
1693	25998
1694	26007
1695	2669
1696	2670
1697	27086
1698	27241
1699	2830
1700	28989
1701	29126
1702	29767
1703	29889
1704	3145
1705	340069
1706	346673
1707	352999
1708	3627
1709	3832
1710	387597
1711	387718
1712	388135
1713	3980
1714	406
1715	4298
1716	443
1717	4603
1718	4665
1719	4886
1720	4915
1721	5062
1722	50640
1723	51179
1724	51400
1725	51542
1726	5291
1727	54207
1728	54413
1729	54586
1730	54737
1731	54940
1732	54953
1733	55129
1734	55248
1735	55254
1736	55572
1737	55657
1738	55660
1739	5566
1740	55709
1741	55776
1742	55791
1743	55796
1744	56267
1745	56339
1746	56947
1747	56951
1748	56983
1749	57184
1750	5729
1751	57406
1752	57447
1753	57862
1754	5884
1755	5893
1756	5957
1757	6102
1758	6376
1759	64123
1760	64129
1761	64420
1762	64426
1763	64806
1764	6487
1765	64963
1766	65082
1767	6554
1768	65993
1769	66000
1770	66005
1771	6855
1772	7048
1773	7353
1774	7472
1775	785
1776	79709
1777	79811
1778	79892
1779	79982
1780	8208
1781	83591
1782	83931
1783	84233
1784	84272
1785	84287
1786	8452
1787	84897
1788	8882
1789	9063
1790	9134
1791	9140
1792	91624
1793	92092
1794	92399
1795	9420
1796	9424
1797	9627
1798	9764
1799	2650
1800	343930
1801	64112
1802	7852
1803	10406
1804	1003
1805	10227
1806	10343
1807	10451
1808	1047
1809	10526
1810	10730
1811	10743
1812	10747
1813	10807
1814	10827
1815	11033
1816	11131
1817	11182
1818	112770
1819	114788
1820	114826
1821	123872
1822	123970
1823	1260
1824	127943
1825	134526
1826	134728
1827	137872
1828	140893
1829	145407
1830	150372
1831	1506
1832	154865
1833	157855
1834	157
1835	159989
1836	164656
1837	164832
1838	166379
1839	174
1840	1758
1841	1811
1842	196477
1843	200035
1844	2000
1845	2009
1846	2015
1847	202151
1848	2028
1849	203522
1850	2041
1851	2103
1852	219844
1853	220296
1854	221294
1855	221785
1856	222223
1857	222235
1858	222826
1859	22824
1860	22901
1861	22905
1862	22943
1863	22976
1864	22986
1865	22987
1866	23039
1867	23046
1868	2314
1869	23215
1870	23271
1871	23483
1872	23600
1873	23644
1874	253012
1875	255022
1876	2559
1877	25778
1878	25885
1879	26033
1880	26093
1881	261734
1882	26191
1883	26589
1884	267004
1885	27111
1886	27156
1887	272
1888	27334
1889	27336
1890	283600
1891	283927
1892	286204
1893	28990
1894	29063
1895	29893
1896	3001
1897	3059
1898	3233
1899	3313
1900	3321
1901	338094
1902	338692
1903	342574
1904	3456
1905	3480
1906	348980
1907	374900
1908	375337
1909	375449
1910	375686
1911	390637
1912	401265
1913	4043
1914	4052
1915	4064
1916	4135
1917	4162
1918	4179
1919	4210
1920	4216
1921	4217
1922	441509
1923	4641
1924	4649
1925	4863
1926	50485
1927	5053
1928	51061
1929	54456
1930	54475
1931	54552
1932	54813
1933	54832
1934	54938
1935	55048
1936	55112
1937	55175
1938	55225
1939	55230
1940	55250
1941	55315
1942	55605
1943	55705
1944	55815
1945	55846
1946	56288
1947	57096
1948	57115
1949	57186
1950	57205
1951	5727
1952	57325
1953	57512
1954	57529
1955	57544
1956	57579
1957	57643
1958	576
1959	57710
1960	57722
1961	5876
1962	58986
1963	5905
1964	5970
1965	6050
1966	63035
1967	6310
1968	64005
1969	64092
1970	64220
1971	64745
1972	64800
1973	64848
1974	64927
1975	65250
1976	6584
1977	6595
1978	6603
1979	669
1980	6712
1981	6872
1982	6926
1983	6942
1984	7100
1985	7158
1986	7267
1987	728464
1988	7421
1989	7448
1990	7508
1991	7536
1992	7809
1993	79158
1994	79412
1995	79587
1996	79596
1997	79736
1998	79812
1999	79886
[truncated: 6,978 more rows]
