# Supplementary material for: Computational reconstruction of evolutionary selection in human brain networks
Source: Front Neuroinform. 2026 Jan 26;19:1623174. doi: 10.3389/fninf.2025.1623174 (PMC12883834; doi:10.3389/fninf.2025.1623174)
Supplement: Supplementary file 1 [file Data_Sheet_1.zip › Piszczek et al Genetic-Trait-Mining/storage/dnds_csvs/normalized_dnds_per_gene.csv]

	Mouse	Bushbaby	Marmoset	Macaque	Gibbon	Gorilla	Chimp	Denisovan	Neanderthal	AMH	Branch.1	Branch.2	Branch.3	Branch.4	Branch.5	Branch.6	Branch.7	Branch.8	Branch.9	Branch.10	Branch.11
10043	0,390592813000687	0,621905651564689	0,364554190487775	0,525531072700884	0,547691039032435	0,317737057463085	0,174599692915113	0,275889689895869	NA	NA	0,561715351149782	0,312412177985949	0,491451367781155	0,28620752316918	0,406171284634761	0	0	NA	NA	NA	NA
1004	0,175326161593042	0,116067258290518	0,0506021165308357	0,203193033381713	0,590984057174272	0,0428749332858922	0	0,126673532440783	NA	0	0,0237414543194531	0	0,0615501519756839	0	0,639798488664987	0,214667314230209	NA	NA	NA	NA	NA
10083	0,391622796978714	0,32753386268099	0,351660381948668	0,69890486871619	0,237218251786696	0,790428749332859	0,301162535643782	0,465499485066941	0	NA	0,292852703542573	0,0235753317720531	0,0208966565349544	0,424677448664365	0,607682619647355	0,454346770276833	0,84	NA	NA	NA	NA
10160	0,31025406271458	0,446170014012144	0,392044763410777	0,560891938250429	0,119296316657504	0	0,500987058565475	0,462867604989129	NA	0	0,235550031075202	0,0702576112412178	0,0431231003039514	0,583681628202798	0	0,0573093734822729	NA	NA	NA	NA	NA
1016	0,12073701075761	0,195936478281177	0,167011312492398	0,0125346351761446	0,0779274326553051	0,148550080056929	0,353366966440009	0,675248884311706	NA	0	0,253822249844624	0	0,432750759878419	0,399418499000545	NA	0,0497814473045168	0	NA	NA	NA	NA
10270	0,822842755779355	0,562704343764596	0,708064712322102	0,554426705370102	0,610225398570643	0,694716242661448	0,137530160122834	0,580615631079071	NA	NA	0,460285891858297	0,693208430913349	0,276405775075988	0,297474105033618	0,969773299748111	0,306459446333171	NA	NA	NA	NA	NA
10394	0,996795605401694	0,999065857076133	0,977010096095365	0,95276421691516	0,920148433205058	NA	NA	0,296029293969562	NA	NA	0,954878806712244	0,891334894613583	0,591565349544073	0,882064328548065	0,904911838790932	0	NA	NA	NA	NA	NA
10562	0,852254520485237	0,899696403549743	0,791266269310303	0,927299115978361	0,873144584936778	0,472691691869774	NA	0,646755921730175	NA	0	0,975264139216905	NA	0,871770516717325	0,390695984008723	0	0	NA	NA	NA	NA	NA
10570	0,180819409475853	0,24486221391873	0,269553582289259	0,155033645599683	0,00068719076415613	0,0464330190357588	0,0511076990568107	0,05000572147843	NA	0	0,0973275326289621	0,159094457455113	0,0186170212765957	0,0425222605851354	0,086272040302267	0,162457503642545	NA	NA	NA	NA	NA
10585	0,567292286564431	0,592363381597384	0,421359931881766	0,489642433038659	0,660665200659703	0,0074719800747198	0,547927177012503	0,388831674104589	NA	0,157467532467532	0,528154133001865	0,594847775175644	0,189969604863222	0,417772124295839	NA	0,916464303059738	0	NA	NA	NA	NA
10849	0,939345387960632	0,921415226529659	0,872764870453716	0,925715793640322	0,874518966465091	0,967265611101228	0	0,502002517450509	NA	NA	0,915599751398384	0,997814207650273	0,72112462006079	0,90477921133927	NA	0	NA	NA	NA	NA	NA
10885	0,471046005951019	0,411606725829052	0,525605157523416	0,471170339094867	0,465640461792194	0	0,671419170870805	0,357363542739444	NA	0	0,264014916096955	0,52256049960968	0,355433130699088	0,367799382155188	0	0,81204468188441	0	NA	NA	NA	NA
10891	0,583886472877089	0,520084072863148	0,540931760126505	0,693759071117562	0,0764156129741616	0,427859811421455	0,622066242597061	0,559446160887973	NA	0	0,327408328154133	0	0	0	0	0	NA	NA	NA	NA	NA
10906	0,83611810482948	0,784329752452125	0,719620484126019	0,736508774244623	0,976910390324354	0	NA	0,756036159743678	NA	NA	0,918210068365444	0,568462138953942	0,963145896656535	0,825004542976558	0	0,993443419135503	NA	NA	NA	NA	NA
10985	0,234836346990158	0,237389070527791	0,183432672424279	0,11742974007125	0,197223749312809	0,0366482832236257	0,0579074358411932	0,205286646069344	NA	0	0,27147296457427	0,0415300546448087	0,0121580547112462	0,0870434308558968	0,0377833753148615	0,293831957260806	0,0836363636363636	NA	NA	NA	NA
1104	0,391966124971389	0,629262027090145	0,464663666220654	0,979284866077319	0,407916437603079	0,536025618217399	0	0,11729030781554	0	NA	0,415164698570541	0,417642466822795	0	0	0,853904282115869	NA	0	NA	NA	NA	NA
11083	0,702563515678645	0,599135917795423	0,627904147913879	0,454017680432775	0,577789994502474	0,481942714819427	0,0899320026321562	0,388145096692985	NA	0,948051948051948	0,642635177128651	0,738173302107728	0,568768996960486	0,369071415591496	0,260705289672544	0,177756192326372	0,752727272727273	NA	NA	NA	NA
1108	0,0685511558709087	0,0442550210182158	0,0761464542026517	0,136297664599551	0	0	0	0,159972536903536	0	NA	0,0991920447482909	0	0,177051671732523	0,0278030165364347	0	0	0,716363636363636	NA	NA	NA	NA
11176	0,829137102311742	0,708080336291453	0,74309694684345	0,717245019131812	0,691588785046729	0,143035047144636	0,212985303794692	0,668039821489873	NA	0	0,581603480422623	0,699453551912568	0,0797872340425532	0,055787752135199	0,756297229219144	0,441962117532783	0	NA	NA	NA	NA
11218	0,786449988555734	0,710882765063055	0,820338158374894	0,914764480802217	0,597855964815833	0,997153531400107	0,94428602763764	0,895182515161918	NA	0,173701298701299	0,780609073958981	0,801717408274785	0,401975683890578	0,808468108304561	0	0,330743079164643	0,552727272727273	NA	NA	NA	NA
11236	0,445181963836118	0,277790751985054	0,525118598710619	0,470246734397678	0,0929081913139087	0	0	0,206316512186749	0	0	0,495090118085768	0,982669789227166	0,0955547112462006	0,474650190805015	0,610201511335013	0,868139873725109	NA	NA	NA	NA	NA
117608	0,667887388418402	0,832087809434844	0,705266999148522	0,470774508510358	0,582600329851567	0,572140188578545	0,56964246545295	0,627989472479689	NA	0	0,585208203853325	0,459953161592506	0,49354103343465	0,636743594403053	0,0566750629722922	0	0	NA	NA	NA	NA
1179	0,831769283588922	0,887435777673984	0,850139885658679	0,973743237894181	0,661902144035184	0,486746130581747	0,545295020837903	0,846206659800893	NA	NA	0,74816656308266	0,78391881342701	0,896276595744681	0,818280937670362	0,642317380352645	0	0,901818181818182	NA	NA	NA	NA
1183	0,0556191348134585	0,0115600186828585	0	0,257553766987729	0,0210280373831776	0	0	0,0912003661746195	0	0	0,0457426973275326	0	0	0	0	0	NA	NA	NA	NA	NA
122773	0,766536964980545	0,441032227930873	0,945991971779589	0,422615120728328	0,0768279274326553	0	NA	0,343059846664378	NA	0	0,494841516469857	0,722248243559719	0	0,474286752680356	NA	0,585235551238465	0	NA	NA	NA	NA
124925	0,473220416571298	0,471391872956562	0,691400072983822	0,533579627919251	0,206432105552501	0,99946628713752	0,873656503619215	0,723767021398329	NA	NA	0,318458669981355	0,577049180327869	0,572948328267477	0,325458840632382	0,222292191435768	0	NA	NA	NA	NA	NA
126969	0,80235751888304	0,867935544138253	0,857316628147427	0,921757487795224	0,685129191863661	0,555061376979185	0,423777144110551	0,597665636800549	0,755102040816326	NA	0,799875699192045	0,77096018735363	0,417363221884498	0,673087406868981	0	NA	0	NA	NA	NA	NA
128239	0,730258640421149	0,60415693601121	0,644690426955358	0,632933104631218	0,639224848818032	0,547767301191959	0,789646852379908	0,758210321547088	0,241496598639456	0,0714285714285714	0,542448725916718	0,676190476190476	0,617021276595745	0,702162456841723	0	0,0949490043710539	0,221818181818182	NA	NA	NA	NA
1286	0,985694666971847	0,977697337692667	0,976158618172972	0,955139200422219	0,961242440901594	0,911225760540829	0,9986839219127	0,936148300720906	0,969387755102041	0,824675324675325	0,981230577998757	0,902732240437158	0,949658054711246	0,94457568598946	0,997481108312343	0,77756192326372	0,992727272727273	NA	NA	NA	NA
129804	0,604257267109178	0,155651564689397	0,296192677289867	0,409684654967674	0,361599780098955	0	0,853695985961834	0,236182629591486	0	NA	0,390801740211311	0,572209211553474	0,249050151975684	0,632564055969471	NA	0,750849927149101	0	NA	NA	NA	NA
1301	0,455939574273289	0,253269500233536	0,192312370757815	0,693891014645732	0,10087960417812	0,347269169186977	0,0394823426189954	0,847579814624099	NA	0,970779220779221	0,550031075201989	0,0805620608899297	0	0,183899691077594	0	0,0492957746478873	0	NA	NA	NA	NA
130940	0,81265735866331	0,670247547874825	0,917406641527795	0,945243435809474	0,492715777899945	0,676214196762142	0,237990787453389	0,797459663577068	0	NA	0,952517091361094	0,550039032006245	0,504369300911854	0,83409049609304	0,569269521410579	0,891209324915007	0,872727272727273	NA	NA	NA	NA
135112	0,815632867933165	0,773587108827651	0,6527186473665	0,345428156748911	0,478422210005498	0,199430706280021	0,230971704321123	0,410344433001488	0	NA	0,648477315102548	0,743013270882123	0,474164133738602	0,188806105760494	0,675062972292191	0,838999514327343	NA	NA	NA	NA	NA
1374	0,335774776836805	0,25852405418029	0,250212869480598	0,374323789418129	0,134139637163277	0	0	0,470877674791166	NA	0	0,283530142945929	0,585480093676815	0,228343465045593	0,820825004542977	0	0,175327829043225	0,621818181818182	NA	NA	NA	NA
140685	0,225795376516365	0,305347968239141	0,193528767789807	0,00540968465496767	0,0178669598680594	0,13894324853229	0	0,0647671358278979	NA	0,285714285714286	0,182349285270354	0,0427790788446526	0,0180471124620061	0,0268944212247865	0	0	0	NA	NA	NA	NA
140691	0,889333943694209	0,953409621672116	0,975793699063374	0,788098693759071	0,898295766904893	0,974025974025974	NA	0,894495937750315	0	NA	0,988688626476072	0,700858704137393	0	0,828820643285481	0,353904282115869	0,987615347255949	NA	NA	NA	NA	NA
140894	0,913939116502632	0,960415693601121	0,960467096460285	0,902361789154242	0,754672897196262	0,805372709482299	0,994077648607151	0,884082847007667	NA	0	0,966935985083903	0,958626073380172	0,825037993920973	0,878793385426131	NA	0,817872753763963	NA	NA	NA	NA	NA
143884	0,934538796063172	0,725829051844932	0,799051210315047	0,527114395038923	0,298515667949423	0,772460416296033	NA	0,838654308273258	NA	NA	0,77538844002486	0,424668227946916	0,735182370820669	0,896238415409776	0,109571788413098	0,391694997571637	NA	NA	NA	NA	NA
146894	0,969672693980316	0,99521251751518	0,980416007784941	0,903153450323262	0,761269928532161	0,953211172389255	0	0,969332875615059	NA	NA	0,73064014916097	0,949726775956284	0,944528875379939	0,999636561875341	1	0,948275862068966	NA	NA	NA	NA	NA
148	0,229114213778897	0,299976646426903	0,0375866682885294	0,181158464177332	0,30263881253436	0	0,23141039701689	0,550406224968532	NA	NA	0,218769422001243	0	0,493920972644377	0,353080138106487	0	0,439290917921321	NA	NA	NA	NA	NA
150084	0,944953078507668	0,92760392340028	0,987106191460893	0,757355851695474	0,989142385926333	0,711439245685821	0,836367624479052	0,758324751115688	NA	NA	0,972405220633934	0,92911787665886	0,904255319148936	0,857895693258223	NA	0,750121418164157	NA	NA	NA	NA	NA
150379	0,711032272831312	0,878327884166277	0,535579613185744	0,679773057131548	0,894310060472787	0,406155488347269	0,793156393946041	0,766678109623527	NA	0,313311688311688	0,625978868862648	0,494769711163154	0,476823708206687	0,640196256587316	0,804156171284635	0,779018941233609	0	NA	NA	NA	NA
1512	0,702220187685969	0,940681924334423	0,558934436199976	0,462725953291991	0,315557998900495	0,814801636719445	NA	0,77182744021055	NA	0	0,860534493474208	0,38048399687744	0,567439209726444	0,806287479556606	0	0	NA	NA	NA	NA	NA
152992	0,827420462348363	0,856258757589911	0,910229899039046	0,901438184457052	0,942275975810885	0,320405621775485	0,587409519631498	0,468703512987756	0,928571428571429	NA	0,919453076444997	0,536299765807963	0,918123100303951	0,372705796838088	0,941435768261965	0,757406508013599	0,705454545454545	NA	NA	NA	NA
154043	0,392309452964065	0,376109294722092	0,25410533998297	0,346615648502441	0,24890049477735	0,593132894502758	0,952840535205089	0,615058931227829	NA	0	0,163828464885022	0,115066354410617	0	0	0	0,209324915007285	0	NA	NA	NA	NA
158401	0,972075989929046	0,951074264362447	0,928354214815716	0,939305977041826	0,841258933479934	0,723536737235367	0,977626672515903	0,778121066483579	0	NA	0,980733374766936	0,972365339578454	0,842705167173252	0,905869525713247	0,923173803526448	NA	0,443636363636364	NA	NA	NA	NA
1586	0,887960631723506	0,85929472209248	0,960832015569882	0,555086423010951	0,562671797691039	0,842376801280911	0,0647071726255758	0,611854903307015	NA	0	0,836171535114978	0,886182669789227	0,844224924012158	0,962747592222424	NA	NA	NA	NA	NA	NA	NA
1606	0,801327534905013	0,655418028958431	0,222479017151198	0,496107665918987	NA	0	0	0,52820688866003	NA	0	0,831448104412679	0,553161592505855	0	NA	0	0	0	NA	NA	NA	NA
1612	0,187457084000916	0,175502101821579	0,0150833231966914	0,165984958437789	0,267454645409566	0	0,0168896687870147	0,17816683831102	0	NA	0,260783095090118	0,326775956284153	0,0203267477203647	0	0,467884130982368	0	0,214545454545455	NA	NA	NA	NA
161725	0,113984893568322	0,0447220924801495	0,673762316019949	0,00409024937326824	0,0390324354040682	0,180572851805729	0	0,140977228515848	NA	0	0,0104412678682411	0,0263856362217018	0	0,0325277121570053	0	0,0313258863525984	0,298181818181818	NA	NA	NA	NA
162394	0,99496452277409	0,974894908921065	0,97360418440579	0,963055812112416	0,963991203958219	0,977228251200854	0,990129414345251	0,56951596292482	0	NA	0,937600994406464	0,869945355191257	0,632788753799392	0,980737779393058	0	0,685284118504128	0	NA	NA	NA	NA
162461	0,997253376058595	0,992760392340028	0,943437538012407	0,997097242380261	0,902006597031336	0,646148372175769	NA	0,116718159972537	NA	NA	0,897949036668738	0,990788446526151	0,637158054711246	NA	NA	0	NA	NA	NA	NA	NA
165545	0,806591897459373	0,694768799626343	0,991120301666464	0,855521836653912	0,700797141286421	0,559153175591532	0,581925860934415	0,959949650989816	NA	0	0,765817277812306	0,606713505074161	0,805281155015198	0,69325822278757	NA	0,428120446818844	NA	NA	NA	NA	NA
167	0,879949645227741	0,947687996263428	0,757328792117747	0,994590315345032	0,365310610225399	0,776196406333393	0,76793156393946	0,920013731548232	0,408163265306122	NA	0,977625854568055	NA	NA	0	0	NA	NA	NA	NA	NA	NA
171586	0,327763790341039	0,4549276039234	0,56805741393991	0,530808813827682	0,629604178119846	0,440135207258495	NA	0,355189380936034	0	NA	0,177004350528278	0,239188134270101	0,424202127659574	0,22115209885517	NA	0	NA	NA	NA	NA	NA
1856	0,108262760357061	0,302195235871088	0,21530227466245	0,166644676078638	0,00769653655854865	0,39281266678527	0	0,504863256665522	0,551020408163265	0	0,0600372902423866	0,0177985948477752	0,0288753799392097	0,46738142831183	0	0	NA	NA	NA	NA	NA
1952	0,127489127946899	0,180056048575432	0,0740785792482666	0,109908958965563	0,295492028587136	0,0567514677103718	0,430576880894933	0,430827325780982	NA	0	0,0855189558732132	0,0321623731459797	0,133738601823708	0,040705069961839	0,103904282115869	NA	NA	NA	NA	NA	NA
196463	0,718127718013275	0,479915927136852	0,523050723756234	0,485420240137221	0,212204507971413	0,14267923856965	0,249396797543321	0,359537704542854	NA	NA	0,396892479801119	0,182201405152225	0,246390577507599	0,193894239505724	0,0321158690176322	0,753763963088878	0	NA	NA	NA	NA
196513	0,960288395513848	0,962050443717889	0,850261525361878	0,93125742182346	0,974986256184717	0,0692047678349048	0,774073261680193	0,895869092573521	0	NA	0,788812927284027	0,798282591725215	0,737272036474164	0,303834272215155	NA	0,744050509956289	NA	NA	NA	NA	NA
196743	0,550011444266423	0,844231667445119	0,291327089161902	0,271935611558253	0,711517317207257	0,227005870841487	0,31629743364773	0,306213525575009	0	NA	0,423741454319453	0,40327868852459	0,036854103343465	0,51244775576958	0,121536523929471	0,239193783389995	0	NA	NA	NA	NA
1969	0,17154955367361	0,189047174217655	0,198151076511373	0,226678981395963	0,141011544804838	0,00160113858743996	0,14652336038605	0,161460121295343	NA	NA	0,17799875699192	0,0507416081186573	0,0324848024316109	0,0185353443576231	0,0182619647355164	0,00679941719281204	0,0218181818181818	NA	NA	NA	NA
203238	0,496337834744793	0,56317141522653	0,705631918258119	0,746272595329199	0,981308411214953	0,804305283757339	0,729984645755648	0,758439180684289	NA	NA	0,743691733996271	0,388758782201405	0,608092705167173	0,794657459567509	NA	0,973773676542011	0,294545454545455	NA	NA	NA	NA
203859	0,54337376974136	0,786431574030827	0,484855856951709	0,539780973743238	0,224024189114898	0	0,180302697960079	0,900331845748942	NA	0	0,748912367930392	0,458704137392662	0,918882978723404	0,176630928584409	NA	0	0	NA	NA	NA	NA
2064	0,616960402838178	0,515646893974778	0,319912419413697	0,360205831903945	0,330951072017592	0,128446895570183	0,307304233384514	0,308387687378419	0	0	0,336233685518956	0,546448087431694	0,153115501519757	0,395057241504634	0,405541561712846	0	0	NA	NA	NA	NA
2074	0,866445410849165	0,759458197104157	0,822041114219681	0,536878216123499	0,801951621770203	0,757694360434086	0,580390436499232	0,913720105275203	NA	0	0,918707271597265	0,440281030444965	0,538753799392097	0,488097401417409	NA	0,978144730451676	0	NA	NA	NA	NA
2137	0,0519569695582513	0,109061186361513	0,0278554920325994	0	0,0382078064870808	0,193204056217755	0,125685457337135	0,217759469046802	0	NA	0,0764449968924798	0	0,179141337386018	0	0,149244332493703	0	NA	NA	NA	NA	NA
219749	0,7949187457084	0,726179355441383	0,336698698455176	0,515371421031798	0,460830126443101	0,805550613769792	0,110331212985304	0,444101155738643	NA	NA	0,884400248601616	NA	NA	0,553152825731419	0	0,782904322486644	NA	NA	NA	NA	NA
219931	0,819638361181048	0,887202241943017	0,450310181243158	0,703918722786647	0,676470588235294	0,601494396014944	0,965562623382321	0,340771255292368	NA	0	0,677439403356122	0,411553473848556	0,354863221884498	0,543703434490278	0,732997481108312	0,404565322972317	0,134545454545455	NA	NA	NA	NA
2199	0,503318837262531	0,480616534329752	0,615131979077971	0,127589391740335	0,222787245739417	0,276996975627113	0,273086203114718	0,442041423503833	0,82312925170068	0,306818181818182	0,444748290863891	0,483060109289618	0,632408814589666	0,655824095947665	0,332493702770781	0,157600777076251	0,203636363636364	NA	NA	NA	NA
222484	0,304303044174868	0,399229332087809	0,63605400802822	0,568940493468795	0,333837273227048	0	0,0633910945382759	0,791852614715642	NA	NA	0,384213797389683	0,434660421545667	0,390007598784195	0,239142286025804	0	0,208839242350656	NA	NA	NA	NA	NA
2242	0,360151064316777	0,298925735637553	0,210801605644082	0,311122839424726	0,567619571192963	0,0115637786870664	0,017109015134898	0,175077239958805	0,139455782312925	0	0,333623368551896	0,155347384855582	0,0169072948328267	0,120116300199891	0,181360201511335	0	0	NA	NA	NA	NA
22844	0,84882124055848	0,867001401214386	0,696022381705389	0,577648766328012	0,750687190764156	0,347091264899484	0,881552972143014	0,770568714955945	0,731292517006803	0	0,814543194530764	0,779078844652615	0,746770516717325	0,721606396510994	0,67191435768262	0,96600291403594	0,672727272727273	NA	NA	NA	NA
22848	0,568322270542458	0,40880429705745	0,315046831285732	0,121388045916348	0,839609675645959	0,0400284646859989	0	0,50863943242934	NA	NA	0,400497203231821	0,247306791569087	0,209346504559271	0	0	0,386595434677028	0	NA	NA	NA	NA
22862	0,512817578393225	0,395025688930406	0,457122004622309	0,536086554954479	0,168636613523914	0,190001779042875	0,886817284492213	0,601670671701568	NA	0	0,572280919825979	0,73239656518345	0	0,473378157368708	0	0,792617775619233	0	NA	NA	NA	NA
22868	0,96646829938201	0,934726763194769	0,967887118355431	0,974139068478691	0,944062671797691	0,657000533712862	0,801272208817723	0,757180455429683	0,557823129251701	NA	0,908141702921069	0,913817330210773	0,890197568389058	0,835180810467018	NA	0,621661000485673	NA	NA	NA	NA	NA
22870	0,559395742732891	0,514245679588977	0,327332441308843	0,556801688877161	0,541918636613524	0,258850738302793	0,490239087519193	0,374642407598123	NA	0	0,360596643878185	0,402966432474629	0,188639817629179	0,398509903688897	NA	0,0522098105876639	0	NA	NA	NA	NA
22878	0,439116502632181	0,392340028024288	0,353606617199854	0,267977305713155	0,488455195162177	0,327165984700231	0,570739197192367	0,432200480604188	NA	NA	0,495214418893723	0,110850897736144	0,0647796352583587	0,384517535889515	0	0,575279261777562	0	NA	NA	NA	NA
22894	0,363241016250858	0,257122839794489	0,355431212747841	0,549148964243304	0,401869158878505	0,126312044120263	0	0,809360338711523	NA	NA	0,533747669359851	0,514910226385636	0,221884498480243	0,0430674177721243	0,523929471032746	0,594949004371054	0	NA	NA	NA	NA
22898	0,453879606317235	0,545889771134984	0,295462839070673	0,858160707217311	0,615860362836724	0,806795943782245	0,643342838341742	0,245108135942327	NA	NA	0,590180236171535	0,304137392661983	0,740311550151976	0,883881519171361	0,863350125944584	0,66682855755221	0	NA	NA	NA	NA
22978	0,0197985809109636	0,0868752919196637	0	0	0	0	0	0,937407025975512	NA	NA	0	0	0	0	0	0	0	NA	NA	NA	NA
22998	0,651636530098421	0,727930873423634	0,799172850018246	0,877688349386463	0,696811434854316	0,170788115993595	0,806317174819039	0,734637830415379	NA	0,936688311688312	0,593039154754506	0,797345823575332	0,551101823708207	0,652007995638742	0,930730478589421	0,568965517241379	0,236363636363636	NA	NA	NA	NA
23016	0,303387502861067	0,14549276039234	0,924096825203746	0,0638606676342525	0,203408466190214	0,227183775128981	0,236894055713972	0,450280352443071	NA	NA	0,0570540708514605	0	0,512348024316109	0	0	0	NA	NA	NA	NA	NA
23019	0,0228885328450446	0,0332788416627744	0,0178810363702713	0,00593745876764745	0,00508521165475536	0,0151218644369329	0	0,22599839798604	0	NA	0,0154133001864512	0	0,0851063829787234	0	0	0	0	NA	NA	NA	NA
23086	0,982146944380865	0,973143390938814	0,934192920569274	0,893653516295026	0,905030236393623	0,857498665717844	0,941215178767274	0,877674791166037	NA	NA	0,933747669359851	0,94192037470726	0,825987841945289	0,649827366890787	0,98992443324937	0,541282175813502	0,563636363636364	NA	NA	NA	NA
23107	0,796406500343328	0,818192433442317	0,576572193163849	0,90618815147117	0,608576140736669	0,9839886141256	0	0,656825723767021	NA	NA	0,994530764449969	0,843559718969555	NA	0,858440850445212	0,890428211586902	NA	0	NA	NA	NA	NA
23113	0,562371252002747	0,582905184493227	0,387300814986011	0,472885604961077	0,138675096206707	0,48478918341932	0,534108357095854	0,47385284357478	NA	0,196428571428571	0,782349285270354	0,411865729898517	0,283814589665653	0,213156460112666	0,246851385390428	0,55560951918407	NA	NA	NA	NA	NA
23137	0,50526436255436	0,394792153199439	0,39034180756599	0,335796279192506	0,701209455744915	0	0,180741390655846	0,668726398901476	NA	NA	0,412802983219391	0,524277907884465	0,496770516717325	0,614937306923496	0	0,576979116075765	NA	NA	NA	NA	NA
23138	0,283932249942779	0,615600186828585	0,326724242792848	0,436073360601662	0,343595382078065	0,139832769969756	0	0,523057558073006	NA	0	0,38011187072716	0,11615925058548	0,57959726443769	0	0,233627204030227	0,572122389509471	NA	NA	NA	NA	NA
23139	0,624971389333944	0,522302662307333	0,609536552730811	0,598231956722523	0,591396371632765	0,272905177014766	0,702566352270235	0,759926765076096	NA	0,241883116883117	0,558359229334991	0,697580015612802	0,424962006079027	0,728148282754861	0,761964735516373	0,309373482272948	NA	NA	NA	NA	NA
23144	0,850080109864958	0,688813638486688	0,730811336820338	0,771341865681488	0,723611874656405	0,624088240526597	0,809607370037289	0,642407598123355	0,472789115646259	NA	0,799254195152268	0,758782201405152	0,101823708206687	0,624204979102308	0	0,656629431762992	0,32	NA	NA	NA	NA
23181	0,285877775234607	0,27697337692667	0,206787495438511	0,213484628578968	0,0883727322704783	0	0	0,296830300949765	0	NA	0,349658172778123	0,00593286494925839	0,128229483282675	0,281846265673269	0	0,144973288003885	0	NA	NA	NA	NA
23199	0,303616388189517	0,368986454927604	0,260552244252524	0,259928750494788	0,453820780648708	0,038427326098559	0,0337793375740294	0,384140061791967	0	0	0,362336855189559	0,112568306010929	0,0651595744680851	0,105215337088861	0,148614609571788	0,234094220495386	NA	NA	NA	NA	NA
23231	0,713092240787366	0,651914992993928	0,545067510035276	0,62765536350442	0,518966465090709	0,532823341042519	0,368940557139724	0,561391463554182	0,73469387755102	NA	0,575885643256681	0,384699453551913	0,433700607902736	0,578956932582228	0,577455919395466	0,791646430305974	0	NA	NA	NA	NA
23329	0,350995651178759	0,59598318542737	0,270405060211653	0,388969521044993	0,747663551401869	0,340864614837218	0,0212765957446809	0,166723881450967	0	NA	0,369422001243008	0,2064012490242	0,351253799392097	0,463928766127567	NA	0	NA	NA	NA	NA	NA
23358	0,104829480430304	0,0546473610462401	0,185013988565868	0,290671592558385	0,380703683342496	0	0,0201798640052643	0,229774573749857	NA	NA	0,0881292728402735	0,0295081967213115	0	0,087952026167545	0	0	NA	NA	NA	NA	NA
23395	0,649118791485466	0,655885100420364	0,455662328183919	0,692043805251352	0,287795492028587	0,598114214552571	0,391094538275938	0,524888431170614	NA	0	0,660410192666252	0,12896174863388	0,595174772036474	0,439396692713066	0,0957178841309824	0,060709082078679	0	NA	NA	NA	NA
2519	0,675326161593042	0,961700140121439	0,659530470745651	0,693231297004882	0,901181968114349	0,563956591353852	NA	0,832360682000229	0,846938775510204	NA	0,73325046612803	0,379234972677596	0,574468085106383	0,458658913320007	0	0	0	NA	NA	NA	NA
255394	0,86129549095903	0,798225128444652	0,651745529740907	0,688613273518934	0,629879054425509	0	0,679534985742487	0,97173589655567	NA	NA	0,853573648228714	0,628727556596409	0,967325227963526	0,710158095584227	0,330604534005038	0,527683341427878	NA	NA	NA	NA	NA
2560	0,159304188601511	0,469757122839794	0,058751976645177	0,0700620134582399	0,280648708081363	0	0	0,0838768737841858	NA	0	0,0862647607209447	0	0	0	0	0	NA	NA	NA	NA	NA
256309	0,673380636301213	0,89105558150397	0,831164091959616	0,733737960153054	0,90131940626718	0,86692759295499	0,826716385172187	0,85227142693672	NA	0	0,706525792417651	0,48071818891491	0,646086626139818	0,953843358168272	0,838790931989924	0,815930063137445	NA	NA	NA	NA	NA
2569	0,214122224765393	0,183675852405418	0,22077606130641	0,0439371948805911	0	0,0917986123465575	0,397674928712437	0,654994850669413	0	NA	0,198508390304537	0,0883684621389539	0	0,01508268217336	0	0	NA	NA	NA	NA	NA
25819	0,167429617761501	0,416744511910322	0,0480476827636541	0,315608919382504	0	0,75787226472158	0	0,490902849296258	NA	0	0,437787445618396	0,615144418423107	0,680281155015198	0	0	0,389023797960175	NA	NA	NA	NA	NA
25943	0,857976653696498	0,507006071929005	0,771074078579248	0,457316268637023	0,457806487080814	0,635296210638676	0,118666374204869	0,673646870351299	NA	NA	0,692231199502797	0,463075722092116	0,352773556231003	0,91441032164274	0,700251889168766	0	0,730909090909091	NA	NA	NA	NA
25959	0,404211490043488	0,480149462867819	0,563556744921542	0,287768834938646	0,470588235294118	0,223981497954101	0,137968852818601	0,497082046000687	NA	0	0,473088875077688	0,279313036690086	0,172302431610942	0,428130110848628	0	0,347255949490044	0	NA	NA	NA	NA
26064	0,663424124513619	0,41872956562354	0,756112395085756	0,277741126797731	0,513056624518966	0,641522860700943	0,675806097828471	0,40210550406225	0	NA	0,492355500310752	0,461046057767369	0,219984802431611	0,0632382336907142	0,856423173803526	0,0274405050995629	0	NA	NA	NA	NA
26119	0,359349965667201	0,14035497431107	0,504318209463569	0,555878084179971	0	0,011919587262053	0	0,0121295342716558	0	0	0,236047234307023	0,178766588602654	0,171732522796353	0	NA	0	NA	NA	NA	NA	NA
2615	0,494621194781415	0,284563288183092	0,653448485585695	0,381712626995646	0,390461792193513	0,339263476249778	0,448343935073481	0,554640119006751	0,387755102040816	0	0,813673088875078	0,765495706479313	0,307750759878419	0,559694711975286	0,829974811083123	0,434919864011656	NA	NA	NA	NA	NA
2632	0,431792172121767	0,562821111630079	0,514900863641893	0,550468399525003	0,824628916987356	0,529976872442626	0,527089273963589	0,921959034214441	NA	0,496753246753247	0,247980111870727	0,328024980483997	0,468275075987842	0,840450663274578	0	0,750364254492472	0	NA	NA	NA	NA
2638	0,842183566033417	0,529075198505371	0,964967765478652	0,984298720147777	0,454370533260033	0	0,144110550559333	0,486783384826639	NA	NA	0,666003729024239	0,780015612802498	0,555281155015198	0,20588769761948	0	0	NA	NA	NA	NA	NA
2649	0,132410162508583	0	0,203868142561732	0,281567489114659	0,147333699835074	0	NA	0,38700080100698	NA	NA	0,373399627097576	0	0,372150455927052	0	0	0	NA	NA	NA	NA	NA
2693	0,100823987182422	0,435660906118636	0,163727040506021	0,290275761973875	0,212891698735569	NA	0	0,0710607621009269	0	NA	0,0484773151025482	0,807181889149102	0	0	0	0	0	NA	NA	NA	NA
27085	0,688258182650492	0,755838393274171	0,803795158739813	0,479350837841404	0,783947223749313	0,933641700764988	0,908971265628427	0,729488499828356	NA	0	0,956743318831572	0,890554254488681	0,833016717325228	0,56278393603489	0,153022670025189	0,622146673142302	0,170909090909091	NA	NA	NA	NA
27296	0,985465781643397	0,988439981317142	0,968252037465029	0,988652856577385	0,883315008246289	0,0939334637964775	NA	0,992104359766564	NA	NA	0,957116221255438	0,93239656518345	0,686170212765957	0,990550608758859	NA	0,946818844099077	NA	NA	NA	NA	NA
27349	0,62027924010071	0,624474544605325	0,429631431699307	0,614592954215596	0,314870808136339	0,681907133961928	0,325290633910945	0,933745279780295	NA	NA	0,811932877563704	0,948633879781421	0,417553191489362	0,956387425040887	0	0	NA	NA	NA	NA	NA
2804	0,817578393224994	0,86851938346567	0,881766208490451	0,850376039055284	0,872045079714129	0,860878847180217	0,962930467207721	0,785444558874013	0,414965986394558	0	0,852206339341206	0,765027322404372	0,740501519756839	0,893694348537162	0,540302267002519	0,83778533268577	NA	NA	NA	NA	NA
283358	0,687457084000916	0,824848201774872	0,60138669261647	0,675946694814619	0,521577789994502	0,731898238747554	0,819039262996271	0,705229431285044	NA	0	0,44686140459913	0,55815768930523	0,564399696048632	0,508631655460658	0,0667506297229219	0,504371053909665	0,00363636363636364	NA	NA	NA	NA
28513	0,79995422293431	0,79950957496497	0,775331468191218	0,764216915160311	0,784909290819131	0,591709660202811	0,540688747532354	0,656368005492619	NA	0	0,617899316345556	0,577673692427791	0,298822188449848	0,944393966927131	NA	0,509470616804274	NA	NA	NA	NA	NA
286151	0,93099107347219	0,920014012143858	0,906337428536674	0,76711967278005	0,586723474436504	0,650595979363103	0,867734152226365	0,807415036045314	NA	0	0,972280919825979	0,846370023419204	0,632598784194529	0,510994003270943	0	0,117532782904322	NA	NA	NA	NA	NA
2886	0,443007553215839	0,272069126576366	0,651623890037708	0,307296477107798	0,500412314458494	0	0	0,866002975168784	NA	0,459415584415584	0,267246737103791	0	0,0765577507598784	0,642558604397601	0,556045340050378	0	NA	NA	NA	NA	NA
28965	0,741474021515221	0,792386735170481	0,700158131614159	0,95381976514052	0,711792193512919	0,39174524106031	0,808510638297872	0,85009726513331	0	NA	0,800372902423866	0,946916471506635	0,935220364741641	0,954025077230601	0	0	0,912727272727273	NA	NA	NA	NA
29072	0,758640421149004	0,76331153666511	0,668653448485586	0,706161762765536	0,63001649257834	0,550969578366839	0,268041237113402	0,748140519510241	0	NA	0,63716594157862	0,698048399687744	0,445858662613982	0,782664001453752	0,176952141057934	0,354055366682856	0,894545454545455	NA	NA	NA	NA
2909	0,129320210574502	0,129495562821112	0,112273446052792	0,158464177332102	0,0280373831775701	0,352072584949297	0,0346567229655626	0,15425105847351	NA	0	0,121939092604102	0	0	0,0252589496638197	0	0	NA	NA	NA	NA	NA
2916	0,149691004806592	0,0784680056048575	0,103515387422455	0,111096450719092	0,0684442001099505	0,0284646859989326	0,0811581487168239	0,243162833276119	0,77891156462585	0,137987012987013	0,132131758856433	0	0,0953647416413374	0,0203525349809195	0,258816120906801	0,101505585235551	NA	NA	NA	NA	NA
29761	0,293888761730373	0,166160672582905	0,0508453959372339	0,0468399525003299	0,0155305112699285	0,138587439957303	0,558017109015135	0,500972651333104	0,397959183673469	0	0,174021131137352	0,107728337236534	0	0,107395965836816	NA	0,323943661971831	NA	NA	NA	NA	NA
2986	0,657587548638132	0,556749182624942	0,854518914973847	0,687029951180895	0,715640461792194	0,308308130225938	0,554726913796885	0,904565739787161	NA	NA	0,783965195773773	0,800936768149883	0,627469604863222	0,375431582773033	0,671284634760705	0,663914521612433	0,632727272727273	NA	NA	NA	NA
29881	0,760814831769284	0,596216721158337	0,662206544216032	0,552975326560232	0,270890599230346	0,898238747553816	0,722088177231849	0,583476370294084	0	0	0,587321317588564	0,452459016393443	0,563449848024316	0,544612029801926	0,18639798488665	0,361826129188927	0	NA	NA	NA	NA
29943	0,578622110322728	0,748715553479682	0,869723877873738	0,491753529489379	0,589197361187466	0,573385518590998	0,822329458214521	0,428882023114773	NA	0	0,744188937228092	0,673536299765808	0,468465045592705	0,575867708522624	0	0,53812530354541	NA	NA	NA	NA	NA
29949	0,957770656900893	0,894558617468473	0,8749543851113	0,917403351365616	0,519928532160528	0,914783846290696	0,7135336696644	0,785787847579815	NA	NA	0,97538844002486	0,624355971896955	NA	0,953661639105942	0	NA	0	NA	NA	NA	NA
2997	0,0652323186083772	0,0795189163942083	0,289624133317115	0,0575273782820953	0,00453545904343046	0,116883116883117	0	0,0778121066483579	NA	0	0,0535736482287135	0,0523028883684621	0,0938449848024316	0,0174450299836453	0	0	0	NA	NA	NA	NA
29995	0,267681391622797	0,339677720691266	0,164335239022017	0,0608259664863438	0,35761407366685	NA	0,152884404474666	0,836709005607049	NA	0	0,586078309509012	0,118657298985168	0	0,463201889878248	0	0,141573579407479	NA	NA	NA	NA	NA
3101	0,631952391851682	0,80499766464269	0,490937842111665	0,544794827813696	0,765530511269929	0,288027041451699	0,774950647071726	0,581645497196476	0,153061224489796	0	0,551149782473586	0,311631537861046	0,554711246200608	0,706705433399964	0	0,0828071879553181	NA	NA	NA	NA	NA
317662	0,843900205996796	0,900397010742644	0,782994769492762	0,920438052513524	0,879329301814184	0,978829389788294	0,709804781750384	0,396155166495022	NA	NA	0,558732131758856	0,579703356752537	0,264817629179331	0,972015264401236	0,893576826196474	NA	NA	NA	NA	NA	NA
317761	0,921950102998398	0,824030826716488	0,851599562097068	0,919778334872674	0,423034634414513	0,388720868172923	0,86005703005045	0,574779723080444	NA	NA	0,960223741454319	0,661670569867291	0,427431610942249	0,972560421588225	NA	0,18844099077222	NA	NA	NA	NA	NA
3273	0,946784161135271	0,987856141989724	0,960102177350687	0,937458767647447	0,868746564046179	0,907845579078456	NA	0,947591257580959	NA	NA	0,954008701056557	0,982357533177205	0,977963525835866	0,81410139923678	0	0,74356483729966	0	NA	NA	NA	NA
339344	0,68448157473106	0,69978981784213	0,488505048047683	0,236838633065048	0,659015942825728	0,603629247464864	NA	0,687607277720563	0	0	0,446115599751398	0,430757220921155	0,128799392097264	0	0	0,771733851384167	0	NA	NA	NA	NA
339855	0,480773632410163	0,313638486688463	0,4444714754896	0,32471302282623	0,151869158878505	0,416473937021882	0	0,257237670213983	NA	0	0,371162212554382	0,317720530835285	0,460676291793313	0,25113574413956	0,100755667506297	NA	NA	NA	NA	NA	NA
339976	0,614785992217899	0,434493227463802	0,80829582775818	0,153978097374324	0,904617921935129	0,332858921900018	0	0,349239043368807	0	NA	0,565817277812306	0,26120218579235	0,529825227963526	0,141559149554788	0,854534005037783	NA	NA	NA	NA	NA	NA
342125	0,769169146257725	0,704343764595983	0,7777642622552	0,457844042749703	0,735568993952721	0,629247464863903	0,63127878920816	0,772514017622154	NA	0,548701298701299	0,655189558732132	0,490085870413739	0,589095744680851	0,0952207886607305	0,311712846347607	0,501699854298203	NA	NA	NA	NA	NA
342357	0,852941176470588	0,83127043437646	0,64031139764019	0,955798918063069	0,959043430456295	0,703789361323608	0,695766615485852	0,916580844490216	0	0	0,601988812927284	0,299453551912568	0,941679331306991	0,715791386516446	0	NA	0	NA	NA	NA	NA
342527	0,472877088578622	0,507589911256422	0,624254956817905	0,370761314157541	0,176745464540957	0,861946272905177	0,26124150032902	0,292481977342945	NA	0	0,635425730267247	0	0,585676291793313	0,579320370706887	NA	0,139145216124332	NA	NA	NA	NA	NA
3430	0,912222476539254	0,856725829051845	0,681790536431091	0,941680960548885	0,979246838922485	0,0756093221846647	0,658039043649923	0,911202654765991	NA	0,621753246753247	0,912616532007458	0,646526151444184	0,579787234042553	0,727784844630202	NA	0,355755220981059	0	NA	NA	NA	NA
3636	0,168230716411078	0,195235871088277	0,252037465028585	0,331969916875577	0,373969213853766	0,323607898950365	0,381881991664839	0,517564938780181	NA	0,144480519480519	0,148663766314481	0	0,204787234042553	0,128657096129384	0,387909319899244	0,2178241864983	0	NA	NA	NA	NA
3676	0,690661478599222	0,644908921064923	0,827149981754045	0,74521704710384	0,257284222100055	0,528019925280199	0,0193024786137311	0,685776404622955	0	0	0,498321939092604	0,828415300546448	0,466755319148936	0,262584045066327	0,273299748110831	0,543710539096649	NA	NA	NA	NA	NA
3678	0,56420233463035	0,547641289117235	0,545675708551271	0,517086686898008	0,383315008246289	0,637964774951076	0,337354683044527	0,562306900102987	NA	0	0,456681168427595	0,281030444964871	0,639057750759878	0	0	0	0	NA	NA	NA	NA
3685	0,428244449530785	0,584656702475479	0,557353120058387	0,30162290539649	0	0,0688489592599182	0,219785040579074	0,518594804897586	NA	NA	0,385581106277191	0,383606557377049	0	0,044702889333091	0,547229219143577	0	0	NA	NA	NA	NA
374308	0,827763790341039	0,994511910322279	0,983092081255322	0,972159915556142	0,692413413963716	0,433019035758762	0,478175038385611	0,848952969447305	NA	NA	0,912243629583592	0,859016393442623	0,821048632218845	0,991640923132837	0	0,875667799902865	0,854545454545454	NA	NA	NA	NA
374864	0,924238956282902	0,976179355441383	0,949397883469164	0,981264018999868	0,847855964815833	0,918875644903042	0,967756086861154	0,484265934317428	NA	NA	0,984835301429459	0,905542544886807	0,89266717325228	0,749409413047429	NA	0,912578921806702	NA	NA	NA	NA	NA
376497	0,188143739986267	0,226179355441383	0,188784819365041	0,216387386198707	0,226772952171523	0,105853051058531	0,25466110989252	0,100354731662662	0,248299319727891	NA	0,116096954630205	0,129898516783763	0,325037993920973	0,0692349627475922	0,265743073047859	0,177999028654687	NA	NA	NA	NA	NA
3791	0,719157701991302	0,583489023820645	0,637878603576207	0,248317720015833	0,404480483782298	0,11065646682085	0	0,444330014875844	0	NA	0,563455562461156	0,544730679156909	0,720554711246201	0,286025804106851	NA	0,129188926663429	NA	NA	NA	NA	NA
3898	0,854543373769741	0,798692199906586	0,914122369541418	0,390684786911202	0,8195437053326	0,89414694894147	0,794253125685457	0,836823435175649	0,629251700680272	0,61038961038961	0,838781852082038	0,758469945355191	0,931990881458967	0,353443576231147	0,94080604534005	0,620203982515784	0,538181818181818	NA	NA	NA	NA
3909	0,826276035706111	0,857543204110229	0,755990755382557	0,696134054624621	0,499450247388675	0,762853584771393	0,748409738977846	0,712438494106877	0,925170068027211	NA	0,785829707893101	0,637158469945355	0,758548632218845	0,721242958386335	0,809823677581864	0,339242350655658	0	NA	NA	NA	NA
392636	0,821011673151751	0,660088743577767	0,687264323075052	0,763161366934952	0,861050027487631	0,995908201387653	0,0726036411493749	0,868863714383797	0	NA	0,235052827843381	0,468696330991413	0,513107902735562	0,253861530074505	0,711586901763224	0,745507527926178	0	NA	NA	NA	NA
394	0,210460059510185	0,162774404483886	0,128816445687873	0,216123499142367	0,346893897746014	0,563778687066358	0	0,468360224281954	NA	NA	0,0645121193287756	0,165964090554254	0	0,325822278757042	NA	NA	0	NA	NA	NA	NA
3954	0,53330281528954	0,349019149929939	0,255686656124559	0,391740335136562	0,295217152281473	0,335705390499911	0	0,511156882938551	0	NA	0,467619639527657	0,205776736924278	0,586246200607903	0,799382155188079	0	0,513355998057309	0	NA	NA	NA	NA
397	0,490959029526207	0,47232601588043	0,560394112638365	0,634516426969257	0	0	0	0,265476599153221	NA	0	0,221379738968303	NA	0	0	NA	0	NA	NA	NA	NA	NA
4125	0,732204165712978	0,856141989724428	0,553703928962413	0,495711835334477	0,24546454095657	0,515388720868173	0,367624479052424	0,522714269367204	0	0,392857142857143	0,70105655686762	0,357064793130367	0,548442249240122	0,034163183717972	0,372166246851385	0,797474502185527	NA	NA	NA	NA	NA
4130	0,77454795147631	0,843998131714152	0,831529011069213	0,656287109117298	0,75783397471138	0,74346201743462	0,922790085545076	0,891635198535301	NA	0	0,742448725916719	0,745823575331772	0,535144376899696	0,745593312738506	0,880982367758186	0,481544439048082	NA	NA	NA	NA	NA
4285	0,635042343785763	0,31422232601588	0,499574261038803	0,374851563530809	0,431830676195712	NA	0,369817942531257	0,718503261242705	NA	NA	0,820012430080795	0,317096018735363	0,547302431610942	0	0	0,490529383195726	NA	NA	NA	NA	NA
4353	0,497253376058595	0,517398411957029	0,383773263593237	0,390288956326692	0,217976910390324	NA	0,390875191928054	0,427852156997368	0	NA	0,450963331261653	0,347072599531616	0,565349544072948	0,652189714701072	NA	NA	NA	NA	NA	NA	NA
4437	0,762417029068437	0,744745446053246	0,744799902688237	0,914368650217707	0,594832325453546	0,595623554527664	0,444834393507348	0,732463668611969	0	0,902597402597403	0,7136109384711	0,583606557377049	0,701747720364742	0,944212247864801	0,0799748110831234	0,34604176784847	0	NA	NA	NA	NA
4591	0,409132524605173	0,480966837926203	0,689453837732636	0,44148304525663	0,887163276525563	0,529265255292653	0,589602983110331	0,622496853186863	0	NA	0,534866376631448	0,599219359875098	0	0,258222787570416	0	0	NA	NA	NA	NA	NA
4594	0,216067750057221	0,250467071461934	0,239386935895876	0,300435413642961	0,253298515667949	NA	0,559552533450318	0,846664378075295	0	0,402597402597403	0,244623990055935	0,129430132708821	0,799772036474164	0	0	0,274647887323944	0	NA	NA	NA	NA
4621	0,0350194552529183	0,158453993461	0,00778494100474395	0,0150415622113735	0,00233644859813084	0	0	0,22817255978945	0	0,269480519480519	0,056308266003729	0,0226385636221702	0	0	0	0	0	NA	NA	NA	NA
4644	0,13607232776379	0,301261092947221	0,403235616105097	0,518010291595197	0,265530511269929	0,598647927415051	0,152226365431016	0,248426593431743	0,707482993197279	0,707792207792208	0,254319453076445	0,294925839188134	0,289893617021277	0,103398146465564	0	0,121661000485673	NA	NA	NA	NA	NA
4686	0,0790798809796292	0	0,0171511981510765	0,0197915292254915	0	0	0	0,334019910744936	NA	0	0,0151646985705407	0,0658860265417642	0	0	NA	0	NA	NA	NA	NA	NA
4705	0,72064545662623	0,462283979448856	0,888699671572801	0,968465496767384	0,722649807586586	0,889521437466643	0,763544636981794	0,830644238471221	NA	0	0,877190801740211	0,84199843871975	0,837765957446808	0,828275486098492	NA	0,609276347741622	0	NA	NA	NA	NA
4846	0,196726939803159	0,211816907986922	0,24863155333901	0,00567357171130756	0,0310610225398571	0,00338018146237324	0,0203992103531476	0,234237326925277	NA	0	0,170043505282784	0,0444964871194379	0,117971124620061	0,0163547156096675	0	0	0,0909090909090909	NA	NA	NA	NA
4867	0,676585030899519	0,75443717888837	0,840773628512346	0,900514579759863	0,793293018141836	0,635118306351183	0,51721868830884	0,966472136400046	NA	0	0,873337476693599	0,613739266198283	0,327887537993921	0,90932218789751	0	0,83365711510442	0,487272727272727	NA	NA	NA	NA
4907	0,772259098191806	0,547758056982718	0,55139277460163	0,436337247658002	0,0350467289719626	0,840241949830991	0	0,843117061448678	NA	NA	0,443380981976383	0,904293520686963	0,100113981762918	0,0706887152462293	0	0	NA	NA	NA	NA	NA
4919	0,123712520027466	0,187879495562821	0,0390463447269189	0,0496107665918987	0,202583837273227	0,341932040562178	0	0,567112941984209	0	0	0	0,943013270882123	0	0,577321461021261	NA	0	0	NA	NA	NA	NA
4957	0,194209201190204	0,461583372255955	0,157645055346065	0,0405066631481726	0,427844969763606	0,705212595623555	0,0620750164509761	0,366289049090285	NA	0	0,0146674953387197	0,0312256049960968	0	0,209703797928403	0	0	0	NA	NA	NA	NA
50508	0,758297093156329	0,569009808500701	0,675221992458338	0,67370365483573	0,901731720725673	0,74025974025974	0,935512173722308	0,977342945417096	0,744897959183674	NA	0,894717215661902	0,72911787665886	0,681420972644377	0,320915864074141	0,602015113350126	0,0937348227294803	0	NA	NA	NA	NA
50650	0,448615243762875	0,683092013078001	0,0682398734947087	0,303734001847209	0,158878504672897	0	0	0,861997940267765	NA	0	0,170292106898695	0,0510538641686183	0	0,48737052516809	0	0	0	NA	NA	NA	NA
50937	0,693980315861753	0,851704810836058	0,846733973969104	0,886792452830189	0,803051126992853	0,643123999288383	0,832419390217153	0,531525346149445	NA	NA	0,809571162212554	0,734582357533177	0,72701367781155	0,817008904234054	0,343198992443325	0,794317629917436	0,0509090909090909	NA	NA	NA	NA
5104	0,81288624399176	0,741943017281644	0,696265661111787	0,775168227998417	0,307311709730621	0,732431951610034	0,256415880675587	0,459778006636915	NA	0,355519480519481	0,724176507147296	0,429664324746292	0,458966565349544	0,719970924950027	NA	0,245993200582807	0,0872727272727273	NA	NA	NA	NA
51199	0,855001144426642	0,886151331153667	0,765357012528889	0,634120596384747	0,879741616272677	0,586194627290518	0,816845799517438	0,847694244192699	0,23469387755102	0,272727272727273	0,619142324425109	0,511007025761124	0,604673252279635	0,719425767763038	0,928841309823678	0,571151044196212	NA	NA	NA	NA	NA
51300	0,949187457084001	0,98120037365717	0,998297044155212	0,944055944055944	0,938152831225948	0,898060843266323	0	0,908914063393981	0	NA	0,641516469857054	0,939110070257611	NA	0,991277485008177	0	0,657357940747936	NA	NA	NA	NA	NA
51393	0,556878004119936	0,677487155534797	0,904269553582289	0,841799709724238	0,866684991753711	0,407045009784736	0,633472252686993	0,492619292825266	0	NA	0,752019888129273	0,536924277907884	0,637727963525836	0,926948936943485	0	0	0	NA	NA	NA	NA
51703	0,846875715266651	0,781644091546007	0,910959737258241	0,749703127061618	0,736668499175371	0,776552214908379	0,915990348760693	0,384483350497769	NA	NA	0,657675574891237	0,799687743950039	0,916033434650456	0,620025440668726	0	NA	NA	NA	NA	NA	NA
51752	0,767338063630121	0,836992059785147	0,677168227709524	0,700092360469719	0,926470588235294	0,767301191958726	0,66045185347664	0,608879734523401	0,942176870748299	0,176948051948052	0,553760099440646	0,666510538641686	0,924962006079027	0,79883699800109	0,22544080604534	0,451189898008742	0	NA	NA	NA	NA
51805	0,954108491645686	0,82204577300327	0,905242671207882	0,923604697189603	0,852528862012095	0,973848069738481	0,68765080061417	0,912804668726399	NA	NA	0,772653822249845	0,833411397345824	0,57370820668693	0,667090677812103	NA	NA	NA	NA	NA	NA	NA
5294	0,208171206225681	0,296940681924334	0,148522077606131	0,184193165325241	0,133177570093458	0,00693826721223981	0,0390436499232288	0,760727772056299	NA	0	0,354008701056557	0,336924277907884	0,0670592705167173	0,387425040886789	0	0,145944633317144	0	NA	NA	NA	NA
5337	0,367818722819867	0,57239607659972	0,428901593480112	0,430135901834015	0,339059923034634	0,554171855541719	0,0160122833954815	0,92173017507724	NA	0	0,264885021752641	0,69992193598751	0,478153495440729	0,706341995275304	0,588790931989924	0,4273919378339	0	NA	NA	NA	NA
53	0,793774319066148	0,405301261092947	0,60284636905486	0,567225227602586	0,249725123694338	0,655221490837929	0,63062075016451	0,736125414807186	NA	NA	0,399005593536358	0,210148321623731	0,504939209726444	0	0	0	NA	NA	NA	NA	NA
54209	0,860608834973678	0,851354507239608	0,994647853059239	0,547169811320755	0,946811434854316	0,547589396904465	0,334941873217811	0,972079185261472	NA	NA	0,934990677439403	0,368149882903981	0,5	0,376340178084681	NA	NA	NA	NA	NA	NA	NA
54221	0,649805447470817	0,728281177020084	0,783967887118355	0,562739147644808	0,896234194612424	0,48959259918164	0,898223294582145	0,88042110081245	0,598639455782313	NA	0,659664387818521	0,338017174082748	0,470554711246201	0,323823369071416	0	0,967702768334143	NA	NA	NA	NA	NA
5431	0,00034332799267567	0	0	0	0	0,26827966553994	0	0,0221993363085021	NA	0	0	NA	0	0	0	0	NA	NA	NA	NA	NA
54474	0,78702220187686	0,960882765063055	0,984186838584114	0,897875709196464	0,991753710830126	0,992705924212773	0	0,389747110653393	NA	NA	0,615413300186451	0,853395784543326	0,407484802431611	0	NA	0,709324915007285	NA	NA	NA	NA	NA
54502	0,0962462806134127	0,0845399346099953	0,0329643595669627	0	0,237355689939527	0	0	0,315367891063051	NA	0,0974025974025974	0,159602237414543	0,127868852459016	0	0	0	0	0	NA	NA	NA	NA
54504	0,837491416800183	0,767515179822513	0,988809147305681	0,870695342393456	0,600604727872457	0,396904465397616	0,931125246764641	0,670442842430484	NA	NA	0,866128029832194	0,7096018735363	0,78951367781155	0,760675994911866	NA	NA	0,585454545454545	NA	NA	NA	NA
54536	0,373197528038453	0,283979448855675	0,471962048412602	0,0519857500989576	0,355552501374382	0	0,402719894713753	0,353472937407026	NA	NA	0,451584835301429	0,140827478532397	0	0,749227693985099	0	0,216124332200097	0	NA	NA	NA	NA
545	0,573586633096818	0,496496964035497	0,608563435105218	0,568544662884286	0,660252886201209	0,23785803237858	0,439350734810265	0,402334363199451	0	0,154220779220779	0,683281541330019	0,159875097580016	0,0870060790273556	0,0243503543521715	0,452141057934509	0,476687712481787	0,589090909090909	NA	NA	NA	NA
54662	0,0947585259784848	0,161139654367118	0,141102055710984	0,104103443726085	0	0,285180572851806	0	0,225883968417439	NA	NA	0,0379117464263518	0	0,306420972644377	0	0	0	NA	NA	NA	NA	NA
54665	0,593270771343557	0,466604390471742	0,562097068483153	0,239609447156617	0	0,306529087351005	0	0,182171873212038	NA	NA	0,79266625233064	0,610928961748634	0	0,400690532436853	NA	0	NA	NA	NA	NA	NA
54822	0,329938200961318	0,258056982718356	0,569517090378299	0,484892466024542	0,434029686641012	0,196584237680128	0,203992103531476	0,506350841057329	NA	0	0,37513983840895	0,53551912568306	0	0,532073414501181	0	0	0	NA	NA	NA	NA
54842	0,704509040970474	0,471625408687529	0,472813526334996	0,34806702731231	0,348268279274327	0,594734033090197	0,834832200043869	0,448907197619865	NA	NA	0,481044126786824	0,737080405932865	0,174012158054711	0,528439033254588	NA	0,395823215152987	NA	NA	NA	NA	NA
54853	0,302128633554589	0,835824381130313	0,726310667801971	0,633988652856577	0,58851017042331	0,406689201209749	0,102215398113621	0,533928367090056	NA	0,725649350649351	0,406836544437539	0,248711943793911	0,524696048632219	0,136652734871888	0,72103274559194	0,717581350169985	NA	NA	NA	NA	NA
54906	0,983291371023117	0,969873890705278	0,90694562705267	0,928750494788231	0,954920285871358	0,731008717310087	0,826497038824304	0,905137887630164	0,163265306122449	NA	0,973151025481666	0,940515222482436	0,884118541033435	0,917862983827003	0	0,862797474502186	0,909090909090909	NA	NA	NA	NA
54914	0,791599908445869	0,62295656235404	0,833110327210802	0,370233540044861	0,549890049477735	0,651307596513076	0,739197192366747	0,825151619178396	0	NA	0,729645742697328	0,787665886026542	0,957446808510638	0,440850445211703	NA	0,406508013598834	NA	NA	NA	NA	NA
54993	0,277065690089265	0,29542269967305	0,264931273567692	0,538065707877029	0,355689939527213	0,104785625333571	0,642026760254442	0,483693786474425	NA	NA	0,494717215661902	0,466822794691647	0,216565349544073	0,375795020897692	0,483627204030227	0,302816901408451	NA	NA	NA	NA	NA
55010	0,944266422522316	0,926786548341896	0,949519523172363	0,891278532787967	0,780098955470038	0,547233588329479	0,253125685457337	0,80215127588969	NA	0	0,902050963331262	0,72583918813427	0,730053191489362	0,747592222424132	NA	0,737979601748422	NA	NA	NA	NA	NA
55020	0,460517280842298	0,52662307333022	0,54725702469286	0,586752869771738	0,831363386476086	0	0,522263654310156	0,293168554754549	0	NA	0,168800497203232	0,520686963309914	0,687689969604863	0,601308377248773	0,739294710327456	NA	NA	NA	NA	NA	NA
55035	0,986037994964523	0,882648295189164	0,796253497141467	0,941417073492545	0,927570093457944	0,831168831168831	0,857863566571617	0,867604989129191	NA	0	0,878060907395898	0,810928961748634	0,775455927051672	0,913320007268763	0,338790931989924	NA	NA	NA	NA	NA	NA
550631	0,731746395056077	0,74077533862681	0,713173579856465	0,736376830716453	0,885788894997251	0,722113502935421	0,999561307304233	0,441469275660831	NA	NA	0,547047855811063	0,623575331772053	0,444528875379939	0,493730692349627	0,554156171284635	0,959203496843128	NA	NA	NA	NA	NA
5506	0,980544747081712	0,963334890238206	0,873251429266513	0,947882306372872	0,732545354590434	0,859811421455257	0,815529721430138	0,746080787275432	0,860544217687075	NA	0,921690490988191	0,901639344262295	0,913183890577508	0,925858622569508	0,989294710327456	0,186498300145702	NA	NA	NA	NA	NA
55135	0,86942092011902	0,942783745913125	0,806592871913393	0,582794563926639	0,67935678944475	0,452588507383028	0,738319806975214	0,496281039020483	0,775510204081633	0,952922077922078	0,75786202610317	0,553629976580796	NA	0,42195166272942	NA	NA	0	NA	NA	NA	NA
55159	0,963492790112154	0,937529191966371	0,809633864493371	0,831640058055152	0,428119846069269	0,618217399039317	0	0,805355303810505	NA	NA	0,982224984462399	0,889773614363778	0,883738601823708	0,767036162093404	0,591939546599496	0,979844584749879	0	NA	NA	NA	NA
55176	0	0,0151798225128445	0,0243279406398248	0,0187359810001319	0	0	0	0,0637372697104932	0	NA	0	0	0	0	0	0	NA	NA	NA	NA	NA
55191	0,450904097047379	0,43647828117702	0,304342537404209	0,463121783876501	0,15131940626718	0,0916207080590642	0,123272647510419	0,297059160086966	NA	0,0308441558441558	0,477688004972032	0,450429352068696	0,240311550151976	0,223877884790114	0,0302267002518892	0	NA	NA	NA	NA	NA
55218	0,765278095674067	0,866884633348902	0,720715241454811	0,825306768702995	0,58411214953271	0,12613413983277	0	0,808330472594118	NA	NA	0,501802361715351	0,20983606557377	0	0	0,721662468513854	0,727294803302574	0	NA	NA	NA	NA
55351	0,226596475165942	0,517631947687996	0,337671816080769	0,119936667106478	0,772539857064321	0	0,516999341960956	0,200480604188122	NA	NA	0,191920447482909	0,215144418423107	0	0,794475740505179	NA	0,379796017484216	NA	NA	NA	NA	NA
55504	0,881437399862669	0,780593180756656	0,786887239995134	0,936799050006597	0,50893347993403	0,995552392812667	0,653432770344374	0,875386199794027	NA	0	0,80994406463642	0,42263856362217	0,878039513677812	0,993639832818463	0,38727959697733	0,571879553181156	NA	NA	NA	NA	NA
55521	0,355115587090867	0,317141522652966	0,230020678749544	0,0196595856973215	0,492028587135789	0,441202632983455	0,864005264312349	0,711523057558073	NA	0,511363636363636	0,212802983219391	0,246057767369243	0,956686930091185	0,59803743412684	NA	0,320543953375425	NA	NA	NA	NA	NA
55540	0,858434424353399	0,883815973843998	0,925191582532539	0,741522628315081	0,968389224848818	0,319516100338018	0,827813116911603	0,944844947934546	NA	NA	0,690988191423244	0,611241217798595	0,909954407294833	0,46247501362893	0,688916876574307	0,693540553666829	NA	NA	NA	NA	NA
55558	0,174982833600366	0,258173750583839	0,158618172971658	0,204248581607072	0,216190214403518	0,170432307418609	0,0991445492432551	0,132395010870809	NA	0	0,0372902423865755	0,0919594067135051	0,0254559270516717	0,072869343994185	0,0258186397984887	0,0276833414278776	NA	NA	NA	NA	NA
55604	0,483749141680018	0,590261560018683	0,476949276243766	0,541232352553107	0,129604178119846	0,837217576943604	0,0592235139284931	0,699736811992219	NA	0,209415584415584	0,333126165320075	0,334113973458236	0,186550151975684	0,566963474468472	0	0	0,647272727272727	NA	NA	NA	NA
55687	0,595216296635386	0,492643624474545	0,649434375380124	0,606016624884549	0,676195711929632	0,202632983454901	0,11800833516122	0,469390090399359	0	NA	0,635798632691112	0,617798594847775	0,54008358662614	0,588588042885699	0	0	0,207272727272727	NA	NA	NA	NA
55735	0,159189745937285	0,123540401681457	0,212991120301666	0	0	0	0	0,276690696876073	0	0	0,0616532007458048	0,0501170960187354	0	0	NA	0	NA	NA	NA	NA	NA
55757	0,808537422751202	0,826132648295189	0,84442281960832	0,67357171130756	0,973886750962067	0,525529265255293	0,818161877604738	0,695159629248198	NA	NA	0,799751398384089	0,724590163934426	0,771276595744681	0,548609849173178	0,765743073047859	0,784847013113162	NA	NA	NA	NA	NA
5581	0,0937285420004578	0,00980850070060719	0,121274784089527	0,0153054492677134	0	0	0	0,185261471564252	0	NA	0,0540708514605345	0,771740827478532	0,0340045592705167	0	0	0	NA	NA	NA	NA	NA
5586	0,343327992675669	0,170130780009341	0,331346551514414	0,263095395170867	0,925920835623969	0,0297100160113859	NA	0,25437693099897	NA	0	0,0817899316345556	0,53879781420765	0	0,587679447574051	NA	0,915007285089849	0	NA	NA	NA	NA
55930	0,485122453650721	0,438463334890238	0,46806957791023	0,629370629370629	0,670010995052226	0,426792385696495	0,509760912480807	0,889689895869093	NA	0	0,436047234307023	0,436221701795472	0,406155015197568	0,661275667817554	0,205919395465995	0,528654686741136	0	NA	NA	NA	NA
56204	0,824101625085832	0,868752919196637	0,899525605157523	0,899986805647183	0,828889499725124	0,810887742394592	0,158148716823865	0,788076438951825	NA	0	0,897451833436917	0,985792349726776	0,515197568389058	0,454115936761766	NA	0,941719281204468	0,381818181818182	NA	NA	NA	NA
5636	0,0232318608377203	0	0,169200827149982	0,282754980868188	0	0	0	0,210435976656368	NA	0	0,0369173399627098	0	NA	0	0	0,723166585721224	0	NA	NA	NA	NA
56603	0,036392767223621	0,000583839327417095	0,00267607347038073	0	0	NA	0	0,0960064080558416	NA	NA	0,0217526413921691	0,0109289617486339	0,501899696048632	0,0198073777939306	0	0	0,229090909090909	NA	NA	NA	NA
56623	0,661249713893339	0,573914058851004	0,515630701861088	0,0808813827681752	0,403106102253986	0,225938445116527	0,0302697960078965	0,170843345920586	0	0	0,406339341205718	0,749414519906323	0,200987841945289	0,357986552789388	0,426952141057934	NA	NA	NA	NA	NA	NA
56920	0,525291828793774	0,537015413358244	0,729473300085148	0,297400712495052	0,387163276525563	NA	0,17174819039263	0,57180455429683	NA	0	0,663020509633313	0,657611241217799	0,192629179331307	0,123205524259495	NA	0	0,116363636363636	NA	NA	NA	NA
56925	0,45902952620737	0,676786548341896	0,999270161780805	0,656550996173638	0	0,596690980252624	NA	0,93054125185948	NA	NA	0,760969546302051	0,542857142857143	0,685030395136778	0	NA	0	NA	NA	NA	NA	NA
5705	0	0	0	0	0	0	0	0,175649387801808	NA	0	0	NA	0	0	0	0	NA	NA	NA	NA	NA
57109	0,900663767452506	0,86781877627277	0,842719863763532	0,857896820160971	0,800577240241891	0,425013342821562	0,045624040359728	0,920128161116833	NA	NA	0,735487880671224	0,630913348946136	NA	0,367435944030529	0	0,939048081593006	NA	NA	NA	NA	NA
57224	0,880521858548867	0,803829985987856	0,779588857803187	0,86027180366803	0,620533260032985	0,762497776196406	0,938802368940557	0,558874013044971	0	0	0,811435674331883	0,785792349726776	0,550341945288754	0,581864437579502	0,494332493702771	0,988829528897523	NA	NA	NA	NA	NA
57410	0,421721217669947	0,35007006071929	0,434861938936869	0,152790605620794	0,288482682792743	0,526240882405266	0,754332090370695	0,703284128618835	0	NA	0,287383467992542	0,0482435597189696	0,583396656534954	0,170270761402871	0,236775818639798	0,143759106362312	0	NA	NA	NA	NA
5745	0,439230945296406	0,512727697337693	0,655273081133682	0,475524475524476	0,407504123144585	0,544920832592065	0,525334503180522	0,252431628332761	NA	0	0,07408328154133	0,137236533957845	0	0,671451935308014	0	0	NA	NA	NA	NA	NA
57477	0,91805905241474	0,829285380663241	0,840165429996351	0,842195540308748	0,90695437053326	0,772638320583526	0,844044746654968	0,992905366746767	NA	NA	0,825357364822871	0,909445745511319	0,19927811550152	0,480283481737234	0,992443324937028	0,851384167071394	0,258181818181818	NA	NA	NA	NA
57482	0,812199588006409	0,839794488556749	0,716822770952439	0,839292782689009	0,680593732820231	0,406511296922256	0,705417854792718	0,619063966128848	0,506802721088435	NA	0,759229334990677	0,753629976580796	0,591945288753799	0,63310921315646	0,801007556675063	0,744293346284604	0	NA	NA	NA	NA
57522	0,0662623025864042	0,222793087342363	0,0765113733122491	0	0,145409565695437	0	0,478394384733494	0,369035358736698	0	0	0,0243629583592293	0,113505074160812	0	0	0	0	NA	NA	NA	NA	NA
57535	0,462806134126802	0,384399813171415	0,373798807930909	0,692835466420372	0,314458493677845	0,346735456324497	0,566132923886817	0,319029637258268	0,156462585034014	NA	0,485270354257303	0,623263075722092	0,237462006079027	0,370525168090133	0	0,381253035454104	0,0654545454545455	NA	NA	NA	NA
57577	0,948386358434424	0,968472676319477	0,97506386084418	0,991423670668954	0,882215503023639	0,519124710905533	0,923886817284492	0,886142579242476	0	NA	0,765941578620261	0,926775956284153	0,914893617021277	0,771397419589315	0,673173803526448	0,975473530840214	NA	NA	NA	NA	NA
57608	0,974021515220874	0,92246613731901	0,79856465150225	0,871091172977965	0,867921935129192	0,764988436221313	0,976091248080719	0,747225082961437	NA	0	0,916096954630205	0,810460577673692	0,664323708206687	0,615482464110485	NA	0,161243322000971	0	NA	NA	NA	NA
57616	0,162508583199817	0,0561653432975245	0,0283420508453959	0,150151735057395	0,0534634414513469	0	0,00438692695766615	0,219704771713011	NA	0	0,17041640770665	0,254488680718189	0,0231762917933131	0,00872251499182264	0	0	NA	NA	NA	NA	NA
57655	0,178759441519799	0,309901914992994	0,13465515144143	0,324053305185381	0,168086860912589	0,0330901974737591	0,468085106382979	0,167067170156769	NA	0	0,180733374766936	0,212334113973458	0,425341945288754	0,42231510085408	0	0,542253521126761	0,283636363636364	NA	NA	NA	NA
57674	0,811741817349508	0,800794021485287	0,641041235859385	0,692703522892202	0,836723474436504	0,524283935242839	0,823864882649704	0,50223137658771	0,333333333333333	0,545454545454545	0,680174021131137	0,718188914910226	0,899696048632219	0,939124114119571	0,858312342569269	0,839728023312287	0,363636363636364	NA	NA	NA	NA
57761	0,775234607461662	0,581503970107426	0,791144629607104	0,845889959097506	0,523227047828477	0,930261519302615	0,740293924106164	0,958919784872411	NA	0,795454545454545	0,795773772529521	NA	0,674392097264438	0,95965836816282	NA	0,267119961146187	0,8	NA	NA	NA	NA
5777	0,214236667429618	0,0240541802895843	0,326237683980051	0,240269164797467	0,256597031335899	0	0	0,0548117633596521	NA	0	0,34344313238036	0,47416081186573	0,161854103343465	0,145193530801381	0,490554156171285	0,628460417678485	0	NA	NA	NA	NA
57821	0,691805905241474	0,735287248949089	0,86534484855857	0,714210317983903	0,984194612424409	0,421455257071695	0,111208598376837	0,740130449708205	NA	NA	0,948663766314481	0,791256830601093	0,428381458966565	0,747228784299473	NA	NA	NA	NA	NA	NA	NA
5787	0,674868390936141	0,561069593647828	0,65138061063131	0,715529753265602	0,644447498625618	0,764454723358833	0,889449440666813	0,696876072777206	0,874149659863946	0,13961038961039	0,62697327532629	0,541295862607338	0,572568389057751	0,771579138651645	NA	0,484701311316173	0,210909090909091	NA	NA	NA	NA
5789	0,137445639734493	0,0455394675385334	0,0465880063252646	0,276817522100541	0,311847168774052	0,0829033979718911	0	0,374184689323721	NA	0	0,0280919825978869	0,0213895394223263	0,0321048632218845	0	0,443954659949622	0,0364254492472074	0	NA	NA	NA	NA
5792	0,129434653238727	0,154950957496497	0,119328548838341	0,235387254255179	0,161077515118197	0,0154776730119196	0,000658039043649923	0,211008124499371	0	0	0,113238036047234	0,0029664324746292	0,050531914893617	0,0470652371433763	0	0,0315687226809131	NA	NA	NA	NA	NA
5806	0,816891737239643	0,891756188696871	0,747597615861817	0,776091832695606	0,756322155030236	0,393880092510229	0,885720552752797	0,648243506121982	NA	NA	0,699813548788067	0,792974238875878	0,839475683890577	0,942940214428494	0	0,883195726080622	NA	NA	NA	NA	NA
5836	0,234721904325933	0,264712751050911	0,139034180756599	0,32444913576989	0,593183067619571	0,497242483543853	0	0,440668268680627	NA	0	0,481292728402735	0,311475409836066	0,474734042553192	0,325640559694712	0	0	0	NA	NA	NA	NA
585	0,717097734035248	0,743577767398412	0,488748327454081	0,829924792188943	0,785459043430456	0,293719978651486	0	0,929854674447877	NA	0	0,690118085767558	0,843403590944575	0,445478723404255	0,676903507177903	NA	0	0	NA	NA	NA	NA
5926	0,55630579079881	0,620737972909855	0,648096338644934	0,377886264678717	0,294117647058824	0,179327521793275	0	0,285501773658313	NA	NA	0,508514605344935	0,535831381733021	0,065919452887538	0,0605124477557696	0	NA	0,338181818181818	NA	NA	NA	NA
5976	0,0485236896314946	0	0,04306045493249	0	0	0	0	0,00755235152763474	NA	0	0,00261031696706029	0	0	0	0	0	NA	NA	NA	NA	NA
60314	0,591096360723278	0,710532461466604	0,92494830312614	0,782425122047764	0,698048378229797	0,893969044653976	0,669883746435622	0,55441125986955	NA	NA	0,618645121193288	0,491647150663544	NA	0,91949845538797	NA	0	NA	NA	NA	NA	NA
6051	0,613527122911421	0,525105091078935	0,300936625714633	0,39451114922813	0,832737768004398	0,0958904109589041	0,544198289098487	0,49353472937407	NA	NA	0,684151646985705	0,67743950039032	0	0,312738506269308	0	0,746721709567751	0	NA	NA	NA	NA
6091	0,140077821011673	0,217772069126576	0,31115436078336	0,229845626072041	0,161902144035184	0,247642768190713	0,45492432550998	0,428653163977572	0	NA	0,15811062771908	0,137704918032787	0,162993920972644	0,457750318008359	0,360201511335013	0,373725109276348	0	NA	NA	NA	NA
6098	0,861409933623255	0,765763661840262	0,832745408101204	0,799973611294366	0,704782847718527	0,907311866215976	0,800833516121957	0,845520082389289	NA	0	0,793660658794282	0,686026541764247	0,779635258358663	0,614028711611848	0,455289672544081	0,469645458960661	0,694545454545455	NA	NA	NA	NA
6195	0,014877546349279	0,102638953759925	0,273810971901229	0,0180762633592822	0	0	NA	0,132967158713812	NA	0	0,199129894344313	0	0,0359042553191489	0	0,0705289672544081	0,0014570179698883	0	NA	NA	NA	NA
6311	0,700846875715267	0,550326950023354	0,835178202165187	0,303470114790869	0,73433205057724	0,186977406155488	0,74204869488923	0,4999427852157	0,812925170068027	NA	0,679801118707272	0	0,862462006079027	0	0,932619647355164	0	0	NA	NA	NA	NA
631	0,913252460517281	0,911606725829052	0,826663422941248	0,663544003166645	0,862974161627268	0,995018679950187	0,135556042991884	0,451081359423275	NA	0	0,972902423865755	0,533177205308353	0,876709726443769	0,54279483917863	0,403022670025189	0,359640602234094	NA	NA	NA	NA	NA
6332	0,889219501029984	0,891522652965904	0,888091473056806	0,895764612745745	0,84524463991204	0,909980430528376	0,733713533669664	0,752374413548461	0	NA	0,797016780609074	0,905854800936768	0,798252279635258	0,675631473741595	0	0,501942690626518	0	NA	NA	NA	NA
6404	0,998512245365072	0,939163942083139	0,89161902444958	0,97783348726745	0,948873007146784	0,900017790428749	0,760912480807195	0,898157683945532	NA	NA	0,814294592914854	0,976736924277908	0,968844984802432	0,981282936580047	0,935138539042821	0,933220009713453	0	NA	NA	NA	NA
645832	0,613756008239872	0,821111630079402	0,861817297165795	0,830452566301623	0,817344694887301	0,789895036470379	0	0,950451996795972	0	NA	0,932877563704164	0,80952380952381	0,896656534954407	0,881519171361076	0,986146095717884	0,550267119961146	0	NA	NA	NA	NA
6462	0,990730144197757	0,917094815506773	0,821189636297287	0,800765272463386	0,887300714678395	0,983276996975627	0,893836367624479	0,920357020254034	0	NA	0,805717837165942	0,989851678376269	NA	0,960385244412139	0,949622166246851	0,27804759592035	NA	NA	NA	NA	NA
64651	0,791027695124742	0,911840261560019	0,611239508575599	0,611162422483177	0,25	0	0,234042553191489	0,737498569630393	NA	0,662337662337662	0,572529521441889	0,734270101483216	0,359802431610942	0,356532800290751	NA	0,371296745993201	0	NA	NA	NA	NA
64699	0,393453879606317	0,388136384866885	0,249604670964603	0,789154241984431	0,357339197361187	0,767657000533713	0	0,279208147385284	NA	NA	0,189931634555625	0,252927400468384	0,428951367781155	0	NA	0,223895094706168	0,0690909090909091	NA	NA	NA	NA
64746	0,671663996337835	0,438696870621205	0,302153022746624	0,573162686370233	0,411764705882353	0,846112791318271	0,162974336477298	0,608422016248999	0	NA	0,509881914232443	0	0,541223404255319	0	0,389798488664987	0	NA	NA	NA	NA	NA
6476	0,704966811627375	0,656936011209715	0,75562583627296	0,840480274442539	0,767179769103903	0,321828856075431	0,389120421144988	0,493305870236869	NA	0,0438311688311688	0,821752641392169	0,896955503512881	0,726063829787234	0,545884063238234	NA	0	0,316363636363636	NA	NA	NA	NA
64777	0,0131609063859007	0,0700607192900514	0,344361999756721	0,242512204776356	0,631803188565146	0	0	0,145325552122669	0	0	0,0550652579241765	0	0	NA	0	0,299902865468674	0	NA	NA	NA	NA
64799	0,96166170748455	0,955744978981784	0,88614523780562	0,839028895632669	0,669736118746564	0,943604340864615	0,779995613073042	0,504062249685319	NA	0,676948051948052	0,909633312616532	0,931928181108509	0,916793313069909	0,946756314737416	0,435138539042821	0,840699368625546	NA	NA	NA	NA	NA
6491	0,897116044861524	0,930406352171882	0,801848923488627	0,906056207943	0,914238592633315	0,884718021704323	0,741829348541347	0,898844261357135	NA	NA	0,919080174021131	0,747697111631538	0,872910334346505	0,784844630201708	0,537153652392947	0,918164157357941	0	NA	NA	NA	NA
651	0,803959716182193	0,767398411957029	0,817662084904513	0,773716849188547	0,908878504672897	0,844689557018324	0,676902829567888	0,900903993591944	NA	NA	0,655811062771908	0,694301327088212	0,710866261398176	0	NA	0,673142302088392	0	NA	NA	NA	NA
6521	0,670405127031357	0,56795889771135	0,439119328548838	0,494656287109117	0,451072017592084	NA	0,489142355779776	0,55223709806614	0	NA	0,668614045991299	0,343169398907104	0,112651975683891	NA	NA	0,318358426420593	NA	NA	NA	NA	NA
65258	0,824788281071183	0,770317608594115	0,8610874589466	0,871223116506135	0,370670698185816	0,11172389254581	0	0,907998626845177	NA	NA	0,883281541330019	0,709289617486339	0,906344984802432	0,705978557150645	0	NA	0	NA	NA	NA	NA
6528	0,403067063401236	0,59049509574965	0,346794793820703	0,596120860271804	0,6065145684442	0,64294609500089	0,641368721210792	0,33482091772514	NA	0	0,432691112492231	0,967993754879001	0	0,101944393966927	0,281486146095718	0,179941719281204	0	NA	NA	NA	NA
6539	0,486724650949874	0,423049976646427	0,226493127356769	0,548093416017944	0,466465090709181	0,0314890588863192	0,0862031147181399	0,0788419727657627	NA	0,108766233766234	0,487010565568676	0,433099141295863	0,29483282674772	0,682900236234781	0,282745591939547	0,789460903351141	NA	NA	NA	NA	NA
654463	0,518196383611811	0,455978514712751	0,607590317479625	0,735321282491094	0,352803738317757	0,0731186621597581	0,46018863785918	0,67833848266392	0,0442176870748299	0,448051948051948	0,511870727159727	0,456206088992974	0,613981762917933	0,202798473559876	0	0,266391452161243	NA	NA	NA	NA	NA
6550	0,291027695124743	0,26331153666511	0,326480963386449	0,129436601134714	0,0830126443100605	0,13307240704501	0,0131607808729985	0,0963496967616432	0	0,23538961038961	0,17513983840895	0,078376268540203	0,207066869300912	0,017081591858986	NA	0,0721223895094706	NA	NA	NA	NA	NA
6555	0,614442664225223	0,745796356842597	0,96107529497628	0,868716189470906	0,4652281473337	NA	0,234700592235139	0,577411603158256	NA	NA	0,821006836544438	0,554566744730679	0,730623100303951	0,840268944212248	0	0,376639145216124	NA	NA	NA	NA	NA
6557	0,335317006179904	0,434259691732835	0,389976888456392	0,393455601002771	0,32957669048928	0,658601672300302	0,495064707172626	0,401304497082046	NA	0,907467532467532	0,393536357986327	0,432943013270882	0	0,681628202798474	0	0,649587178241865	0	NA	NA	NA	NA
6566	0,579423208972305	0,804880896777207	0,935044398491668	0,60377358490566	0,980621220450797	0	0	0,500743792195903	NA	NA	0,661901802361715	0,899609679937549	0,795782674772036	0,433218244593858	0,674433249370277	NA	NA	NA	NA	NA	NA
6580	0,61261158159762	0,496380196170014	0,785670842963143	0,586357039187228	0,496426608026388	0,601138587439957	0	0,652706259297402	0,238095238095238	0,797077922077922	0,947545059042884	0,243871975019516	0,342515197568389	0,377793930583318	0	0,26469159786304	NA	NA	NA	NA	NA
65981	0,945868619821469	0,867585240541803	0,785062644447148	0,785459823195672	0,516904892798241	0,409001956947162	0,670980478175038	0,868520425677995	NA	0	0,680919825978869	0,466510538641686	0,485942249240122	0,647828457205161	NA	0,211510441962118	0,690909090909091	NA	NA	NA	NA
6674	0,885442893110552	0,89070527790752	0,879455054129668	0,734529621322074	0,621632765255635	NA	0,011406010089932	0,50440553839112	NA	NA	0,838036047234307	0,922248243559719	0,531155015197568	0,676540069053244	0,413727959697733	0,4191355026712	NA	NA	NA	NA	NA
6692	0,700961318379492	0,702942550210182	0,653813404695293	0,605752737828209	0,87671797691039	NA	0,474884843167361	0,591715299233322	NA	0	0,498073337476694	0,213583138173302	0,174962006079027	0,928039251317463	NA	0	NA	NA	NA	NA	NA
6721	0,337262531471733	0,330453059318076	0,313222235737745	0,3718168623829	0,611187465640462	0,268991282689913	0,380565913577539	0,605675706602586	NA	NA	0,173648228713487	0,708977361436378	0	0,598946029438488	0,256926952141058	0,445604662457504	NA	NA	NA	NA	NA
6744	0,683451590753033	0,817024754787482	0,810606982118964	0,643356643356643	0,677707531610775	0,307596513075965	0,274840973897785	0,835793569058245	0	NA	0,822125543816035	0,794691647150664	0,642287234042553	0,881882609485735	0,865869017632242	0,79504613890238	0	NA	NA	NA	NA
6793	0,359464408331426	0,423517048108361	0,302517941856222	0,363636363636364	0,673446948873007	0,0668920120974915	0,217810923448125	0,237784643551894	0,268707482993197	NA	0,231696706028589	0,318345042935207	0,0820668693009119	0,139923677993822	0,23992443324937	0,438805245264692	0	NA	NA	NA	NA
6813	0,135385671778439	0,160322279308734	0,292056927381097	0,0273123103311783	0,212754260582738	0,543675502579612	0,05703005044966	0,552351527634741	NA	0,329545454545455	0,129148539465507	0,0814988290398126	0,225683890577508	0,10576049427585	0	0,257892180670228	0	NA	NA	NA	NA
6869	0,242504005493248	0,0572162540868753	0,298503831650651	0,0975062673175881	0,218114348543156	0,0708059064223448	0,215836806317175	0,577869321432658	NA	0	0,151522684897452	0,000936768149882904	0	0	0	0	NA	NA	NA	NA	NA
686	0,685168230716411	0,606141989724428	0,859384503101812	0,709856181554295	0,704920285871358	0,982209571250667	0,644878262776925	0,536674676736469	0	NA	0,782100683654444	0,642935206869633	0,871580547112462	0,576776303834272	NA	0,646430305973774	0	NA	NA	NA	NA
7006	0,163424124513619	0,253853339560953	0,426103880306532	0	0,0953820780648708	0,332503113325031	0,584338670761132	0,141549376358851	0,465986394557823	0	0,334617775015538	0,160031225604996	0	0,0874068689805561	0	0	NA	NA	NA	NA	NA
7075	0,35122453650721	0,311069593647828	0,648826176864128	0,386330650481594	0,376030786146234	0,209215442092154	0,114498793595087	0,698020368463211	NA	0	0,260658794282163	0,272287275565964	0,0511018237082067	0,0848628021079411	0,297229219143577	0,592763477416221	0	NA	NA	NA	NA
7092	0,369993133440147	0,140822045773003	0,891983943559178	0,246734397677794	0,0394447498625618	0,156733677281622	0,442421583680632	0,328412861883511	0,479591836734694	0	0	0,619828259172521	0,21637537993921	0,414682900236235	NA	0,00825643516270034	0	NA	NA	NA	NA
7130	0,332112611581598	0,297290985520785	0,324413088432064	0,500725689404935	0,732407916437603	0	NA	0,971049319144067	NA	NA	0,792044748290864	NA	0,850683890577508	0,757041613665273	NA	NA	0	NA	NA	NA	NA
7220	0,00915541313801785	0,137552545539468	0,133682033815837	0	0	0	0,651239306865541	0,259983979860396	NA	0	0	0	0	0	0	0	NA	NA	NA	NA	NA
7227	0,578736552986954	0,380663241475946	0,323075051696874	0,559572502968729	0,12218251786696	0,63974381782601	0,262996271112086	0,523629705916009	NA	0	0,588440024860162	0,221233411397346	0,398176291793313	0,435217154279484	0	NA	NA	NA	NA	NA	NA
7266	0,22545204852369	0,0859411489957964	0	0,120728328275498	0	NA	0,657600350954157	0,342144410115574	0	NA	0,0643878185208204	0,215612802498048	0,118161094224924	0	0	0	0	NA	NA	NA	NA
729085	0,97436484321355	0,946870621205044	0,86948059846734	0,916215859612086	0,74326553051127	0,848247642768191	0,887694669883746	0,568028378533013	NA	0,777597402597403	0,771659415786203	0,640905542544887	0,530205167173252	0,69852807559513	NA	0,838756677999029	0	NA	NA	NA	NA
7405	0,663080796520943	0,834306398879028	0,589344361999757	0,654571843251089	0,694200109950522	0,254758939690447	0	0,616088797345234	0,193877551020408	NA	0,520074580484773	0,636221701795472	0,536094224924012	0,104488460839542	0,73992443324937	0,225594949004371	0,330909090909091	NA	NA	NA	NA
7415	0	0	0,285123464298747	0	0,335761407366685	0	0	0,095434260212839	0	NA	NA	0	NA	0	0	0	NA	NA	NA	NA	NA
7482	0,321812771801328	0,409271368519383	0,622430361269918	0	0,798378229796592	0,000533712862479986	NA	0,878933516420643	NA	0	0,140211311373524	0	0,712196048632219	0,000545157186988915	0	0	0	NA	NA	NA	NA
7486	0,921149004348821	0,924684726763195	0,94027490572923	0,924924132471302	0,642935678944475	0,804483188044832	0,814871682386488	0,683716672388145	0,442176870748299	0	0,914356743318832	0,87431693989071	0,861702127659574	0,801562783936035	0,119647355163728	0,996114618746964	NA	NA	NA	NA	NA
7584	0,901579308766308	0,686595049042503	0,642987471110571	0,79179311254783	0,341671247938428	0,815513253869418	NA	0,722508296143724	NA	0	0,66413921690491	0,444808743169399	0,856003039513678	0,318735235326186	0	0	0	NA	NA	NA	NA
7709	0,188372625314717	0,260158804297057	0,130641041235859	0,0058055152394775	0,207943925233645	0,0683152463974382	0	0,09348895754663	NA	0	0,244002486016159	0	0	0,926222060694167	0	0,0242836328314716	0	NA	NA	NA	NA
78989	0,29251544975967	0,642106492293321	0,502858533025179	0,445705238158068	NA	NA	0,861592454485633	NA	NA	0,219155844155844	0,653573648228713	NA	NA	NA	0	0	NA	NA	NA	NA	NA
79574	0,914396887159533	0,958313872022419	0,923975185500547	0,844570523815807	0,546316657504123	0,413983276996976	0,62535643781531	0,940382194759126	NA	0	0,768178993163456	0,769711163153786	0,928001519756839	0,792113392694894	0,825566750629723	NA	NA	NA	NA	NA	NA
79648	0,967040512703136	0,928654834189631	0,902323318331103	0,903681224435941	0,819131390874107	0,423234299946629	0,65387146304014	0,708204600068658	NA	0,98538961038961	0,989683032939714	0,968618266978923	0,98233282674772	0,969471197528621	NA	0,869596891694998	0,167272727272727	NA	NA	NA	NA
79674	0,786221103227283	0,485871088276506	0,612820824717188	0,589919514447816	0,580538757559098	0,309019747375912	0,0704101776705418	0,701338825952626	NA	NA	0,562585456805469	0,565183450429352	0,33491641337386	0,75885880428857	0,731738035264484	0,813016027197669	NA	NA	NA	NA	NA
79710	0,893682764934768	0,846917328351238	0,883469164335239	0,934556010027708	0,718938977460143	0,148194271481943	0,365650361921474	0,707861311362856	NA	NA	0,868116842759478	0,735675253708041	0,606382978723404	0	0,860201511335013	0	NA	NA	NA	NA	NA
79755	0,815861753261616	0,906468939747781	0,833961805133196	0,735981000131944	0,7130291368884	0,49492972780644	0,781750383856109	0,760270053781897	NA	NA	0,877439403356122	0,542544886807182	0,860562310030395	0,846992549518444	0,0340050377833753	0,913550267119961	NA	NA	NA	NA	NA
79776	0,520828564888991	0,33232134516581	0,430847828731298	0,313893653516295	0,224848818031886	NA	0,240842289975872	0,314910172788649	0,19047619047619	0	0,269732753262896	0,0897736143637783	0,0664893617021277	NA	NA	0,43152015541525	NA	NA	NA	NA	NA
80031	0,211032272831312	0,174918262494162	0,325629485464055	0,140915688085499	0,185816382627817	0,0524817648105319	0,534327703443738	0,554525689438151	NA	0,599025974025974	0,289620882535736	0,098048399687744	0	0,127930219880065	0,557934508816121	0,321272462360369	0	NA	NA	NA	NA
80152	0,977340352483406	0,983886034563288	0,83615131979078	0,958041958041958	0,939389774601429	0,957836683864081	0,933757402939241	0,81748483808216	0	NA	0,936730888750777	0,658235753317721	0,973024316109423	0,704161366527349	NA	NA	NA	NA	NA	NA	NA
80173	0,471503776607919	0,665927136851938	0,53752584843693	0,554954479482781	0,989004947773502	0,131649172745063	0,471594647949112	0,659457603844834	NA	NA	0,519950279676818	0,414832162373146	0,834156534954407	0,98001090314374	NA	0,32442933462846	NA	NA	NA	NA	NA
80206	0,5	0,618636151331154	0,363216153752585	0,311254782952896	0,37328202308961	0,10638676392101	0,202676025444176	0,578784757981462	0,0850340136054422	NA	0,674207582349285	0,265417642466823	0,212196048632219	0,500636016718154	0	0,626274890723652	NA	NA	NA	NA	NA
80243	0,296177615014878	0,258991125642223	0,136723026395816	0,277609183269561	0,139774601429357	0,204412026329835	0	0,502574665293512	0,996598639455782	0	0,119328775637042	0,0660421545667447	0,0450227963525836	0	0,166876574307305	0,0424963574550753	0,2	NA	NA	NA	NA
80309	0,897917143511101	0,909855207846801	0,838219194745165	0,775959889167436	0,729521715228147	0,805194805194805	0,665058126782189	0,732234809474768	0,00340136054421769	NA	0,784959602237415	0,802966432474629	0,553191489361702	0,879883699800109	0,346347607052897	0,738222438076736	NA	NA	NA	NA	NA
80704	0,890135042343786	0,788183092013078	0,859141223695414	0,849452434358095	0,741478834524464	0,164027753068849	0,25795130511077	0,838082160430255	0	NA	0,928899937849596	0,811397345823575	0,859992401215805	0	0,801637279596977	NA	0,247272727272727	NA	NA	NA	NA
80728	0,258640421149004	0,246263428304531	0,0302882860965819	0,0172846021902626	0,0971687740516767	0,0133428215619996	0	0,0371896097951711	NA	NA	0,16283405842138	0,0332552693208431	0,0265957446808511	0	0	0,0728508984944148	0	NA	NA	NA	NA
81033	0,109407186999313	0,260509107893508	0,418927137817784	0,384615384615385	0,580401319406267	0,335527486212418	0,376398332967756	0,315940038906053	0	0	0,61988812927284	0,210772833723653	0,0227963525835866	0,207523169180447	0,0295969773299748	NA	NA	NA	NA	NA	NA
81614	0,357289997711147	0,32718355908454	0,130884320642258	0,415622113735321	0	0	0,65321342399649	0,241904108021513	0	NA	0,233436917339963	0,521467603434817	0,172872340425532	0	0	NA	0	NA	NA	NA	NA
8189	0,153582055390249	0,0202008407286315	0,0592385354579735	0,0559440559440559	0,0232270478284772	0,013520725849493	0	0,0640805584162948	0	NA	0,0763206960845245	0,0115534738485558	0,0429331306990881	0,00581500999454843	NA	NA	0	NA	NA	NA	NA
8309	0,953192950331884	0,835590845399346	0,542877995377691	0,895500725689405	0,759070918086861	0,942536915139655	0,971704321123053	0,894038219475913	NA	0	0,78036047234307	0,924590163934426	0,309840425531915	0,250954025077231	0,114609571788413	0,243079164643031	0	NA	NA	NA	NA
831	0,956969558251316	0,948738907052779	0,683128573166282	0,805383295949334	0,678119846069269	0,36025618217399	0,852160561526651	0,555784414692757	0	NA	0,774021131137352	0,869320843091335	0,680851063829787	0,590950390695984	0,306045340050378	0,967459932005828	NA	NA	NA	NA	NA
83480	0,649233234149691	0,671648762260626	0,809268945383773	0,811584641773321	0,755085211654755	0,545454545454545	0,636543101557359	0,93042682229088	NA	NA	0,864760720944686	0,752693208430913	0,185220364741641	0	NA	0	NA	NA	NA	NA	NA
8404	0,880636301213092	0,922699673049977	0,944653935044399	0,915292254914896	0,577515118196811	0,963173812488881	0,962272428164071	0,756951596292482	NA	0,688311688311688	0,989807333747669	0,707572209211554	0,8915273556231	0,965291659095039	NA	0,877853326857698	NA	NA	NA	NA	NA
84167	0,955825131609064	0,961933675852405	0,954263471597129	0,923868584245943	0,904068169323804	0,953744885251735	0,406229436279886	0,643094175534958	0,72108843537415	0	0,919577377252952	0,634504293520687	0,814779635258359	0,837361439214974	0,899874055415617	0,500971345313259	0	NA	NA	NA	NA
84239	0,718699931334401	0,6140822045773	0,656489478165673	0,637815015173506	0,705057724024189	0,36078989503647	0,112524676464137	0,790708319029637	NA	0	0,751274083281541	0,699765807962529	0,0486322188449848	0,754134108667999	0,333123425692695	0,0398251578436134	0,778181818181818	NA	NA	NA	NA
84515	0,561913481345846	0,484002802428772	0,539107164578518	0,912125610238818	0,775563496426608	0,099092688133784	0,94033779337574	0,894152649044513	NA	0	0,349782473586078	0,298672911787666	0,787613981762918	0,692713065600582	NA	0,259349198640117	NA	NA	NA	NA	NA
84632	0,645799954222934	0,575782344698739	0,337063617564773	0,309011742974007	0,350604727872457	0,471624266144814	0,218468962491774	0,484151504748827	0	NA	0,710752019888129	0,513973458235753	0,0564209726443769	0,0461566418317281	0,0881612090680101	0,0330257406508014	0,509090909090909	NA	NA	NA	NA
84645	0,697985809109636	0,892807099486221	0,980294368081742	0,972555746140652	0,96976360637713	NA	0	0,942785215699737	NA	0	0,736730888750777	0,757064793130367	0	0,734326730874069	0	0,669742593491986	NA	NA	NA	NA	NA
846	0,192721446555276	0,187178888369921	0,0858776304585817	0,165193297268769	0,164925783397471	0,0126312044120263	0,184908971265628	0,197276576267307	NA	0,376623376623377	0,322436295835923	0,0284153005464481	0,195478723404255	0,163728875159004	0	0,20495386109762	NA	NA	NA	NA	NA
84902	0,869764248111696	0,929238673517048	0,827879819973239	0,942868452302415	0,800989554700385	0,481409001956947	0,366308400965124	0,89998855704314	NA	0,758116883116883	0,922684897451833	0,711163153786105	0,726253799392097	0,992004361257496	0	0,70495386109762	0	NA	NA	NA	NA
84905	0,398832684824903	0,298575432041102	0,257267972266148	0,267713418656815	0,353628367234744	0,210460772104608	0	0,32177594690468	NA	NA	0,403977625854568	0,25807962529274	0,541033434650456	0,273850626930765	0,182619647355164	0,126274890723652	0,152727272727273	NA	NA	NA	NA
84944	0,631036850537881	0,530009341429239	0,80695779102299	0,623433170602982	0,829851566794942	0,39121152819783	NA	0,75660830758668	NA	0,63474025974026	0,801988812927284	0,863231850117096	0	0,333091041250227	0	0,655415250121418	NA	NA	NA	NA	NA
84951	0,843671320668345	0,750700607192901	0,807565989538986	0,683863306504816	0,629054425508521	0,715886852873154	NA	0,263416866918412	NA	NA	0,638408949658173	0,626073380171741	0,401595744680851	0,579865527893876	0,667506297229219	0,781204468188441	NA	NA	NA	NA	NA
8499	0,0341039139391165	0,366417561886969	0,0290718890645907	0	0,107201759208356	0,848959259918164	0	0,696303924934203	NA	0	0,036544437538844	0,0715066354410617	0	0,245320734145012	0	0	NA	NA	NA	NA	NA
8537	0,983520256351568	0,892923867351705	0,949641162875563	0,847077450851036	0,492578339747114	0,88027041451699	0,302917306426848	0,834420414235038	NA	NA	0,944686140459913	0,94207650273224	0,796352583586626	0,99000545157187	0,847607052896725	0	NA	NA	NA	NA	NA
85413	0,994277866788739	0,988323213451658	0,807687629242185	0,694682675814751	0,464953271028037	0,415584415584416	0,829787234042553	0,436205515505207	NA	0,698051948051948	0,933374766935985	0,904761904761905	0,90273556231003	0,847174268580774	NA	0	NA	NA	NA	NA	NA
8546	0,511100938429847	0,317491826249416	0,417467461379394	0,691120200554163	0,00563496426608026	0,477317203344601	0,192586093441544	0,342830987527177	0	NA	0,678309509011809	0,617486338797814	0,434080547112462	0,725785934944576	0,574307304785894	0,58547838756678	NA	NA	NA	NA	NA
8572	0,30018310826276	0,387902849135918	0,240968252037465	0,388441746932313	0,632902693787796	0,519480519480519	0	0,303581645497196	NA	0	0,359602237414543	0,784855581576893	0,436740121580547	0	0	0	0	NA	NA	NA	NA
86	0,0273517967498283	0	NA	0	0,642111050027488	NA	NA	0,0977228515848495	NA	0	NA	0	0	NA	0	0	NA	NA	NA	NA	NA
8737	0,944495307850767	0,93612797758057	0,899160686047926	0,436469191186172	0,887025838372732	NA	0,711120859837684	0,506808559331731	0	0	0,839403356121815	0,837626854020297	0,744870820668693	0,936580047246956	0,593198992443325	0	0	NA	NA	NA	NA
8821	0,503089951934081	0,327066791219057	0,265904391193285	0,266525926903285	0,24106652006597	0,0594200320227717	0,588286905023031	0,496509898157684	0	NA	0,443753884400249	0,0824355971896956	0,369490881458967	0,228602580410685	0,802267002518892	0	0	NA	NA	NA	NA
8877	0,686312657358663	0,724544605324615	0,705388638851721	0,407309671460615	0,75673446948873	0,0414516989859456	0	0,408399130335279	NA	NA	0,427594779366066	0,127088212334114	0,252089665653495	0,051244775576958	0,457178841309824	0,173627974745022	0	NA	NA	NA	NA
8943	0,17944609750515	0,20936478281177	0,128208247171877	0,160047499670141	0,0586860912589335	0,0012453300124533	0,23009431892959	0,0397070603043827	NA	0	0,244872591671846	0,063231850117096	0,0043693009118541	0,0926767217881156	0,0107052896725441	0	0,185454545454545	NA	NA	NA	NA
9013	0,875486381322957	0,849252685660906	0,870088796983335	0,769098825702599	0,567482133040132	0,780644013520726	0,88264970388243	0,519052523171988	NA	NA	0,862026103169671	0,698985167837627	0,808510638297872	0,425040886789024	0,857052896725441	0,869354055366683	0,181818181818182	NA	NA	NA	NA
9113	0,34115358205539	0,448622139187296	0,250334509183798	0,554162818313762	0,443100604727872	0	0,0335599912261461	0,653507266277606	0	0	0,222125543816035	0,073536299765808	0,297492401215805	0,280210794112302	0	0,546138902379796	0	NA	NA	NA	NA
9169	0,89723048752575	0,883348902382064	0,880063252645664	0,951312838105291	0,759483232545355	0,787404376445472	0,766176793156394	0,622725712324064	0,346938775510204	NA	0,889247980111871	0,85152224824356	0,782864741641337	0,736870797746684	NA	0,941233608547839	0,345454545454545	NA	NA	NA	NA
91828	0,732890821698329	0,494395142456796	0,506021165308357	0,411927694946563	0,765255634964266	0,567514677103718	0,419609563500768	0,442270282641034	0,625850340136054	0	0,577874456183965	0,759718969555035	0,746010638297872	0,16572778484463	0	0,131860126274891	0,785454545454545	NA	NA	NA	NA
91851	0,650148775463493	0,153199439514246	0,317357985646515	0	0,919736118746564	0,906956057640989	0	0,544112598695503	NA	NA	0,173772529521442	0,541608118657299	0,666223404255319	0	0	NA	0	NA	NA	NA	NA
91937	0,979514763103685	0,951658103689865	0,936990633742854	0,923208866605093	0,757559098405717	0,793631026507739	0,992761570519851	0,599267650760957	NA	NA	0,872964574269733	0,998907103825137	0,968275075987842	0,847719425767763	0,397984886649874	0,779261777561923	NA	NA	NA	NA	NA
9221	0,93316548409247	0,86373190098085	0,604062766086851	0,928882438316401	0,884689389774601	0,352784202099271	0,763763983329678	0,572834420414235	NA	NA	0,781106277190802	0,769242779078845	0,955927051671733	0,823732509540251	0	0,855026711996115	NA	NA	NA	NA	NA
9289	0,477912565804532	0,776856609061186	0,317966184162511	0,500197915292255	0,463716327652556	0,424123821384095	0,375082254880456	0,185032612427051	NA	0,305194805194805	0,573772529521442	0,653864168618267	0,161284194528875	0,791204797383245	0,0648614609571788	0,565565808644973	NA	NA	NA	NA	NA
9332	0,893911650263218	0,916627744044839	0,901471840408709	0,524871355060034	0,172484881803189	0,674079345312222	0,543978942750603	0,62387000801007	NA	NA	0,88402734617775	0,727088212334114	0,548252279635258	0,797383245502453	0,828715365239295	0,94439048081593	NA	NA	NA	NA	NA
9365	0,55390249485008	0,501050910789351	0,758058630336942	0,287504947882306	0,589884551951622	0	0,855012064049134	0,670099553724682	0,0680272108843537	0	0,541330018645121	0,819672131147541	0,651025835866261	0,127021624568417	NA	0,488343856240894	0,534545454545455	NA	NA	NA	NA
93973	0,0663767452506294	0,061303129378795	0,0818635202530106	0,0311386726481066	0,458905992303463	0	0,101338012722088	0,556356562535759	0,207482993197279	0	0,363331261653201	0,0637002341920375	0	0,194439396692713	0	0	NA	NA	NA	NA	NA
93986	0,00343327992675669	0,0702942550210182	0,0767546527186474	0	0	0,133250311332503	0	0,419155509783728	0	NA	0	0	0	0	0	0,907722195240408	0	NA	NA	NA	NA
94122	0,800411993591211	0,850887435777674	0,566111178688724	0,574350178123763	0,26566794942276	0,36986301369863	0,262338232068436	0,893923789907312	NA	0	0,61491609695463	0,920999219359875	0,805471124620061	1	0	0,894123360854784	0	NA	NA	NA	NA
9440	0,0860608834973678	0,158337225595516	0,183675951830678	0,215331837973347	0,037108301264431	0	0,278131169116034	0,344890719761986	0	NA	0,621006836544438	0,323653395784543	0	0	0	0,620446818844099	0,556363636363636	NA	NA	NA	NA
9451	0,481345845731289	0,530943484353106	0,513806106313101	0,659717640849716	0,406129741616273	0,979007294075787	0,34218030269796	0,686005263760156	NA	NA	0,300807955251709	0,417486338797814	0,721884498480243	0,363983281846266	0	NA	NA	NA	NA	NA	NA
9465	0,806019684138247	0,944068192433442	0,994526213356039	0,647314949201742	0,719626168224299	0,215797900729408	0,799298091686773	0,998626845176794	0	NA	0,84922311995028	0,881030444964871	0,788943768996961	0,579683808831546	0	0	NA	NA	NA	NA	NA
9654	0,896772716868849	0,934142923867352	0,8194866804525	0,685050798258345	0,777075316107751	0,835260629781178	0,284272866856767	0,967730861654652	0	0	0,915724052206339	0,705698672911788	0,967135258358663	0,882246047610394	0,910579345088161	0,344584749878582	0	NA	NA	NA	NA
9675	0,883726253147173	0,748365249883232	0,471840408709403	0,761973875181422	0,638537658053876	0,604696673189824	0,951085764422022	0,454971964755693	0,829931972789116	NA	0,636295835922933	0,764246682279469	0,159384498480243	0,381428311829911	0,542821158690176	0,664400194269063	NA	NA	NA	NA	NA
9703	0,435568780041199	0,337459131247081	0,330373433888821	0,193693099353477	0,657504123144585	0,450097847358121	0,456021057249397	0,424876988213754	0,782312925170068	NA	0,352019888129273	0,039032006245121	0,220174772036474	0,267490459749228	0,43639798488665	0,73943661971831	NA	NA	NA	NA	NA
9705	0,750743877317464	0,620154133582438	0,55832623768398	0,313233935875445	0,484057174271578	0,507027219355986	0,446369817942531	0,615516649502231	0	NA	0,633934120571784	0,474004683840749	0,572758358662614	0,516627294203162	0,879722921914358	0,126517727051967	NA	NA	NA	NA	NA
9706	0,44106202792401	0,571695469406819	0,5000608198516	0,428156748911466	0,737218251786696	0	0,473788111427945	0,583934088568486	NA	NA	0,480546923555003	0,513817330210773	0,895326747720365	0,560603307286934	0	0,428363283147159	0	NA	NA	NA	NA
9731	0,705767910276951	0,678304530593181	0,598102420630094	0,571051589919514	0,84414513468939	0,704323074186088	0,218030269796008	0,806156310790708	NA	0	0,645991298943443	0,239812646370023	0,321048632218845	0,501181173905143	0,840680100755667	0,639873725109276	0	NA	NA	NA	NA
9733	0,380064087891966	0,633348902382064	0,418683858411386	0,384219554030875	0,15241891148983	0,152819782956769	0,0881772318490897	0,281039020482893	0	NA	0,571410814170292	0,135987509758002	0,0885258358662614	0,621842631292023	0,149874055415617	0,111461874696455	0	NA	NA	NA	NA
9743	0,683566033417258	0,676553012610929	0,538620605765722	0,532392136165721	0,45739417262232	0,310442981675858	0,445273086203115	0,389403821947591	NA	0	0,646115599751398	0,656049960967994	0,858662613981763	0,545338906051245	NA	0,922535211267606	0,250909090909091	NA	NA	NA	NA
9745	0,337949187457084	0,19500233535731	0,0711592263714877	0,0432774772397414	0,267317207256734	0,807685465219712	0,0155735906997149	0,116260441698135	NA	0	0,402237414543195	0,0619828259172521	0,247530395136778	0,0975831364710158	0,156171284634761	0	0	NA	NA	NA	NA
9757	0,583428702220188	0,540868752919197	0,413210071767425	0,503232616440164	0,3587135788895	0,429460950008895	0,695327922790086	0,273486668955258	NA	NA	0,385705407085146	0,280093676814988	0,333586626139818	0,189169543885154	0	0,596163186012628	NA	NA	NA	NA	NA
9759	NA	NA	NA	NA	NA	NA	NA	NA	NA	NA	NA	NA	NA	NA	NA	NA	NA	NA	NA	NA	NA
9785	0,0965896086060884	0,114432508173751	0,183554312127478	0,0109513128381053	0,130428807036833	0	0,0611976310594429	0,257924247625586	NA	0	0,1408328154133	0	0,0140577507598784	0,159731055787752	0	0,101748421563866	0	NA	NA	NA	NA
9860	0,643968871595331	0,665576833255488	0,699671572801362	0,493072964771078	0,555799890049478	0,806262230919765	0,989252028953718	0,964526833733837	NA	0	0,440149160969546	0,45807962529274	0,336246200607903	0,616209340359804	0,617758186397985	0,830257406508014	0	NA	NA	NA	NA
9898	0,264591439688716	0,439514245679589	0,540201921907311	0	0,362424409015943	0,197117950542608	0	0,70442842430484	0	NA	0,130515848353014	0	0	0	0	0,424720738222438	NA	NA	NA	NA	NA
9899	0,277637903410391	0,277440448388603	0,115679357742367	0	0,0114073666849918	0,156555772994129	0,862031147181399	0,20219704771713	NA	NA	0,536233685518956	0	0	0	0	NA	0	NA	NA	NA	NA
9902	0,377203021286336	0,328234469873891	0,679844301179905	0,048819105422879	0,221550302363936	0,104607721046077	0,00592235139284931	0,399473623984438	0	0	0,367184586699814	0,0721311475409836	0,00645896656534954	0,0636016718153734	0	0,130160271976688	0	NA	NA	NA	NA
9903	0,0358205539024948	0,0834890238206446	0,195718282447391	0	0,23653106102254	0,00587084148727984	0	0,0217416180341	0,22108843537415	0	0,0811684275947794	0,0131147540983607	0,041983282674772	0,00308922405960385	0	0	NA	NA	NA	NA	NA
9904	0,544174868390936	0,638836992059785	0,44167376231602	0,603377754321151	0,424409015942826	0,520903753780466	0,0658039043649923	0,495022313765877	NA	NA	0,682411435674332	0,380952380952381	0,132788753799392	0,365618753407232	0	0,729480330257407	0,789090909090909	NA	NA	NA	NA
9956	0,153009842069123	0,0373657169546941	0,176255929935531	0,114131151867001	0	0	0	0,107220505778693	NA	0	0,179241765071473	0	0	0	0	0	0	NA	NA	NA	NA
11318	0,738841840238041	0,606258757589911	0,590804038438146	0,737828209526323	0,163826278174821	0,739548123109767	0	0,147499713926078	NA	NA	0,684648850217526	0,833099141295863	0,88563829787234	0,761221152098855	NA	0,154686741136474	0	NA	NA	NA	NA
158038	0,206225680933852	0,052662307333022	0,0298017272837854	0,0382636231692835	0,150769653655855	0,743106208859634	0	0,630964641263302	0	NA	0,0882535736482287	0,436065573770492	0	0	NA	0,409664885866926	NA	NA	NA	NA	NA
187	0,128061341268025	0,139887902849136	0,10132587276487	0,0088402163873862	0,0508521165475536	NA	0,155955253345032	0,182286302780639	0	NA	0,458918582970789	0,309914129586261	0,677811550151976	0	0	0	NA	NA	NA	NA	NA
221504	0,958571755550469	0,711816907986922	0,283663787860358	0,527510225623433	0,13785046728972	NA	0	0,956402334363199	NA	0	0,727532628962088	0,726619828259172	0	0,403598037434127	0	0,333899951432734	NA	NA	NA	NA	NA
283189	0,62817578393225	0,418145726296123	0,430726189028099	0,642169151603114	0,740516767454645	NA	0,838341741610002	0,940954342602128	NA	NA	0,523182100683654	NA	0,667743161094225	0,835907686716337	NA	0,512384652744051	NA	NA	NA	NA	NA
403314	0,987869077592126	0,718939747781411	0,869967157280136	0,845494128512996	0,763331500824629	NA	0,949769686334722	0,419956516763932	NA	NA	0,986451211932878	0,964715066354411	0,30186170212766	0,677993821551881	0	NA	0,578181818181818	NA	NA	NA	NA
4245	0,322842755779355	0,268916394208314	0,0398978226493127	0,0715133922681093	0,305799890049478	0,076854652197118	0,201798640052643	0,0291795399931342	0	NA	0,372902423865755	0,0640124902419984	0,205927051671733	0,0699618389969108	0,942695214105793	0	NA	NA	NA	NA	NA
49854	0,571183337148089	0,566090611863615	0,523537282569031	0,48871882834147	0,646509070918087	0,299946628713752	NA	0,462638745851928	0	NA	0,444002486016159	0,187353629976581	0	0,111212066145739	0	0	NA	NA	NA	NA	NA
57633	0,188715953307393	0,128211116300794	0,201313708794551	0,0824647051062145	0,117509620670698	0,517523572318093	0,0967317394165387	0,350955486897814	NA	0	0,20969546302051	0	0	0,355260766854443	0,690176322418136	0,64570179698883	0	NA	NA	NA	NA
80010	0,922407873655299	0,920948155067725	0,988565867899282	0,859084311914501	0,601704233095107	NA	0,45295020837903	0,912690239157798	NA	NA	0,794157862026103	0,617330210772834	0,682940729483283	0,238233690714156	0,167506297229219	0,911607576493443	NA	NA	NA	NA	NA
80723	0,386129549095903	0,561186361513312	0,214450796740056	0,239477503628447	0,92715777899945	0	NA	0,550635084105733	NA	NA	0,306774394033561	0,610148321623731	0,154635258358663	0,36162093403598	0,570528967254408	0,593491986401166	NA	NA	NA	NA	NA
10153	0,674639505607691	0,652148528724895	0,67923610266391	0,665259269032854	0,455057724024189	0,854474292830457	0,912042114498794	0,751802265705458	0,476190476190476	NA	0,773523927905531	0,65480093676815	0,818579027355623	0,597128838815192	NA	0,576250607090821	NA	NA	NA	NA	NA
10200	0,191577019913024	0,375291919663709	0,512346429874711	0	0	NA	0,516121956569423	0,433344776290193	NA	NA	0,816532007458048	0	NA	0,634562965655097	0	NA	0	NA	NA	NA	NA
10265	0,41302357518883	0,351471275105091	0,132465636783846	0,220873466156485	0,625755909840572	0,298701298701299	0	0,242476255864515	0	NA	0,0638906152889994	0	0	0	NA	0,262020398251578	NA	NA	NA	NA	NA
10396	0,0534447241931792	0,235170481083606	0,00425738961196935	0	0,0876855415063222	0	0,0366308400965124	0,679139489644124	0	NA	0,0410192666252331	0,604059328649493	0,194338905775076	0	0	0,0480815930063137	NA	NA	NA	NA	NA
10439	0,0476081483176928	0,00397010742643624	0,208855370392896	0,0750758675286977	0,123556899395272	0	0	0,0178510127016821	NA	0	0,0812927284027346	0	0	0	0,960327455919396	0	NA	NA	NA	NA	NA
10475	0,983405813687343	0,849836524988323	0,824717187690062	0,948146193429212	0,815832875206157	0,668920120974915	0,779118227681509	0,850326124270511	NA	NA	NA	0,860889929742389	0,106193009118541	0,961838996910776	NA	0,12408936376882	NA	NA	NA	NA	NA
10493	0,33829251544976	0,51331153666511	0,220289502493614	0,431719224172054	0,105552501374382	0,61145703611457	0,883527089273964	0,470763245222566	0,445578231292517	NA	0,135114978247359	0,430601092896175	0	0,816645466109395	NA	NA	0	NA	NA	NA	NA
10611	0,601167315175097	0,558033629145259	0,401046101447512	0,560628051194089	0,436366135239142	NA	0,987277911822768	0,777777777777778	0,224489795918367	NA	0,512740832815413	0,728805620608899	0,864171732522796	0,787388697074323	0	0,727537639630889	NA	NA	NA	NA	NA
1080	0,850194552529183	0,342713685193835	0,415034667315412	0,578440427497031	0,414650907091809	0,223269880804127	0,628865979381443	0,916237555784415	NA	0,560064935064935	0,737973896830329	0,761124121779859	0,694908814589666	0,166454661093949	0,00188916876574307	0,386352598348713	0	NA	NA	NA	NA
10948	0,220302128633555	0,645025688930406	0,791874467826299	0,369046048291331	0,576553051126993	0,667852695249955	0,107041017767054	0,420871953312736	NA	NA	0,0149160969546302	0,381108508977361	0,422682370820669	0,75395238960567	0	NA	0	NA	NA	NA	NA
10955	0,84115358205539	0,871672115833723	0,879819973239265	0,495184061221797	0,0705057724024189	0,12560042697029	0,298091686773415	0,922645611626044	0	NA	0,900559353635799	0,908821233411397	0,721504559270517	0,12047973832455	NA	0	0	NA	NA	NA	NA
1116	0,877546349279011	0,485287248949089	0,404330373433889	0,355719751946167	0,354452996151732	0,768724426258673	0	0,968303009497654	NA	0	0,604101926662523	0,796565183450429	0,405205167173252	0,443939669271307	NA	NA	NA	NA	NA	NA	NA
11212	0,537766079194324	0,679705744978982	0,646393382800146	0,34885868848133	0,825590984057174	0,689379114036648	0,377933757402939	0,761299919899302	NA	0	0,55077688004972	0,427946916471507	0,618541033434651	0,8393603489006	NA	NA	NA	NA	NA	NA	NA
11275	0,0526436255436027	0,0338626809901915	0,189514657584235	0,263755112811717	0,194474986256185	0,876890233054617	0	0,461036731891521	NA	0	0,000621504039776259	0	0	0	NA	0,116804273919378	NA	NA	NA	NA	NA
112849	0,52803845273518	0,829402148528725	0,613064104123586	0,53450323261644	0,939939527212754	0,924568582102829	0,421144987935951	0,724453598809933	NA	NA	0,330764449968925	0,945667447306792	0,10201367781155	0,244775576958023	NA	0,41039339485187	NA	NA	NA	NA	NA
11322	0,551956969558251	0,603923400280243	0,441917041722418	0,248449663544003	0,501924134139637	0,145169898594556	0,848651019960518	0,434031353701797	NA	NA	0,594530764449969	0,505542544886807	0,401025835866261	0,169362166091223	0,466624685138539	0,945118989800874	NA	NA	NA	NA	NA
11330	0,540169375143053	0,772069126576366	0,660138669261647	0,776487663280116	0,337273227047828	0,50773883650596	0,382759377056372	0,466643780752947	NA	NA	0,287507768800497	0,523653395784543	0,299962006079027	0,506087588588043	0,246221662468514	0	NA	NA	NA	NA	NA
115701	0,987296864271	0,978281177020084	0,943924096825204	0,963583586225096	0,942688290269379	0,61465931328945	0,849967098047817	0,794255635656254	NA	0,918831168831169	0,966687383467993	0,852771272443404	0,807370820668693	0,977466836271125	0,998740554156171	0,947547353084021	0,727272727272727	NA	NA	NA	NA
1158	0,0431448844129091	0,0747314339093881	0,0030409925799781	0,194748647578836	0,22086311159978	0	0	0,52614715642522	NA	0	0,277190801740211	0,130835284933646	NA	0,0127203343630747	NA	0	NA	NA	NA	NA	NA
116369	0,87972075989929	0,993694535263895	0,86388517212018	0,763953028103971	0,853353490929082	0,812488880982032	0,936828251809607	0,548689781439524	0	NA	0,921814791796147	0,995160031225605	0,695668693009118	0,836634562965655	0	0,32904322486644	NA	NA	NA	NA	NA
117145	0,993705653467613	0,944652031760859	0,945383773263593	0,982055680168888	0,420973062122045	NA	0,975213862689186	0,973109051378876	NA	NA	0,647607209446861	0,747540983606557	0,963715805471125	NA	0	NA	0	NA	NA	NA	NA
117246	0,521858548867018	0,397594581971042	0,745408101204233	0,569204380525135	0,628779549202859	0,589574808752891	0,556920377275718	0,651218674905596	NA	NA	0,672094468614046	0,506635441061671	0,55186170212766	0,820461566418317	NA	0,305245264691598	NA	NA	NA	NA	NA
1182	NA	NA	0,0182459554798686	0,839952500329859	0	0,165273083081302	0,240622943627989	0,477629019338597	NA	NA	NA	0	0	0	0	0	0	NA	NA	NA	NA
122786	0,327534905012589	0,420481083605792	0,628877265539472	0,342525399129173	0,0346344145134689	0,361679416473937	0,619872779118228	0,530953198306442	NA	0	0,145929148539466	0,205932864949258	0,0811170212765957	0	0	0	NA	NA	NA	NA	NA
123036	0,807965209430076	0,7957730032695	0,933949641162876	0,735057395434754	0,962891698735569	0,874221668742217	0,121737223075236	0,62181027577526	NA	NA	0,467246737103791	0,720686963309914	0,712575987841945	0,533890605124478	NA	0,93613404565323	NA	NA	NA	NA	NA
128240	0,507553215838865	0,853339560952826	0,935652597007663	0,785723710252012	0,157366684991754	0,807507560932218	NA	0,190754090857077	0	NA	0,348042262274705	0,452771272443404	0,821618541033435	0,714701072142468	0,896095717884131	NA	0	NA	NA	NA	NA
128859	0,907301441977569	0,733068659504904	0,924705023719742	0,806834674759203	0,811434854315558	0,618573207614303	0,718578635665716	0,505435404508525	0	NA	0,648104412678682	0,555191256830601	0,857142857142857	0,474105033618027	0,996221662468514	0,437591063623118	NA	NA	NA	NA	NA
129852	0,994048981460288	0,998248482017749	0,98479503710011	0,972819633196992	0,917262231995602	NA	NA	0,902620437120952	NA	0	0,863020509633313	0,110070257611241	0,684460486322188	0,997092495002726	0	0,969159786304031	NA	NA	NA	NA	NA
130162	0,929732204165713	0,957146193367585	0,829096217005231	0,988257025992875	0,86998350742166	0,675858388187155	0,426628646633034	0,870809017050006	NA	NA	0,991671845866998	0,865573770491803	0,734042553191489	0,811193894239506	NA	0,420349684312773	NA	NA	NA	NA	NA
130752	0,906157015335317	0,956212050443718	0,868872399951344	0,909222852619079	0,638949972512369	0,663938800925102	0,974994516341303	0,955601327382996	NA	NA	0,959602237414543	0,716939890710383	0,695288753799392	0,252952934762857	0	0,524283632831472	NA	NA	NA	NA	NA
134359	0,727969787136645	0,843881363848669	0,87227831164092	0,554558648898272	0,40475536008796	0	0,299627111208598	0,403936377159858	NA	NA	0,820136730888751	0,772521467603435	0,911284194528875	0,756859894602944	0,10831234256927	NA	NA	NA	NA	NA	NA
134430	0,598649576562142	0,565623540401682	0,515022503345092	0,529489378545982	0,429769103903244	0,584949297278064	0,48343935073481	0,571346836022428	0	NA	0,917961466749534	0,545823575331772	0,349354103343465	0,166091222969289	NA	0,436376881981544	NA	NA	NA	NA	NA
134510	0,0437170977340352	0	0	0	0	0	0	0	NA	NA	0,0856432566811684	0	0	0	NA	0	NA	NA	NA	NA	NA
135293	0,744220645456626	0,851821578701541	0,597129303004501	0,685314685314685	0,746701484332051	0,452944315958015	0	0,870351298775604	0,826530612244898	NA	0,710379117464264	0,9871975019516	0,441869300911854	NA	0	0,418892666342885	NA	NA	NA	NA	NA
140775	0,490157930876631	0,425151798225128	0,470137452864615	0,337379601530545	0,486943375481034	0,37146415228607	0,466330335599912	0,591944158370523	NA	NA	0,592293349906774	0,472599531615925	NA	0,243321824459386	NA	0	NA	NA	NA	NA	NA
142680	0,558480201419089	0,624007473143391	0,470502371974212	0,411004090249373	0,372732270478285	0,782067247820672	0,292827374424216	0,13914635541824	NA	NA	0,603729024238658	0,308196721311475	0,435790273556231	0,0606941668180992	0,717884130982368	0,310101991257892	NA	NA	NA	NA	NA
142940	0,656099794003204	0,145609528257823	0,462717430969468	0,260324581079298	0,283947223749313	0,502757516456147	0	0,788419727657627	NA	NA	0,833809819763829	0,830757220921155	0,777545592705167	0,35671451935308	0,520151133501259	NA	NA	NA	NA	NA	NA
144406	0,700617990386816	0,855674918262494	0,659043911932855	0,829528961604433	0,717702034084662	0,60665362035225	0,449221320465014	0,791051607735439	NA	NA	0,869857054070851	0,88696330991413	0,771466565349544	0,418499000545157	0,0661209068010076	0,497814473045168	0	NA	NA	NA	NA
1462	0,977912565804532	0,95901447921532	0,909500060819852	0,963847473281435	0,86544804837823	0,966376089663761	0,725597718797982	0,588625700881108	0,843537414965986	0,324675324675325	0,927905531385954	0,900702576112412	0,764817629179331	0,654188624386698	0,83816120906801	0,793589120932491	0,985454545454545	NA	NA	NA	NA
146456	0,822728313115129	0,920831387202242	0,577180391679844	0,987465364823855	0,914101154480484	0,411492616972069	NA	0,70648815653965	NA	0	0,903293971410814	0,156752537080406	0,746960486322188	0	0,304156171284635	0	NA	NA	NA	NA	NA
149483	0,927214465552758	0,915693601120972	0,946478530592385	0,935743501781238	0,658191313908741	0,500978473581213	0,233384514147839	0,843803638860282	NA	NA	0,933001864512119	0,783606557377049	0,859802431610942	0,888969652916591	0,92632241813602	0,582807187955318	NA	NA	NA	NA	NA
150082	0,672465094987411	0,936244745446053	0,864371730932976	0,618683203588864	0,999587685541506	0,681551325386942	0,654748848431674	0,648357935690582	NA	NA	0,964449968924798	0,914441842310695	0,901215805471125	0,13556242049791	0,846977329974811	0,884895580378825	NA	NA	NA	NA	NA
1521	0,839894712748913	0,877510509107894	0,95280379515874	0,609711043673308	0,395272127542606	0,638320583526063	0,806975213862689	0,848380821604303	NA	NA	0,967184586699814	0,853083528493365	0,427241641337386	0,385789569325822	NA	NA	0	NA	NA	NA	NA
158056	0,812085145342184	0,748482017748716	0,646271743096947	0,520913049214936	0,816657504123145	0,745774773172033	0,698179425312568	0,898958690925735	0,986394557823129	0	0,625481665630827	0,428571428571429	0,611892097264438	0,665091768126476	0,71536523929471	0,551238465274405	NA	NA	NA	NA	NA
1581	0,851682307164111	0,72781410555815	0,512589709281109	0,592954215595725	0,447910940076965	0,666073652375022	0,363676244790524	0,652019681885799	0	NA	0,580857675574891	0,728493364558938	0,86911094224924	0,496456478284572	0,628463476070529	0	NA	NA	NA	NA	NA
164312	0,885099565117876	0,803246146660439	0,730081498601143	0,616835994194485	0,690351841671248	0,836328055506138	0,74007457775828	0,536102528893466	NA	NA	0,80261031696706	0,674473067915691	0,729863221884498	0,238597128838815	NA	0,867411364740165	NA	NA	NA	NA	NA
175	0,823071641107805	0,892340028024288	0,847463812188298	0,765272463385671	0,761682242990654	0,823163138231631	0,215178767273525	0,59343174276233	NA	NA	0,754381603480423	NA	0,955357142857143	0,93476285662366	NA	0	NA	NA	NA	NA	NA
1778	0,0109864957656214	0,00992526856609061	0,00121639703199124	0,0398469455073229	0	0	0,00263215617459969	0,0462295457146127	0,272108843537415	0	0,0135487880671224	0,0153005464480874	0,0248860182370821	0	0	0	NA	NA	NA	NA	NA
1832	0,134813458457313	0,289584306398879	0,14025057778859	0,449003826362317	0,0622594832325454	0,0156555772994129	0,276815091028734	0,553953541595148	0	0	0,269857054070851	0,254332552693208	0,132978723404255	0,11557332364165	0,478589420654912	0,0874210781932977	NA	NA	NA	NA	NA
196441	0,520256351567865	0,640121438580103	0,377326359323683	0,438052513524212	0,40805387575591	0,447073474470735	0,176135117350296	0,375443414578327	0,482993197278912	0	0,477439403356122	0,454020296643247	0,0949848024316109	0,0228966018535344	0	0,122146673142302	NA	NA	NA	NA	NA
197131	0,389677271686885	0,720574497898178	0,598224060333293	0,513260324581079	0,393760307861462	0,273972602739726	0,521605615266506	0,379677308616547	NA	0	0,482038533250466	0,282435597189696	0,169642857142857	0,805197165182628	0,312972292191436	0,493443419135503	NA	NA	NA	NA	NA
202333	0,972419317921721	0,962867818776273	0,959129059725094	0,950917007520781	0,893622869708631	0,938978829389788	0,892081596841413	0,839569744822062	0,0340136054421769	NA	0,911622125543816	0,846994535519126	0,821808510638298	0,910957659458477	0,687027707808564	0,974502185526955	0,978181818181818	NA	NA	NA	NA
2033	0,397001602197299	0,270317608594115	0,47780075416616	0,128381052909355	0,105964815832875	NA	0	0,476484723652592	0	0	0,515351149782474	0,423887587822014	0,293503039513678	NA	NA	NA	NA	NA	NA	NA	NA
203427	0,813687342641337	0,773470340962167	0,378542756355674	0,987993138936535	0,881665750412314	0,565557729941292	0,74270673393288	0,433459205858794	0	NA	0,554008701056557	0,58064012490242	0,835866261398176	0,564419407595857	NA	NA	NA	NA	NA	NA	NA
2053	0,869306477454795	0,843414292386735	0,89441673762316	0,821876236970577	0,462067069818582	0,676570005337129	0,338232068436061	0,582103215470878	0	0	0,916469857054071	0,568774395003903	0,800341945288754	0,659821915318917	0	0,424235065565809	NA	NA	NA	NA	NA
2060	0,754177157244221	0,75513778608127	0,800632526456635	0,490961868320359	0,293430456294667	0,905354919053549	0,198508444834394	0,817942556356563	NA	0,503246753246753	0,542821628340584	0,646057767369243	0,0773176291793313	0,856078502634926	0	0,608790675084993	NA	NA	NA	NA	NA
2244	0,635385671778439	0,844114899579636	0,930908648582897	0,803799973611294	0,507146783947224	0,341576231987191	0,785040579074358	0,245222565510928	NA	0,146103896103896	0,687259167184587	0,540359094457455	0,409574468085106	0,639105942213338	NA	0	NA	NA	NA	NA	NA
2245	0,291714351110094	0,525455394675385	0,655881279649678	0,461670405066631	0	0,219000177904287	0,506690063610441	0,246824579471335	NA	0	0,280795525170914	0,194847775175644	0	0,262765764128657	NA	0,864011656143759	NA	NA	NA	NA	NA
22877	0,500686655985351	0,577300326950023	0,517820216518672	0,409420767911334	0,324079164376031	0,257961216865326	0,316516779995613	0,40862798947248	NA	0,404220779220779	0,323430702299565	0,345355191256831	0,108282674772036	0,675994911866255	0,0554156171284635	0	NA	NA	NA	NA	NA
22926	0,629205767910277	0,606959364782812	0,739569395450675	0,58200290275762	0,510307861462342	0,568582102828678	NA	0,631307929969104	NA	NA	0,895587321317589	0,0565183450429352	0	0,305469743776122	0,75	0,149101505585236	NA	NA	NA	NA	NA
22930	0,317692835889219	0,740541802895843	0,706361756477314	0,761446101068743	0,280511269928532	0	0,448782627769248	0,73704085135599	NA	0	0,299564947172157	0,425604996096799	0,0602203647416413	0,049245865891332	0	0,105390966488587	NA	NA	NA	NA	NA
22974	0,854657816433967	0,87330686595049	0,802335482301423	0,622245678849452	0,334661902144035	0,789539227895392	0,804123711340206	0,474196132280581	0	0	0,851336233685519	0,902888368462139	0,97758358662614	0,491913501726331	NA	0,787518212724624	NA	NA	NA	NA	NA
23013	0,655298695353628	0,677837459131247	0,555163605400803	0,567884945243436	0,525975810885102	0,740081835972247	0,42509322219785	0,607964297974597	NA	0,957792207792208	0,640646364201367	0,402498048399688	0,248290273556231	0,475740505178993	0,165617128463476	0,27756192326372	NA	NA	NA	NA	NA
23048	0,250858319981689	0,585123773937412	0,129303004500669	0,466948146193429	0,106102253985706	0,882049457391923	0	0,345806156310791	NA	0	0,0622747047855811	0,0604215456674473	0,291983282674772	0,696347446847174	0	NA	NA	NA	NA	NA	NA
23062	0,75131609063859	0,449089210649229	0,594818148643717	0,133922681092492	0,261544804837823	0,0540829033979719	0,523579732397456	0,222107792653622	0,741496598639456	NA	0,561093847110006	0,378922716627635	0,947948328267477	0,433581682718517	0,880352644836272	0,550024283632832	NA	NA	NA	NA	NA
23155	0,857862211032273	0,855324614666044	0,934922758788469	0,74429344240665	0,82957669048928	0,647215797900729	0,462820794033779	0,60006865774116	NA	0	0,94816656308266	0,859797033567525	0	0,503361802653098	NA	0,862554638173871	NA	NA	NA	NA	NA
23473	0,257267109178302	0,237155534796824	0,116165916555164	0,11518670009236	0,356926882902694	0	0	0,244421558530724	0	NA	0,247482908638906	0,456830601092896	0,0752279635258359	0,511720879520262	NA	0,45313258863526	NA	NA	NA	NA	NA
23505	0,576676585030899	0,471858944418496	0,45554068848072	0,517746404538857	0,531335898845519	0	0,469181838122395	0,600526376015562	NA	0	0,408576755748912	0,710226385636222	0	0,0219880065418862	NA	0,522340942204954	NA	NA	NA	NA	NA
254887	0,574044403753719	0,391756188696871	0,848801848923489	0,435545586488983	0,151456844420011	0	0	0,43700652248541	NA	NA	0,517588564325668	0,353161592505855	0,957066869300912	0,635108122842086	0	0	NA	NA	NA	NA	NA
25884	0,963035019455253	0,657169546940682	0,426468799416129	0,20847077450851	0,397058823529412	0,806618039494752	0,383636762447905	0,61963611397185	NA	0	0,749160969546302	0,474941451990632	0,0662993920972644	0,675449754679266	0	0,417921321029626	0	NA	NA	NA	NA
25930	0,311169604028382	0,39070527790752	0,272716214572436	0,413247130228262	0,230208905992303	0,0101405443871197	0,516341302917306	0,472708547888774	NA	0	0,280174021131137	0,252146760343482	0,0832066869300912	0,148827912047974	0,318639798488665	0,523069451189898	NA	NA	NA	NA	NA
25972	0,0878919661249714	0,315623540401681	0,039167984430118	0	0	0	NA	NA	NA	NA	0,225854568054692	0,3807962529274	0,47112462006079	0,855169907323278	NA	0	NA	NA	NA	NA	NA
26035	0,319638361181048	0,202709014479215	0,336941977861574	0,170602981923737	0,581638262781748	0,25386941825298	NA	0,687721707289163	NA	NA	0,158234928527035	0,908040593286495	0,502089665653495	0	NA	0	NA	NA	NA	NA	NA
26276	0,186884870679789	0,539467538533396	0,16810606982119	0,269428684523024	0,0809510720175921	0,731542430172567	0,253783724500987	0,188808788190869	NA	NA	0,167308887507769	0,206713505074161	0	0	0	0	NA	NA	NA	NA	NA
26284	0,880407415884642	0,928538066324148	0,903174796253497	0,811716585301491	0,805799890049478	0,700764988436221	NA	0,948277834992562	NA	0	0,830577998756992	0,700390320062451	0,905775075987842	0,843176449209522	0	0,387809616318601	NA	NA	NA	NA	NA
26297	0,944838635843442	0,859177954226997	0,705875197664518	0,708800633328935	0,877130291368884	0,928482476427682	NA	1	NA	0	0,853697949036669	0,986260733801717	0,873670212765957	0,885153552607669	0,412468513853904	0	NA	NA	NA	NA	NA
26508	0,832455939574273	0,398995796356843	0,702347646271743	0,964903021506795	0,827102803738318	0	0,436060539592016	0,683831101956746	NA	NA	0,991298943443132	0,504605776736924	0,726443768996961	0,440123568962384	0	0,9191355026712	NA	NA	NA	NA	NA
2686	0,299839780270085	0,129962634283045	0,324778007541662	0,30149096186832	0,0449422759758109	0,0387831346735456	0	0,381279322576954	0	NA	0,0357986326911125	0	0	0,171179356714519	0	0	NA	NA	NA	NA	NA
2694	0,857289997711147	0,684960298925736	0,694927624376596	0,707217310990896	0,781610775151182	0,893257427504003	0	0,968188579929054	NA	NA	0,728899937849596	0,820452771272443	0,808700607902736	0,268035616936217	0	0,804031083050024	NA	NA	NA	NA	NA
26973	0,117647058823529	0,2507006071929	0,275878846855614	0,458371816862383	0,125068719076416	0,446539761608255	0	0,0343288705801579	NA	NA	0,768551895587321	0,190944574551132	0,213715805471125	0	0,452770780856423	NA	NA	NA	NA	NA	NA
26985	0,0317006179903868	0,0387669313404951	0	0,11597836126138	0	0	0	0,255978944959378	0	NA	0	0	NA	0	NA	0	0	NA	NA	NA	NA
27143	0,531929503318837	0,595749649696404	0,565138061063131	0,41931653252408	0,669873556899395	0,633695072051236	0,329019521824962	0,242590685433116	NA	0	0,47644499689248	0,418891491022639	0,148366261398176	0,18589860076322	0,183879093198992	0,304273919378339	NA	NA	NA	NA	NA
2730	0,194552529182879	0,292503503035965	0	0	0	0,716242661448141	0	0,120265476599153	NA	NA	0,329770043505283	0,443247462919594	0	0,712702162456842	NA	0	NA	NA	NA	NA	NA
27343	0,877203021286336	0,661606725829052	0,723148035518793	0,819237366407178	0,72869708631116	0,425902864259029	0,788330774292608	0,419269939352329	NA	0	0,44711000621504	0,877907884465261	0,164133738601824	0,19589314919135	0,929471032745592	0,681641573579407	NA	NA	NA	NA	NA
282974	0,211947814145113	0,381714152265297	0,221262620119207	0,102520121388046	0,199285321605278	0,0176125244618395	0,0473788111427945	0,0622496853186863	NA	0	0,249968924798011	0	0,365121580547112	0	NA	0,239679456046625	0	NA	NA	NA	NA
285527	0,239528496223392	0,316557683325549	0,275149008636419	0,565641905264547	0,263056624518966	0,373421099448497	0,306207501645098	0,709921043597666	0	NA	0,0822871348663766	0,120843091334895	0,464665653495441	0,102307832091586	0,376574307304786	0,156143759106362	0	NA	NA	NA	NA
286410	0,464637216754406	0,519149929939281	0,171633621213964	0,351629502572899	0,34414513468939	0,289628180039139	0,618118008335161	0,496853186863486	NA	NA	0,209446861404599	0,138953942232631	0,357712765957447	0,502816645466109	NA	0	NA	NA	NA	NA	NA
29102	0,234264133669032	0,0664409154600654	0,113611482787982	0,146193429212297	0,284222100054975	0	0,0590041675806098	0,132051722165007	NA	0	0,0907395898073338	0	0,0524316109422492	0	NA	0	0	NA	NA	NA	NA
2912	0,119249256122683	0,123190098085007	0,252280744434984	0,178387650085763	0,409840571742716	0,105497242483544	0,0434305768808949	0,318457489415265	0	NA	0,017775015537601	0	0	0	0	0,0395823215152987	NA	NA	NA	NA	NA
2915	0,119478141451133	0,0991359177954227	0,202043547013745	0,191713946430928	0,0393073117097306	0,238213840953567	0	0,216958462066598	NA	0	0,289993784959602	0,16143637782982	0,0501519756838906	0,027621297474105	NA	0	NA	NA	NA	NA	NA
2935	0,388418402380407	0,508991125642223	0,128938085391072	0,146853146853147	0,630841121495327	0	0,85742487387585	0,629133768165694	NA	NA	0,212678682411436	0	0,715425531914894	0	0	0,375424963574551	0	NA	NA	NA	NA
2959	0,00617990386816205	0	0	0	0,295079714128642	0	0	0,784071404050807	NA	0	0	0	0	0	0	0	NA	NA	NA	NA	NA
333926	0,629091325246052	0,775221858944419	0,489599805376475	0,468135637946959	0,40695437053326	0,522504892367906	0	0,861540221993363	NA	NA	0,57302672467371	0,740827478532397	0,470364741641337	0	0	NA	NA	NA	NA	NA	NA
339967	0,961776150148775	0,689864549276039	0,80002432794064	0,922153318379733	0,478147333699835	0	0,888791401623163	0,987069458748141	0	0,201298701298701	0,967930391547545	0,756284153005464	0,374240121580547	0,47719425767763	0	0,267605633802817	NA	NA	NA	NA	NA
342897	0,751201647974365	0,40950490425035	0,180878238657098	0,0849716321414435	0,289444749862562	NA	0	0,853072433916924	0,884353741496599	NA	0,17775015537601	0,669476971116315	0,183510638297872	0,661093948755224	0	0,570422535211268	NA	NA	NA	NA	NA
3595	0,984092469672694	0,891172349369454	0,884320642257633	0,986145929542156	0,827789994502474	0,890766767479096	0,259048036850186	0,91532211923561	NA	0	0,908514605344935	0,843871975019516	0,89209726443769	0,66345629656551	NA	0,687469645458961	NA	NA	NA	NA	NA
3617	0,983863584344243	0,945586174684727	0,563191825811945	0,868188415358227	0,764018691588785	0,581035402953211	0,948014915551656	0,811534500514933	NA	NA	0,936233685518956	0,843247462919594	0,75056990881459	0,817917499545702	0,224181360201511	0,94851869839728	NA	NA	NA	NA	NA
3633	0,748340581368734	0,787599252685661	0,809025665977375	0,740730967146061	0,894722374931281	0,826721223981498	0,975871901732836	0,855933173131937	0,571428571428571	NA	0,665879428216283	0,800312256049961	0,867971124620061	0,852444121388334	0,0396725440806045	0,661243322000971	NA	NA	NA	NA	NA
3672	0,440604257267109	0,534212984586642	0,535701252888943	0,287109117297797	0,6412864211105	0,127913182707703	0,862689186225049	0,829843231491017	NA	0	0,688875077688005	0,704605776736924	0	0,047246956205706	0,78463476070529	0,787275376396309	NA	NA	NA	NA	NA
3674	0,725108720531014	0,737155534796824	0,764992093419292	0,51260060694023	0,799202858713579	0,624444049101583	0,756964246545295	0,61517336079643	0,877551020408163	NA	0,778495960223741	0,796096799375488	0,160334346504559	0,132109758313647	0,234886649874055	0,640116561437591	NA	NA	NA	NA	NA
3675	0,55367360952163	0,443484353106025	0,307626809390585	0,188019527642169	0,560610225398571	0,228429105141434	0,242816407106822	0,357821261013846	NA	0	0,595525170913611	0,4839968774395	0,134308510638298	0,430855896783573	0,142317380352645	0,263234579893152	NA	NA	NA	NA	NA
375307	0,63847562371252	0,900513778608127	0,83882739326116	0,0221665127325505	0,434579439252336	0,680661803949475	0	0,409772285158485	NA	0	0,689620882535737	0,268071818891491	0,67040273556231	0,850626930765037	NA	NA	NA	NA	NA	NA	NA
3787	0,247081712062257	0,442199906585708	0,145116165916555	0,518801952764217	0,90585486531061	0,481231097669454	NA	0,0464584048518137	NA	NA	0,894344313238036	0,763153786104606	0,803571428571429	0,22097037979284	0	0,447790189412336	NA	NA	NA	NA	NA
3797	0,134699015793088	0,128794955628211	0,0768762924218465	0,103311782557066	0	0,11385874399573	0	0,209177251401762	0,261904761904762	0	0,136357986326911	0,0287275565964091	0,23936170212766	0,0772306014900963	NA	0,0893637688198154	0	NA	NA	NA	NA
3801	0,124628061341268	0,198155067725362	0,379029315168471	0,405198575009896	0,0640461792193513	0	0,112305330116254	0,123126215814166	NA	0	0,272840273461778	0,00218579234972678	0,145326747720365	0	NA	0,580621661000486	0	NA	NA	NA	NA
3851	0,664797436484321	0,516581036898646	0,86802092202895	0,257157936403219	0,0259758108851017	0,302437288738659	0,411493748629085	0,464126330243735	0	NA	0,446612802983219	0,0646370023419204	0,252279635258359	0	0,21095717884131	0,796503156872268	NA	NA	NA	NA	NA
390916	0,861181048294804	0,738907052779075	0,805011555771804	0,517350573954348	0,590159428257284	0,99252801992528	0,157929370475982	0,501544799176107	NA	0	0,842013673088875	0,958938329430133	0,663943768996961	0,936398328184627	0,578715365239295	0,284604176784847	0	NA	NA	NA	NA
401145	0,812428473334859	0,588743577767398	0,84868020922029	0,454941285129964	0,483507421660253	0,632627646326276	0,622504935292827	0,504176679253919	0,170068027210884	NA	0,546923555003108	0,314597970335675	0,543693009118541	0,870797746683627	NA	0,365468674113647	NA	NA	NA	NA	NA
402381	0,991302357518883	0,888486688463335	0,96800875805863	0,81448739939306	0,746976360637713	0,964774951076321	0,664838780434306	0,541938436892093	NA	0	0,970913610938471	0,791725214676034	0,908244680851064	0,872978375431583	NA	0,802816901408451	NA	NA	NA	NA	NA
4047	0,506752117189288	0,282811770200841	0,460041357499088	0,0320622773452962	0,216739967014843	0,0494573919231453	0,527527966659355	0,282755464011901	NA	NA	0,530142945929149	0,275097580015613	0,413183890577508	0,674541159367618	0	0,0369111219038368	0	NA	NA	NA	NA
440603	0,969558251316091	0,996964035497431	0,932246685318088	0,915028367858557	0,990791643760308	NA	0	0,471106533928367	NA	NA	0,97775015537601	0,797501951600312	NA	0,65836816282028	NA	NA	NA	NA	NA	NA	NA
4524	0,330281528953994	0,652965903783279	0,361026639095001	0,471038395566697	0	0,024372887386586	0,468962491774512	0,319945073807072	NA	0	0,257551274083282	0,462607338017174	0,299392097264438	0,334181355624205	0	0	NA	NA	NA	NA	NA
462	0,623712520027466	0,709131247080803	0,942586060090013	0,904472885604961	0,414925783397471	0,720512364347981	0,583899978065365	0,336079642979746	NA	0	0,356370416407707	0,434348165495706	0,531344984802432	NA	NA	0	NA	NA	NA	NA	NA
473	0,247882810711833	0,152615600186829	0,124559056075903	0,0530412983243172	0,302226498075866	0,0364703789361324	0,0783066461943409	0,140290651104245	0,714285714285714	0	0,231821006836544	0,0958626073380172	0,177621580547112	0,00345266218426313	0	0,252792617775619	NA	NA	NA	NA	NA
493869	0,665827420462348	0,697337692666978	0,177229047561124	0,661696793772265	0	0	0	0,0966929854674448	NA	NA	0,630205096333126	0,625448868071819	0,468655015197568	NA	NA	0,604176784847013	NA	NA	NA	NA	NA
495	0,0346761272602426	0,0353806632414759	0,000851477922393869	0,00145137880986938	0,0364211105002749	0,00676036292474649	0,205746874314543	0,0752946561391463	0	NA	0,018769422001243	0,00671350507416081	0	0	0	0	NA	NA	NA	NA	NA
49855	0,631723506523232	0,63626809901915	0,579491546040628	0,343053173241852	0,321192963166575	NA	0,772757183592893	0,461494450165923	0	NA	0,808079552517091	0,499453551912568	0,847074468085106	0,359440305288025	NA	0,625303545410393	NA	NA	NA	NA	NA
51063	0,160791943236439	0,156468939747781	0,106069821189636	0,0114790869507851	0,0103078614623419	NA	0,11735029611757	0,536445817599268	0	NA	0,472715972653822	0,0599531615925059	0	0,0917681264764674	0	NA	NA	NA	NA	NA	NA
51174	0,562485694666972	0,706562354040168	0,50553460649556	0,830848396886133	0,0775151181968114	0,86159046433019	0	0,215814166380593	NA	NA	0,202113113735239	0,588134270101483	NA	0,73378157368708	NA	NA	NA	NA	NA	NA	NA
51196	0,756694895857176	0,75035030359645	0,567692494830313	0,776883493864626	0,649395272127543	0,527664116705213	0,787672735248958	0,79997711408628	NA	0,975649350649351	0,487880671224363	0,61295862607338	0,429521276595745	0,58804288569871	0,807934508816121	0,43613404565323	NA	NA	NA	NA	NA
51253	0,639620050354772	0,921765530126109	0,692008271499818	0,786251484364692	0,767866959868059	0	0	0,978143952397299	NA	0,672077922077922	0,758980733374767	0,904449648711944	0,935600303951368	0	NA	0,919378338999514	NA	NA	NA	NA	NA
51283	0,486152437628748	0,219640354974311	0,617808052548352	0,104235387254255	0,153793293018142	0,733677281622487	0,413248519412152	0,76301636342831	NA	NA	0,443629583592293	0,663387978142077	0,243920972644377	0,827185171724514	NA	0,723652258377853	NA	NA	NA	NA	NA
51378	0,803501945525292	0,872022419430173	0,795158739812675	0,58187095922945	0,595107201759208	0,319694004625511	0,771441105505593	0,237212495708891	NA	0	0,856308266003729	0,976112412177986	0,672302431610942	0,386516445575141	NA	0,457746478873239	NA	NA	NA	NA	NA
51512	0,965552758068208	0,957262961233069	0,981510765113733	0,97559044728856	0,81280923584387	0,656466820850383	0,995613073042334	0,768852271426937	0,989795918367347	NA	0,913735239279055	0,542388758782201	0,885068389057751	0,807741232055243	0,923803526448363	0,982272948033026	0,16	NA	NA	NA	NA
51654	0,665712977798123	0,862797758056983	0,659652110448851	0,554690592426441	0,624106652006597	0	0,268699276157052	0,900675134454743	NA	0	0,42461155997514	0,465573770491803	0,691679331306991	0,395602398691623	NA	0,0842642059252064	0,890909090909091	NA	NA	NA	NA
5192	0,406271457999542	0,38148061653433	0,340956088067145	0,354268373136298	0,521440351841671	0,452054794520548	0,17372230752358	0,470305526948163	0	0	0,332753262896209	0,450585480093677	0,796162613981763	0,191350172633109	NA	NA	NA	NA	NA	NA	NA
5296	0,321927214465553	0,2274638019617	0,286218221627539	0,144478163346088	0,0437053326003299	0	0	0,327268566197505	NA	0,832792207792208	0,124176507147296	0,00281030444964871	0	0	0,798488664987406	0	NA	NA	NA	NA	NA
5327	0,575303273060197	0,730966837926203	0,538012407249726	0,178255706557593	0,458768554150632	0,135029354207436	0,2825180960737	0,291909829499943	0	NA	0,442510876320696	0,416705698672912	0,390957446808511	0,214791931673633	0,518261964735516	NA	0	NA	NA	NA	NA
5330	0,521286335545892	0,510859411489958	0,50139885658679	0,586884813299908	0,577240241891149	0,863369507205124	0,17109015134898	0,392722279437007	0	0	0,405469235550031	0,573770491803279	0,0585106382978723	0,444848264582955	0,0944584382871537	0,228023312287518	NA	NA	NA	NA	NA
53343	0,310711833371481	0,925618869687062	0,553582289259214	0,687821612349914	0	0,87012987012987	0,937486290853257	0,20208261814853	NA	0	0,62958359229335	0,4	0,388677811550152	0,561148464473923	0,566750629722922	0,933948518698397	NA	NA	NA	NA	NA
54431	0,556076905470359	0,465086408220458	0,467461379394234	0,1637419184589	0,656816932380429	0,0928660380715175	0,180083351612196	0,581874356333677	NA	0,430194805194805	0,320571783716594	0,338329430132709	0	0,149736507359622	NA	0,0947061680427392	NA	NA	NA	NA	NA
54455	0,290226596475166	0,191032227930873	0,396180513319548	0,111228394247262	NA	0,342643657712151	0,731081377495065	0,107678224053095	NA	NA	0,0901180857675575	0	NA	NA	0	0	NA	NA	NA	NA	NA
54704	0,131609063859007	0,378444652031761	0,0403843814621092	0,103443726085236	0,229934029686641	0	0,950866418074139	0,607163290994393	0	NA	0,0737103791174643	0	0,117401215805471	0	0	0	NA	NA	NA	NA	NA
5470	0,58216983291371	0,555581503970107	0,794672180999878	0,827549808681884	0,977872457394173	0,415228607009429	0,868172844922132	0,804668726398902	NA	0,180194805194805	0,818396519577377	0,293989071038251	0,708396656534954	0	NA	0,253035454103934	NA	NA	NA	NA	NA
54756	0,539597161821927	0,44021485287249	0,868264201435349	0,09302018735981	0,347306212204508	0,346913360611991	0,341083570958544	0,689667009955372	NA	0	0,602113113735239	0,19047619047619	0,0330547112462006	0,756678175540614	0	0,323457989315202	0	NA	NA	NA	NA
54806	0,627031357289998	0,767982251284447	0,879576693832867	0,815674891146589	0,921385376580539	0,607365237502224	0,632156174599693	0,43906625472022	0,438775510204082	NA	0,843256681168428	0,80015612802498	0,864931610942249	0,557332364165001	0,849496221662469	0,981787275376396	0	NA	NA	NA	NA
54810	0,504921034561685	0,998131714152265	0,929935530957304	0,912653384351498	0,44956019791094	0	NA	0,112255406797116	0	NA	0,72616532007458	0,891959406713505	0	0	0	NA	NA	NA	NA	NA	NA
54857	0,835202563515679	0,751634750116768	0,86242549568179	0,505607599947223	0,993128092358439	0,888454011741683	0	0,362398443757867	NA	0	0,952144188937228	0,952224824355972	0,14798632218845	0,788115573323642	0,530226700251889	0	NA	NA	NA	NA	NA
54873	0,844472419317922	0,57309668379262	0,805741393990999	0,5570655759335	0,302501374381528	0,583348158690624	0,466110989252029	0,761185490330701	NA	0	0,76544437538844	0,38391881342701	0,144566869300912	0,61293839723787	0	0,762506070908208	NA	NA	NA	NA	NA
54875	0,850423437857633	0,956095282578235	0,863641892713782	0,846153846153846	0,767592083562397	0,590642234477851	0,634788330774293	0,664835793569058	NA	0,170454545454545	0,873958980733375	0,862295081967213	0,82313829787234	0,774486643648919	NA	0,933705682370083	NA	NA	NA	NA	NA
54968	0,982375829709316	0,996496964035497	0,99720228682642	0,996173637683072	0,903793293018142	0,872086817292297	0	0,959034214441012	NA	NA	0,934866376631448	0,770804059328649	0,990121580547112	0,7737597673996	0,69647355163728	NA	NA	NA	NA	NA	NA
55036	0,770084687571527	0,765179822512844	0,824595547986863	0,515899195144478	0,775151181968114	0,504358655043587	0,553849528405352	0,407369264217874	0,27891156462585	0	0,803604723430702	0,826541764246682	0,662993920972644	0,503180083590769	0,120277078085642	0,564594463331714	NA	NA	NA	NA	NA
552	0,558594644083314	0,379495562821112	0,554677046588006	0,456524607468004	0,153380978559648	0,175947340330902	0	0,276576267307472	NA	0	0,524425108763207	0,175019516003123	0,202887537993921	0,317826640014538	0	0,449247207382224	NA	NA	NA	NA	NA
55324	0,186427100022889	0,310952825782345	0,201800267607347	0,135769890486872	0,0454920285871358	0	0	0,869435862226799	0	NA	0,166811684275948	0,182669789227166	0	0	0	0,894366197183099	NA	NA	NA	NA	NA
55366	0,603456168459602	0,505488089677721	0,769979321250456	0,48924660245415	0,480483782297966	0,304038427326099	0	0,587366975626502	NA	0	0,544437538844002	0	0,183700607902736	0	0	0,562894609033511	NA	NA	NA	NA	NA
55624	NA	NA	0	0,716189470906452	0,332875206157229	0	0,978504057907436	0,777663348209177	NA	0,751623376623377	NA	NA	0	0,131019443939669	0	0,905293831957261	NA	NA	NA	NA	NA
55728	0,866330968184939	0,814806165343298	0,904634472691887	0,722258873202269	0,703133589884552	0,971891122576054	0,679096293046721	0,728801922416752	0,428571428571429	NA	0,863517712865134	0,8128024980484	0,635448328267477	0,57768489914592	NA	0,252064108790675	0	NA	NA	NA	NA
5580	0,322613870450904	0,308267164876226	0,0554677046588006	0,129304657606544	0,00632215503023639	0	0,0241280982671639	0,0305526948163405	NA	0	0,513983840894966	0,0772833723653396	0,015387537993921	0,162093403598037	0	0,17921321029626	NA	NA	NA	NA	NA
56994	0,721446555275807	0,438930406352172	0,572314803551879	0,764876632801161	0,878642111050028	0	NA	0,83476370294084	NA	0	0,737476693598508	0,637626854020297	0,762537993920973	0,469380337997456	0	0,932248664400194	NA	NA	NA	NA	NA
570	0,931563286793317	0,922232601588043	0,971901228561002	0,988520913049215	0,982407916437603	0	NA	0,809474768280124	NA	NA	0,924798011187073	0,95800156128025	0,998290273556231	0,977648555333455	0	0,734579893152016	NA	NA	NA	NA	NA
57117	0,527351796749828	0,22302662307333	0,631066780197056	0,694154901702072	0,242990654205607	0,140722291407223	0,870146962053082	0,455772971735897	NA	0	0,9455562461156	0,294769711163154	0,853723404255319	0	0	0	NA	NA	NA	NA	NA
57134	0,364385442893111	0,640471742176553	0,196934679479382	0,205831903945111	0,129741616272677	0,063867639210105	0,224171967536741	0,135827897928825	NA	0	0,344313238036047	0,104761904761905	0	0,355624204979102	0	0,0548810101991258	NA	NA	NA	NA	NA
57148	0,163996337834745	0,050443717888837	0,171390341807566	0,179047367726613	0,165338097855965	0,209037537804661	0	0,49342029980547	0	NA	0,319701678060907	0,152849336455894	0,510258358662614	0,151553697982918	0,552896725440806	0	NA	NA	NA	NA	NA
57467	0,44609750514992	0,309318075665577	0,269067023476463	0,104499274310595	0,290269378779549	0,0738302793097314	0,195437595964027	0,489644124041652	NA	0,51461038961039	0,35786202610317	0,053239656518345	0,126519756838906	0	NA	0,457503642544925	NA	NA	NA	NA	NA
57473	0,586633096818494	0,462517515179823	0,382556866561246	0,296345164269693	0,131390874106652	0,738302793097314	0,488484316736126	0,27829271083648	NA	0	0,377874456183965	0,236690085870414	0,236512158054711	0,0812284208613483	0,0434508816120907	0	NA	NA	NA	NA	NA
57496	0,711604486152438	0,674801494628678	0,778615740177594	0,471434226151207	0,195849367784497	0,643657712150863	0	0,639432429339741	NA	NA	0,605220633934121	0,498048399687744	0,79008358662614	0,372887515900418	NA	0	NA	NA	NA	NA	NA
57498	0,35626001373312	0,413358243811303	0,203138304342537	0,243963583586225	0,0861737218251787	0,233766233766234	0,313884623821013	0,605904565739787	0	NA	0,106401491609695	0,217017954722873	0,15273556231003	0,0741413774304925	NA	0,0920349684312773	0	NA	NA	NA	NA
57510	0,726138704509041	0,64992993928071	0,37367716822771	0,0391872278664731	0,557036833424959	0	0,181838122395262	0,4783155967502	NA	0	0,611808576755749	0,268227946916472	0,426101823708207	0	0	0,400922778047596	NA	NA	NA	NA	NA
57545	0,696955825131609	0,662891172349369	0,731176255929936	0,726349122575538	0,668361737218252	0,504180750756093	0,891862250493529	0,753404279665866	NA	NA	0,631572405220634	0,436846213895394	0,547492401215805	0,526621842631292	0,380982367758186	0,485429820301117	NA	NA	NA	NA	NA
57571	0,712291142137789	0,56422232601588	0,571706605035884	0,472489774376567	0,310885101704233	0,35705390499911	0,130291730642685	0,483236068200023	NA	0	0,510006215040398	0,248555815768931	0,0877659574468085	0,285298927857532	0,209068010075567	0,114133074307916	NA	NA	NA	NA	NA
57795	0,376974135957885	0,178771602055114	0,0627660868507481	0	0,345107201759208	0,470556840419854	0	0,478773315024602	NA	NA	0,134120571783717	0,255737704918033	0,187310030395137	0	0	0,588635259834871	NA	NA	NA	NA	NA
5832	0,225566491187915	0,200723960765997	0,0473178445444593	0,312706161762766	0,125481033534909	0,203878313467355	0	0,46080787275432	0,789115646258503	NA	0,22697327532629	0,0953942232630757	0,21580547112462	0,68344539342177	0	0	NA	NA	NA	NA	NA
5875	0,47962920576791	0,273820644558617	0,484247658435713	0,380261248185777	0,304562946673997	0,413805372709482	0	0,638173704085136	NA	0,685064935064935	0,197762585456805	0,130210772833724	0,757028875379939	0,320552425949482	0	0,378824672170957	NA	NA	NA	NA	NA
59343	0,76424811169604	0,520200840728631	0,855370392896241	0,749175352948938	0,651869158878505	0,411848425547056	0,388901074797105	0,369264217873899	NA	NA	0,813300186451212	0,13551912568306	0,742971124620061	0,307286934399419	NA	NA	NA	NA	NA	NA	NA
594	0,0575646601052872	0,00653900046707146	0,237319060941491	0	0,264705882352941	0	NA	0,957432200480604	NA	0	0	0,911631537861046	0,8584726443769	0,13574413956024	0	0	NA	NA	NA	NA	NA
5993	0,92549782558938	0,847267631947688	0,654056684101691	0,891674363372477	0,713166575041231	0,306706991638498	0	0,798718388831674	NA	0	0,892852703542573	0,202498048399688	0,400455927051672	0,892422315100854	0,770151133501259	0,969402622632346	NA	NA	NA	NA	NA
63925	0,473563744563973	0,327650630546474	0,345213477679114	0,423538725425518	0,187740516767455	0,295321117238925	0,11076990568107	0,631994507380707	NA	NA	0,420509633312617	0,0610460577673692	0,0161474164133739	0,389060512447756	0,729219143576826	0,205925206410879	0	NA	NA	NA	NA
64078	0,845044632639048	0,82718355908454	0,614037221749179	0,771473809209658	0,712479384277075	0,2319871908913	0,851502522483001	0,799633825380478	NA	0	0,897824735860783	0,217642466822795	0,0530015197568389	0,970743230964928	0,500629722921914	0,694269062651773	NA	NA	NA	NA	NA
64216	0,990272373540856	0,985754320411023	0,990755382556867	0,991027840084444	0,692550852116548	0,535136096779932	0	0,524316283327612	0	NA	0,890366687383468	0,953473848555816	0,991451367781155	0,937306923496275	0	0,595191840699369	0	NA	NA	NA	NA
642273	0,646028839551385	0,914175618869687	0,295706118477071	0,690328539385143	0,880153930731171	0,330190357587618	0,355999122614608	0,731433802494565	NA	NA	0,980236171535115	0,581733021077283	NA	0,591132109758314	NA	0,186012627489072	NA	NA	NA	NA	NA
64232	0,964866102082857	0,998832321345166	0,869237319060941	0,968729383823723	0,574903793293018	NA	0,548585216056153	0,657855589884426	NA	NA	0,98272218769422	0,56768149882904	0,619490881458967	0,947119752862075	NA	NA	0	NA	NA	NA	NA
64282	0,635614557106889	0,0901447921531994	0,36941977861574	0,166908563134978	0	0,229496530866394	NA	0,023686920700309	NA	NA	0,413300186451212	0,486494925839188	0,259878419452888	0	0	NA	NA	NA	NA	NA	NA
64374	0,644083314259556	0,779191966370855	0,28889429509792	0,451906583982056	0,824903793293018	0,647571606475716	0,593331871024347	0,893122782927108	0	0,465909090909091	0,697824735860783	0,004839968774395	0	0,471197528620752	0,31360201511335	0,33778533268577	NA	NA	NA	NA	NA
64794	0,811970702677958	0,822512844465203	0,707091594696509	0,779654307956195	0,465090709180869	0,951610033801815	0,767492871243694	0,777205629934775	NA	NA	0,914605344934742	0,787353629976581	0,97226443768997	0,805560603307287	NA	0,969888295288975	NA	NA	NA	NA	NA
6494	0,388990615701534	0,426085941148996	0,333536066171999	0,210713814487399	0,0665200659703134	0,375022238035937	0	0,565167639318	NA	0	0,478309509011809	0,390788446526151	0,150455927051672	0,13083772487734	0,445214105793451	0	NA	NA	NA	NA	NA
65094	0,539940489814603	0,546240074731434	0,580707943072619	0,668557857237102	0,732133040131941	0,368439779398683	0,783943847334942	0,678109623526719	NA	NA	0,453573648228713	0,539266198282592	0,0463525835866261	0,729420316191168	0	0,395580378824672	NA	NA	NA	NA	NA
65123	0,0767910276951247	0,0507940214852872	0	0	0	0	0	0,0791852614715643	NA	0	0,075077688004972	0	0	0	0	0	NA	NA	NA	NA	NA
6556	0,38979171435111	0,421648762260626	0,31383043425374	0,317192241720544	0,323117097306212	0,751289806084327	NA	0,654651561963611	NA	0	0,254568054692355	0,302888368462139	0,805091185410334	0,259313101944394	NA	0,248421563865954	NA	NA	NA	NA	NA
6571	0,368848706797894	0,678187762727697	0,424157645055346	0,141179575141839	0,0905717427157779	0	0	0,321089369493077	NA	0	0,514356743318832	0,558626073380172	0	0,256587316009449	0	NA	NA	NA	NA	NA	NA
6812	0,0325017166399634	0,0629378794955628	0	0	0,0417811984606927	0,24586372531578	0,389559113840755	0,0263188007781211	0	NA	0	0	0	0	0	0	NA	NA	NA	NA	NA
6878	0,0504692149233234	0,175035030359645	0,499452621335604	0,154901702071513	0,0849367784496976	0,354563244974204	0	0,248769882137544	0	NA	0,104909881914232	0,0643247462919594	0,305091185410334	0,569325822278757	0	0	NA	NA	NA	NA	NA
7059	0,212405584802014	0,074964969640355	0,131370879455054	0,167436337247658	0,285733919736119	0	0	0,40645382766907	0	NA	0,155873213175886	0	0	0,126294748319099	0	0,728023312287518	NA	NA	NA	NA	NA
7185	0,647402151522087	0,591546006539	0,498722783116409	0,414170734925452	0,101841671247938	0	NA	0,505664263645726	NA	0	0,556494717215662	0,193286494925839	0,807750759878419	0,0149009631110303	0	0,1369596891695	NA	NA	NA	NA	NA
7249	0,268024719615473	0,284212984586642	0,194745164821798	0,169415490170207	0,292193512919186	0,0581747020103184	0,079842070629524	0,178738986154022	0	0	0,238160348042262	0,134738485558158	0,168123100303951	0,0968562602216973	0	0,0271976687712482	NA	NA	NA	NA	NA
745	0,407873655298695	0,400513778608127	0,254348619389369	0,34938646259401	0,1804562946674	0,0410958904109589	0,0625137091467427	0,304611511614601	NA	0	0,311995027967682	0,0633879781420765	0,0264057750759878	0,636380156278394	0,13727959697733	0,0352112676056338	NA	NA	NA	NA	NA
762	0,941290913252461	0,845866417561887	0,797469894173458	0,940889299379865	0,742028587135789	0,823341042519125	0,919719236674709	0,268680627074036	0,340136054421769	NA	0,955127408328154	0,604527712724434	NA	0,589133200072688	NA	NA	NA	NA	NA	NA	NA
7738	0,750972762645914	0,669897244278375	0,186595304707457	0,514843646919119	0,476360637713029	NA	0	0,497425334706488	NA	NA	0,586451211932878	0,5160031225605	0	0	0	0	NA	NA	NA	NA	NA
78990	0,254863813229572	0,308150397010743	0,383165065077241	0	0	0,315602206013165	NA	0,205172216500744	NA	0	0,375264139216905	0,441530054644809	NA	0	NA	NA	0	NA	NA	NA	NA
78995	0,98970016021973	0,986805231200374	0,944897214450797	0,921361657210714	0,992303463441451	0,626223091976517	0,757402939241062	0,976656368005493	NA	NA	0,93349906774394	0,792037470725995	0,981572948328267	0,613846992549518	0,779596977329975	0,621175327829043	NA	NA	NA	NA	NA
79034	0,121538109407187	0,19091546006539	0,561610509670356	0,156748911465893	0,0167674546454096	0,101583348158691	0	0,13903192584964	NA	0	0,23716594157862	0,227946916471507	0	0	0	0	NA	NA	NA	NA	NA
79153	0,786907759212634	0,752685660906119	0,657097676681669	0,773452962132207	0,805250137438153	0,952677459526775	NA	0,351184346035015	0	NA	0,714729645742697	0,346604215456674	NA	0	0	NA	NA	NA	NA	NA	NA
7915	0,567750057221332	0,779892573563755	0,492884077362851	0,608127721335268	0	0	0,181180083351612	0,907197619864973	NA	0,785714285714286	0,719577377252952	0,635128805620609	0,496200607902736	0,48718880610576	0	0,720009713453133	NA	NA	NA	NA	NA
79188	0,203250171663996	0,485053713218122	0,345091837975915	0,285261907903417	0	0,595801458815157	0,464794911164729	0,937292596406912	NA	NA	0,432815413300186	0,226854020296643	0,432370820668693	0,238960566963474	0	0	NA	NA	NA	NA	NA
7941	0,916571297779812	0,865133115366651	0,703199124194137	0,818973479350838	0,219076415612974	0,565913538516278	NA	0,970019453026662	0	NA	0,975512740832815	0,873224043715847	0,848784194528875	0,630746865346175	0	0,585964060223409	NA	NA	NA	NA	NA
79670	0,82581826504921	0,812937879495563	0,635324169809026	0,661828737300435	0,785184167124794	0,363280555061377	0,347663961395043	0,867261700423389	NA	0	0,588937228091983	0,821233411397346	0,806420972644377	0,781391968017445	0	0,943661971830986	NA	NA	NA	NA	NA
79675	0,911650263218128	0,978981784212985	0,986619632648096	0,970840480274443	0,874381528312259	0,356164383561644	0,255757841631937	0,681199221878934	NA	0	0,947420758234929	0,892427790788446	0,991831306990882	0,996729056878066	0,620277078085642	0,584749878581836	NA	NA	NA	NA	NA
79695	0,61261158159762	0,789584306398879	0,623281839192312	0,340150415622114	0,300577240241891	0,713218288560754	0	0,422702826410344	0	NA	0,452579241765071	0,519906323185012	0,298252279635258	0	0,894836272040302	0,947790189412336	NA	NA	NA	NA	NA
79895	0,728656443121996	0,574614666043905	0,745286461501034	0,762765536350442	0,858851017042331	0,176481053193382	0,576661548585216	0,933401991074494	0,659863945578231	NA	0,559602237414543	0,537392661982826	0,598024316109423	0,426131201163002	0,753778337531486	0,249635745507528	NA	NA	NA	NA	NA
79932	0,860036621652552	0,689280709948622	0,636297287434619	0,6268637023354	0,742990654205608	0,12346557552037	0,248958104847554	0,600297516878361	NA	0	0,722933499067744	0,731303669008587	0,393996960486322	0,363438124659277	0,51448362720403	0,389509470616804	NA	NA	NA	NA	NA
79956	0,669260700389105	0,468122372723027	0,581316141588615	0,812508246470511	0,499037932930181	0,311866215975805	0,440666812897565	0,71964755692871	0	NA	0,492479801118707	0,180483996877439	0,129749240121581	0,926585498818826	0,190176322418136	0,137445361826129	NA	NA	NA	NA	NA
8038	0,739642938887617	0,683909388136385	0,769736041844058	0,556010027708141	0,937877954920286	0,359010852161537	0,670541785479272	0,277033985581874	0	NA	0,653325046612803	0,743793911007026	0,613031914893617	0,968744321279302	0,800377833753149	0,462117532782904	0,734545454545455	NA	NA	NA	NA
8078	0,0833142595559625	0,0768332554880897	0,0103393747719256	0,0852355191977834	0,0710555250137438	0	0	0,0936033871152306	0	0	0,173399627097576	0,272599531615925	0,119870820668693	0	0	0	NA	NA	NA	NA	NA
80821	0,624513618677043	0,372022419430173	0,680452499695901	0,254255178783481	0,380841121495327	0,700409179861235	0,890765518754113	0,740931456688408	NA	0	0,383592293349907	0,497267759562842	0,685410334346505	0,253316372887516	0,0623425692695214	0,672899465760078	NA	NA	NA	NA	NA
814	0,757495994506752	0,785497431106959	0,609901471840409	0,940757355851696	0,437465640461792	NA	NA	0,667582103215471	NA	0	0,881044126786824	0,624824355971897	0,183890577507599	NA	0	NA	NA	NA	NA	NA	NA
81537	0,780842298008698	0,615716954694068	0,509062157888335	0,332365747460087	0,946124244090159	0,38747553816047	0,879578855012064	0,161116832589541	NA	0	0,877812305779988	0,960655737704918	0,749810030395137	0,32654915500636	0	0,352355512384653	NA	NA	NA	NA	NA
8165	0,917257953765164	0,764712751050911	0,842963143169931	0,773321018604037	0,803600879604178	0,998043052837573	0,784821232726475	0,664606934431857	NA	0	0,880671224362958	0,681030444964871	0,965995440729483	0,943848809740142	NA	0,813501699854298	0,723636363636364	NA	NA	NA	NA
81930	0,883611810482948	0,683208780943484	0,761464542026517	0,677793904208999	0,772127542605827	0,139299057107276	0,765299407764861	0,640462295457146	NA	NA	0,795152268489745	0,581108508977361	0,398556231003039	0,816282027984736	0,752518891687657	0,558037882467217	NA	NA	NA	NA	NA
83737	0,289082169832914	0,26401214385801	0,421238292178567	0,950785063992611	0,51910390324354	0,210638676392101	0	0,461723309303124	0	NA	0,100559353635799	0,550975800156128	0	0,945302562238779	0	NA	0,494545454545455	NA	NA	NA	NA
84106	0,93865873197528	0,911022886501635	0,8472205327819	0,781105686766064	0,890461792193513	0,852517345668031	0,538714630401404	0,232978601670672	NA	0,896103896103896	0,810068365444375	0,757533177205308	0,856762917933131	0,794294021442849	0,469143576826196	0,219038368139874	0,349090909090909	NA	NA	NA	NA
84128	0,768253604943923	0,642807099486221	0,492519158253254	0,467212033249769	0,651044529961517	0,48905888631916	0,504715946479491	0,312850440553839	NA	0	0,568800497203232	0,882435597189696	0,0843465045592705	0	0	0,190140845070423	NA	NA	NA	NA	NA
84133	0,66147859922179	0,749766464269033	0,37087945505413	0,320490829924792	0,109950522264981	0,166696317381249	0,269357315200702	0,243734981119121	0	0	0,49633312616532	0,267291178766589	0,638867781155015	0,229874613846993	0,0743073047858942	0,0723652258377853	NA	NA	NA	NA	NA
84193	0,468070496681163	0,368636151331154	0,457486923731906	0,310331178255707	0,134277075316108	0,23518946806618	0	0,511843460350154	0	NA	0,215786202610317	0	0	0	0	0,782661486158329	0	NA	NA	NA	NA
84249	0,493820096131838	0,455277907519851	0,436808174188055	0,274706425649822	0,392248488180319	0,556840419854118	0,304014038166265	0,595033756722737	NA	NA	0,455313859540087	0,181576893052303	0,0150075987841945	0,495184444848265	0,402392947103275	0,566537153958232	NA	NA	NA	NA	NA
8436	0,613183794918746	0,322162540868753	0,494222114098042	0,624884549412851	0,587273227047828	NA	NA	0,274859823778464	0	0,353896103896104	0,394033561218148	0,443871975019516	0,284574468085106	NA	NA	0,124575036425449	NA	NA	NA	NA	NA
8443	0,747997253376059	0,78176085941149	0,729838219194745	0,752473941153186	0,24216602528862	0,778153353495819	0,537617898661987	0,762787504291109	NA	0	0,709384711000622	0,359875097580016	0,35790273556231	0,30637833908777	0,697732997481108	0,677513355998057	0	NA	NA	NA	NA
84444	0,583199816891737	0,336291452592247	0,345335117382314	0,271671724501913	0,669186366135239	0,144458281444583	0,110989252028954	0,101384597780066	0	NA	0,401740211311373	0,292271662763466	0,236702127659574	0,207886607305106	0,159319899244332	0,0939776590577951	NA	NA	NA	NA	NA
84461	0,28702220187686	0,378911723493695	0,218586546648826	0,176276553635044	0,411214953271028	0,0923323252090375	0,559333187102435	0,639775718045543	0	0	0,170665009322561	0,0754098360655738	0	0,0928584408504452	0,178211586901763	0	NA	NA	NA	NA	NA
8459	0,0896086060883497	0,230266230733302	0,129424644203868	0,00897215991555614	0	0,0359366660736524	0,146742706733933	0,0257466529351184	NA	NA	0,0339341205717837	0,324902419984387	0,381838905775076	0	0	0	NA	NA	NA	NA	NA
8462	0,90753032730602	0,841429238673517	0,953411993674735	0,742182345955931	0,713441451346894	0,665006226650062	0,730423338451415	0,75225998397986	NA	0	0,341205717837166	0,994535519125683	0,71580547112462	0,856441940759586	0	0,911364740165129	NA	NA	NA	NA	NA
84662	0,479972533760586	0,286081270434376	0,125532173701496	0,494260456524607	0,370945574491479	0,780288204945739	0	0,372811534500515	NA	0	0,114232442510876	0,240749414519906	0	0,0959476649100491	0	0	NA	NA	NA	NA	NA
84816	0,622682536049439	0,696286781877627	0,602359810242063	0,778466816202665	0,675920835623969	0	0,977846018863786	0,617004233894038	NA	NA	0,33561218147918	NA	0,223974164133739	0	0	0	0	NA	NA	NA	NA
84889	0,856717784390021	0,947220924801495	0,937355552852451	0,691516031138673	0,614760857614074	0	0	0,0643094175534958	NA	0,808441558441558	0,87644499689248	0,838407494145199	0,624620060790274	0,914046883518081	NA	0,754492472073822	NA	NA	NA	NA	NA
85015	0,741702906843671	0,918846333489024	0,694562705266999	0,946167040506663	0,869021440351842	0,268101761252446	0,783724500987059	0,666781096235267	0	NA	0,862896208825357	0,989227166276347	0,969224924012158	0,840632382336907	0,562972292191436	0,849198640116561	NA	NA	NA	NA	NA
8525	0,281643396658274	0,129262027090145	0,310667801970563	0,365483573030743	0,0766904892798241	0,317025440313112	0,421583680631717	0,357935690582447	NA	NA	0,0315724052206339	0,033879781420765	0,442439209726444	0,146283845175359	0,0963476070528967	0	NA	NA	NA	NA	NA
8526	0,513962005035477	0,365716954694068	0,187203503223452	0,346219817917931	0,138812534359538	0,297278064401352	0,176793156393946	0,501315940038906	0	NA	0,458669981354879	0,409836065573771	0	0,887515900417954	0	0	0	NA	NA	NA	NA
85474	0,795376516365301	0,715203176085941	0,879333414426469	0,58134318511677	0,802913688840022	0,922255826365415	NA	0,996681542510585	NA	0	0,596519577377253	0,614988290398126	0,731193009118541	0,947664910049064	0,903652392947103	0	NA	NA	NA	NA	NA
8554	0,111123826962692	0,487505838393274	0,0981632404816932	0	0	0,719267034335528	NA	0,058473509554869	NA	0	0	0,409211553473849	0	NA	0	0	0	NA	NA	NA	NA
8563	0,28198672465095	0,0928304530593181	0,189757936990634	NA	0,113798790544255	0	0	0,954914749971393	NA	NA	0,305531385954009	NA	NA	0,195529711066691	0	0	NA	NA	NA	NA	NA
8576	0,510986495765621	0,681574030826717	0,406398248388274	0,749571183533448	0,706981858163826	0,448140900195695	0,418732178109234	0,953083876873784	NA	0	0,0754505904288378	0,33536299765808	0,963905775075988	0	0	0	NA	NA	NA	NA	NA
8722	0,836919203479057	0,738323213451658	0,749908770222601	0,633328935215728	0,855964815832875	0,853762675680484	0,326826058346129	0,631422359537705	NA	0	0,508266003729024	0,760343481654957	0,0632598784194529	0,4573868798837	NA	0,442933462846042	NA	NA	NA	NA	NA
8784	0,936713206683452	0,927020084072863	0,753071402505778	0,983902889563267	0,988180318856515	0,0857498665717844	0,908313226584777	0,566197505435404	0	NA	0,640397762585457	0,879469164715066	0,443579027355623	0,566236598219153	0	NA	NA	NA	NA	NA	NA
8814	0,374113069352255	0,670130780009341	0,566962656611118	0,270352289220214	0,943238042880704	0,537804661092332	0,402281202017986	0,876759354617233	NA	NA	0,705282784338098	0,372521467603435	0,264057750759878	0	NA	0,390480815930063	NA	NA	NA	NA	NA
8881	0,25394827191577	0,0449556282111163	0,0332076389733609	0,102256234331706	0,439389774601429	0	0	0,300949765419384	0	0	0,0902423865755127	0,0911787665886027	0	0,0999454842813011	0,309823677581864	0	0	NA	NA	NA	NA
89846	0,765621423666743	0,662424100887436	0,666828852937599	0,329199102784008	0,36888400219901	0,220245507916741	0	0,169355761528779	NA	0	0,607458048477315	0,255893832943013	0,379749240121581	0,749045974922769	0,457808564231738	0,3465274405051	NA	NA	NA	NA	NA
89891	0,516250858319982	0,579518916394208	0,562218708186352	0,545718432510885	0,440489279824079	0,320583526062978	0,577977626672516	0,0946332532326353	NA	0,422077922077922	0,618272218769422	0,0833723653395785	0,289323708206687	0,653643467199709	NA	0,366440019426906	NA	NA	NA	NA	NA
90379	0,335431448844129	0,143624474544605	0,451891497384746	0,0105554822535955	0,321055525013744	0,336239103362391	0	0,0706030438265248	NA	NA	0,307147296457427	0,00249804839968774	0	0	0,522670025188917	0,195240407965032	0	NA	NA	NA	NA
90668	0,278896772716869	0,33675852405418	0,302031383043425	0,401636099749307	0,469351291918637	0,486212417719267	0,118447027856986	0,34569172674219	NA	0,160714285714286	0,107768800497203	0,315222482435597	0,0858662613981763	0,395784117753952	0	0,317872753763963	NA	NA	NA	NA	NA
90864	0,27191577019913	0,210649229332088	0,0790658070794307	0,030215067950917	0,143347993402969	0,0380715175235723	0,100021934634788	0,0615631079070832	NA	0	0,19502796768179	0,145979703356753	0,0100683890577508	0	0	0,0135988343856241	NA	NA	NA	NA	NA
91147	0,653238727397574	0,841312470808034	0,668410169079187	0,799577780709856	0,527899945024739	0,774061554883473	0	0,420299805469733	NA	NA	0,822871348663766	0,66135831381733	0,286094224924012	0,833000181719062	0,579974811083123	0,324672170956775	NA	NA	NA	NA	NA
9266	0,0403982604715038	0	0,0231115436078336	0	0	0	0	0,0984094289964527	0	NA	0	0	0	0	0	0	NA	NA	NA	NA	NA
9411	0,439345387960632	0,64105558150397	0,584965332684588	0,824647051062145	0,818169323804288	0,0930439423590109	0,048475542882211	0,595834763702941	NA	NA	0,83691733996271	0,822170179547229	0,455357142857143	0,817190623296384	0	0,876881981544439	NA	NA	NA	NA	NA
9497	0,206912336919203	0,0394675385333956	0,161659165551636	0,510225623433171	0,157091808686091	0,233232520903754	0,441544198289098	0,606018995308388	NA	0	0,514108141702921	0,429820452771272	0	0,314737415954934	0	0,793103448275862	0,570909090909091	NA	NA	NA	NA
9531	0,781300068665599	0,843297524521252	0,957426103880307	0,476184193165325	0,797691039032435	0,402775306884896	0,778240842289976	0,796086508753862	NA	0	0,71124922311995	0,523185011709602	0,611702127659574	0,776848991459204	NA	0,986644001942691	NA	NA	NA	NA	NA
9611	0,483978027008469	0,374007473143391	0,62084904512833	0,48937854598232	0,374381528312259	0,693293008361502	NA	0,5869092573521	0	NA	0,323057799875699	0,22888368462139	0,469604863221884	0,22605851353807	NA	0	NA	NA	NA	NA	NA
9688	0,0987640192263676	0,0414525922466137	0,0478044033572558	0,0969784932049083	0,10541506322155	0	0	0,307586680398215	NA	0	0,179614667495339	0	0,0947948328267477	0,0750499727421406	NA	0,157843613404565	0	NA	NA	NA	NA
9690	0,401808194094759	0,30394675385334	0,209341929205693	0,296609051326032	0,303738317757009	0,102294965308664	0,503399868392191	0,304725941183202	NA	0	0,238284648850218	0,114597970335675	0	0	0	0	NA	NA	NA	NA	NA
9738	0,905470359349966	0,854740775338627	0,896727891983944	0,90684786911202	0,695299615173172	0,431062088596335	0,810484755428822	0,518251516191784	NA	NA	0,92566811684276	0,75815768930523	0,975873860182371	0,430310739596584	0	0,987858183584264	NA	NA	NA	NA	NA
9827	0,195468070496681	0,04542269967305	0,253740420873373	0	0	0,75893969044654	0	0,942327497425335	NA	0	0,175264139216905	0	0,00265957446808511	0	0	0	NA	NA	NA	NA	NA
9856	0,876401922636759	0,756655768332555	0,665125897092811	0,759598891674363	0,836173721825179	0,441736345845935	0,588067558675148	0,727657626730747	NA	NA	0,920820385332505	0,565495706479313	0,242401215805471	0,780119934581138	NA	0,992472073822244	NA	NA	NA	NA	NA
9968	0,230029755092699	0,169663708547408	0,178688723999513	0,102388177859876	0,494639912039582	0,181996086105675	0,222855889449441	0,0585879391234695	0,945578231292517	NA	0,298073337476694	0,236846213895394	0	0,146465564237689	NA	0	NA	NA	NA	NA	NA
9980	0,530785076676585	0,491008874357777	0,483517820216519	0,426837313629766	0,386201209455745	0,483365949119374	0,11142794472472	0,571461265591029	NA	NA	0,600248601615911	0,441373926619828	0,226823708206687	0,227148827912048	0,197732997481108	0,0973773676542011	0	NA	NA	NA	NA
127665	0,813801785305562	0,748131714152265	0,918744678262985	0,794563926639398	0,804425508521165	0,911581569115816	0,690940995832419	0,544455887401304	NA	NA	0,729024238657551	0,339110070257611	0,256838905775076	0,366527348718881	NA	0,941962117532783	NA	NA	NA	NA	NA
148022	0,878118562600137	0,893157403082672	0,845031018124316	0,863042617759599	0,812259483232545	0,575342465753425	0,275718359289318	0,828698935805012	NA	0	0,797762585456805	0,51943793911007	0,397036474164134	0,313647101580956	0	0	NA	NA	NA	NA	NA
205147	0,943121995880064	0,806749182624942	0,868385841138548	0,722786647314949	0,804562946673997	0,5120085394058	0,414564597499452	0,557958576496167	NA	0,941558441558442	0,907271597265382	0,362841530054645	0,922112462006079	0,284753770670543	0,682619647355164	0,53399708596406	NA	NA	NA	NA	NA
22865	0,236552986953536	0,206328818309201	0,120544945870332	0,0321942208734662	0,064458493677845	0,11866215975805	0,406448782627769	0,696418354502804	0	NA	0,0851460534493474	0,0398126463700234	0	0,426676358349991	0,394836272040302	0	NA	NA	NA	NA	NA
64860	0,988097962920577	0,965903783278842	0,890402627417589	0,850639926111624	0,820505772402419	0,988436221312934	0	0,0289506808559332	NA	NA	0,930764449968925	0,894457455113193	NA	0,319098673450845	0	NA	NA	NA	NA	NA	NA
83550	0,864271000228885	0,71380196170014	0,885293759883226	0,613669349518406	0,582875206157229	0,531755915317559	0,238868172844922	0,74356333676622	0	NA	0,647358607830951	0,894613583138173	0,824468085106383	0,406505542431401	0	0,486644001942691	NA	NA	NA	NA	NA
9957	0,268711375600824	0,327417094815507	0,00851477922393869	NA	0,171110500274876	0,0830813022593845	NA	0,288248083304726	NA	0	NA	0,395316159250585	NA	NA	0	0,172899465760078	NA	NA	NA	NA	NA
10010	0,886587319752804	0,804530593180757	0,856100231115436	0,88362580815411	0,341808686091259	0,195694716242661	0	0,763474081702712	NA	NA	0,840149160969546	0,701639344262295	0	0,933490823187352	NA	0,792860611947547	NA	NA	NA	NA	NA
10054	0,387846189059281	0,265413358243811	0,23330495073592	0,392795883361921	0,752748763056625	0	0	0,363657169012473	NA	NA	0,162212554381603	0	0	0	0	0	0	NA	NA	NA	NA
1006	0,307049668116274	0,00268566090611864	0,070551027855492	0,02322206095791	0,223474436503573	0	0	0,544913605675707	NA	NA	0,0766935985083903	0,374707259953162	0	0	0	0	0	NA	NA	NA	NA
10084	0,719272144655528	0,31352171882298	0,0733487410290719	0	0	0	NA	0,0240302094061105	NA	NA	0,139341205717837	0	0,471504559270517	0,283118299109577	NA	0	NA	NA	NA	NA	NA
10089	0,819066147859922	0,943134049509575	0,96946843449702	0,92980604301359	0,859950522264981	0,774773172033446	NA	0,958004348323607	NA	NA	0,579366065879428	0,664324746291959	0,650835866261398	0,841722696710885	0,871536523929471	0	NA	NA	NA	NA	NA
1008	0,155413138017853	0,0212517515179823	0,10558326237684	0,0880063332893522	0,0166300164925783	0	0	0,205744364343746	NA	NA	0,0128029832193909	0,0544886807181889	0,001709726443769	0	0	0	0	NA	NA	NA	NA
10103	0,973907072556649	0,921531994395142	0,961683493492276	0,983243171922417	0,878229796591534	0,126845756982743	NA	0,84357477972308	NA	NA	0,822995649471722	0,685089773614364	0,97701367781155	NA	0	0	NA	NA	NA	NA	NA
10113	0,765049210345617	0,765530126109295	0,774236710862426	0,106742314289484	0,896921385376581	0	NA	0,690124728229775	NA	NA	0,517215661901802	0,66760343481655	0,200417933130699	0,452843903325459	0,734886649874055	0,746964545896066	NA	NA	NA	NA	NA
10114	0,607118333714809	0,513545072396077	0,543851113003284	0,631217838765009	0,32284222100055	0,120974915495463	0,621846896249177	0,911088225197391	NA	NA	0,409446861404599	0,378298204527713	0,147036474164134	0	0,414987405541562	0	NA	NA	NA	NA	NA
10149	0,881322957198444	0,835007006071929	0,861330738352998	0,69850903813168	0,77803738317757	0,931506849315068	NA	0,905252317198764	NA	NA	0,841267868241144	0,862138953942233	0,924202127659574	0,745411593676177	NA	0,508499271491015	NA	NA	NA	NA	NA
10178	0,170405127031357	0,149462867818776	0,298260552244253	0,160839160839161	0,0460417811984607	0,400996264009963	0,0710682167141917	0,196132280581302	NA	NA	0,149160969546302	0,221545667447307	0,223784194528875	0,133745229874614	0	0,251092763477416	0	NA	NA	NA	NA
10196	0,590981918059052	0,629378794955628	0,425374042087337	0,475920306108985	0	0,819782956769258	0	0,670900560704886	NA	NA	0,547545059042884	0,345979703356753	0,302431610942249	0,629293112847538	0,5	0	NA	NA	NA	NA	NA
10211	0,0389105058365759	0,0880429705744979	0,295219559664274	0	0	0	0	0,28904909028493	NA	NA	0,0466128029832194	0,258235753317721	0	0	0	0,753521126760563	NA	NA	NA	NA	NA
10240	0,945067521171893	0,862447454460533	0,962778250821068	0,988784800105555	0,698185816382628	0,885251734566803	0,862250493529283	0,775145897699966	NA	NA	0,902672467371038	0,960187353629977	0,975303951367781	0,852989278575323	NA	0,61121903836814	0	NA	NA	NA	NA
10244	0,888189517051957	0,816557683325549	0,693954506751004	0,653252407969389	0,491478834524464	0,947874043764455	0,701250274182935	0,751115688293855	NA	NA	0,827097576134245	0,985636221701795	0,582636778115502	0,912411411957114	NA	0,229480330257406	0	NA	NA	NA	NA
10295	0,135271229114214	0,107076132648295	0,41941369663058	0,271143950389233	0	0	0	0,472136400045772	NA	NA	0,156619018023617	0,11303669008587	NA	0,0788660730510631	NA	0,277076250607091	NA	NA	NA	NA	NA
10299	0,120851453421836	0,428654834189631	0,0569273810971901	0,206887452170471	0	NA	0	0,344318571918984	NA	NA	0,121317588564326	0,198438719750195	0	0	NA	0	NA	NA	NA	NA	NA
10309	0,536392767223621	0,471275105091079	0,217491789320034	0,865813431851168	0,576140736668499	0,668564312399929	0,469401184470279	0,220620208261815	NA	NA	0,265879428216283	0,401873536299766	0,386968085106383	0,328366345629657	0	NA	NA	NA	NA	NA	NA
10322	0,622339208056764	0,166394208313872	0,254956817905364	0,280643884417469	0,677020340846619	NA	0,652774731300724	0,555097837281153	NA	NA	0,287632069608452	0	0,355243161094225	0,057786661820825	0	NA	NA	NA	NA	NA	NA
10419	0,193064774547951	0,103222793087342	0,246442038681426	0,164401636099749	0	0	0	0,00514933058702369	NA	NA	0	0	0	0	0	0	NA	NA	NA	NA	NA
10421	0,334172579537652	0,23633815973844	0,339374771925556	0,322074152262831	0,284909290819131	0,61732787760185	0,97082693573152	0,44787733150246	NA	NA	0,59005593536358	0,139422326307572	0,438829787234043	0,357441395602399	NA	NA	NA	NA	NA	NA	NA
10444	0,0909819180590524	0,00198505371321812	0,0709159469650894	0,00514579759862779	0,00481033534909291	0	0	0,0489758553610253	NA	NA	0,0865133623368552	0,00577673692427791	0	0	0	0,0917921321029626	NA	NA	NA	NA	NA
10480	0,0188830395971618	0,041802895843064	0,0999878360296801	0,416809605488851	0	0	NA	0,469847808673761	NA	NA	0	0	0	0	0	0	NA	NA	NA	NA	NA
10495	0,496795605401694	0,46345165810369	0,745164821797835	0	0	0	0	0,656253575924019	NA	NA	0,127905531385954	0	0	0,52262402326004	0	NA	NA	NA	NA	NA	NA
10499	0,513733119707027	NA	0,271743096946843	NA	0,517729521715228	0,105141433908557	0	0,699393523286417	NA	NA	0,194779366065879	0	NA	0,340541522805742	0	0	NA	NA	NA	NA	NA
10507	0,50263218127718	0,746847267631948	0,722418197299599	0,150019791529225	0,519791094007697	0,198185376267568	0,837025663522702	0,637258267536331	NA	NA	0,431572405220634	0,15800156128025	0	0,387606759949119	0,157430730478589	0,412821758135017	NA	NA	NA	NA	NA
10560	0,610322728313115	0,393274170948155	0,485220776061306	0,249901042353873	0	0,294609500088952	0	0,587824693900904	NA	NA	0,242759477936607	0,505386416861827	0,712955927051672	0,966018535344358	0	0	NA	NA	NA	NA	NA
10610	0,881208514534218	0,816907986921999	0,68604792604306	0,785855653780182	0,289582188015393	0,613769791851984	0,31563939460408	0,801121409772285	NA	NA	0,874829086389062	0,855425448868072	0,825607902735562	0,909867345084499	0	0,733365711510442	NA	NA	NA	NA	NA
10612	0,0854886701762417	0	0,0299233669869846	0,190658398205568	0	0,309553460238392	0	0,571232406453828	NA	NA	0	0	0	0	0,636020151133501	0	NA	NA	NA	NA	NA
10631	0,392652780956741	0,352405418028958	0,719863763532417	0,536350442010819	0,604040681693238	0	0,373766176793156	0,955029179539993	NA	NA	0,186326911124922	0,985323965651835	0,479103343465046	0,795020897692168	0	0,153229723166586	NA	NA	NA	NA	NA
10644	0,3715953307393	0,0764829518916394	0,136966305802214	0,135242116374192	0	NA	NA	0,683487813250944	NA	NA	0,196519577377253	0,486026541764247	0	0,589860076322006	0	0	NA	NA	NA	NA	NA
10653	0,813115129320211	0,568425969173283	0,859992701617808	0,119145005937459	0,253848268279274	0	0,48409738977846	0,481519624671015	NA	NA	0,792169049098819	0,569242779078845	0,992781155015198	0	NA	NA	NA	NA	NA	NA	NA
10655	0,716067750057221	0,583722559551611	0,628025787617078	0,687557725293574	0,673584387025838	0,854830101405444	0,952401842509322	0,783270397070603	NA	NA	0,592044748290864	0,132708821233411	0,402355623100304	0,857713974195893	0,807304785894207	0	NA	NA	NA	NA	NA
10672	0,295834287022202	0,271952358710883	0	0,330650481593878	0,616822429906542	0	0,65913577538934	0,14338024945646	NA	NA	0,0868862647607209	0,551288056206089	0	0	0	0	NA	NA	NA	NA	NA
10712	0,367132066834516	0,526506305464736	0,319790779710498	0,0597704182609843	0,73763056624519	0	0,753454704979162	0,969905023458062	NA	NA	0,441765071472965	0,34192037470726	0	0	0	0	NA	NA	NA	NA	NA
10802	0,722018768596933	0,880196170014012	0,484369298138913	0,736772661300963	0,575865860362837	0,296032734388899	0,784382540030709	0,569058244650418	NA	NA	0,597141081417029	0,498829039812646	0,356952887537994	0,898419044157732	0,653652392947103	0,322000971345313	NA	NA	NA	NA	NA
10806	0,704737926298924	0,956679121905652	0,733973969103515	0,81435545586489	0,958631115997801	0,451343177370575	0,733494187321781	0,910744936491589	NA	NA	0,915848353014295	0,92896174863388	0,846314589665654	0,677812102489551	NA	0,598105876639145	NA	NA	NA	NA	NA
10884	0,909246967269398	0,789117234936945	0,823257511251673	0,595725029687294	0,913413963716328	0,11225760540829	0,398332967756087	0,894724796887516	NA	NA	0,999627097576134	0,860109289617486	0,710676291793313	0,939305833181901	0	0	NA	NA	NA	NA	NA
10892	0,57930876630808	0,488206445586175	0,37355552852451	0,421031798390289	0,180868609125893	0,268813378402419	0	0,400846778807644	NA	NA	0,694468614045991	0,492427790788447	0	0	0,645465994962217	0,972316658572122	0	NA	NA	NA	NA
10894	0,955138475623713	0,964269033162074	0,940883104245226	0,850903813167964	0,797553600879604	0,838996619818538	0,664180741390656	0,798947247968875	NA	NA	0,956867619639528	0,589227166276347	0,981382978723404	0	0,818010075566751	0,482272948033026	NA	NA	NA	NA	NA
10935	0,677157244220645	0,611513311536665	0,94307261890281	0,8147512864494	0,223611874656405	0	0	0,930998970133883	NA	NA	0,702050963331262	0,612021857923497	0,338525835866261	0,566054879156824	0	0	NA	NA	NA	NA	NA
10946	0,0140764476997024	0,0175151798225128	0	0,598627787307033	NA	0	NA	0,00984094289964527	NA	NA	0,109011808576756	0	0	NA	0	0	NA	NA	NA	NA	NA
10947	0,0571068894483864	0,0620037365716955	0,0396545432429145	0,386594537537934	0,181968114348543	0,167941647393702	NA	0,525575008582218	NA	NA	0,0405220633934121	0	0	0	NA	0	NA	NA	NA	NA	NA
10980	0	0	0	0	0,581363386476086	0	0	0,0916580844490216	NA	NA	0,57041640770665	0,127400468384075	0	0,397237870252589	NA	0	NA	NA	NA	NA	NA
10992	0,118905928130007	0,282695002335357	0,0806471232210193	0,0146457316268637	0,313633864760858	0	0	0,20860510355876	NA	NA	0,0160348042262275	0,255113192818111	0,129559270516717	0	0	0	NA	NA	NA	NA	NA
10999	0,346646829938201	0,324147594581971	0,223330495073592	0,389365351629503	0,434716877405168	0,0236612702366127	0,363018205746874	0,881222107792654	NA	NA	0,261155997513984	0,134582357533177	0	0,548973287297838	0	0,0378824672170957	NA	NA	NA	NA	NA
11004	0,652208743419547	0,470808033629145	0,654786522320886	0,390420899854862	0,396921385376581	NA	0,537398552314104	0,508181714154938	NA	NA	0,829210689869484	0,72896174863388	0	NA	NA	0,950704225352113	0	NA	NA	NA	NA
11020	0,83829251544976	0,545305931807567	0,948911324656368	0,891146589259797	0,452583837273227	0,50186799501868	NA	0,970133882595263	NA	NA	0,667246737103791	0,600936768149883	0,278495440729483	0,875340723241868	0	0	NA	NA	NA	NA	NA
11046	0,539024948500801	0,583956095282578	0,611482787981997	0,248977437656683	0,103078614623419	NA	0	0,77823549605218	NA	NA	0,800870105655687	0,389695550351288	0,589475683890577	0,941849900054516	0	NA	NA	NA	NA	NA	NA
11061	0,382925154497597	0,765413358243811	0,406641527794672	0,631085895236839	0,764156129741616	0,98078633695072	0,647729765299408	0,127588968989587	NA	NA	0,709011808576756	0,0761904761904762	0,633548632218845	0,48755224423042	0	0,641330743079165	NA	NA	NA	NA	NA
11077	0,720073243305104	0,393040635217188	0,517333657705875	0,584113999208339	0,902556349642661	0,567336772816225	0,536959859618337	0,736583133081588	NA	NA	0,199627097576134	0,459328649492584	0,556990881458967	0,411048518989642	0	0	NA	NA	NA	NA	NA
1107	0,137788967727169	0,170597851471275	0,118720350322345	0,176012666578704	0,395684442001099	0,49439601494396	0	0,126444673303582	NA	NA	0,0571783716594158	0	0,020516717325228	0	0,35831234256927	0,0325400679941719	0	NA	NA	NA	NA
11081	0,559510185397116	0,224894908921065	0,407371366013867	0,725821348462858	0,119846069268829	0	0,353586312787892	0,0704886142579242	NA	NA	0,503045369794904	0,405308352849336	0,48879179331307	0	0	0	NA	NA	NA	NA	NA
11103	0,248340581368734	0,361630079402149	0,503588371244374	0,449795487531337	0,282160527762507	0,109766945383384	NA	0,43048403707518	NA	NA	0,544686140459913	0,447619047619048	0	0	0	0	NA	NA	NA	NA	NA
11124	0,385214007782101	0,508757589911256	0,368689940396545	0,263491225755377	0,551126992853216	0	NA	0,341572262272571	NA	NA	0,1136109384711	0,364871194379391	0	0,487007087043431	0	0,644244779018941	NA	NA	NA	NA	NA
1112	0,363012130922408	0,184493227463802	0,038194866804525	0,0265206491621586	0	0	0	0,171186634626387	NA	NA	0,337600994406464	NA	0	0	0	0,152258377853327	NA	NA	NA	NA	NA
11168	0,366445410849165	0,330219523587109	0,221140980416008	0,177068214804064	0,666025288620121	0	NA	0,49136056757066	NA	NA	0,48377874456184	NA	0,645706686930091	0	0	0	NA	NA	NA	NA	NA
11174	0,392996108949416	0,175385333956095	0,444106556380002	0,105290935479615	0,570505772402419	0,49973314356876	0	0,372582675363314	NA	NA	NA	NA	0,496010638297872	0	0	0,0356969402622632	NA	NA	NA	NA	NA
11194	0,733005264362554	0,368285847734703	0,772047196204841	0,671724501913181	0,491203958218802	0	0,172186883088397	0,495937750314681	NA	NA	0,407209446861405	0,186260733801717	0,750189969604863	0,385426131201163	0,331863979848867	0,14108790675085	NA	NA	NA	NA	NA
11238	0,697184710460059	0,650163475011677	0,364797469894173	0,471962000263887	NA	0,286603807151752	NA	0,896097951710722	NA	NA	0,600994406463642	0,291803278688525	0	0,275849536616391	NA	NA	0	NA	NA	NA	NA
11258	0,395284962233921	0,382881830920131	0,481693224668532	0	0,961105002748763	0,936666073652375	NA	0,0296372582675363	NA	NA	0,425357364822871	0,839344262295082	0,968655015197568	0,572415046338361	NA	0	NA	NA	NA	NA	NA
11260	0,256122682536049	0,219990658570761	0,0667801970563192	0,0428816466552316	0	0,326632271837751	0	0,437120952054011	NA	NA	0,0193909260410193	0	0	0,252226058513538	0	0	NA	NA	NA	NA	NA
11280	0,808422980086976	0,79985987856142	0,771925556501642	0,934160179443198	0,793430456294667	0,925458103540295	0,848870366308401	0,580272342373269	NA	NA	0,897078931013052	0,946135831381733	0,670212765957447	0,988551699073233	0,630352644836272	0,394123360854784	0	NA	NA	NA	NA
11284	0,626802471961547	0,609878561419897	0,505412966792361	0,396490302150679	0,515530511269929	0,584593488703078	0	0,487241103101041	NA	NA	0,603853325046613	0,382357533177205	0,276785714285714	0,776303834272215	0,191435768261965	0,139630888780962	NA	NA	NA	NA	NA
112936	0,0613412680247196	0	0,0355187933341443	0,265338435149756	0	0	0	0,0179654422702826	NA	NA	0	NA	0	0	0	0	NA	NA	NA	NA	NA
113220	0,799610894941634	0,648879028491359	0,663058022138426	0,758015569336324	0,710967564595932	0,407756626934709	0,722307523579732	0,88476942441927	NA	NA	0,655686761963953	0,985480093676815	0,6709726443769	0,206614573868799	0	0,904808159300631	NA	NA	NA	NA	NA
11328	0,39242389562829	0,226646426903316	0,146454202651746	0,0295553503100673	0,0471412864211105	0,827610745418965	NA	0,490330701453256	NA	NA	0,0783095090118086	0	0	0	0	0,225109276347742	NA	NA	NA	NA	NA
11336	0,171892881666285	0,236571695469407	0,244739082836638	0,0829924792188943	0,104865310610225	0,105319338196051	NA	0,0232292024259069	NA	NA	0,0666252330640149	0,0238875878220141	0,0932750759878419	0	0,663098236775819	0	NA	NA	NA	NA	NA
113451	0,74078736552987	0,353689864549276	0,919717795888578	0,689141047631614	0,783122594832325	0,787760185020459	0,761789866198728	0,538505549834077	NA	NA	0,853325046612803	0,63559718969555	0,289133738601824	0,984553879701981	0,351385390428212	0,774890723652258	0,567272727272727	NA	NA	NA	NA
113675	0,587891966124971	0,693717888836992	0,791509548716701	0,480010555482254	0,885926333150083	0,116705212595624	0	0,500400503490102	NA	NA	0,765071472964574	0,699609679937549	0,598594224924012	0,109213156460113	0	0,934677027683341	NA	NA	NA	NA	NA
114034	0,862096589608606	0,985520784680056	0,349592506994283	0,639134450455205	0,702034084661902	0,179683330368262	0,7148497477517	0,71312507151848	NA	NA	0,553511497824736	0,973614363778298	0,460296352583587	0,610212611302926	NA	0,904322486644002	NA	NA	NA	NA	NA
1144	0,433279926756695	0,736104624007473	0,374650285853303	0,25557461406518	0,150907091808686	0,2506671410781	0,933976749287124	0,124270511500172	NA	NA	0,39030453697949	0,108821233411397	0	0,393785208068326	0	0,207625060709082	NA	NA	NA	NA	NA
114609	0,961547264820325	0,884399813171415	0,834205084539594	0,962132207415226	0	0,74986657178438	0	0,74997139260785	NA	NA	0,816283405842138	0,49992193598751	0	0,845902235144467	NA	0	NA	NA	NA	NA	NA
114825	0,812314030670634	0,442783745913125	0,47354336455419	0,469718960284998	0,963166575041231	0,654687777975449	0	0,28481519624671	NA	NA	0,880049720323182	0,955659640905543	NA	0	0,860831234256927	0,732151529868868	0	NA	NA	NA	NA
114836	0,998397802700847	0,991943017281644	0,996837367716823	0,994326428288692	0,994914788345245	0,944671766589575	0,483878043430577	0,377274287675935	NA	NA	0,992293349906774	0,971272443403591	0,875379939209726	0,976739960021806	NA	NA	NA	NA	NA	NA	NA
114882	0,158159761959258	0,143974778141056	0,229047561123951	0,0951312838105291	0,555112699285322	0	0	0,40439409543426	NA	NA	0,28899937849596	0,385792349726776	0	0	0	0	NA	NA	NA	NA	NA
115703	0,488441290913252	0,630546473610462	0,469164335239022	0,483573030742842	0,365722924683892	0,316847536025618	0,36806317174819	0,397642750886829	NA	NA	0,429707893101305	0,138017174082748	0,0566109422492401	0,0790477921133927	0	0,0454103933948519	NA	NA	NA	NA	NA
115811	0,615701533531701	0,793904717421765	0,851964481206666	0,58028763689141	0,936641011544805	0,921722113502935	NA	NA	NA	NA	0,692728402734618	0,434192037470726	0,559080547112462	0,519898237325095	NA	0,269062651772705	NA	NA	NA	NA	NA
1160	0,189402609292744	0,567024754787482	0,14718404087094	0,264282886924396	0	0,183953033268102	NA	0,287675935461723	NA	NA	0,181727781230578	0,286026541764247	0,175341945288754	0,20606941668181	0	0	NA	NA	NA	NA	NA
116255	0,852025635156786	0,876109294722093	0,432794063982484	0,803536086554954	0,849092908191314	0,990037359900374	0,991884185128318	0,989586909257352	NA	NA	0,223368551895587	0,983450429352069	0,896086626139818	0,750136289296747	NA	0,481058766391452	NA	NA	NA	NA	NA
116379	0,948043030441749	0,885450723960766	0,839678871183554	0,949993402823591	0,740241891148983	0,337128624799858	0,0392629962711121	0,91085936606019	NA	NA	0,887010565568676	0,397189695550351	0,863981762917933	NA	NA	0,916707139388052	NA	NA	NA	NA	NA
117143	0,252574959945068	0,153666510976179	0,0549811458460041	0	0,111599780098955	0	0	0,485410230003433	NA	NA	0,125295214418894	0,819047619047619	0	0	NA	0	NA	NA	NA	NA	NA
118788	0,634126802471962	0,610929472209248	0,3750152049629	0,83744557329463	0,686915887850467	0	0	0,31513903192585	NA	NA	0,584586699813549	0,24824355971897	0,116451367781155	0,196256587316009	0	0,190869354055367	NA	NA	NA	NA	NA
1196	0,254978255893797	0,173984119570294	0,134046952925435	0,233935875445309	0,308960967564596	0,646859989325743	NA	0,965899988557043	NA	NA	0,204599129894344	0	0	0	NA	0	NA	NA	NA	NA	NA
121214	0,648432135500114	0,453176085941149	0,178323804889916	0,86106346483705	0,718389224848818	0,328411314712685	0	0,837624442155853	NA	NA	0,52827843380982	0,824980483996877	0,228153495440729	0	NA	0,84191355026712	NA	NA	NA	NA	NA
121355	0,141451132982376	0,660672582905184	0,184162510643474	0	0,507009345794392	NA	NA	0,993134225883968	NA	NA	0,91622125543816	0,917876658860265	0	0	NA	0	NA	NA	NA	NA	NA
121457	0,70531013962005	0,810485754320411	0,508575599075538	0,903813167964111	0,6804562946674	NA	0,566571616582584	0,738986154022199	NA	NA	0,675077688004972	0,98064012490242	NA	0,96983463565328	NA	NA	NA	NA	NA	NA	NA
122525	0,301441977569238	0,0854740775338627	0,122612820824717	0,147644808022167	0,943100604727872	0	NA	0,944616088797345	NA	NA	0,149533871970168	0,372365339578454	0,695098784194529	0	0	0,851869839728023	NA	NA	NA	NA	NA
122664	0,370794232089723	0,548692199906586	0,332076389733609	0,808681884153582	0,924821330401319	0,5013342821562	NA	0,957203341343403	NA	NA	0,999129894344313	0,259016393442623	0,663183890577508	0	0	0	NA	NA	NA	NA	NA
123096	0,408102540627146	0,432858477347034	0,266999148522078	0,0201873598100013	0,484744365035734	0,131115459882583	0,866198727791182	0,0272342373269253	NA	NA	0,216780609073959	0,313973458235753	0,0577507598784195	0,475013628929675	0	0	NA	NA	NA	NA	NA
123264	0,992675669489586	0,979799159271369	0,849045128329887	0,565773848792717	0,950384826827927	NA	0,711778898881334	NA	NA	NA	0,956246115599751	NA	0,674012158054711	0,792658549881883	NA	0	NA	NA	NA	NA	NA
123355	0,746738384069581	0,0428538066324148	0,545432429144873	0	0,12671797691039	0,49386230208148	0	0,824350612198192	NA	NA	0,655935363579863	0,730054644808743	0,939589665653495	0,536434671997092	0	0,2821758135017	NA	NA	NA	NA	NA
123904	0,531128404669261	0,769033162073797	0,913392531322224	0,956194748647579	0,596756459593183	NA	NA	0,692985467444788	NA	NA	NA	0,378142076502732	0,904635258358663	NA	NA	0,771005342399223	NA	NA	NA	NA	NA
124857	0,168917372396429	0,133465670247548	0,352876778980659	0,0523815806834675	0,0769653655854865	0,0608432663227184	0,0280763325290634	0,0805584162947706	NA	NA	0,11597265382225	0,16440281030445	0,023936170212766	0,183354533890605	NA	0	NA	NA	NA	NA	NA
124923	0,832341496910048	0,693484353106025	0,945627052669991	0,99960416941549	0,529824079164376	NA	0,922351392849309	0,966128847694244	NA	NA	0,860410192666252	0,761748633879781	0,964855623100304	0,934399418499001	0	0,258620689655172	NA	NA	NA	NA	NA
124935	0,326619363698787	0,440331620737973	0,233913149251916	0,121783876500858	0,0725673446948873	0	0	0,0803295571575695	NA	NA	0,21963952765693	0,043871975019516	0,502469604863222	0	0	0,355998057309374	0	NA	NA	NA	NA
126306	0,931334401464866	0,810952825782345	0,718890645906824	0,962000263887056	0,494777350192413	0,946628713752001	0	0,568943815081817	NA	NA	0,712616532007458	0,815456674473068	0,629369300911854	0,836998001090314	NA	NA	NA	NA	NA	NA	NA
126526	0,598764019226368	0,207730032695002	0,294246442038681	0,321018604037472	0,254810335349093	0,765166340508806	0,782408422899759	0,182858450623641	NA	NA	0,485394655065258	0,335675253708041	0,255699088145897	0,112665818644376	NA	0,846770276833414	0	NA	NA	NA	NA
126669	0,603913939116503	0,60485754320411	0,416980902566598	0,696397941680961	0,670698185816383	0,161714997331436	NA	0,462181027577526	NA	NA	0,623244251087632	0,64839968774395	0,126709726443769	0,303107395965837	NA	0,531325886352598	NA	NA	NA	NA	NA
126731	0,75921263447013	0,863498365249883	0,717917528281231	0,437920569996042	0,090021990104453	NA	0	0,535187092344662	NA	NA	0,848228713486638	0,104293520686963	0,713715805471125	0	0	NA	NA	NA	NA	NA	NA
126789	0,628519111924926	0,551961700140121	0,49726310667802	0,446101068742578	0,483095107201759	0,352962106386764	0,345689844264093	0,259068543311592	NA	NA	0,531510254816656	0,229820452771272	0,434650455927052	0,559512992912957	0,947732997481108	0,139388052452647	NA	NA	NA	NA	NA
128486	0,654268711375601	0,389304063521719	0,627539228804282	0	0,0537383177570093	NA	NA	0,618949536560247	NA	NA	0,554257302672467	0,458235753317721	0,662613981762918	0	0	0	NA	NA	NA	NA	NA
1295	0,580453192950332	0,605674918262494	0,806227952803795	0,726876896688217	0,706569543705333	0	0,843167361263435	0,952626158599382	NA	NA	0,978744561839652	0,73864168618267	0,855623100303951	0	0	0,745993200582807	NA	NA	NA	NA	NA
130013	0,679331654840925	0,321111630079402	0,671329521955966	0,576593218102652	0,162726772952172	0,675324675324675	0	0,589655566998512	NA	NA	0,525792417650715	0,989383294301327	0,350113981762918	0,169543885153553	0	0,210053423992229	NA	NA	NA	NA	NA
130502	0,891508354314488	0,797758056982718	0,9583992215059	NA	0,710417811984607	0	NA	0,273715528092459	NA	NA	0,677936606587943	0,834348165495706	0,958016717325228	0	0,839420654911839	NA	0	NA	NA	NA	NA
1312	0,409590295262074	0,43134049509575	0,752706483396181	0,755376698772925	0,514980758658604	0,166340508806262	0	0,281382309188694	NA	NA	0,681044126786824	0,0896174863387978	0	0,774850081773578	0,561083123425693	0	0	NA	NA	NA	NA
131578	0,567063401235981	0,536665109761794	0,235737744799903	0,0613537405990236	0,355964815832875	0,268457569827433	0,443957008115815	0,150246023572491	NA	NA	0,206463642013673	0,270257611241218	0,144376899696049	0,150099945484281	NA	0,503642544924721	NA	NA	NA	NA	NA
132014	0,932249942778668	0,819710415693601	0,957547743583506	0,751682279984167	0,83741066520066	0,828322362568938	0,552752796665935	0,942556356562536	NA	NA	0,809073958980733	0,764871194379391	0,837575987841945	0,826458295475195	NA	0,871296745993201	0,68	NA	NA	NA	NA
132158	0,68734264133669	0,664642690331621	0,363459433158983	0,750626731758807	0,967702034084662	0,489948407756627	0	0,639890147614144	NA	NA	0,633312616532007	0,570179547228728	0,664703647416413	0,124659276758132	0	0,922292374939291	NA	NA	NA	NA	NA
132789	0,222247653925383	0,0388836992059785	0,0407493005717066	0	0,385239142385926	0	NA	0,75866803982149	NA	NA	0,00223741454319453	NA	0	0,0837724877339633	0	NA	NA	NA	NA	NA	NA
132851	0,902037079423209	0,83232134516581	0,950492640797956	0,995777807098562	0,863111599780099	0,593844511652731	0,887036630840097	0,570545829042225	NA	NA	0,998632691112492	0,801561280249805	0,865691489361702	0,973287297837543	0	0,647887323943662	NA	NA	NA	NA	NA
133396	0,99473563744564	0,958547407753386	0,968860235981024	0,93072964771078	0,80607476635514	0,994484967087707	0,896029831103312	0,844261357134684	NA	NA	0,97016780609074	0,815768930523029	0,805851063829787	0,765945847719426	0,976070528967254	0,816658572122389	0	NA	NA	NA	NA
133686	0,483405813687343	0,593414292386735	0,462960710375867	0,201873598100013	0	NA	NA	0,89781439523973	NA	NA	0	0,453708040593287	0	0,775031800835908	0	0	NA	NA	NA	NA	NA
134147	0,588464179446098	0,472793087342363	0,653205206179297	0,871618947090645	0,703820780648708	0	0,362579513051108	0,864629820345577	NA	NA	0,680546923555003	0,916471506635441	0,681231003039514	0,805378884244957	0	0	0	NA	NA	NA	NA
134957	0,166170748455024	0,097267631947688	0,236224303612699	0,00672911993666711	0,262644310060473	0	0	0,225426250143037	NA	NA	0,00273461777501554	0,447931303669009	0	0	0	0	NA	NA	NA	NA	NA
1351	0,822156099794003	0,872839794488557	0,89867412723513	0,994062541232353	0,907504123144585	NA	0	0,609223023229202	NA	NA	0,991050341827222	0,875722092115535	NA	0	0	NA	NA	NA	NA	NA	NA
1355	0,567406729228656	0,45049042503503	0,703442403600535	0,706029819237366	0,763194062671798	0,771570894858566	0	0,731548232063165	NA	NA	0,804599129894344	0,428727556596409	0,835676291793313	0,512992912956569	0	0	NA	NA	NA	NA	NA
136263	0,806134126802472	0,882297991592714	0,99854032356161	0,431851167700224	0,805662451896647	NA	NA	NA	NA	NA	0,926786824114357	0,863700234192037	0,791223404255319	0,964564782845721	0,705919395465995	0,916949975716367	NA	NA	NA	NA	NA
137735	0,76665140764477	0,663124708080336	0,331711470624012	0,2335400448608	0,800714678394722	0,640099626400996	0,617021276595745	0,614257924247626	NA	NA	0,731510254816656	0,98376268540203	0,740881458966565	0,834999091404688	0,608312342569269	NA	NA	NA	NA	NA	NA
137994	0,816433966582742	0,853222793087342	0,950857559907554	0,665523156089194	0,684167124793843	NA	0,889010747971046	0,999542281725598	NA	NA	0,877315102548167	0,684153005464481	0,269376899696049	0,874977285117209	NA	NA	NA	NA	NA	NA	NA
139324	0,634813458457313	0,812587575899113	0,532660260308965	0,710383955666975	0,502061572292468	0,85785447429283	0,170212765957447	0,446046458404852	NA	NA	0,748539465506526	0	0,394756838905775	NA	0	0	0,418181818181818	NA	NA	NA	NA
1395	0,263332570382239	0,163124708080336	0,274419170417224	0,741654571843251	0,461654755360088	0,513431773705746	0,791182276815091	0,674791166037304	NA	NA	0,0601615910503418	0	0,634878419452888	0,80919498455388	0,669395465994962	0,508013598834386	NA	NA	NA	NA	NA
1397	0,131151293202106	0,00350303596450257	0,380367351903661	0	0,810747663551402	0	NA	0,034557729717359	NA	NA	0,388315724052206	0	0	0	NA	0,860369111219038	NA	NA	NA	NA	NA
140462	0,772831311512932	0,941966370854741	0,977618294611361	0,835862250956591	0,840296866410115	NA	0,257512612415003	0,403135370179654	NA	NA	0,939589807333748	0,97111631537861	0,880129179331307	0,922224241322915	0,835012594458438	NA	NA	NA	NA	NA	NA
1404	0,178187228198672	0,14140588510042	0,343875440943924	0,191977833487267	0,269653655854865	0	NA	0,765648243506122	NA	NA	0	0	0,802431610942249	0,78884244957296	NA	0,732151529868868	0	NA	NA	NA	NA
140545	0,772945754177157	0,689631013545072	0,852937598832259	0,499406254123235	0,974848818031886	0,624621953389077	0,525992542224172	0,888774459320288	NA	NA	0,758234928527035	0,50975800156128	0,743731003039514	0	0,579345088161209	0,0976202039825158	0	NA	NA	NA	NA
140767	0,474479285877775	0,603339560952826	0,53339009852816	0,95395170866869	0	0	0	0,268222908799634	NA	NA	0,118955873213176	0,164246682279469	0,341945288753799	0	0	0	NA	NA	NA	NA	NA
140862	0,351338979171435	0,235871088276506	0,56671937720472	0,323261644016361	0,53367234744365	0	0	0,411717587824694	NA	NA	0,354754505904288	0,0223263075722092	0,352963525835866	0,876976194802835	NA	0	NA	NA	NA	NA	NA
1408	0,253147173266194	0,189280709948622	0,24449580343024	0,189998680564718	0,765942825728422	0,0789895036470379	0	0,322920242590685	NA	NA	0,428216283405842	0	0,281155015197568	0	0	0,581835842642059	NA	NA	NA	NA	NA
140901	0,842870222018769	0,02732368052312	0,375258484369298	0	0,467014843320506	NA	0,614169774073262	0,0461151161460121	NA	NA	0,56072094468614	0	0,954407294832827	0	0	0,60709082078679	NA	NA	NA	NA	NA
1414	0,539482719157702	0,543671181690799	0,397761829461136	0,754453094075736	0	NA	0,739855231410397	0,617690811305641	NA	NA	0,73586078309509	0,202341920374707	0,65862462006079	0,71342903870616	0	0,256677999028655	NA	NA	NA	NA	NA
1434	0,0359349965667201	0,118752919196637	0,0100960953655273	0	0,051126992853216	0,104963529621064	0	0,104016477857878	NA	NA	0	0	0	0	0	0	NA	NA	NA	NA	NA
144100	0,503662165255207	0,406468939747781	0,210679965940883	0,342261512072833	0,34758108851017	0,228607009428927	0,0699714849747752	0,377617576381737	NA	NA	0,438284648850218	0,355815768930523	0,24411094224924	0,0327094312193349	0	0,326857697911608	NA	NA	NA	NA	NA
144108	0,856374456397345	0,958197104156936	0,743705145359445	0,894577120992215	0,617509620670698	NA	0,13862689186225	0,610367318915208	NA	NA	0,914232442510876	0,564090554254489	0,184650455927052	0,976194802834817	0	NA	NA	NA	NA	NA	NA
144501	0,451018539711604	0,410088743577767	0,317114706240117	0,490170207151339	0,060197910940077	0,830990926881338	0,290633910945383	0,59778006636915	NA	NA	0,197265382224984	0,704137392661983	0,506268996960486	0,450663274577503	0	0,0458960660514813	NA	NA	NA	NA	NA
145483	0,834287022201877	0,937295656235404	0,91108137696144	0,905660377358491	0,93829026937878	0,999822095712507	0,526211888572055	0,944272800091544	NA	NA	0,92330640149161	0,831693989071038	0,845934650455927	0,951117572233327	0,917506297229219	0,581107333657115	0	NA	NA	NA	NA
146206	0,616617074845502	0,811770200840729	0,691156793577424	0,609315213088798	0,510857614073667	0,758761786159046	0,821890765518754	0,690925735209978	NA	NA	0,548539465506526	0,305854800936768	0,0243161094224924	0,442849354897329	0,0906801007556675	0,443176299174356	NA	NA	NA	NA	NA
1465	0	0,0802195235871088	0	0	0,734469488730071	0,680839708236968	0	0,184002746309646	NA	NA	0	0	0	0,539705615119026	0	0	NA	NA	NA	NA	NA
146691	0,351911192492561	0,378794955628211	0,362851234642987	0,0643884417469323	0,465503023639362	0	NA	0,0486325666552237	NA	NA	0,15077688004972	0	0,0833966565349544	0	0	0	NA	NA	NA	NA	NA
146779	0,784504463263905	0,948505371321812	0,827636540566841	0,905792320886661	0,908466190214404	0,964597046788828	NA	0,662776061334249	NA	NA	0,991547545059043	NA	NA	0,692167908413593	NA	0,7178241864983	NA	NA	NA	NA	NA
146845	0,363126573586633	0,565039701074264	0,496898187568422	0,415754057263491	0,5739417262232	0,457214018857854	0,133801272208818	0,556242132967159	NA	NA	0,660783095090118	0,201092896174863	0,493351063829787	0,99491186625477	0,746221662468514	0	0	NA	NA	NA	NA
146862	0,190547035934997	0,3859177954227	0,0897701009609537	0,0467080089721599	0,418224299065421	0,521081658067959	0,561745996929151	0,710607621009269	NA	NA	0,0830329397141081	0,0307572209211553	0,00417933130699088	0,127385062693077	0	0,185284118504128	NA	NA	NA	NA	NA
1479	0,030785076676585	0,00782344698738907	0	NA	0	0	NA	0,07609566311935	NA	NA	0,0362958359229335	0	0	0	NA	0	NA	NA	NA	NA	NA
148109	0,779240100709545	0,82274638019617	0,921785670842963	0,789022298456261	0,797416162726773	0,797367016545099	0,573810046062733	0,550749513674333	NA	NA	0,828962088253574	0,612334113973458	0,865501519756839	0,910049064146829	0	NA	NA	NA	NA	NA	NA
148479	0,284962233920806	0,40471742176553	0,00681182337915096	0,175484892466025	0	0,324319516100338	0	0,271083648014647	NA	NA	0,225605966438782	0,132084309133489	0	0	0	0	NA	NA	NA	NA	NA
149428	0,530098420691234	0,925969173283512	0,698941734582168	0,95461142630954	0,906129741616273	0,870485678704857	0,922132046501426	0,955143609108594	NA	NA	0,702548166563083	0,597345823575332	0,225113981762918	0,986916227512266	0,914987405541562	0	NA	NA	NA	NA	NA
14	0,034332799267567	0,0262727697337693	0,0289502493613916	0	0	0	0	0,777434489071976	NA	NA	0,123182100683654	0	0	0,729602035253498	0	0	NA	NA	NA	NA	NA
150275	0,902838178072786	0,674334423166745	0,834448363945992	0,904604829133131	0,898570643210555	NA	0,980258828690502	0,957661059617805	NA	NA	0,729148539465507	0,763778298204528	0,745440729483283	NA	0	0,97474502185527	NA	NA	NA	NA	NA
1503	0,0512703135729	0,077767398411957	0,196448120666586	0,100277081409157	0	0	0	0,0313537017965442	NA	NA	0,115599751398384	0,701170960187354	0,368351063829787	0,713247319643831	NA	0	NA	NA	NA	NA	NA
150763	0,646944380865187	0,790401681457263	0,669991485220776	0,828869243963584	0,761819681143485	0,0713396192848248	0,592893178328581	0,85879391234695	NA	NA	0,549906774394034	0,689305230288837	0,534004559270517	0,58277303289115	0,375944584382872	0,522098105876639	NA	NA	NA	NA	NA
151393	0,714236667429618	0,837809434843531	0,651502250334509	0,878611954083652	0	0,909090909090909	0,534985742487388	0,753518709234466	NA	NA	0,845245494095712	0,334894613583138	0,574088145896657	0,379247683081955	NA	0,520398251578436	0	NA	NA	NA	NA
1519	0,906843671320668	0,459131247080803	0,712808660746868	0,90658398205568	0,835349092908191	0,952143746664295	0	0,356333676622039	NA	NA	0,791050341827222	0,296487119437939	0	0,826640014537525	0	0,85891209324915	NA	NA	NA	NA	NA
152006	0,273289082169833	0,054063521718823	0,0516968738596278	0	0,279961517317207	0	0,737003728887914	0,425677995193958	NA	NA	0	0	0	0	0	0	NA	NA	NA	NA	NA
153129	0,556191348134585	0,754320411022886	0,699914852207761	0,310199234727537	0,351841671247938	0,0784557907845579	0,760035095415661	0,634397528321318	NA	NA	0,840770665009323	0,787509758001561	0,270516717325228	0,512084317644921	0	0,539339485186984	0,450909090909091	NA	NA	NA	NA
155061	0,291943236438544	0,381947687996263	0,114584600413575	0,189866737036548	0,530098955470038	0,270592421277353	0,0682167141917087	0,172216500743792	NA	NA	0,404101926662523	0,384855581576893	0,384498480243161	0	0	0,0961631860126275	NA	NA	NA	NA	NA
157567	0,109750514991989	0	0	0	0	0	NA	0,0162489987412747	NA	NA	0	0	0	0	0	0,726080621661001	NA	NA	NA	NA	NA
158046	0,251773861295491	0,244628678187763	0,223695414183189	0,758543343449004	NA	NA	0	0,18903764732807	NA	NA	0,253946550652579	NA	0,480813069908815	0,504452117027076	0	NA	NA	NA	NA	NA	NA
158399	0,955939574273289	0,975712283979449	0,761707821432916	0,541100409024937	0,636888400219901	0,342109944849671	0,321561745996929	0,109394667582103	NA	NA	0,892231199502797	0,606088992974239	0,32427811550152	0,711611848082864	NA	NA	NA	NA	NA	NA	NA
158763	0,888761730373083	0,886851938346567	0,839557231480355	0,842063596780578	0,923584387025838	0,265433196940046	NA	0,388030667124385	NA	NA	0,667992541951523	0,809836065573771	0,304901215805471	0,693076503725241	0,738664987405542	0,897765905779505	NA	NA	NA	NA	NA
158833	0,921492332341497	0,698505371321812	0,623768398005109	0,368518274178652	0,978284771852666	0,519836328055506	0	0,212152420185376	NA	NA	0,898197638284649	NA	NA	0,340904960930402	0,675692695214106	NA	NA	NA	NA	NA	NA
160335	0,18711375600824	0,133699205978515	0,438024571220046	0,131283810529094	0,137025838372732	0,313467354563245	0,222417196753674	0,598809932486555	NA	NA	0,344561839651958	0,0830601092896175	0,118920972644377	0	0	0,20908207867897	NA	NA	NA	NA	NA
160518	0,406500343327993	0,0962167211583372	0,109475732879212	0,521968597440296	0,222512369433755	0,315246397438178	0	0,409085707746882	NA	NA	0,21255438160348	0,160499609679938	0,417743161094225	0,395420679629293	0	0	NA	NA	NA	NA	NA
1607	0,161593041886015	0,124124241008874	0,156185378907675	0,286713286713287	0,331500824628917	0	0,349199385830226	0,303696075065797	NA	NA	0,220758234928527	0,0765027322404372	0,366641337386018	0,682355079047792	0	0	0	NA	NA	NA	NA
161502	0,901922636758984	0,921181690798692	0,869358958764141	0,763557197519462	0,53587135788895	0,139121152819783	0,617679315639395	0,967616432086051	NA	NA	0,533374766935985	0,442466822794692	0,571618541033435	0,740868617117936	0,366498740554156	0,613161728994658	0	NA	NA	NA	NA
163049	0,821240558480201	0,513778608127043	0,382191947451648	0,333553239213617	0,809510720175921	0,0716954278598114	0,563062075016451	0,0501201510470306	NA	NA	0,887632069608452	0,442622950819672	0,951747720364742	0,671270216245684	0	0	0	NA	NA	NA	NA
163702	0,942893110551614	0,981667445119103	0,93200340591169	0,830716453357963	0,98653106102254	0,479807863369507	0,472472033340645	0,775374756837167	NA	NA	0,972156619018024	0,923341139734582	0,893427051671733	0,488279120479738	NA	0,810344827586207	NA	NA	NA	NA	NA
163786	0,524376287479973	0,352171882297992	0,763410777277703	0,419844306636759	0,196948873007147	0	0	0,514360910859366	NA	NA	0,599875699192045	0,725370804059329	0,647796352583587	0,544793748864256	NA	0	NA	NA	NA	NA	NA
165215	0,600938429846647	0,394558617468473	0,710375866682885	0,361525267185645	0,278312259483233	0,512898060843266	0,147181399429699	0,48701224396384	NA	NA	0,619515226848975	0,507728337236534	0,310790273556231	0	0	0,534239922292375	NA	NA	NA	NA	NA
1660	0,495078965438315	0,403900046707146	0,266269310302883	0,229053964903022	0,0886476085761407	0	0	0,0287218217187321	NA	NA	0,677190801740211	0,449960967993755	0	0	0,522040302267002	0	0	NA	NA	NA	NA
1674	0,0521858548867018	0,0467071461933676	0,092081255321737	0,0443330254651009	0	0	0,420048256196534	0,0918869435862227	NA	NA	0,00807955251709136	0,0271662763466042	0,0588905775075988	0	0,419395465994962	0	0	NA	NA	NA	NA
1687	0,89242389562829	0,951891639420831	0,838462474151563	0,926639398337512	0,733369983507422	0,325564846112791	0,699276157051985	0,885227142693672	NA	NA	0,787321317588564	0,756596409055425	0,133548632218845	0,787025258949664	0,251259445843829	0,118261291889267	0,101818181818182	NA	NA	NA	NA
169714	0,76138704509041	0,795189163942083	0,901836759518307	0,269956458635704	0,598543155579989	0,631916029176303	0,0493529282737442	0,176335965213411	NA	NA	0,561963952765693	0,509914129586261	0,528685410334346	0,311103034708341	0,795340050377834	0,209810587663915	NA	NA	NA	NA	NA
170506	0,477569237811856	0,589794488556749	0,46247415156307	0,0856313497822932	0,502473886750962	0,145347802882049	0,827155077867954	0,238127932257695	NA	NA	0,322560596643878	0,592974238875878	0,235562310030395	0,0904960930401599	NA	0	NA	NA	NA	NA	NA
170690	0,60780498970016	0,668612797758057	0,475732879211775	0,314025597044465	0,333150082462892	0,505959793631026	0,122175915771002	0,588167982606706	NA	NA	0,66650093225606	0,633879781420765	0,485562310030395	0,231873523532619	0,188916876574307	0,144001942690627	0,661818181818182	NA	NA	NA	NA
1731	0,290112153810941	0,266931340495096	0,548959980537647	0,200026388705634	0,947636063771303	0,525885073830279	0	0,454743105618492	NA	NA	0,327159726538223	0,0708821233411397	0	0	NA	0	NA	NA	NA	NA	NA
1738	0,315747310597391	0,366884633348902	0,148157158496533	0,945507322865813	0,53023639362287	0,855185909980431	0	0,319258496395469	NA	NA	0,242510876320696	0,292427790788447	0	0	0,531486146095718	0	NA	NA	NA	NA	NA
1780	0,0761043717097734	0,180523120037366	0,0347889551149495	0,0506663148172582	0	0	0	0,439981691269024	NA	NA	0,24947172156619	0,14519906323185	0	0,183536252952935	0	0	NA	NA	NA	NA	NA
1781	0,131837949187457	0,00642223260158804	0,0175161172606739	0	0,198048378229797	0	0	0,991875500629363	NA	NA	0,0295835922933499	0,0913348946135831	0	0	0	0	NA	NA	NA	NA	NA
1783	0,202792401007095	0,0107426436244745	NA	0	0,663001649257834	0	0,419390217152884	0,239386657512301	NA	NA	NA	NA	0	0	0	NA	NA	NA	NA	NA	NA
1787	0,819523918516823	0,668963101354507	0,701982727162146	0,920569996041694	0,731033534909291	0,839352428393524	NA	0,633138803066712	NA	NA	0,556121814791796	0,691491022638564	0,655775075987842	0,71833545338906	NA	0	0,178181818181818	NA	NA	NA	NA
1800	0,773975738155184	0,448388603456329	0,553947208368812	0,785987597308352	0,380566245189665	0,985411848425547	0	0,224053095319831	NA	NA	0,620012430080796	0,588290398126464	0,010258358662614	0,814464837361439	0,420025188916877	0,138902379796017	NA	NA	NA	NA	NA
1813	0,0825131609063859	0	0,211896362972874	0,00131943528169943	0,279686641011545	0	0	0,0532097493992448	NA	NA	0,260161591050342	0,669164715066354	0,220934650455927	0,0437942940214429	0	NA	0	NA	NA	NA	NA
181	0,868848706797894	0,816324147594582	0,997080647123221	0,571579364032194	0	0,769791851983633	NA	0,486668955258039	NA	NA	0,288129272840273	0,9032006245121	0,495630699088146	NA	0	0	NA	NA	NA	NA	NA
1874	0,521057450217441	0,565506772536198	0,814012893808539	0,510489510489511	0,248075865860363	NA	NA	0,621238127932258	NA	NA	0,258172778123058	0	NA	0,451935308013811	0	0	NA	NA	NA	NA	NA
1911	0,51293202105745	0,569243344231667	0,307140250577789	0,425122047763557	0,186915887850467	0,161359188756449	0,320245667909629	0,294656139146355	NA	NA	0,656929770043505	0,467915690866511	0,644186930091185	0	0	0,0796503156872268	0	NA	NA	NA	NA
1959	0,508926527809567	0,350653900046707	NA	NA	NA	0	0	0,598237784643552	NA	NA	0,316718458669981	NA	0	NA	NA	0	NA	NA	NA	NA	NA
196074	0,850995651178759	0,855791686127978	0,951587398126749	0,817917931125478	0,715365585486531	0,0989147838462907	0,949989032682606	0,989243620551551	NA	NA	0,914108141702921	0	0,230243161094225	0,277121570052699	0	NA	NA	NA	NA	NA	NA
196383	0,529983978027008	0,82683325548809	0,819851599562097	0,8832299775696	0,20959318306762	0,349226116349404	0,500767712217592	0,0573292138688637	NA	NA	0,588191423244251	NA	0,538943768996961	NA	NA	NA	NA	NA	NA	NA	NA
196394	0,973220416571298	0,586524988323213	0,449701982727162	0	0,267042330951072	0,872976338729763	0	0	NA	NA	0,754505904288378	0,503512880562061	0	0	NA	0,614861583292861	NA	NA	NA	NA	NA
196500	0,492217898832685	0,259341429238674	0,852329400316263	0	0	0,614481409001957	NA	NA	NA	NA	0,107644499689248	0	0	0	0	0	NA	NA	NA	NA	NA
196528	0,484092469672694	0,37225595516114	0,528402870696996	0,133262963451643	0,52803738317757	0,0167230030243729	0,0960737003728888	0,518137086623183	NA	NA	0,486513362336855	0,529430132708821	0,657294832826748	0,595311648191895	NA	0,592520641087907	NA	NA	NA	NA	NA
1991	0,433623254749371	0,613264829518916	0,486923731906094	0,599815279060562	0,228422210005498	0,486568226294254	0,320026321561746	0,207804096578556	NA	NA	0,632069608452455	0,844652615144418	0,829787234042553	0,14083227330547	0,643576826196474	0,895580378824672	NA	NA	NA	NA	NA
199920	0,986381322957198	0,983418963101354	0,980659287191339	0,969652988520913	0,920698185816383	0,917274506315602	0,951963149813556	0,908227485982378	NA	NA	0,928402734617775	0,73551912568306	0,68693009118541	0,921315646011267	0	0,789218067022827	0	NA	NA	NA	NA
200081	0,300869764248112	0,312003736571695	0,353363337793456	0	0,309923034634415	0,450987368795588	0,56832638736565	0,624785444558874	NA	NA	0,435177128651336	0	0,463145896656535	0,513719789205888	0,181989924433249	0	NA	NA	NA	NA	NA
200185	0,0470359349965667	0,200957496496964	0,374285366743705	0,361261380129305	0,681555799890049	NA	NA	NA	NA	NA	0,503169670602859	0,578142076502732	0	0	0	0	NA	NA	NA	NA	NA
200186	0,554360265506981	0,472092480149463	0,773385232940032	0	0,869846069268829	0,942003202277175	NA	0,819201281611168	NA	NA	0,715226848974518	0,479781420765027	0	0,900054515718699	NA	0,929577464788732	NA	NA	NA	NA	NA
2002	0,709773403524834	0,50513778608127	0,567935774236711	0,265866209262436	0,566520065970313	0	0,432770344373766	0,139260784986841	NA	NA	0,85419515226849	0,277127244340359	0,790273556231003	0,8491731782664	0	0	0,774545454545455	NA	NA	NA	NA
200523	0,860379949645228	0,847501167678655	0,936747354336455	0,679905000659718	0,946536558548653	0,532111723892546	0,97477516999342	0,894381508181714	NA	NA	0,910752019888129	0,540202966432475	0,643996960486322	0,908958749772851	0	NA	NA	NA	NA	NA	NA
200539	0,653467612726024	0,63148061653433	0,700766330130154	0,489906320094999	0,771990104452996	0,816224871019392	NA	0,671358278979288	NA	NA	0,810192666252331	0,64512099921936	0,81838905775076	0	NA	0,865225837785333	NA	NA	NA	NA	NA
201475	0,308308537422751	0,0514946286781878	0	0,167700224303998	0,234194612424409	NA	NA	0,60212838997597	NA	NA	0	0	0	NA	NA	0	NA	NA	NA	NA	NA
201595	0,10276951247425	0,0399346099953293	0	0	0,45065970313359	0	0	0,0901705000572148	NA	NA	0,0261031696706029	0,00078064012490242	0,0814969604863222	0,173541704524805	0	0	NA	NA	NA	NA	NA
201633	0,985580224307622	0,972442783745913	0,987349470867291	0,991687557725294	0,5369708631116	0,993773349937733	0,274621627549901	0,570774688179426	NA	NA	0,954133001864512	0,804683840749415	0,968085106382979	0,978375431582773	NA	0,57309373482273	NA	NA	NA	NA	NA
2038	0,916800183108263	0,931457262961233	0,868507480841747	0,913445045520517	0,849642660802639	0,887030777441736	0,96753674051327	0,757409314566884	NA	NA	0,931137352392791	0,860733801717408	0,477963525835866	0,877884790114483	0,0717884130982368	0,985429820301117	NA	NA	NA	NA	NA
2058	0,496223392080568	0,480499766464269	0,411507115922637	0,503496503496504	0,365035733919736	0,14054438711973	0,0195218249616144	0,672617004233894	NA	NA	0,52119328775637	0,408118657298985	0,389817629179331	0,070870434308559	0,77896725440806	0,477659057795046	NA	NA	NA	NA	NA
2059	0,412108033875029	0,466020551144325	0,227344605279163	0,718564454413511	0,381528312259483	0,448852517345668	0	0,566311935004005	NA	NA	0,475077688004972	0,492271662763466	0,262727963525836	0,732691259313102	0,158060453400504	0,0320543953375425	0	NA	NA	NA	NA
2108	0,437857633325704	0,619570294255021	0,220654421603211	0,486607731890751	0,78023639362287	0,7413271659847	0,237113402061856	NA	NA	NA	0,11858297078931	0,727556596409055	0,326747720364742	NA	NA	0,671928120446819	NA	NA	NA	NA	NA
2118	0,536736095216297	0,714969640354974	0,569760369784698	0,447684391080617	0,748350742166025	0	0,870805001096732	0,936262730289507	NA	NA	0,511497824735861	0,349570647931304	0,0883358662613982	0	NA	0,339485186983973	NA	NA	NA	NA	NA
2119	0,342183566033417	0,455744978981784	0,1389125410534	0,149755904472886	0,0979934029686641	0,458993061732788	0,917964465891643	0,594461608879735	NA	NA	0,643753884400249	0,102732240437158	0	0	0	0,163186012627489	0	NA	NA	NA	NA
213	0,902265964751659	0,575432041102289	0,987714389976888	0,827681752210054	0,599367784496976	0,804127379469845	0,817065145865321	0,685661975054354	NA	NA	0,540335612181479	0,265261514441842	0,926671732522796	0,50735962202435	0,536523929471033	0,934191355026712	0	NA	NA	NA	NA
2151	0,938086518654154	0,808500700607193	0,930178810363703	0,592426441483045	0,827652556349643	NA	0,697960078964685	0,927680512644467	NA	NA	0,874704785581106	0,329430132708821	0	0,250590586952571	0	0	NA	NA	NA	NA	NA
2158	0,706454566262303	0,870270901447922	0,967522199245834	0,747987861195408	0,419186366135239	0,188044831880448	NA	0,392951138574208	NA	NA	0,968924798011187	0,930835284933646	0,773366261398176	0,671088497183355	0	0	0	NA	NA	NA	NA
2182	0,202563515678645	0,131363848668846	0,225641649434375	0,058055152394775	0	0	0	0,403593088454057	NA	NA	0,210192666252331	0,936455893832943	0	0,217881155733236	0,594458438287154	0,370082564351627	NA	NA	NA	NA	NA
2193	0,204623483634699	0,162307333021952	0,385719498844423	0,00620134582398733	0,266492578339747	0,536915139654866	0	0,277720562993478	NA	NA	0,126662523306401	0,0118657298985168	0,129179331306991	0	0	NA	0	NA	NA	NA	NA
219527	0,111924925612268	0,150163475011677	0,259092567814135	0,503760390552843	0,402144035184167	0,946984522326988	0,685896029831103	0,341114543998169	NA	NA	0,0708514605344935	0,147384855581577	0,511018237082067	0,318190078139197	0	0,23895094706168	NA	NA	NA	NA	NA
219541	0,278667887388418	0,323680523120037	0	0	0	0	NA	0,588968989586909	NA	NA	0,458297078931013	0	0	NA	0	0	NA	NA	NA	NA	NA
219988	0,410505836575875	0,287132181223727	0,331468191217613	0,649030215067951	0,253985706432106	0,293364170076499	0,5755648168458	0,237441354846092	NA	NA	0,198881292728403	0	0	0,836089405778666	0	0,71830985915493	NA	NA	NA	NA	NA
221035	0,213664454108492	0,72232601588043	0,397153630945141	0,245810792980604	NA	0,326810176125245	0	0,274173246366861	NA	NA	0,535239279055314	0	0,759308510638298	0	NA	NA	NA	NA	NA	NA	NA
221830	0,846417944609751	0,694301728164409	0,882131127600049	0,660773189075076	0,797278724573942	0,327877601850205	0	0,409428996452683	NA	NA	0,611932877563704	0,927712724434036	0,692629179331307	0	0,547858942065491	0,297960174842156	0	NA	NA	NA	NA
222658	0,146028839551385	0,547874824848202	0,347889551149495	0,5342393455601	0,354315557998901	0	0	0,815768394553153	NA	NA	0,304039776258546	0,470413739266198	0	0	0	0,894609033511413	NA	NA	NA	NA	NA
2260	0,0379949645227741	0,252452125175152	0,313465515144143	0,347407309671461	0	0	0	0,219132623870008	NA	NA	0,036047234307023	0,186416861826698	0	0,684717426858077	0	0	NA	NA	NA	NA	NA
2271	0,327191577019913	0,783862680990192	0,290597250942708	0,437392795883362	0,647333699835074	0,140900195694716	0,278569861811801	0,250944043940954	NA	NA	0,485891858297079	0,24199843871975	0,189209726443769	0,252407777575868	0	0,646915978630403	0	NA	NA	NA	NA
22803	0,348363469901579	0,215787015413358	0,338280014596764	0	0,0585486531061023	0,311154598825832	0	0,69996567112942	NA	NA	0,215288999378496	0,172365339578454	0	0,0785026349264038	0	0,562651772705197	NA	NA	NA	NA	NA
22835	0,466582742046235	0,635801027557216	0,447999026882374	0,630953951708669	0,0889224848818032	0	0,327264751041895	0,594804897585536	NA	NA	0,269981354878807	0,21935987509758	0,208776595744681	0,854988188260949	NA	0	NA	NA	NA	NA	NA
22843	0,604715037766079	0,729215319943951	0,445444593115193	0,695606280511941	0,667399670148433	NA	NA	0,666552237098066	NA	NA	0,717339962709758	0,392974238875878	0,722834346504559	0,790659640196257	NA	0	NA	NA	NA	NA	NA
22854	0,385900663767453	0,355207846800561	0,143778129181365	0	0,752473886750962	NA	0	0,0680855933173132	NA	NA	0,0984462399005594	0,707103825136612	0	0	NA	0	NA	NA	NA	NA	NA
22885	0,0759899290455482	0,0244044838860346	0,260795523658922	0	0,245052226498076	0,0332681017612524	0,279008554507567	0,27165579585765	NA	NA	0	0,160811865729899	0,115501519756839	0,079411230238052	0	NA	NA	NA	NA	NA	NA
22902	0,494850080109865	0,494978981784213	0,172120180026761	0,752737828209526	0,985706432105553	0,903042163316136	0	0,391577983751001	NA	NA	0,0919825978868863	0,986416861826698	0,314019756838906	0	NA	0,364740165128703	NA	NA	NA	NA	NA
22907	0,0623712520027466	0,0980850070060719	0,213112760004866	0,00263887056339887	0,0164925783397471	0,0837929194093578	0	0,0488614257924248	NA	NA	0,139092604101927	0,128181108508977	0,174582066869301	0,413410866799927	0	0	NA	NA	NA	NA	NA
22911	0,27409018081941	0,198271835590845	0,082228439362608	0,0968465496767383	0,0339472237493128	0,0201031844867461	0,301820574687431	0,175077239958805	NA	NA	0,37538844002486	0,0782201405152225	0	0,273668907868435	0,431989924433249	0	NA	NA	NA	NA	NA
22919	0,304760814831769	0,529308734236338	0	0,730175484892466	0	NA	0	0,605332417896784	NA	NA	0,070602858918583	0	0	0	NA	0	NA	NA	NA	NA	NA
22949	0,811169604028382	0,812821111630079	0,955236589222722	0,967541892070194	0,704233095107202	0,801814623732432	0,884185128317614	0,782011671815997	NA	NA	0,929645742697328	0,837470725995316	0,986702127659574	0	0	0,708839242350656	NA	NA	NA	NA	NA
22950	0,830739299610895	0,82753386268099	0,882252767303248	0,707349254519066	0,636613523914239	0,956591353851628	0,459311252467646	0,665064652706259	NA	NA	0,688129272840273	0,916315378610461	0,673062310030395	0,965655097219698	0	NA	NA	NA	NA	NA	NA
22996	0,278553444724193	0,774170948155068	0,728986741272351	0,380525135242116	0,214953271028037	0,0864614837217577	0,786576003509542	0,21089369493077	NA	NA	0,292977004350528	0,405620608899297	0,233852583586626	0,20625113574414	0,449622166246851	0	0	NA	NA	NA	NA
23035	0,476653696498055	0,243577767398412	0,526699914852208	0,383295949333685	0,564321055525014	0,548656822629425	0,868830883965782	0,757294884998284	NA	NA	0,493225605966439	0,47088212334114	0,263487841945289	0,356351081228421	0,654282115869018	0,863283147158815	0	NA	NA	NA	NA
23047	0,152780956740673	0,0500934142923867	0,437781291813648	0,149492017416546	0	0,0542608076854652	0	0,329557157569516	NA	NA	0,301678060907396	0,13536299765808	0,286284194528875	0	0	0	NA	NA	NA	NA	NA
23052	0,873083085374228	0,880312937879496	0,688602359810242	0,65206491621586	0,859400769653656	0,569471624266145	0,672515902610222	0,966014418125644	NA	NA	0,678931013051585	0,688056206088993	0,867401215805471	0,400872251499182	NA	0,664643030597377	0	NA	NA	NA	NA
23057	0,104371709773404	0,304180289584306	0,388517212018003	0	0	0	NA	0,0422245108135942	NA	NA	0	0	0	0,820098128293658	0	0	NA	NA	NA	NA	NA
23063	0,477798123140307	0,71345165810369	0,635445809512225	0,229317851959361	0,621495327102804	0,529443159580146	0,302478613731081	0,155967502002517	NA	NA	0,428340584213797	0,154410616705699	0,273746200607903	0,12574959113211	0,270780856423174	0,160757649344342	NA	NA	NA	NA	NA
23074	0,57164110780499	0,64140588510042	0,497384746381219	0,39622641509434	0,379191863661352	0,470023127557374	0,396358850625137	0,62604416981348	NA	NA	0,591671845866998	0,55487900078064	0,405965045592705	0,315282573141923	0,288413098236776	0,739679456046625	NA	NA	NA	NA	NA
23095	0,185854886701762	0,155418028958431	0,100717674248875	0,133526850507983	0,0790269378779549	0	0,290853257293266	0,499256207804097	NA	NA	0,118458669981355	0,150507416081187	0,104863221884498	0,57296020352535	0,505667506297229	0,142302088392424	NA	NA	NA	NA	NA
23132	0,424353398947127	0,422933208780943	0,383529984186839	0,603113867264811	0,306761957119296	0,140188578544743	0,11340206185567	0,532784071404051	NA	NA	0,126538222498446	0,123809523809524	0,048822188449848	0	0	0,248664400194269	NA	NA	NA	NA	NA
23154	0,0831998168917372	0,0610695936478281	0,0341807565989539	0,0482913313101992	0	0,10905532823341	0	0,129190982949994	NA	NA	0	0,182982045277127	0,129369300911854	0	0	0	NA	NA	NA	NA	NA
23177	0,991073472190433	0,967772069126576	0,934801119085269	0,877556405858293	0,946261682242991	0,930617327877602	0,970607589383637	0,712781782812679	NA	NA	0,959105034182722	0,893052302888368	0,943009118541033	0,617299654733782	NA	0,442447790189412	NA	NA	NA	NA	NA
23200	0,523346303501946	0,410555815039701	0,238778737379881	0,0213748515635308	0,521852666300165	0,241949830990927	0	0,728000915436549	NA	NA	0,322311995027968	0,251366120218579	0,0514817629179331	0,119389423950572	0,193954659949622	0,0852355512384653	NA	NA	NA	NA	NA
23207	0,447585259784848	0,67316674451191	0,268580464663666	0,223116506135374	0,288207806487081	0,372175769436043	0,343057688089493	0,154708776747912	NA	NA	0,46674953387197	0,247462919594067	0	0	0	0,334142787761049	NA	NA	NA	NA	NA
23214	0,149919890135042	0,048225128444652	0,0814986011434132	0,153714210317984	0,103490929081913	0,190179683330368	0,0524237771441105	0,439638402563222	NA	NA	0,0279676817899316	0,0476190476190476	0,201747720364742	0	0	0	NA	NA	NA	NA	NA
23276	0,00434882124055848	0,0291919663708547	0,0194623525118599	0,187359810001319	0	0	0	0,583361940725483	NA	NA	0,0880049720323182	0,211553473848556	0,0999240121580547	0	0	0,862068965517241	NA	NA	NA	NA	NA
23299	0,10494392309453	0,0573330219523587	0,0340591168957548	0,125610238817786	0,00274876305662452	0	0,0745777582803246	0,0688866002975169	NA	NA	0,0232442510876321	0	0,0625	0,00218062874795566	0	0,0706653715395823	NA	NA	NA	NA	NA
2329	0,880979629205768	0,899813171415227	0,801970563191826	0,784272331442143	0,88785046728972	0,619106920476784	0,845141478394385	0,802837853301293	NA	NA	0,890615288999378	0,573614363778298	0,592705167173252	0,843903325458841	0	0,135988343856241	NA	NA	NA	NA	NA
23300	0,796749828336004	0,72302662307333	0,694319425860601	0,443066367594669	0,28587135788895	0,794698452232699	0,908093880236894	0,459091429225312	NA	NA	0,761715351149783	0,465105386416862	0,597074468085106	0,755587861166636	0,335012594458438	0,553666828557552	NA	NA	NA	NA	NA
23301	0,604486152437629	0,694535263895376	0,472083688115801	0,433170602981924	0,726910390324354	0,37893613236079	0,1458653213424	0,711408627989472	NA	NA	0,471597265382225	0,251053864168618	0,779825227963526	0,399055060875886	0	0,392666342884896	NA	NA	NA	NA	NA
23306	0,868734264133669	0,753035964502569	0,432429144872887	0,65074548093416	0,931006047278725	0,879558797367017	0,722746216275499	0,968074150360453	NA	NA	0	0,98391881342701	0,566299392097264	0,258586225695075	NA	NA	NA	NA	NA	NA	NA
23357	0,597962920576791	0,403666510976179	0,819729959858898	0,525267185644544	0,685266630016493	0,38267212239815	0,502741829348541	0,676965327840714	NA	NA	0,671597265382225	0,540671350507416	0,836436170212766	0,686171179356715	0,898614609571788	0,54686741136474	0	NA	NA	NA	NA
23360	0,7177843900206	0,540168145726296	0,334874102907189	0,39583058450983	0,181555799890049	0,524461839530333	0,235139284930906	0,503718960979517	NA	NA	0,571535114978247	0,87728337236534	0	0,8540795929493	0	0,667799902865469	0	NA	NA	NA	NA
23361	0,338406958113985	0,338977113498365	0,142318452742975	0,197255574614065	0,174683892248488	0,00960683152463974	NA	0,155624213296716	NA	NA	0,144561839651958	0,195472287275566	0,223404255319149	0,101762674904597	NA	0,780961631860126	NA	NA	NA	NA	NA
23405	0,459601739528496	0,210298925735638	0,164578518428415	0,0672911993666711	0,072979659153381	0,0346913360611991	0,177231849089713	0,317542052866461	NA	NA	0,386451211932878	0,194691647150664	0,304331306990881	0,368526258404507	0	0	NA	NA	NA	NA	NA
23471	0,242961776150149	0,354974311069594	0,206665855735312	0,142103179839029	0,341533809785596	0,697384806973848	0,236016670322439	0,290078956402334	NA	NA	0,927035425730267	0,471662763466042	0	0,374886425586044	0,195843828715365	0	NA	NA	NA	NA	NA
2350	0,609063859006638	0,949089210649229	0,624376596521104	0,643752473941153	0,113523914238593	0,273083081302259	0	0,846435518938094	NA	NA	0,461031696706029	0,82888368462139	0,144186930091185	0	NA	0,715881495871782	NA	NA	NA	NA	NA
23518	0,702906843671321	0,558150397010743	0,285001824595548	0,593218102652065	0,239554700384827	0,397260273972603	0	0,98043254376931	NA	NA	0,601118707271597	0,664793130366901	0,779445288753799	0,199890968562602	NA	0	NA	NA	NA	NA	NA
23522	0,637560082398718	0,538416627744045	0,203381583748936	0,552183665391213	0,381253435953821	0,377690802348337	0,2877824084229	0,65442270282641	NA	NA	0,398135487880671	0,525058548009368	0,260828267477204	0,139015082682173	0,501259445843829	0,0786789703739679	NA	NA	NA	NA	NA
23560	0,211375600823987	0,113264829518916	0,292543486193894	0,468267581475129	0,128367234744365	0,227895392278954	0	0,792081473852844	NA	NA	0,122684897451833	0,124746291959407	0,21048632218845	0,860076322006178	0,115869017632242	0,14570179698883	NA	NA	NA	NA	NA
23566	0,282902265964752	0,288066324147595	0,160199489113247	0,502045124686634	0,843183067619571	0,379825653798257	0	0,224625243162833	NA	NA	0,160223741454319	0,185636221701795	0	0,129202253316373	0,552267002518892	0,335599805730937	NA	NA	NA	NA	NA
23583	0,593842984664683	0,716487622606259	0,810850261525362	0,99920833883098	0,475948323254535	0,541184842554706	0,761131827155078	0,975740931456688	NA	NA	0,738595400870106	0,279000780640125	NA	0	0	0	NA	NA	NA	NA	NA
23593	0,838635843442435	0,83162073797291	0,865588127964968	0,826494260456525	0,504947773501924	0	0,693573152007019	0,848609680741504	NA	NA	0,511746426351771	NA	0	0	NA	NA	NA	NA	NA	NA	NA
23595	0,906385900663767	0,751167678654834	0,705753557961319	0,659453753793376	0,747526113249038	0,700587084148728	0,949111647291073	0,848151962467101	NA	NA	0,816904909881914	0,463387978142076	0,576557750759878	0,583499909140469	NA	0,638902379796017	NA	NA	NA	NA	NA
23633	0,0305561913481346	0,542503503035965	0,0380732271013259	0	0,0743540406816932	0,283045721401886	NA	0,128733264675592	NA	NA	0,0653822249844624	0	0	NA	0	0	NA	NA	NA	NA	NA
23649	0,642481116960403	0,566791219056516	0,845152657827515	0,149887848001056	0,509070918086861	0,776908023483366	0,407545514367186	0,594003890605332	NA	NA	0,725543816034804	0,328649492583919	0,149506079027356	0,251862620388879	0,104534005037783	0,392423506556581	NA	NA	NA	NA	NA
23765	0,782558937972076	0,764829518916394	0,587763045858168	0,652460746800369	0,377267729521715	0,49226116349404	0,0677780214959421	0,479688751573407	NA	NA	0,632318210068365	0,580327868852459	0,753989361702128	0,459022351444667	NA	0,70543953375425	0	NA	NA	NA	NA
24148	NA	0,14105558150397	NA	0,158728064388442	0,0120945574491479	0	0	0,0603043826524774	NA	NA	NA	NA	0	0	0	0	NA	NA	NA	NA	NA
253512	0,37972075989929	0,615016347501168	0,207760613064104	0,645731626863702	0	0,248888098203167	NA	0,885570431399474	NA	NA	0,0140459912989434	0,451053864168618	0,282484802431611	0	NA	0,680913064594463	NA	NA	NA	NA	NA
253782	0,37422751201648	0,777090144792153	0,307018610874589	0,32669217574878	0,184716877405168	0	0	0,74791166037304	NA	NA	0,345307644499689	0	0	0	0	0	NA	NA	NA	NA	NA
253982	0,821812771801328	0,372139187295656	0,607833596886024	0,69771737696266	0,994777350192413	0	0,97345909190612	0,739787161002403	NA	NA	0,328154133001865	0,204996096799375	NA	0,842813011084863	NA	0	NA	NA	NA	NA	NA
254048	0,709315632867933	0,675385333956095	0,634351052183433	0,563134978229318	0,914650907091809	0,756449030421633	0,579293704759816	0,625700881107678	NA	NA	0,505904288377874	0,0537080405932865	0,275265957446808	0,818644375795021	0,91624685138539	0,425206410879068	NA	NA	NA	NA	NA
2551	0,246509498741131	0,034563288183092	0,780318696022382	0	0	0,876356520192137	NA	0,0746080787275432	NA	NA	0,21491609695463	0	0,722074468085106	0	0	0	NA	NA	NA	NA	NA
255231	0,681048294804303	0,698622139187296	0,713660138669262	0,746008708272859	0,820780648708081	0,23892545810354	NA	0,870236869207003	NA	NA	0,624984462399006	NA	0,983852583586626	0,769580228966019	0	0	NA	NA	NA	NA	NA
255967	0,20244907301442	0,147594581971042	0,145237805619754	0	0,846619021440352	0,314001067425725	NA	0,103329900446275	NA	NA	0,250217526413922	0,500390320062451	0	0,418135562420498	0	0,0587663914521612	NA	NA	NA	NA	NA
257364	0,16147859922179	0,0871088276506305	0,194136966305802	0,157804459691252	0,102253985706432	0,0211706102117061	0	0,260670557271999	NA	NA	0,177501553760099	0,320686963309914	0	0	0	0,0930063137445362	NA	NA	NA	NA	NA
25771	0,472419317921721	0,397010742643624	0,597494222114098	0,182609842987201	0,193650357339197	0,103362391033624	0,440228120201799	0,164778578784758	NA	NA	0,349160969546302	0,331615925058548	0	0,30674177721243	0	0,0711510441962118	NA	NA	NA	NA	NA
25789	0,722819867246509	0,0509107893507707	0,317844544459312	0,27840084443858	0,240241891148983	0,347802882049457	0,299407764860715	0,518938093603387	NA	NA	0,282660037290242	0,165339578454333	0,0077887537993921	0,448300926767218	0	0,797231665857212	0	NA	NA	NA	NA
25793	0,94895857175555	0,563054647361046	0,847950371001095	0,798126401899987	0,962616822429907	0,289094467176659	0,989032682605835	0,873440897127818	NA	NA	0,763455562461156	0,898516783762685	0,898176291793313	0,998001090314374	NA	0,910879067508499	NA	NA	NA	NA	NA
25897	0,345387960631724	0,224778141055581	0,155090621578883	0,896820160971104	0,340571742715778	0,619284824764277	0	0,416065911431514	NA	NA	0,179863269111249	0,152068696330991	0,35258358662614	0	0	0	NA	NA	NA	NA	NA
2589	0,135614557106889	0,467071461933676	0,0605765721931638	0	0	0	0	0,381508181714155	NA	NA	0,112243629583592	0	0	0	0	0	NA	NA	NA	NA	NA
25926	0,90009155413138	0,710298925735638	0,902444958034302	0,891410476316137	0,778587135788895	0,460238391745241	0,0780872998464576	0,629362627302895	NA	NA	0,720323182100684	0,687275565964091	0,3125	0,972742140650554	0,476700251889169	0	NA	NA	NA	NA	NA
25940	0,49736781872282	0,0902615600186829	0	0,138012930465761	0	0,437288738658602	0,71682386488265	0,579356905824465	NA	NA	0,185208203853325	0	0	0	0	NA	NA	NA	NA	NA	NA
25942	0,109636072327764	0,188813638486688	0,0075416615983457	0,0609579100145138	0,299477735019241	0	0,11208598376837	0,41526490445131	NA	NA	0,12616532007458	0,189383294301327	0	0	0	0	NA	NA	NA	NA	NA
25953	0,313458457312886	0,0879262027090145	0,0541296679236103	0,138144873993931	0	NA	0,309717043211231	0,762329786016707	NA	NA	0,730391547545059	0,348165495706479	0	0,496274759222242	0	0	NA	NA	NA	NA	NA
25974	0,819752803845273	0,550093414292387	0,394720836881158	0,589391740335137	0,799615173172073	0,542608076854652	0,560429918841851	0,79356905824465	NA	NA	0,480671224362958	0,726932084309133	0,995630699088146	0,934217699436671	NA	0	NA	NA	NA	NA	NA
26002	0,688029297322042	0,552545539467538	0,620362486315533	0,584641773321019	0,298378229796592	0,63173812488881	0,601228339548146	0,51092802380135	NA	NA	0,74294592914854	0,135206869633099	0,124240121580547	0,148646192985644	0	0,157357940747936	NA	NA	NA	NA	NA
26059	0,0241474021515221	0,112564222326016	0,0295584478773872	0,0182082068874522	0,170285871357889	0	0	0,576381737040851	NA	NA	0	0	0	0	NA	0,319572608062166	NA	NA	NA	NA	NA
26084	0,573815518425269	0,46380196170014	0,422697968616957	0,642433038659454	0,406404617921935	0,153887208681729	0,335161219565694	0,911660373040394	NA	NA	0,713735239279055	0,498985167837627	0,0729483282674772	0,459749227693985	0,128463476070529	0,46600291403594	NA	NA	NA	NA	NA
26098	0,316205081254292	0,250583839327417	0,223817053886389	0,287636891410476	0,11324903793293	0,0188578544742928	0,0252248300065804	0,223366517908227	NA	NA	0,462150403977626	0,0938329430132709	0,347454407294833	0,428311829910958	0	0	0	NA	NA	NA	NA
26235	0,43842984664683	0,709831854273704	0,319182581194502	0,62910674231429	0,492303463441451	0,692937199786515	0,932441324851941	0,82824121753061	NA	NA	0,270602858918583	0,396409055425449	0,0894756838905775	0,494639287661276	NA	0,554395337542496	NA	NA	NA	NA	NA
26263	0,347333485923552	0,637085474077534	0,641892713781778	0,551655891278533	0,104040681693238	0,690446539761608	0	0,759125758095892	NA	NA	0,593163455562461	0,918657298985168	0,938829787234043	0,470107214246774	NA	NA	NA	NA	NA	NA	NA
2639	0,449301899748226	0,331737505838393	0,408952682155456	0,23248449663544	0,430731170973062	0,567158868528732	0,19763105944286	0,274974253347065	NA	NA	0,303045369794904	0,291959406713505	0	0,438669816463747	0	0,52986886838271	NA	NA	NA	NA	NA
26504	0,474937056534676	0,456328818309201	0,0696995499330982	0,0708536746272595	0,0287245739417262	0	0	0,0526376015562421	NA	NA	0,27905531385954	0,00265417642466823	0,449468085106383	0,457023441759041	0,134760705289673	0,062408936376882	NA	NA	NA	NA	NA
26507	0,228427557793545	0,133582438113031	0,0908648582897458	0,386066763425254	0	0,0444760718733321	0,0149155516560649	0,358965556699851	NA	NA	0,199875699192045	0,253551912568306	0,390387537993921	0,0710521533708886	0	0,337056823700826	0	NA	NA	NA	NA
26512	0,414854657816434	0,39105558150397	0,184405790049872	0,189075075867529	0,716190214403518	0,144814090019569	0	0,240874241904108	NA	NA	0,0210068365444375	0	0	0,223514446665455	0	NA	NA	NA	NA	NA	NA
26577	0,586175326161593	0,718355908453993	0,600900133803673	0,933236574746009	0,0357339197361187	NA	0,669664400087739	0,954571461265591	NA	NA	0,347172156619018	0,567056986729118	0,792173252279635	0,26113029256769	NA	0,669499757163672	NA	NA	NA	NA	NA
26608	0,426756694895857	0,738673517048108	0,829826055224425	0,515239477503628	0,199697636063771	0,587617861590464	0,0743584119324413	0,413548460922302	NA	NA	0,303293971410814	0,235284933645589	0,491641337386018	0,390514264946393	0	0	NA	NA	NA	NA	NA
2665	0,18997482261387	0,391989724427837	0,214572436443255	0,11637419184589	0	0,779932396370753	0,509322219785041	0,66311935004005	NA	NA	0,222374145431945	0,356752537080406	0	0	0	0	NA	NA	NA	NA	NA
266743	0,70004577706569	0,601704810836058	0,31529011069213	0,247658002374984	0,0147058823529412	0	NA	0,59560590456574	NA	NA	0,230205096333126	0,142544886807182	0	0	0	0,425449247207382	NA	NA	NA	NA	NA
269	0,870908674753948	0,765880429705745	0,817540445201314	0,739939305977042	0,768141836173722	0,938089307952322	0,560210572493968	0,779494221306786	NA	NA	0,870478558110628	0,856206088992974	0,850493920972644	0,377067054334	NA	0	NA	NA	NA	NA	NA
27037	0,633325703822385	0,57788416627744	0,468799416129425	0,500989576461275	0,22306212204508	0,322184664650418	0,235358631278789	0,320860510355876	NA	NA	0,470105655686762	0,453083528493365	0,0245060790273556	0,423041977103398	0	0,774405050995629	NA	NA	NA	NA	NA
27042	0,567177843900206	0,676436244745446	0,391314925191583	0,471698113207547	0,29370533260033	0,286959615726739	0,68567668348322	0,664378075294656	NA	NA	0,514481044126787	0	0,52298632218845	0,764128657096129	0,443324937027708	0	NA	NA	NA	NA	NA
27065	0,112726024261845	0,334890238206446	0	0	0,934716877405168	0	NA	0,114887286874928	NA	NA	0,169422001243008	0	0	NA	0	0	NA	NA	NA	NA	NA
27074	0,998855573357748	0,973610462400747	0,930422089770101	0,886924396358359	0,99436503573392	0,280555061376979	0,845799517438035	0,708433459205859	NA	NA	0,987321317588564	0,920218579234973	0,911474164133739	0,812284208613484	0,678841309823678	0,718067022826615	0	NA	NA	NA	NA
27079	0,837949187457084	0,712400747314339	0,852086120909865	0,913049214936007	0,758521165475536	0,976516634050881	0	0,407254834649273	NA	NA	0,524798011187073	0,71928181108509	0,994300911854103	0,931491913501726	0,178841309823678	0,976202039825158	NA	NA	NA	NA	NA
27090	0,27958342870222	0,242993928070995	0,0162997202286826	0,145137880986938	0,186366135239142	0,0670699163849849	0,713753016012283	0,0177365831330816	NA	NA	0,104536979490367	0,163153786104606	0	0	0	0,513841670713939	NA	NA	NA	NA	NA
27145	0,189631494621195	0,193601120971509	0,0689697117139034	0,148172582134846	0,27913688840022	0,121152819782957	0,377056372011406	0,655681428081016	NA	NA	0,107893101305158	0,425292740046838	0,0592705167173252	0,419771033981465	0	0,657600777076251	NA	NA	NA	NA	NA
27154	0,396543831540398	0,288416627744045	0,388273932611604	0,695078506399261	0,160940076965366	0,280021348514499	0,467427067339329	0,407598123355075	NA	NA	0,341951522684897	0,274941451990632	0,380509118541033	0,174632018898782	0,0837531486146096	0,174356483729966	0	NA	NA	NA	NA
27161	0,00606546120393683	0,00116767865483419	0	0,0585829265074548	0,0441176470588235	0,0505248176481053	0	0	NA	NA	0	0	0	0	0,00755667506297229	0	NA	NA	NA	NA	NA
27253	0,0490959029526207	0,107659971975712	0,0518185135628269	0,0861591238949729	0,132627817482133	0,477850916207081	0	0,110538963268108	NA	NA	0,00124300807955252	0,0916471506635441	0	0	0	0,0437105390966489	NA	NA	NA	NA	NA
27286	0,504806591897459	0,369453526389538	0,306410412358594	0,251880195276422	0	0	0	0,572376702139833	NA	NA	0,126041019266625	0,488368462138954	0,135828267477204	0,435398873341814	0,713476070528967	NA	NA	NA	NA	NA	NA
27327	0,749370565346761	0,643157403082672	0,581802700401411	0,521176936271276	0,917537108301264	0,685998932574275	0,160342180302698	0,789449593775031	NA	NA	0,617650714729646	0,110694769711163	0,673822188449848	0,332727603125568	NA	0,414764448761535	NA	NA	NA	NA	NA
27339	0,0312428473334859	0,0825548808967772	0,0197056319182581	0,0571315476975854	0	0	0,000438692695766616	0,144524545142465	NA	NA	0	0	0	0	0	0	NA	NA	NA	NA	NA
2734	0,224650949874113	0,464852872489491	0,114949519523172	0,165457184325109	0,0291368884002199	0,338018146237324	0	0,105732921386886	NA	NA	0,0970789310130516	0	0,472074468085106	0	0,175692695214106	0	NA	NA	NA	NA	NA
2762	0,217326619363699	0,376926669780476	0,19304220897701	0,640189998680565	0,0662451896646509	0,299057107276285	0	0,148644009612084	NA	NA	0,0948415164698571	0	0	0	0	0	0	NA	NA	NA	NA
2768	0,0114442664225223	0,0241709481550677	0	0	0	0	0	0,102757752603273	NA	NA	0,0069608452454941	0	0	0	0,374055415617128	0	0	NA	NA	NA	NA
2794	0,177386129549096	0,136151331153667	0,228561002311154	0,0647842723314421	0	0,292118840064046	0	0,569287103787619	NA	NA	0,19030453697949	0	0	0,455933127385063	0	0,871053909664886	NA	NA	NA	NA	NA
2820	0,337720302128634	0,25922466137319	0,0655638000243279	0,543739279588336	0,0944200109950522	0	0	0,510699164664149	NA	NA	0,277688004972032	0,0557377049180328	0	0,725422496819916	NA	0	NA	NA	NA	NA	NA
283078	0,51052872510872	0,468822979915927	0,813404695292543	0,493468795355588	0,499725123694338	0	0,142355779776267	0,972994621810276	NA	NA	0,243629583592293	0	0,699658054711246	NA	0	0	NA	NA	NA	NA	NA
283464	0,578850995651179	0,700373657169547	0,685926286339861	0,477371684918855	0,155167674546454	0,370040917986123	0	0,672388145096693	NA	NA	0,589558732131759	0	0,901975683890577	NA	NA	0,631374453618261	NA	NA	NA	NA	NA
283578	0,713550011444266	0,590028024287716	0,692616470015813	0,630822008180499	0,88565145684442	0,172211350293542	0,825180960737004	0,873326467559217	NA	NA	0,939962709757613	0,285870413739266	0,933510638297872	0	0	0	NA	NA	NA	NA	NA
284071	0,727626459143969	0,341662774404484	0,849288407736285	0,478031402559704	0,979109400769654	0,9919943070628	0,88791401623163	0,842544913605676	NA	NA	0,83977625854568	0,804996096799375	0,384118541033435	0,865891332000727	0,228589420654912	0,919864011656144	NA	NA	NA	NA	NA
284114	0,809910734721904	0,60450723960766	0,699306653691765	0,632273386990368	0,275013743815283	0,869418252979897	0,735248958104848	0,736811992218789	NA	NA	0,632815413300186	0,69352068696331	0,934650455927052	0	0	0	NA	NA	NA	NA	NA
284339	0,208285648889906	0,125992526856609	0,333414426468799	0,337907375643225	0,233095107201759	0,0320227717487991	0,34415441982891	0,651561963611397	NA	NA	0,0476072094468614	0,0419984387197502	0	0,268217335998546	0	0	NA	NA	NA	NA	NA
284361	0,735179674982834	0,27732368052312	0,468921055832624	0,456920438052514	0,0630841121495327	0	0,905242377714411	0,680054926192928	NA	NA	0,552517091361094	0,14847775175644	0	0,755224423041977	NA	0	NA	NA	NA	NA	NA
284723	0,621194781414511	0,296707146193368	0,600413574990877	0,222456788494524	0,50109950522265	0,687244262586728	0,323974555823646	0,413891749628104	NA	NA	0,637414543194531	0,242154566744731	0,369300911854103	0	0,84823677581864	0,591792132102963	NA	NA	NA	NA	NA
285148	0,867933165484092	0,523120037365717	0,668166889672789	0	0,483644859813084	0,918519836328056	0	0,228744707632452	NA	NA	0,389061528899938	0,727868852459016	NA	0,504270397964746	0	0	NA	NA	NA	NA	NA
285237	0,892996108949416	0,962167211583372	0,99440457365284	0,786383427892862	0,992853216052776	0,512364347980786	0	0,8479231033299	NA	NA	0,596022374145432	0,372833723653396	0,868541033434651	NA	NA	0,648130160271977	0	NA	NA	NA	NA
285598	0,486266880292973	0,530709948622139	0,171755260917163	0	0	0	0	0,103444330014876	NA	NA	0,305158483530143	0,138485558157689	0,18693009118541	0,687806650917681	0	0,117047110247693	NA	NA	NA	NA	NA
285671	0,819295033188373	0,935310602522186	0,904877752098285	0,88402163873862	0,663413963716328	0,996619818537627	0,539372669445054	0,781096235267193	NA	NA	0,576507147296457	0,605152224824356	0,863411854103343	0,955297110666909	0,329345088161209	0,46551724137931	NA	NA	NA	NA	NA
285704	0,485809109636072	0,333255488089678	0,0161780805254835	0,809341601794432	0,731720725673447	0,505781889343533	0,361263434963808	0,498912919098295	NA	NA	0,863269111249223	0,575956284153005	0,61322188449848	0,509358531709976	NA	0,343613404565323	NA	NA	NA	NA	NA
286097	0,54119935912108	0,161256422232602	0,376474881401289	0,843514975590447	0,785596481583288	0,0951787938089308	0,0796227242816407	0,700652248541023	NA	NA	0,331510254816656	0,744886807181889	0,421542553191489	0,516445575140832	0,874685138539043	NA	0	NA	NA	NA	NA
2863	0,371252002746624	0,50408687529192	0,50273689332198	0,620398469455073	0,666987355689939	0,475004447607187	0,759815749067778	0,320631651218675	NA	NA	0,413424487259167	0,413739266198283	0,584536474164134	0,642195166272942	0,432619647355164	0,177270519669743	0,290909090909091	NA	NA	NA	NA
2873	0,0296406500343328	0,0934142923867352	0,393504439849167	0,0191318115846418	0,615585486531061	0	0	0,0929168097036274	NA	NA	0,119577377252952	0,176893052302888	0	0	0,641687657430731	0	NA	NA	NA	NA	NA
28973	0,958457312886244	0,792153199439514	0,963143169930665	0,967146061485684	0,28133589884552	NA	NA	0,682343517564939	NA	NA	0,786824114356743	0,636533957845433	0,76120820668693	0,827912047973832	0	NA	NA	NA	NA	NA	NA
29066	0,782673380636301	0,453409621672116	0,16251064347403	0,200686106346484	0	0,76908023483366	0,830664619434086	0,324979974825495	NA	NA	0,377128651336234	0,383138173302108	0,0723784194528875	0,0283481737234236	0	0	NA	NA	NA	NA	NA
29070	0,686427100022889	0,753152732368052	0,867169444106556	0,849188547301755	0,875343595382078	0,482476427681907	NA	0,712209634969676	NA	NA	0,857924176507147	0,909914129586261	0,945668693009118	0,85444303107396	0,308564231738035	0,613890237979602	NA	NA	NA	NA	NA
29080	0,743877317463951	0,904483886034563	0,941004743948425	0,739807362448872	0,894447498625618	0,833837395481231	0,734590919061198	0,996795972079185	NA	NA	0,765568676196395	0,788290398126464	0,794642857142857	0,312920225331637	NA	NA	NA	NA	NA	NA	NA
29090	0,953078507667658	0,94570294255021	0,830312614037222	0,532656023222061	0,949697636063771	0	0	0,949307701109967	NA	NA	0,916842759477937	0,620608899297424	0,882978723404255	NA	NA	NA	NA	NA	NA	NA	NA
29099	0,732547493705653	0,464269033162074	0,496654908162024	0,218234595593086	0,746838922484882	0,760185020458993	0,747093660890546	0,438722966014418	NA	NA	0,369297700435053	0,68696330991413	0	0,596765400690532	NA	NA	NA	NA	NA	NA	NA
29106	0,535248340581369	0,41394208313872	0,712200462230872	0,46404538857369	0,344557449147883	0	0,594647949111647	0,129305412518595	NA	NA	0,311870727159727	0,123185011709602	0,850303951367781	0,0528802471379248	0	0	0	NA	NA	NA	NA
29117	0,694438086518654	0,409738439981317	0,253618781170174	0,51088534107402	0,370120945574491	0,958192492439068	0,547488484316736	0,422931685547546	NA	NA	0,425481665630827	0,755815768930523	0,724164133738602	0,417953843358168	0	0	NA	NA	NA	NA	NA
29127	0,77168688487068	0,274170948155068	0,610144751246807	0,125082464705106	0,552913688840022	0,919943070628002	0,901294143452511	0,977800663691498	NA	NA	0,36283405842138	0,602185792349727	0	0,883518081046702	0,961586901763224	0,384167071393881	0	NA	NA	NA	NA
2958	0	NA	0,79442890159348	NA	0,703408466190214	NA	NA	0	NA	NA	0	NA	NA	NA	0	0	NA	NA	NA	NA	NA
2962	0,142137788967727	0,25478748248482	0,191217613429023	0,0354928090777147	0,0431555799890049	0	0,0254441763544637	0,135141320517222	NA	NA	0,0443753884400249	0,0405932864949258	0,00892857142857143	0,11575504270398	0	0,0106847984458475	NA	NA	NA	NA	NA
2965	0,184023804074159	0,217655301261093	0,0726189028098772	0,207943000395831	0,488042880703683	0,901085216153709	0,374424215836806	0,69138345348438	NA	NA	0,188067122436296	0	0,414323708206687	0	0	NA	NA	NA	NA	NA	NA
2971	0,634012359807736	0,650747314339094	0,778250821067997	0,754321150547566	0,991616272677295	NA	0,783505154639175	0,953656024716787	NA	NA	0,944313238036047	0,818735362997658	0,770326747720365	0,460657823005633	0	0	NA	NA	NA	NA	NA
29781	0,798352025635157	0,647477814105558	0,545918987957669	0,808154110040903	0,712341946124244	0,445294431595801	0,71419170870805	0,472250829614372	NA	NA	0,59502796768179	0,0529274004683841	0,935410334346505	0,241504633836089	0,17191435768262	0,154929577464789	NA	NA	NA	NA	NA
2980	0,957999542229343	0,962984586641756	0,838097555041966	0,342789286185513	0,637713029136888	0,697028998398861	NA	0,8260670557272	NA	NA	0,957240522063393	0,542701014832162	0	0,737052516809013	NA	0,667071393880524	NA	NA	NA	NA	NA
29855	0,711947814145113	0,635333956095283	0,678506264444715	0,760918326956063	0,72649807586586	0,128091086995197	0,4257512612415	0,474653850554983	NA	NA	0,721939092604102	0,478064012490242	0,337006079027356	0,379065964019626	0,887909319899244	0,105633802816901	NA	NA	NA	NA	NA
29903	0,25131609063859	0,0851237739374124	0,242063009366257	0,189338962923869	0,352391423859263	0,456502401707881	0	0,116947019109738	NA	NA	0,152268489745183	0,137080405932865	0,47226443768997	0,147555878611666	NA	0,670228266148616	NA	NA	NA	NA	NA
29926	0,083085374227512	0,243694535263895	0,0515752341564287	0	0,815283122594832	0,254225226827967	NA	0,509554868978144	NA	NA	0,094344313238036	0,26463700234192	0,354103343465046	0,131564601126658	0	NA	NA	NA	NA	NA	NA
29927	0	0	0	0	0	0	0	0,172674219018194	NA	NA	0	0	0,568958966565349	0	0	0	NA	NA	NA	NA	NA
29940	0,357404440375372	0,183325548808968	0,387422454689211	0,327351893389629	0,51676745464541	0,264899484077566	0,591796446589164	0,855017736583133	NA	NA	0,116967060285892	0,999375487900078	0,16508358662614	0,511539160457932	0	0,690140845070423	0	NA	NA	NA	NA
29941	0,523804074158846	0,605558150397011	0,231358715484734	0,265734265734266	0,285321605277625	0,292296744351539	0	0,878590227714842	NA	NA	0,431448104412679	0,399375487900078	0,405395136778116	0,230783209158641	0	0,585721223895095	NA	NA	NA	NA	NA
29959	0,268139162279698	0,0329285380663241	0,173944775574748	0	0,437740516767455	0	NA	0,109280238013503	NA	NA	0	0,0627634660421546	0	0	0	0	NA	NA	NA	NA	NA
29966	0,318379491874571	0,247898178421298	0,288772655394721	0,324317192241721	0,7521990104453	0	NA	0,346035015447992	NA	NA	0,372529521441889	0	0,780965045592705	0	0	0,618746964545896	NA	NA	NA	NA	NA
29967	0,275120164797437	0,428888369920598	0,475854518914974	0,306372872410608	0,25673446948873	0,293542074363992	0	0,601785101270168	NA	NA	0,262523306401492	0,217798594847775	0,339475683890578	0,170089042340542	0,33816120906801	0,834385624089364	NA	NA	NA	NA	NA
3028	0,68997482261387	0,244511910322279	0,360053521469408	0,305449267713419	0,135376580538758	0	NA	0,942441926993935	NA	NA	0,58036047234307	0,534738485558158	0,806231003039514	0,945484281301109	0,920025188916877	0	NA	NA	NA	NA	NA
3034	0,272030212863355	0,33605791686128	0,151927989295706	0,367462725953292	0,556349642660803	0,370218822273617	0,252467646413687	0,892665064652706	NA	NA	0,364201367308888	0,437158469945355	0,450227963525836	0,276031255678721	0,278337531486146	0,819572608062166	0,309090909090909	NA	NA	NA	NA
3061	0,277866788738842	0,208197104156936	0,875197664517699	0,620530412983243	0,292880703683343	0	NA	0,724568028378533	NA	NA	0,425978868862648	0	0	0,469925495184445	0	0	0,341818181818182	NA	NA	NA	NA
30820	0	0,306865950490425	0,248753193042209	0	0	0,412382138409536	0	0,600755235152764	NA	NA	0,2863890615289	0	0	0	NA	0	NA	NA	NA	NA	NA
30845	0,0464637216754406	0,143157403082672	0,0296800875805863	0,0719092228526191	0	0	0	0,0972651333104474	NA	NA	0,0297078931013052	0	0	0	NA	NA	0	NA	NA	NA	NA
3104	0,383726253147173	0,402732368052312	0,394964116287556	0,264546773980736	0,252473886750962	0,484611279131827	0	0,107106076210093	NA	NA	0,227843380981976	0	0,053951367781155	0,408504452117027	0	0,0696940262263235	NA	NA	NA	NA	NA
3148	0,194438086518654	0,0283745913124708	0,134168592628634	0	0	0	NA	0,0381050463439753	NA	NA	0,0406463642013673	0	0,725493920972644	0	0	0	NA	NA	NA	NA	NA
3156	0,285191119249256	0,376809901914993	0,102055710984065	0,412323525531073	0,108438702583837	0,146771037181996	0,357753893397675	0,379906167753748	NA	NA	0,339838408949658	0,951131928181108	0,560220364741641	0	0	0,344099077221952	NA	NA	NA	NA	NA
3158	0,492790112153811	0,658687529191966	0,532295341199367	0,564454413511017	0,34304562946674	0,835794342643658	0,381223952621189	0,462066598008926	NA	NA	0,529894344313238	0,623731459797034	0,924012158054711	0	NA	0,366197183098592	NA	NA	NA	NA	NA
3164	0,396200503547723	0,184960298925736	0,52219924583384	0,390948673967542	0,204920285871358	0,12133072407045	0,505593331871024	0,280581302208491	NA	NA	0,244996892479801	0,00156128024980484	0	0,212429583863347	0	0,569936862554638	0	NA	NA	NA	NA
3171	0,613298237582971	0,270667912190565	0,367230263958156	0,165721071381449	0,225536008796042	0,296744351538872	0	0,320517221650074	NA	NA	0,474331883157241	0,104137392661983	0,190159574468085	0	0,222921914357683	0	NA	NA	NA	NA	NA
317719	0,00217441062027924	0,0593180756655768	0,118233791509549	0	0,251649257833975	0,23679060665362	0,60342180302698	0,605217988328184	NA	NA	0,117464263517713	0	0,51709726443769	0	0,390428211586902	0	NA	NA	NA	NA	NA
317	0,587663080796521	0,5232368052312	0,903053156550298	0,647842723314421	0,861874656404618	0,179149617505782	0,594428602763764	0,786817713697219	NA	NA	0,589310130515848	0,863856362217018	0,847644376899696	0,523169180447029	0,424433249370277	0,67969888295289	NA	NA	NA	NA	NA
3231	0,367933165484092	0,505838393274171	0,292178567084296	0,772133526850508	0,361324903793293	0,940935776552215	NA	0,626730747225083	NA	NA	0,5455562461156	0,573145979703357	0,647036474164134	0,605487915682355	0	0,267362797474502	NA	NA	NA	NA	NA
3309	0,139162279697871	0,00408687529191966	0,0755382556866561	0	0,579301814183617	0	0	0,380135026890949	NA	NA	0	0,0961748633879781	0	0	NA	0	NA	NA	NA	NA	NA
333929	0,853170061799039	0,721041569360112	0,642622552000973	0,705897875709196	0,342083562396921	0,62053015477673	0,789427506032025	0,674905595605905	NA	NA	0,802734617775016	0,837782982045277	0,529255319148936	0,606941668180992	0	0,93977659057795	NA	NA	NA	NA	NA
337867	0,563172350652323	0,508640822045773	0,37221749178932	0,425649821876237	0,9978009895547	NA	NA	0,996452683373384	NA	NA	0,619018023617154	0,775800156128025	0	0,376158459022351	0	0	NA	NA	NA	NA	NA
338322	0,971618219272145	0,985053713218122	0,975550419656976	0,842327483836918	0,744639912039582	0,99786514855008	0,749506470717263	0,620093832246252	NA	NA	0,961839651957738	0,636377829820453	0,717895136778115	0,743957841177539	0,416876574307305	0,515541525012142	NA	NA	NA	NA	NA
338557	0,487869077592126	0,470574497898178	0,413453351173823	0,559968333553239	0,550989554700385	0	NA	0,198420871953313	NA	NA	0,483281541330019	0,850273224043716	0,419262917933131	NA	0	NA	NA	NA	NA	NA	NA
339834	0,99736781872282	0,937062120504437	0,873737988079309	0,947090645203853	0,987218251786696	0,817114392456858	0,795788550120641	0,616432086051036	NA	NA	0,939838408949658	0,979547228727557	0,563259878419453	0,983827003452662	NA	0,843370568237008	NA	NA	NA	NA	NA
33	0,437170977340352	0,34528257823447	0,951952317236346	0,841931653252408	0,515805387575591	0,430528375733855	0,604299188418513	0,303924934202998	NA	NA	0,412927284027346	0,974863387978142	0,651975683890577	0,451390150826822	NA	0	NA	NA	NA	NA	NA
340554	0,689288166628519	0,729448855674918	0,339739691035154	0,16176276553635	0,414101154480484	NA	0	0,366861196933288	NA	NA	0,596146674953387	0,446213895394223	0,640387537993921	0,409776485553335	0	0,671199611461875	NA	NA	NA	NA	NA
341405	0,850652323186084	0,758173750583839	0,68616956574626	0,677266130096319	0,992578339747114	0,723003024372887	0,508006141697741	0,477171301064195	NA	NA	0,700186451211933	0,732084309133489	0,372530395136778	0,234054152280574	0,668765743073048	0,696940262263235	NA	NA	NA	NA	NA
3422	0,749942778667887	0,650046707146193	0,875076024814499	0,380129304657607	0,959730621220451	0	0,499670980478175	0,6957317770912	NA	NA	0,150279676817899	NA	0,720174772036474	0,830274395784118	0	0,926663428848956	NA	NA	NA	NA	NA
343702	0,364499885557336	0,328935077066791	0,42367108624255	0,456392663939834	0,601017042330951	0,702544031311155	0	0,280810161345692	NA	NA	0,419266625233064	0,111631537861046	0,429711246200608	0,032164274032346	0	0,452404079650316	NA	NA	NA	NA	NA
344658	0,978713664454108	0,917328351237739	0,707699793212505	0,815806834674759	0,999450247388675	0,633517167763743	0,871024347444615	0,775260327268566	NA	NA	0,992541951522685	0,851366120218579	0,363411854103343	0,870616027621298	0,3727959697733	0,968431277319087	NA	NA	NA	NA	NA
344892	0,611352712291142	0,44056515646894	0,518671694441066	0,314157540572635	0,703683342495877	0,265789005515033	NA	0,116832589541137	NA	NA	0,0773151025481666	NA	0	0,644739233145557	0,314231738035264	0,308644973288004	0,0181818181818182	NA	NA	NA	NA
347516	0,968528267338064	0,847150864082205	0,983943559177716	0,965166908563135	0,968664101154481	0	0,904145645974994	0,226227257123241	NA	NA	0,87669359850839	0,493052302888368	0,783814589665654	0,946574595675086	0	NA	NA	NA	NA	NA	NA
3475	0,379949645227741	0,347501167678655	0,159226371487654	0,217310990895897	0,976772952171523	0,13840953566981	0	0,31296487012244	NA	NA	0,102050963331262	0,870413739266198	0	0	0	0,617289946576008	NA	NA	NA	NA	NA
3486	0,672350652323186	0,303362914525922	0,824352268580465	0,522760258609315	0,740654205607477	0,819960861056751	0	0,415379334019911	NA	NA	0,69894344313238	0,754410616705699	0	0,224423041977103	0	0	NA	NA	NA	NA	NA
348793	0,684023804074159	0,687178888369921	0,498236224303613	0,455205172186304	0,228834524463991	0,522860700942893	0	0,469275660830759	NA	NA	0,991920447482909	0,735831381733021	0	0	NA	NA	NA	NA	NA	NA	NA
3490	0,826161593041886	0,807333021952359	0,597737501520496	0,286845230241457	0,782023089609676	0,399750933997509	0	0,193157111797689	NA	NA	0,734120571783717	0	0	0,49754679265855	0	0	NA	NA	NA	NA	NA
349565	0,689173723964294	0,673750583839327	0,973360904999392	0,538461538461538	0,26456844420011	0,850382494218111	0,549681947795569	0,150818171415494	NA	NA	0,953014294592915	0	0	0,852807559512993	NA	0,144244779018941	NA	NA	NA	NA	NA
353189	0,672579537651637	0,627160205511443	0,875440943924097	0,977965430795619	0,882765255634964	0,663227183775129	0,0789646852379908	0,814280810161346	NA	NA	0,772902423865755	0,59344262295082	0,68161094224924	0,71869889151372	NA	0,349441476444876	0	NA	NA	NA	NA
353	0,621423666742962	0,523937412424101	0,699185013988566	0,878084179970972	0,51236943375481	0,149973314356876	0	0,806728458633711	NA	NA	0,68377874456184	0,379391100702576	0,573328267477204	0,990732327821188	0	0	NA	NA	NA	NA	NA
3553	0,952391851682307	0,942083138720224	0,587154847342172	0,81461934292123	0,812946673996702	0,87386586016723	0,588944944066681	0,384025632223366	NA	NA	0,855313859540087	0,789695550351288	0,476633738601824	0,744502998364528	NA	0,591549295774648	NA	NA	NA	NA	NA
3554	0,869993133440147	0,960182157870154	0,721931638486802	0,891806306900647	0,684442001099505	0,271837751289806	0,914016231629743	0,333333333333333	NA	NA	0,932504661280298	0,847150663544106	0,991071428571429	0,140105397056151	0	0,600291403593978	NA	NA	NA	NA	NA
3559	0,952620737010758	0,927720691265764	0,839435591777156	0,749967014117958	0,65475536008796	0,555417185554172	0,907435841193244	0,791967044284243	NA	NA	0,934244872591672	0,927868852459016	NA	0,863892422315101	0	0,787032540067994	0	NA	NA	NA	NA
3568	0,970931563286793	0,771368519383466	0,996715728013624	0,864362053041298	0,634002199010445	0,671766589574809	0,929589822329458	0,561734752259984	NA	NA	0,965941578620261	0,57423887587822	0,966565349544073	0,915500636016718	0,272670025188917	0,518941233608548	NA	NA	NA	NA	NA
3607	0,276264591439689	0,457146193367585	0,529254348619389	0,352948937854598	0	0,268635474114926	0	0,435290078956402	NA	NA	0,381106277190802	0,0326307572209212	0	0,0619662002544067	0	0	NA	NA	NA	NA	NA
3613	0,451819638361181	0,737389070527791	0,0469529254348619	0,0414302678453622	0,20849367784497	0	0	0,703627417324637	NA	NA	0,351274083281541	0	0	0	0	0,278290432248664	NA	NA	NA	NA	NA
3614	0,0373083085374228	0,0826716487622606	0,025422697968617	0,0659717640849716	0,166162726772952	NA	0	0,289735667696533	NA	NA	0,223865755127408	0,0741608118657299	0,0579407294832827	0	NA	0,270276833414279	NA	NA	NA	NA	NA
3623	0,835774776836805	0,748949089210649	0,723269675221992	0,802216651273255	0,803738317757009	0,976338729763387	0,553630182057469	0,774917038562765	NA	NA	0,934617775015538	0,562217017954723	0,816299392097264	0,825367981101218	NA	NA	NA	NA	NA	NA	NA
3624	0,2949187457084	0,0191499299392807	0,544580951222479	0,579232088666051	0,10981308411215	0	0	0,267765190525232	NA	NA	0,266998135487881	0	0	0	0	0	NA	NA	NA	NA	NA
3662	0,602655069810025	0,335123773937412	0,0947573287921177	0,239213616572107	0,541368884002199	0	0	0,103787618720677	NA	NA	0,128154133001865	0,378454332552693	0,1875	0,0225331637288752	NA	NA	NA	NA	NA	NA	NA
3663	0,58480201419089	0,757589911256422	0,418805498114585	0,502572898799314	0,0797141286421111	0,474470734744707	0	0,188236640347866	NA	NA	0,65183343691734	0,648087431693989	0,300151975683891	0,0966745411593676	0,864609571788413	NA	NA	NA	NA	NA	NA
3695	0,62554360265507	0,571812237272303	0,484977496654908	0,72067555086423	0,435953820780649	0,334637964774951	0,188637859179645	0,268566197505435	NA	NA	0,616034804226227	0,565964090554254	0,265387537993921	0,437942940214428	0	0,090577950461389	0	NA	NA	NA	NA
3712	0,552529182879377	0,307216254086875	0,374163727040506	0,680432774772397	0,669048927982408	0	NA	0,804554296830301	NA	NA	0,146053449347421	NA	0,110182370820669	0	0,294710327455919	0	NA	NA	NA	NA	NA
3720	0,63321126115816	0,293320878094348	0,431820946356891	0	0,415063221550302	0	0,0269796007896469	0,270969218446046	NA	NA	0,218520820385332	0,254176424668228	0,139247720364742	0,0234417590405234	0	0,539825157843613	NA	NA	NA	NA	NA
373	0,022545204852369	0,106258757589911	0,0701861087458947	0	0	0	0	0,370065224854102	NA	NA	0,380484773151025	0	0	0	0	0	NA	NA	NA	NA	NA
375287	0,978599221789883	0,976996730499766	0,952925434861939	0,967937722654704	0,992028587135789	0,134851449919943	0,613950427725378	0,997940267765191	NA	NA	0,969049098819142	0,956908665105386	NA	0,936761766309286	NA	0,328314715881496	NA	NA	NA	NA	NA
3758	0,36919203479057	0,254670714619337	0,723391314925192	0,90790341733738	0,487218251786696	0	0,979600789646852	0,503261242705115	NA	NA	0,676817899316346	0	0	0	NA	0,659300631374454	NA	NA	NA	NA	NA
383	0,538910505836576	0,5	0,361999756720594	0,644939965694683	0,211242440901594	0,838462906956058	0,665716165825839	0,359766563680055	NA	NA	0,691733996270976	0,763622170179547	0,569338905775076	0,449936398328185	NA	0	NA	NA	NA	NA	NA
387032	0,948615243762875	0,788766931340495	0,878725215910473	0,784140387913973	0,746151731720726	0	0,876069313445931	0,79128046687264	NA	NA	0,89608452454941	0,854332552693208	0,549392097264438	0,873523532618572	0	0,461146187469645	NA	NA	NA	NA	NA
3872	0,221446555275807	0,120154133582438	0,2083688115801	0,00725689404934688	0,0582737768004398	0	0	0,210550406224969	NA	NA	0,0861404599129894	0,0718188914910226	0,0545212765957447	0	0,0239294710327456	0,0762506070908208	NA	NA	NA	NA	NA
3888	0,442893110551614	0,340028024287716	0,26529619267729	0,148832299775696	0	0,694360434086462	0,402939241061636	0,529923332189038	NA	NA	0,522560596643878	0,0298204527712724	0,486322188449848	0,218789751044885	0,66624685138539	0,065808644973288	NA	NA	NA	NA	NA
388939	0,975509269855802	0,961233068659505	0,916433523902202	0,910674231428948	0,903380978559648	0,913716420565736	0,749067778021496	0,629248197734295	NA	NA	0,905779987569919	0,86463700234192	0,791603343465046	0,772124295838634	0,863979848866499	0,944147644487615	0	NA	NA	NA	NA
389207	0,300755321583886	0,118285847734703	0,4860722539837	0,214936007388838	0,442688290269379	NA	NA	0,998512415608193	NA	NA	0,725419515226849	0,868540202966433	0,512537993920973	0	0	0,690869354055367	NA	NA	NA	NA	NA
390792	0,891851682307164	0,916043904717422	0,887361634837611	0,861987069534239	0,744502473886751	0,961216865326454	0,956130730423338	0,83052980890262	NA	NA	0,803356121814792	0,858391881342701	0,887348024316109	0,866981646374705	0	0,221709567751336	NA	NA	NA	NA	NA
392255	0,42572671091783	0,432274638019617	0,441308843206423	0,263887056339887	0,43499175371083	0,315424301725672	0,464575564816846	0,166952740588168	NA	NA	0,309136109384711	0	0	0,24604761039433	NA	0	NA	NA	NA	NA	NA
3957	0,844129091325246	0,910322279308734	0,806106313100596	0,622509565905792	0,812534359538208	0,573563422878491	NA	0,697448220620208	NA	NA	0,987072715972654	0,942701014832162	0,0108282674772036	0,390332545884063	NA	0	NA	NA	NA	NA	NA
3973	0,653925383382925	0,553129378794956	0,859019583992215	0,670932840744161	0,457256734469489	NA	0,418293485413468	0,894267078613114	NA	NA	0,690366687383468	0,964246682279469	0,923252279635258	0,861893512629475	0,90176322418136	0,243807673627975	NA	NA	NA	NA	NA
3982	0,122224765392538	0,359761793554414	0,709889307870089	0,0989576461274574	0,451346893897746	0	0,51458653213424	0,205515505206545	NA	NA	0,326413921690491	0,884933645589383	0,610562310030395	0,905324368526258	NA	NA	NA	NA	NA	NA	NA
399665	0,0634012359807736	0,334539934609995	0,214937355552852	0,270748119804724	0	0	0,214740074577758	0,106648357935691	NA	NA	0,133001864512119	0	0	0	0	0	0	NA	NA	NA	NA
3998	0,47196154726482	0,4767631947688	0,615983457000365	0,654439899722919	0,328752061572292	0,236078989503647	0,364114937486291	0,683030094976542	NA	NA	0,767060285891858	0,35800156128025	NA	NA	0	0,161971830985915	NA	NA	NA	NA	NA
400	0,0223163195239185	0,0343297524521252	0	0,619606808286054	0	NA	NA	0,161917839569745	NA	NA	0	0,633723653395785	0	0	0	0	NA	NA	NA	NA	NA
404037	0,214694438086519	0,285730966837926	0,0673883955723148	0,215859612086027	0,25783397471138	0,239637075253514	0	0,0685433115917153	NA	NA	0,130018645121193	0,198594847775176	0	0,141195711430129	0,600755667506297	0	NA	NA	NA	NA	NA
404636	0,574387731746395	0,901214385801028	0,199854032356161	0,991951444781633	0,498763056624519	0,255648461127913	0	0,970248312163863	NA	NA	0,438533250466128	0	0,917173252279635	0	0	NA	NA	NA	NA	NA	NA
4089	0,0465781643396658	0,145959831854274	0	0	0	0	0,689844264093003	0,2391577983751	NA	NA	0,523430702299565	0	0	0	NA	0	NA	NA	NA	NA	NA
4121	0,571984435797665	0,478047641289117	0,267120788225277	0,787175089061881	0,453271028037383	0,313823163138232	0,640271989471375	0,196933287561506	NA	NA	0,533623368551896	0,759875097580016	0,162424012158055	0	0	NA	NA	NA	NA	NA	NA
4209	0,397573815518425	0,33197104156936	0,309208125532174	0,508114526982452	0,234881803188565	0	NA	0,0827325780981806	NA	NA	0,0761963952765693	0,187665886026542	0	0,342540432491368	0	0	NA	NA	NA	NA	NA
4215	0,232318608377203	0,338743577767398	0,302882860965819	0	0,192275975810885	0	0	0,611511614601213	NA	NA	0,432939714108142	0	0	0	0	0	NA	NA	NA	NA	NA
4222	0,796864271000229	0,431924334423167	0,895998053764749	0,681092492413247	NA	0,805728518057285	NA	0,425792424762559	NA	NA	0,7727781230578	0	0	0,607305106305651	NA	NA	NA	NA	NA	NA	NA
4234	0,398146028839551	0,54028491359178	0,595547986862912	0	0,63345244639912	0	0,269796007896469	0,290651104245337	NA	NA	0,981852082038533	0,893208430913349	0,396656534954407	0	NA	NA	NA	NA	NA	NA	NA
4249	0,180933852140078	0,156702475478748	0,0311397640189758	0,0770550204512469	0,50453545904343	0,351005159224337	0	0,48254949078842	NA	NA	0,0142945929148539	0,508977361436378	0	0	0	0	NA	NA	NA	NA	NA
4284	0,243190661478599	0,171999065857076	0	0,760522496371553	0,832462891698736	0	NA	0,978029522828699	NA	NA	0,926662523306402	0,672755659640906	0,163753799392097	0,877157913865165	NA	0	NA	NA	NA	NA	NA
4296	0,199702449073014	0,259107893507707	0,242427928475855	0,257421823459559	0,433205057724024	0	0,0688747532353586	0,707975740931457	NA	NA	0,128029832193909	0,607650273224044	0,167743161094225	0	0,25	0,805002428363283	NA	NA	NA	NA	NA
4311	0,352826733806363	0,44570294255021	0,310424522564165	0,0200554162818314	0,402006597031336	0,0942892723714642	0	0,477857878475798	NA	NA	0,378371659415786	NA	0,576177811550152	0	0	0,228266148615833	NA	NA	NA	NA	NA
431707	0,227626459143969	0,232484820177487	0,2638365162389	0,417205436073361	0	0	0	0,515848495251173	NA	NA	0,166438781852082	0,834035909445745	0	0	0	0,19256920835357	NA	NA	NA	NA	NA
4324	0,45136186770428	0,245796356842597	0,418440579004987	0,30254651009368	0,0037108301264431	0	0,170651458653213	0,218560476027005	NA	NA	0,428589185829708	0,191725214676034	0,20991641337386	0	0,247481108312343	0,0189412336085478	NA	NA	NA	NA	NA
4329	0,273174639505608	0,607076132648295	0,356525970076633	0,643224699828473	0,202996151731721	0	0	0,831788534157226	NA	NA	0,537600994406464	0,347697111631538	0,531534954407295	NA	0,625944584382871	NA	NA	NA	NA	NA	NA
4335	0,426871137560082	0,186011209715086	0,444228196083202	0,588863966222457	0,728559648158329	0,0631560220601317	0,771002412809827	0,244192699393523	NA	NA	0,268365444375388	0	0,0455927051671733	0,420316191168454	0	0,761777561923264	0	NA	NA	NA	NA
439	0	0,022302662307333	0	0	0	NA	0	0,0395926307357821	NA	NA	0,0597886886264761	0	0	0	0	0	NA	NA	NA	NA	NA
441024	0,455710688944839	0,287949556282111	0,520374650285853	0,636495579891806	0,687877954920286	0,896281800391389	NA	0,153793340199107	NA	NA	0,0770665009322561	0,681654957064793	0	0,129020534254043	NA	0,659786304031083	0	NA	NA	NA	NA
4485	0,757610437170977	0,549976646426903	0,721323439970807	0,705370101596517	0,347993402968664	0,454545454545455	0,57490677780215	0,354159514818629	NA	NA	0,32094468614046	0,397970335675254	0,587006079027356	0,413047428675268	0	0,284118504128218	0	NA	NA	NA	NA
4488	0,450217441062028	0,210065390004671	0,510400194623525	0,170734925451907	0	0	NA	0,572719990845635	NA	NA	0,398384089496582	0,191569086651054	0	0,506814464837361	0	0	NA	NA	NA	NA	NA
4520	0,733234149691005	0,761793554413825	0,904999391801484	0,648898271539781	0,485156679494228	0,292830457214019	0	0,468589083419156	NA	NA	0,434058421379739	0	0,824088145896657	0	0	0,748421563865954	NA	NA	NA	NA	NA
4522	0,280041199359121	0,66324147594582	0,530349105948182	0,629898403483309	0,597993402968664	0,291407222914072	0,726694450537399	0,628904909028493	NA	NA	0,296706028589186	0,410460577673692	0,630699088145897	0,922405960385244	0,152392947103275	NA	NA	NA	NA	NA	NA
4528	0,817006179903868	0,80394675385334	0,857924826663423	0,97756960021111	0,70519516217702	0,450453655933108	0,174819039262996	0,909257352099783	NA	NA	0,785208203853325	0,879937548790008	0,752279635258359	0,963292749409413	NA	NA	0,367272727272727	NA	NA	NA	NA
4543	0,229228656443122	0,573563755254554	0,531808782386571	0,508510357566961	0,762231995601979	0	0,104847554288221	0,203226913834535	NA	NA	0,561218147917961	0,161124121779859	0,410714285714286	0	0	0,823457989315202	NA	NA	NA	NA	NA
4580	0,58457312886244	0,829518916394208	0,830069334630824	0,643884417469323	0,672210005497526	0,572495997153531	0,923228778240842	0,39340885684861	NA	NA	0,839030453697949	0,717252146760343	0,998100303951368	0,7688533527167	0,763853904282116	NA	NA	NA	NA	NA	NA
4602	0,579766536964981	0,675502101821579	0,656854397275271	0,829133131019923	0,502886201209456	0,694894146948941	0,382978723404255	0,278063851699279	NA	NA	0,776009944064636	0,574863387978142	0,266717325227964	0,490823187352353	0	NA	NA	NA	NA	NA	NA
4613	0,369764248111696	0,589444184960299	0,495560150833232	0,338039319171395	0,403243540406817	0,5146771037182	NA	0,27382995766106	NA	NA	0,491236793039155	0,459484777517564	NA	0,0685080864982737	0	0	NA	NA	NA	NA	NA
4688	0,614900434882124	0,732951891639421	0,857681547257025	0,270088402163874	0,620395821880154	0,892190001779043	NA	0,995880535530381	NA	NA	0,628340584213797	0,790163934426229	0	0,587316009449391	0	0,971102476930549	0,498181818181818	NA	NA	NA	NA
468	0,731631952391852	0,361163007940215	0,557961318574383	0,449927431059507	0,325041231445849	0	0,94626014476859	0,822977457374986	NA	NA	0,909011808576756	0,609211553473849	0,099354103343465	0,466109394875522	0	0,33317144244779	NA	NA	NA	NA	NA
4704	0,765163653009842	0,91429238673517	0,918379759153388	0,879007784668162	0,571605277625069	0,868350827254937	0,325948672954595	0,930884540565282	NA	NA	0,798508390304537	0,941295862607338	0,989931610942249	0,485008177357805	0,287153652392947	0	NA	NA	NA	NA	NA
4716	0,393682764934768	0,608360579168613	0,378421116652475	0,782952896160443	0,321467839472238	0,0309553460238392	0,455363018205747	0,00961208376244422	NA	NA	0,0727159726538223	0,300234192037471	NA	0,920043612574959	0,892947103274559	0,437105390966489	NA	NA	NA	NA	NA
4744	0,548752574959945	0,497898178421298	0,95000608198516	0,526850507982583	0,626305662451897	0,784557907845579	NA	0,862226799404966	NA	NA	0,422374145431945	0,488056206088993	0,195858662613982	0,233508995093585	0,680730478589421	0,288246721709568	0	NA	NA	NA	NA
4825	0,0513847562371252	0,0706445586174685	0,00255443376718161	NA	0,0885101704233095	0,228962818003914	NA	0,0442842430484037	NA	NA	0,268116842759478	0	NA	0	0	0	NA	NA	NA	NA	NA
4942	0,285305561913481	0,17281644091546	0,36662206544216	0,713154769758543	0,398295766904893	0,415940224159402	NA	0,309531983064424	NA	NA	0,774145431945308	0,632786885245902	0,227203647416413	0,57804833727058	NA	0	NA	NA	NA	NA	NA
4968	0,72808422980087	0,837926202709015	0,887239995134412	0,994722258873202	0,933754810335349	0,771748799146059	NA	0,947247968875157	NA	NA	0,932007458048477	0	0,168693009118541	0,899872796656369	0,955919395465995	0	NA	NA	NA	NA	NA
5008	0,891393911650263	0,974427837459131	0,843814621092325	0,853674627259533	0,597443650357339	0,124888809820317	0,491116472910726	0,301521913262387	NA	NA	0,750403977625855	0,715066354410617	0,463905775075988	0,858077412320552	0,780856423173804	NA	NA	NA	NA	NA	NA
5010	0,0438315403982605	0	0	0	0	0	0,166264531695547	0,0744936491589427	NA	NA	0,184959602237415	0,32568306010929	0,931041033434651	0,650917681264765	NA	0	0	NA	NA	NA	NA
5019	0,291142137788968	0,750116767865483	0,660746867777643	0,575405726349123	0,136063771302914	0,36292474648639	0,585654748848432	0,424419269939352	NA	NA	0,657551274083282	0	NA	0	0,592569269521411	0	NA	NA	NA	NA	NA
5045	0,353055619134813	0,266230733302195	0,108989174066415	0,284998020847077	0,372319956019791	0,026507738836506	0,186444395700812	0,264675592173018	NA	NA	0,072094468614046	0,0493364558938329	0	0,651281119389424	NA	0	0	NA	NA	NA	NA
50512	0,788738841840238	0,81865950490425	0,636418927137818	0,866077318907508	0,596481583287521	0,88934353317915	0,345031805220443	0,150360453141092	NA	NA	0,707147296457427	0,504137392661983	0,305471124620061	0,956569144103216	0	0,472316658572122	NA	NA	NA	NA	NA
5058	0,0216296635385672	0,153900046707146	0	0,795487531336588	0	0	0,853915332309717	0,0886829156654079	NA	NA	0	0,891647150663544	0	0	0	0	NA	NA	NA	NA	NA
50807	0,294346532387274	0,320060719290051	0,0570490208003892	0,308879799445837	0,72196261682243	0	0	0,253347064881565	NA	NA	0,368551895587321	0,0769711163153786	0,355053191489362	0	0,237405541561713	0,0966488586692569	NA	NA	NA	NA	NA
50865	0,472304875257496	0,618285847734703	0,458946600170296	0	0	0	NA	0,953770454285387	NA	NA	0,828216283405842	0,518969555035129	0,729103343465046	0	NA	0	NA	NA	NA	NA	NA
5087	0	0	0,104731784454446	0,133131019923473	0,396096756459593	0	0	0,105275203112484	NA	NA	0	0	NA	0	NA	0	NA	NA	NA	NA	NA
50945	0,978027008468757	0,953643157403083	0,994161294246442	0,647051062145402	0,932517866959868	0,0523038605230386	0,817942531256855	0,165350726627761	NA	NA	0,682162834058421	0,971428571428571	0,903685410334346	0,865164455751408	NA	0,652986886838271	0	NA	NA	NA	NA
5095	0,55893797207599	0,723493694535264	0,640433037343389	0,37115714474205	0,304150632215503	0	0,235797323974556	0,839455315253462	NA	NA	0,465506525792418	0,913348946135831	0,900645896656535	0,870070870434309	0	0,59422049538611	NA	NA	NA	NA	NA
51004	0,628290226596475	0,782811770200841	0,273446052791631	0,193825042881647	0,743677844969764	0,970467888276107	0,913358192586093	0,775718045542968	NA	NA	0,641765071472965	0,521311475409836	0,591755319148936	0,353807014355806	NA	0,734337056823701	NA	NA	NA	NA	NA
51035	0,625314717326619	0,38183092013078	0	0,413774904340942	0,826140736668499	0	0	0,822290879963383	NA	NA	0,100435052827843	0,798594847775176	0,654065349544073	0,445938578956933	0,498740554156171	0,755706653715396	NA	NA	NA	NA	NA
51068	0,474708171206226	0,313288183092013	0,829947694927624	0,515107533975458	0,123969213853766	0	NA	0,523171987641607	NA	NA	0,154630205096333	0,30632318501171	0,275075987841945	0,802471379247683	0	0,611704711024769	NA	NA	NA	NA	NA
51069	0,78988326848249	0,807099486221392	0,702226006568544	0,853806570787703	0,688702583837273	0,620885963351717	0,750383856108796	0,882251973910058	NA	NA	0,90627719080174	0,426854020296643	NA	0,51771760857714	NA	NA	NA	NA	NA	NA	NA
51070	0,315403982604715	0,0680756655768333	0,0904999391801484	0,0629370629370629	0	0	0,472910726036411	0,00903993591944158	NA	NA	0,10366687383468	0,0373145979703357	0	0,279483917862984	0	0	NA	NA	NA	NA	NA
51094	0,380407415884642	0	0,0699428293394964	0,205304129832432	0	0	0	0,232177594690468	NA	NA	0,257675574891237	0	NA	0	0	0	NA	NA	NA	NA	NA
51109	0,655985351338979	0,222442783745913	0,376718160807688	0,570787702863175	0,455744914788345	NA	0,904803685018644	0,941755349582332	NA	NA	0,561342448725917	0,708665105386417	0,960296352583587	NA	0	0	NA	NA	NA	NA	NA
51175	0,34859235523003	0,374474544605325	0,434497019827272	0,360469718960285	0,530786146234195	0,362568937911404	NA	0,942899645268337	NA	NA	0,664636420136731	0,315378610460578	NA	0,604761039433036	0	0,192326372025255	NA	NA	NA	NA	NA
51177	0,523918516823072	0,444068192433442	0,692494830312614	0,41826098429872	0,469213853765805	0	0,579074358411932	0,545371323950109	NA	NA	0,449844623990056	0,227478532396565	0,280205167173252	0,705796838088316	0	0,294317629917436	NA	NA	NA	NA	NA
51185	0,308651865415427	0,295539467538533	0	0	0,159290819131391	0,467532467532468	0	0,105847350955487	NA	NA	0,539962709757613	0,475097580015613	0,450037993920973	0	NA	0	NA	NA	NA	NA	NA
51228	0,176699473563745	0,0148295189163942	0	0	NA	0	NA	0,225082961437235	NA	NA	NA	NA	0	0	0	0	NA	NA	NA	NA	NA
5126	0,15644312199588	0,0296590378327884	0,361634837610996	0	0,279824079164376	0	0,195876288659794	0,07174733951253	NA	NA	0,0633934120571784	0,0151444184231069	0,0526215805471125	0	0	0,21369596891695	NA	NA	NA	NA	NA
51284	0,850308995193408	0,891989724427837	0,741150711592264	0,845626072041166	0,594420010995052	0,914961750578189	0,80236894055714	0,204600068657741	NA	NA	0,881168427594779	0,82919594067135	0,588715805471125	0,5475195347992	0,205289672544081	0,501214181641574	NA	NA	NA	NA	NA
51324	0,0696955825131609	0,187295656235404	0,0722539837002798	0,125478295289616	0	0	0	0,180798718388832	NA	NA	0,109384711000621	0	0	0	0	0	NA	NA	NA	NA	NA
51343	0,0194552529182879	0	0	0	0	0,0841487279843444	NA	0,00469161231262158	NA	NA	0,00472343070229956	0,00405932864949258	0	0	0	0	0	NA	NA	NA	NA
5134	0,659647516594186	0,780126109294722	0,81255321737015	0,920174165457184	0,581500824628917	0	0	0,566083075866804	NA	NA	0,759850839030454	0,651990632318501	0,859042553191489	NA	0,189546599496222	0	NA	NA	NA	NA	NA
51364	0,467612726024262	0,467655301261093	0,527551392774602	0,487003562475261	0,752061572292468	0,928126667852695	0,607589383636762	0,977228515848495	NA	NA	0,275823492852704	0,353942232630757	0,419452887537994	0,128111938942395	NA	0	NA	NA	NA	NA	NA
51460	0,626688029297322	0,194301728164409	0,293394964116288	0,440031666446761	0,11544804837823	0,330368261875111	0,312787892081597	0,394438722966014	NA	NA	0,694965817277812	0,174863387978142	0,0965045592705167	0	NA	0,39703739679456	NA	NA	NA	NA	NA
51473	0,619249256122683	0,610695936478281	0,663544580951222	0,898403483309144	0,997526113249038	0,636719444938623	0,585874095196315	0,668497539764275	NA	NA	0,627346177750155	0,647775175644028	0,930471124620061	0,674177721242958	0,954659949622166	0	NA	NA	NA	NA	NA
5151	0,842069123369192	0,74521251751518	0,989660625228074	0,473941153186436	0,813358988455195	0,400284646859989	0	0,853987870465728	NA	NA	0,670727159726538	0,515690866510539	0,421732522796353	0,862983827003453	0	0,364983001457018	0,669090909090909	NA	NA	NA	NA
51526	0,801098649576562	0,264946286781878	0,393990998661963	0,4187887584114	0,0904343045629467	NA	0,68172844922132	0,370408513559904	NA	NA	0,796643878185208	0,872599531615925	NA	0,360530619662003	NA	0	NA	NA	NA	NA	NA
51573	0,693293659876402	0,813404950957497	0,896362972874346	0,72120332497691	0,402831225948323	NA	NA	0,595377045428539	NA	NA	0,903791174642635	0,0124902419984387	0	0	0	0,3630403108305	NA	NA	NA	NA	NA
51582	0,325017166399634	0,602872489490892	0,400559542634716	0,172054360733606	0	0	NA	0,230804439867262	NA	NA	0,293847110006215	0,83544106167057	0,698518237082067	NA	0	0	NA	NA	NA	NA	NA
51602	0,218127718013275	0,0979682391405885	0,470259092567814	0	0,210692688290269	0	NA	0,153907769767708	NA	NA	0,203604723430702	0,530835284933646	0	0	0	0,566779990286547	NA	NA	NA	NA	NA
51633	0,626115815976196	0,52697337692667	0,795280379515874	0,873861987069534	0,533260032985157	0,344422700587084	0,325509980258829	0,807758324751116	NA	NA	0,761093847110006	0,169867291178767	0	0,354533890605124	NA	0,176056338028169	NA	NA	NA	NA	NA
51634	0,848935683222705	0,904950957496497	0,591533876657341	0,725425517878348	0,0533260032985157	0,88507383027931	0,617240622943628	0,719304268222909	NA	NA	0,946302050963331	0,848555815768931	0,956496960486322	NA	0,59823677581864	0,618504128217581	NA	NA	NA	NA	NA
5163	0,384069581139849	0,533745913124708	0,287799537769128	0	0,271852666300165	0,0734744707347447	0,884404474665497	0,405996109394668	NA	NA	0,306152889993785	0,671975019516003	0,980813069908815	0,594766491004906	0	0,881010199125789	NA	NA	NA	NA	NA
51666	0,26688029297322	0,528024287716021	0,318696022381705	0,46549676738356	0,228147333699835	0	0,334503180522044	0,910058359079986	NA	NA	0,283903045369795	0,105854800936768	0	0	NA	0	NA	NA	NA	NA	NA
51729	0,319867246509499	0,112213918729566	0,108502615253619	0,164929410212429	NA	0	0	0,736354273944387	NA	NA	0,176507147296457	0	NA	NA	NA	NA	NA	NA	NA	NA	NA
51763	0,851796749828336	0,924567958897711	0,577910229899039	0,261512072832828	0,542330951072018	0,297455968688845	0,0809388023689406	0,171301064194988	NA	NA	0,87905531385954	0,594223263075722	0,599544072948328	0,315646011266582	0,493073047858942	NA	NA	NA	NA	NA	NA
51802	0,809452964065003	0,820644558617468	0,593358472205328	0,879799445837182	0,544392523364486	0,856431239992884	NA	0,525460579013617	NA	NA	0,605096333126165	0,954254488680718	0,912803951367781	0,943303652553153	0,453400503778338	0,205196697425935	NA	NA	NA	NA	NA
5188	0,744678416113527	0,833956095282578	0,792117747232697	0,834146985090381	0,739554700384827	0,242305639565914	0	0,575123011786246	NA	NA	0,561591050341827	0,696330991412959	NA	0,994548428130111	0	NA	NA	NA	NA	NA	NA
5191	0,303730830853742	0,386851938346567	0,408709402749057	0,580155693363241	0,227185266630016	0,554883472691692	0,855889449440667	0,877217072891635	NA	NA	0,416780609073959	0,745511319281811	0,769186930091185	0	NA	0,785575522098106	NA	NA	NA	NA	NA
5226	0,399290455481804	0,502568893040635	0,0603332927867656	0,112811716585301	0,463304013194063	0,385696495285536	0,290195218249616	0,287218217187321	NA	NA	0,228589185829708	0	0,277165653495441	0,781755406142104	0	0	0	NA	NA	NA	NA
5250	0,324902723735409	0,167094815506773	0,207517333657706	0,509170075207811	0,499587685541506	0,409891478384629	NA	0,801693557615288	NA	NA	0,703418272218769	0,730210772833724	0,309460486322188	0,635834999091405	0	0	NA	NA	NA	NA	NA
5251	0,328908216983291	0,233418963101355	0,473908283663788	0,406518010291595	0,560747663551402	0,655755203700409	0,636762447905242	0,252774917038563	NA	NA	0,0738346799254195	0,335206869633099	0	0,54788297292386	0	0,344341913550267	NA	NA	NA	NA	NA
526	0,0357061112382696	0,122139187295656	0,0206787495438511	0	0	0,0681373421099448	0,88593989910068	0,232406453827669	NA	NA	0	0,0690085870413739	0,0560410334346505	0	NA	0	NA	NA	NA	NA	NA
5274	0,580796520943008	0,640588510042036	0,412601873251429	0,877160575273783	0,346481583287521	0,874755381604697	0,60276376398333	0,927337223938666	NA	NA	0,510379117464264	0,413114754098361	0,655965045592705	0	0	0,852598348712967	0	NA	NA	NA	NA
5290	0,0200274662394141	0,0162307333021952	0,00243279406398248	0	0	0	0,813336257951305	0,14772857306328	NA	NA	0	0,219047619047619	0	0	NA	0	NA	NA	NA	NA	NA
5307	0,0402838178072786	0,0400513778608127	0,00206787495438511	0,402163873861987	0	0	NA	0,069344318571919	NA	NA	0,0688626476072094	0,103825136612022	0	0	NA	0	NA	NA	NA	NA	NA
5311	0,494392309452964	0,509925268566091	0,311762559299355	0,392927826890091	0,389499725123694	0,361501512186444	0,277692476420268	0,68257237670214	NA	NA	0,190180236171535	0,349258391881343	0	0,578411775395239	NA	0,188683827100534	NA	NA	NA	NA	NA
535	0,211261158159762	0,175852405418029	0	0,212297136825439	0,180043980208906	0,399039316847536	0,237552094757622	0,417667925391921	NA	NA	0,259664387818521	0	0,438639817629179	0	0	0	NA	NA	NA	NA	NA
5360	0,641908903639277	0,21310135450724	0,376109962291692	0,481461934292123	0,311297416162727	0,420743639921722	NA	0,292024259068543	NA	NA	0,739714108141703	0,207181889149102	0	0	0	0,604419621175328	0	NA	NA	NA	NA
5364	0,652552071412222	0,597267631947688	0,489478165673276	0,51062145401768	0,362286970863112	0,354029532111724	0,705198508444834	0,49570889117748	NA	NA	0,519453076444997	0,286807181889149	0,522036474164134	0,215155369798292	0,342569269521411	0,120203982515784	NA	NA	NA	NA	NA
5409	0,544975967040513	0,621321812237272	0,555285245104002	0,51207283282755	0,899257833974711	NA	0,526431234919939	0,129763130792997	NA	NA	0,441640770665009	0,375956284153005	0,741071428571429	0,102489551153916	0,215994962216625	0,336813987372511	NA	NA	NA	NA	NA
5432	NA	NA	0	0	0,251786695986806	0	0	0,551436091085937	NA	NA	NA	0	0	0	0	0	0	NA	NA	NA	NA
54360	0,426184481574731	0,89035497431107	0,787617078214329	0,58041958041958	0,924683892248488	NA	0,295240184250932	0,183773887172445	NA	NA	0,837787445618396	0,929742388758782	0,614741641337386	NA	0	0,838513841670714	NA	NA	NA	NA	NA
54363	0,612039368276494	0,412657636618403	0,61951100839314	0,189207019395699	0,34524463991204	0	0	0,859251630621353	NA	NA	0,630702299564947	0,204059328649493	0,527355623100304	0	NA	0	NA	NA	NA	NA	NA
5442	0,537193865873198	0,517865483418963	0,742002189514658	0,582926507454809	0,533534909290819	0,567692581391211	0,145426628646633	0,111225540679712	NA	NA	0,423492852703543	0,601561280249805	0,447568389057751	0,56805378884245	0,116498740554156	0,0944633317144245	0,0581818181818182	NA	NA	NA	NA
54439	0,315060654612039	0,269266697804764	0,247536796010218	0,147512864493997	0,315420560747664	0,147660558619463	0,132923886817284	0,3912346950452	NA	NA	0,285767557489124	0,0908665105386417	0	0,175540614210431	0	0,203739679456047	NA	NA	NA	NA	NA
54469	0,859578850995651	0,794021485287249	0,759031747962535	NA	0,468938977460143	0	0	0,100469161231262	NA	NA	0,182970789310131	0	0	0,463383608940578	NA	0,18795531811559	NA	NA	NA	NA	NA
54482	0,754749370565347	0,689397477814106	0,90001216397032	0,905000659717641	0,746564046179219	0,945561288027041	NA	0,476599153221192	NA	NA	0,727656929770043	0,572833723653396	0,952507598784195	0,679265854988188	0	0	NA	NA	NA	NA	NA
54492	0,309452964065003	0,36816907986922	0,12784332806228	0,0296872938382372	0	0,596335171677637	0	0,0234580615631079	NA	NA	0,0566811684275948	NA	0	0,0934035980374341	0	0,296745993200583	NA	NA	NA	NA	NA
5451	0,609178301670863	0,515763661840262	0,0957304464177107	0,373532128249109	0	0	0,920157929370476	0,261585993820803	NA	NA	0,333996270975761	0,24512099921936	0	0	0	0	NA	NA	NA	NA	NA
54541	0,190318150606546	0,264362447454461	0	0,113339490697981	0,0354590434304563	0	0	0,27600411946447	NA	NA	0,361591050341827	0,566900858704137	0	0,565328002907505	NA	0,502671199611462	NA	NA	NA	NA	NA
54585	0,471847104600595	0,452825782344699	0,662571463325629	0,265998152790606	NA	0,742750400284647	NA	0,997596979059389	NA	NA	0,586699813548788	0,940671350507416	0,658814589665654	0	0	0,709810587663914	NA	NA	NA	NA	NA
5465	0,316777294575418	0,12669313404951	0,201192069091351	0	0,157778999450247	0	0	0,390891406339398	NA	NA	0,0718458669981355	0,0849336455893833	0,0533814589665653	0	0	0	NA	NA	NA	NA	NA
54675	0,577706569008926	0,853689864549276	0,657949154604063	0	NA	NA	NA	0,935576152877904	NA	NA	0,403107520198881	NA	0	0,606214791931674	NA	NA	NA	NA	NA	NA	NA
54677	0,723506523231861	0,776156001868286	0,66524753679601	0,593745876764745	0,0659703133589885	0,628891656288917	0,589164290414565	0,978830529808903	NA	NA	0,551522684897452	0,6839968774395	0,751709726443769	0,838270034526622	0,564231738035264	NA	0	NA	NA	NA	NA
54700	0,664911879148547	0,489724427837459	0,552974090743219	0,44095527114395	0,491753710830126	0,817826009606831	0,243913138846238	0,816912690239158	NA	NA	0,651460534493474	0,583450429352069	0,34023556231003	0,455569689260403	0	0,700097134531326	NA	NA	NA	NA	NA
54714	0,972762645914397	0,831737505838393	0,711835543121275	0,901702071513392	0,670560747663551	0,199074897705035	0,666154858521606	0,715413662890491	NA	NA	0,958856432566812	0,939578454332553	0,435030395136778	0,845720516082137	NA	0,165371539582322	0,596363636363636	NA	NA	NA	NA
54726	0,696498054474708	0,665226529659038	0,355796131857438	0,41773321018604	0,489142385926333	0,756093221846647	0,797982013599474	0,503032383567914	NA	NA	0,794406463642014	0,724746291959407	0,594984802431611	0,0679629293112848	0,693324937027708	0,792132102962603	0	NA	NA	NA	NA
5475	0,950904097047379	0,883699205978515	0,996959007420022	0,958965562739148	0,882352941176471	0,958904109589041	0,076990568107041	0,219933630850212	NA	NA	0,993660658794282	0,974707259953162	0,901785714285714	0,831001272033436	0,82808564231738	0,426177756192326	NA	NA	NA	NA	NA
54801	0,981002517738613	0,95049042503503	0,93334144264688	0,942076791133395	0,865722924683892	0,939512542252268	0,624040359728011	0,62615859938208	NA	NA	0,879925419515227	0,908196721311475	0,840615501519757	0,81918953298201	0,21536523929471	0,719281204468188	0	NA	NA	NA	NA
54884	0,83852140077821	0,875642223260159	0,929448972144508	0,832695606280512	0,595794392523365	0,813200498132005	NA	0,47602700537819	NA	NA	0,623741454319453	0,498672911787666	0,706686930091185	0,821370161729965	0	0,220252549781447	NA	NA	NA	NA	NA
54929	0,703135728999771	0,296356842596917	0,208977010096095	0,415886000791661	0,172210005497526	0,507383027930973	0,843825400307085	0,319716214669871	NA	NA	0,567930391547545	0,0362217017954723	0,156914893617021	0,0179901871706342	NA	0	0	NA	NA	NA	NA
54936	0,408216983291371	0,351821578701541	0,516238900377083	0,218498482649426	0	0,432841131471268	0,332748409738978	0,933516420643094	NA	NA	0,514853946550653	0	0,643237082066869	0	0	0	NA	NA	NA	NA	NA
54972	0,607461661707485	0,576366184026156	0,397883469164335	0,554294761841932	0,278174821330401	0,0354029532111724	0,590919061197631	0,537475683716672	NA	NA	0,346053449347421	0,44839968774395	0,193768996960486	0,264401235689624	0,23551637279597	0,772462360369111	0	NA	NA	NA	NA
55005	0,841268024719615	0,842246613731901	0,781656732757572	0,86079957778071	0,850329851566795	0,802704145169899	0,785698618118008	0,522485410230003	NA	NA	0,580609073958981	0,673224043715847	0,46048632218845	0,624386698164637	0,86272040302267	NA	NA	NA	NA	NA	NA
55015	0,521629663538567	0,278141055581504	0,104001946235251	0,37128908827022	0,291094007696537	0	0	0,743906625472022	NA	NA	0,195773772529521	0	0,923442249240122	0	0	NA	0	NA	NA	NA	NA
55074	0,678988326848249	0,734936945352639	0,591412236954142	0,768834938646259	0,755360087960418	0,826899128268991	0,0877385391533231	0,371095090971507	NA	NA	0,848353014294593	0,432786885245902	0,556420972644377	0,548064691986189	0,261964735516373	0,556823700825643	NA	NA	NA	NA	NA
55086	0,845616845960174	0,926202709014479	0,799659408831042	0	0,221687740516767	0	0	0,632909943929511	NA	NA	0,857302672467371	0,75487900078064	0,314209726443769	0,0994003270943122	0	0	NA	NA	NA	NA	NA
55094	0,617189288166629	0,626109294722093	0,573287921177472	0,718696397941681	0,810472787245739	0,722825120085394	0,955911384075455	0,57397871610024	NA	NA	0,682908638906153	0,331772053083528	0,076177811550152	0,273305469743776	0,249370277078086	0,173385138416707	0,850909090909091	NA	NA	NA	NA
55095	0,21515220874342	0,437645959831854	0,264079795645299	0,457580155693363	0,592495876855415	0,475716064757161	0	0,451310218560476	NA	NA	0,328029832193909	0,384387197501952	0	0	0	0	NA	NA	NA	NA	NA
5510	0,331082627603571	0,258407286314806	0,365892227222966	0,446233012270748	0,246976360637713	0	0,349418732178109	0,852042567799519	NA	NA	0,28402734617775	0	0	0	NA	0	NA	NA	NA	NA	NA
55117	0,317006179903868	0,287015413358244	0,458581681060698	0,398073624488719	0,0377954920285871	0,316669631738125	0,312568545733714	0,417553495823321	NA	NA	0,581230577998757	0,376580796252927	0,312689969604863	0,181355624204979	0,664357682619647	0	NA	NA	NA	NA	NA
55140	0,256694895857176	0,115483418963101	0,313343875440944	0,247130228262304	0,323391973611875	0,479452054794521	0	0,337796086508754	NA	NA	0,139589807333748	0	0	0	0	0,337542496357455	NA	NA	NA	NA	NA
55148	0,647287708857862	0,542620270901448	0,663666220654422	0,297136825438712	0	0	0	0,719189838654308	NA	NA	0,679428216283406	0,449024199843872	0,822758358662614	0	NA	0	NA	NA	NA	NA	NA
5514	0,234493018997482	0,160672582905184	0,0456148886996716	0,160443330254651	0,123144584936778	0	0,786356657161658	0,101270168211466	NA	NA	0,433436917339963	0,37408274785324	0,0737082066869301	0,0499727421406506	0	0	NA	NA	NA	NA	NA
55154	0,858091096360723	0,579985987856142	0,900133803673519	0,716717245019132	0,552501374381528	0,819249243906778	0,984207062952402	0,729374070259755	NA	NA	0,968427594779366	0,584074941451991	0,94338905775076	0,423587134290387	0	0,815201554152501	NA	NA	NA	NA	NA
55161	0,127603570611124	0,242293320878094	0	0	0	NA	0	0,351413205172217	NA	NA	0,247234307022996	0	0	0	0	0	NA	NA	NA	NA	NA
55216	0,787594415197986	0,403199439514246	0,581437781291814	0,664467607863834	0	0,619818537626757	0	0,729259640691155	NA	NA	0,478185208203853	0,573458235753318	0,431990881458967	0,878429947301472	0	0,844099077221952	NA	NA	NA	NA	NA
55219	0,0320439459830625	0,00794021485287249	0,162997202286826	0	0,467427157778999	0	0	0,148415150474883	NA	NA	0,0831572405220634	0	0	0	0	0	NA	NA	NA	NA	NA
55223	0,000686655985351339	0,0190331620737973	0,00194623525118599	0	0,0131940626717977	0	0	0,0448563908914063	NA	NA	0	0	0	0,0183536252952935	0	0,0764934434191355	NA	NA	NA	NA	NA
55228	0,923208972304875	0,926319476879963	0,853059238535458	0,569864098165985	0,863798790544255	0,261697206902686	0	0,207918526147156	NA	NA	0,549160969546302	0,868071818891491	0,801101823708207	0,562238778847901	0	0,934919864011656	0	NA	NA	NA	NA
55260	0,640421149004349	0,5450723960766	0,54032356161051	0,994986145929542	0,808686091258933	0,136986301369863	NA	0,409314566884083	NA	NA	0,422125543816035	0,33879781420765	0	0,076867163365437	0,283375314861461	0,249392909179213	NA	NA	NA	NA	NA
55274	0,368963149462119	0,641522652965904	0,350079065807079	0,67409948542024	0,13455195162177	NA	0	0,206774230461151	NA	NA	0,313859540087011	0	0,623100303951368	0	0	0	NA	NA	NA	NA	NA
5528	0,219043259327077	0	0,153144386327697	0,250164929410212	0	0	NA	0,03478658885456	NA	NA	0,286513362336855	0	0	0	0	0	NA	NA	NA	NA	NA
55291	0,201647974364843	0,380780009341429	0,279892957061185	0,329990763953028	0,865585486531061	0	0,812239526211889	0,70431399473624	NA	NA	0,391298943443132	0,365495706479313	0,298632218844985	0,423223696165728	0	0	NA	NA	NA	NA	NA
55293	0,830052643625544	0,912190565156469	0,766451769857682	0,798918063069006	0,307724024189115	0,968866749688667	0	0,643323034672159	NA	NA	0,522187694220012	0,950975800156128	0,583586626139818	0,841540977648555	0	0,864254492472074	NA	NA	NA	NA	NA
5530	0,0199130235751888	0,0614198972442784	0	0	0	0	NA	0,00812449937063737	NA	NA	0	0	0	0	0	0	NA	NA	NA	NA	NA
55311	0,395742732890822	0,232368052312004	0,136479746989417	0,397545850376039	0,749450247388675	NA	0,196753674051327	0,423046115116146	NA	NA	0,799129894344313	0,0468384074941452	0,33548632218845	0	0	0	NA	NA	NA	NA	NA
55321	0,545777065690089	0,644208313872022	0,386327697360418	0,180234859480143	0,402968664101155	0,494218110656467	0,535205088835271	0,752488843117061	NA	NA	0,1455562461156	0,82263856362217	0,702507598784195	NA	NA	0	NA	NA	NA	NA	NA
5532	0,0558480201419089	0	0	0,398601398601399	0,371770203408466	0,771392990571073	0	0,283098752717702	NA	NA	0,478931013051585	0	0	NA	NA	NA	NA	NA	NA	NA	NA
55359	0,933623254749371	0,779075198505371	0,849774966549082	0,943132339358754	0,953545904343046	NA	0,633691599034876	0,33916924133196	NA	NA	0,885767557489124	0,682279469164715	0,986512158054711	0,88933309104125	NA	0,551966974259349	NA	NA	NA	NA	NA
55471	0,750514991989014	0,574731433909388	0,65697603697847	0,90671592558385	0,658466190214404	0	0,216933538056591	0,658084449021627	NA	NA	0,88663766314481	0,420765027322404	0,349924012158055	0,703979647465019	0,826826196473552	NA	0	NA	NA	NA	NA
55486	0,475852597848478	0,582554880896777	0,946113611482788	0,624620662356511	0,326827927432655	NA	0,65518754112744	0,1955601327383	NA	NA	0	0,808743169398907	0,303571428571429	0,492095220788661	NA	NA	NA	NA	NA	NA	NA
55529	0,190089265278096	0,507239607659972	0,360296800875806	0	0,341258933479934	NA	NA	0,360224281954457	NA	NA	0,296830329397141	0	0	0,760494275849537	0	0	NA	NA	NA	NA	NA
55532	0,73861295490959	0,611279775805698	0,721201800267607	0,375247394115319	0,510445299615173	0,440313111545988	NA	0,730632795514361	NA	NA	0,666998135487881	0,676034348165496	0,78419452887538	0,59821915318917	0	0,886109762020398	NA	NA	NA	NA	NA
55571	0,319523918516823	0,186711816907987	0,472205327819	0,468399525003299	0,178532160527762	0	NA	0,539993134225884	NA	NA	0,133747669359851	0	0	0	NA	0	NA	NA	NA	NA	NA
55588	0,346990157930877	0,28654834189631	0,0572923002067875	0,764084971632141	0,267179769103903	0	NA	0,408856848609681	NA	NA	0,39975139838409	0,213427010148322	0	0,928766127566782	0	0	NA	NA	NA	NA	NA
55621	0,61547264820325	0,705861746847268	0,741393990998662	0,83823723446365	0,702171522814733	0,101939156733677	0,174161000219346	0,291680970362742	NA	NA	0,408328154133002	0,242622950819672	0,511968085106383	0,558240959476649	0,417506297229219	0,370325400679942	NA	NA	NA	NA	NA
5564	0,16674296177615	0	0	0	0,409565695437053	0	0	0,470191097379563	NA	NA	0,0576755748912368	0	0	0	0	0	NA	NA	NA	NA	NA
55654	NA	0	0	0	0	0	NA	0,451539077697677	NA	NA	NA	0	0	0	0	0	NA	NA	NA	NA	NA
55676	0,378461890592813	0,342363381597384	0,0294368081741881	0,753529489378546	0,217014843320506	0,14001067425725	0,79973678438254	0,394896441240417	NA	NA	0,535114978247359	0,219828259172521	0,669642857142857	0,731419225876794	0	0,331957260806217	NA	NA	NA	NA	NA
55683	0,468757152666514	0,386384866884633	0,267850626444471	0,549940625412324	0,26346893897746	0,253513609677993	0	0,641949879848953	NA	NA	0,362709757613424	0,313348946135831	0,224544072948328	0,118844266763584	0	0	NA	NA	NA	NA	NA
55690	0,0853742275120165	0,266113965436712	0,284271986376353	0,276289747987861	0	0	0,415003290195218	0,084563451195789	NA	NA	0,145059042883779	0,117252146760343	0	0,0508813374522987	0	0	NA	NA	NA	NA	NA
55706	0,634241245136187	0,857776739841196	0,64578518428415	0,398337511545059	0,728284771852666	0,11759473403309	0,994516341302917	0,582217645039478	NA	NA	0,620633934120572	0,876034348165496	0,405585106382979	0,65818644375795	NA	0,536182612918893	NA	NA	NA	NA	NA
55716	0,185282673380636	0,214852872489491	0,0780926894538377	0,577384879271672	0,258246289169874	0	NA	0,97402448792768	NA	NA	0,159353635798633	0,497423887587822	0	0,927312375068145	0	0,711024769305488	NA	NA	NA	NA	NA
55729	0,804875257495995	0,582671648762261	0,64444714754896	0,563794695870168	0,647883452446399	0,844333748443338	0,989910067997368	0,704085135599039	NA	NA	0,823492852703543	0,894301327088212	0,974354103343465	0,509540250772306	0,0925692695214106	0,440505099562895	NA	NA	NA	NA	NA
55745	0,837262531471733	0,895726296123307	0,511251672545919	0,370365483573031	0,274326553051127	0,521793275217933	0,330335599912261	0,701910973795629	NA	NA	0,467992541951523	0,431069476971116	0,412613981762918	0,0930401599127749	NA	0	NA	NA	NA	NA	NA
55761	0,238040741588464	0,30499766464269	0,219924583384017	0,625940097638211	0,0235019241341396	0,822807329656645	0,963588506251371	0,753633138803067	NA	NA	0,295090118085768	0,505230288836846	0,567059270516717	0,461384699254952	0,394206549118388	0,399465760077708	NA	NA	NA	NA	NA
55768	0,766308079652094	0,842713685193835	0,643230750516969	0,694022958173902	0,708356239692139	0,971179505426081	0,236455363018206	0,67616432086051	NA	NA	0,823119950279677	0,836065573770492	0,755129179331307	0,817735780483373	0	0,533268576979116	NA	NA	NA	NA	NA
55770	0,299267566948959	0,456562354040168	0,0217735068726432	0,0935479614724898	0,122869708631116	0	0,0318052204430796	0,183888316741046	NA	NA	0,447234307022996	0,178142076502732	0	0,0943121933490823	0	0,0611947547353084	0	NA	NA	NA	NA
55788	0,257953765163653	0,210999532928538	0,128451526578275	0	0,160802638812534	0	0,124369379249835	0,932257695388488	NA	NA	0,274207582349285	0,852146760343482	0,360752279635258	0,95984008722515	NA	0	NA	NA	NA	NA	NA
55789	0,314373998626688	0,145259224661373	0,269796861695657	0,0796938910146457	0,789032435404068	0	0	0,785101270168212	NA	NA	0,146177750155376	0	0,253609422492401	0,529529347628566	0	NA	NA	NA	NA	NA	NA
55803	0,734950789654383	0,517515179822513	0,903539715363095	0,759994722258873	0,83411214953271	0,349048212061911	0,607808729984646	0,886371438379677	NA	NA	0,580236171535115	0,849180327868852	0,702887537993921	0,0777757586770852	NA	0,856483729966003	NA	NA	NA	NA	NA
55813	0,646715495536736	0,90506772536198	0,642865831407371	0,522100540968465	0,284359538207806	0,289272371464152	0,436718578635666	0,961208376244422	NA	NA	0,549285270354257	0,682591725214676	0,645136778115502	0,865527893876068	0,462216624685139	0,332200097134531	0	NA	NA	NA	NA
55816	0,0777065690089265	0,28689864549276	0	0,273123103311783	0,195437053326003	0,731186621597581	NA	0,23034672159286	NA	NA	0,0185208203853325	0	0	0,500817735780483	0	0	NA	NA	NA	NA	NA
55827	0,699931334401465	0,4992993928071	0,353241698090257	0,317983902889563	0,516492578339747	0,980252624088241	0,0995832419390217	0,475798146240989	NA	NA	0,425605966438782	0,567213114754098	0,210676291793313	NA	0	0,0932491500728509	NA	NA	NA	NA	NA
55892	0,499885557335775	0,324848201774872	0,131127600048656	0,300171526586621	0,519378779549203	0,659847002312756	0	0,565968646298203	NA	NA	0,372280919825979	0,0852459016393443	NA	0,717063419952753	0	0	NA	NA	NA	NA	NA
55922	0,463950560769055	0,413708547407753	0,366500425738961	0,607863834278929	0,0722924683892248	0,389254581035403	0	0,0514933058702369	NA	NA	0,149285270354257	0,614676034348166	0,18161094224924	0	0	0	NA	NA	NA	NA	NA
55929	0,126001373311971	0,0159971975712284	0	0	0	0	0	0,233665179082275	NA	NA	0,111373523927906	0	0	0	0	0	NA	NA	NA	NA	NA
5595	0,0916685740444037	0,191966370854741	0,0496289989052427	0	0,169873556899395	0,835616438356164	0	0,0648815653964985	NA	NA	0,192914853946551	0,175956284153005	0,067629179331307	0	0,692065491183879	0	NA	NA	NA	NA	NA
56006	0,0939574273289082	0,144208313872022	0,113246563678385	0,125742182345956	0,159565695437053	0	0	0,400961208376244	NA	NA	0,237414543194531	0	0,486132218844985	0	0	0	NA	NA	NA	NA	NA
56063	0,836690318150607	0,916744511910322	0,737744799902688	0,85961208602718	0,416849917537108	NA	0	0,584391806842888	NA	NA	0,968676196395277	NA	0,485752279635258	NA	0,983627204030227	0	NA	NA	NA	NA	NA
5612	0,179331654840925	0,278841662774404	0,604306045493249	0,37287241060826	0,920285871357889	0,0544387119729585	0	0,33905481176336	NA	NA	0,428713486637663	0,133021077283372	0	0,614755587861167	NA	0	NA	NA	NA	NA	NA
56181	0,219157701991302	0,566207379729099	0,533755017637757	0,0988257025992875	0	0,830279309731365	NA	0,26513331044742	NA	NA	0,265382224984462	0,167993754879001	0,98936170212766	0,797019807377794	0	0	NA	NA	NA	NA	NA
56300	0,979056992446784	0,950723960765997	0,985038316506508	NA	NA	0	NA	0,946218102757753	NA	NA	0,73847110006215	NA	NA	NA	0,678211586901763	0,222923749392909	NA	NA	NA	NA	NA
56652	0,639047837033646	0,825899112564222	0,87921177472327	0,544398997229186	0,725536008796042	0,4826543319694	0,917306426847993	0,420070946332532	NA	NA	0,69633312616532	0,815144418423107	0,84023556231003	0,46211157550427	0	NA	0	NA	NA	NA	NA
56674	0,411879148546578	0,0758991125642223	0,336212139642379	0	0	NA	NA	0,649158942670786	NA	NA	NA	0	0	0,66836271124841	0	0	NA	NA	NA	NA	NA
5684	0,0321583886472877	0	0	0	0	0,145525707169543	NA	0,00240302094061105	NA	NA	0,120696084524549	0	0	0	0	0	0	NA	NA	NA	NA
56929	0,0205996795605402	0,0311770200840729	0	0	0	0	0	0,146126559102872	NA	NA	0	0	0	0	NA	0	NA	NA	NA	NA	NA
56941	0,825932707713436	0,823330219523587	0,841016907918745	0,544926771341866	0,84868059373282	0,381960505248176	0,367185786356657	0,0667124384941069	NA	NA	0,304412678682411	0,406713505074161	0	0	0	0,881253035454104	NA	NA	NA	NA	NA
56946	0,562829022659648	0,448038299859879	0,238535457973483	0,300963187755641	0	0,480697384806974	0	0,41961322805813	NA	NA	0,430080795525171	0,631225604996097	0,206496960486322	0	NA	0	NA	NA	NA	NA	NA
5694	0,398031586175326	0,322629612330687	0,0648339618051332	0,118749175352949	0	0	0	0,492390433688065	NA	NA	0,226476072094469	0,233411397345824	0	0,548428130110849	NA	0	NA	NA	NA	NA	NA
56954	0,604600595101854	0,47337692666978	0,392896241333171	0,749043409420768	0,955607476635514	0,637786870663583	0	0,732005950337567	NA	NA	0,936109384711001	0,846682279469165	0	0	0,965994962216625	NA	NA	NA	NA	NA	NA
5696	0,632867933165484	0,813054647361046	0,867899282325751	0,712626995645864	0,877680043980209	0,555950898416652	0,31234919938583	0,14132051722165	NA	NA	0,114356743318832	0,196409055425449	NA	0,851535526076685	NA	0	NA	NA	NA	NA	NA
56970	NA	0	0,101082593358472	0	0	0	0	0,0406224968531869	NA	NA	NA	0	0	0	0	0	NA	NA	NA	NA	NA
57010	0,77672236209659	0,903549743110696	0,585573531200584	0,246074680036944	0,370395821880154	0,466642946095001	0	0,643208605103559	NA	NA	0,668489745183344	0,112724434035909	0,623480243161094	0,43212793021988	0,879093198992443	0,556338028169014	NA	NA	NA	NA	NA
57018	0,24078736552987	0	0,263228317722905	0	0,0913963716327653	NA	0	0,0892550635084106	NA	NA	0	0,285245901639344	0	0	0	NA	NA	NA	NA	NA	NA
57019	0,770313572899977	0,850303596450257	0,682642014353485	0,320622773452962	0,717427157778999	0	0,706733932880018	0,836251287332647	NA	NA	0,668986948415165	0,668071818891491	0,908434650455927	0,464837361439215	NA	0,236765420106848	NA	NA	NA	NA	NA
5702	0,0258640421149004	0,349602989257356	0,0169079187446783	0	0,101291918636614	0,88667496886675	0	0,0141892665064653	NA	NA	0,310379117464263	0	0	0	0	0,383195726080622	NA	NA	NA	NA	NA
57089	0,485008010986496	0,674451191032228	0,480841746746138	0,243171922417205	0,162177020340847	0,921188400640455	0,723184908971266	0,462409886714727	NA	NA	0,391050341827222	0,563153786104606	0	0	0	0,725594949004371	NA	NA	NA	NA	NA
57113	0,049210345616846	0,104740775338627	0,0239630215302275	0,184061221797071	0,00645959318306762	0,0820138765344245	0,0410177670541785	0,459549147499714	NA	NA	0,00907395898073337	0	0,0763677811550152	0,157732146102126	0	0	NA	NA	NA	NA	NA
5711	0,620965896086061	0,283278841662774	0,431577666950493	0,388045916347803	0,513606377130291	0,76160825475894	0,281640710682167	0,860510355875958	NA	NA	0,736233685518956	0,750351288056206	0	0,550427039796475	0	0	NA	NA	NA	NA	NA
57168	0,182421606775006	0,0720457730032695	0,157523415642866	0,436865021770682	0,454095656954371	0,252979896815513	0	0,192012816111683	NA	NA	0,691485394655065	0	NA	0	0	0	0	NA	NA	NA	NA
57179	0,877660791943236	0,659738439981317	0,891254105339983	0,78994590315345	0,822292468389225	NA	0	0,346492733722394	NA	NA	0,940957116221255	0,204371584699454	0	NA	0	0,912093249150073	NA	NA	NA	NA	NA
57187	0,210688944838636	0,247080803362915	0,43753801240725	0	0,502748763056625	0	0,0752357973239746	0,266048746996224	NA	NA	0,0778123057799876	0,00640124902419984	0,195288753799392	0	0	0	NA	NA	NA	NA	NA
57198	0,141680018310826	0,22711349836525	0,105096703564043	0,252935743501781	0,372869708631116	0,198896993417541	0	0,0969218446046458	NA	NA	0,0728402734617775	0,0231069476971116	0	0,0924950027257859	0,00692695214105793	0,0767362797474502	0	NA	NA	NA	NA
57217	0,547608148317693	0,512494161606726	0,262255200097312	0,330782425122048	0,832188015393073	0,406333392634762	0,096951085764422	0,55864515390777	NA	NA	0,23691733996271	0,216861826697892	0,0271656534954407	0,34690168998728	0,819899244332494	NA	NA	NA	NA	NA	NA
5733	0,487182421606775	0,463568425969173	0,645663544580951	0,0474996701411796	0,214678394722375	0,433374844333748	NA	0,66735324407827	NA	NA	0,31336233685519	0	0,884498480243161	0	0,322418136020151	0,189169499757164	NA	NA	NA	NA	NA
57380	0,610666056305791	0,47302662307333	0,51526578275149	0,439503892334081	0,510995052226498	0,0813022593844512	NA	0,476255864515391	NA	NA	0,869981354878807	NA	0,841185410334346	0,726876249318554	0,407430730478589	0,151529868868383	NA	NA	NA	NA	NA
57396	0,147745479514763	0,352288650163475	0,0807687629242185	0,804723578308484	0,451621770203408	0,256360078277886	0	0,827554640119007	NA	NA	0,38533250466128	0,488836846213895	0	0	0	0	NA	NA	NA	NA	NA
57405	0,834058136873426	0,710415693601121	0,912297773993431	0	0,85197910940077	NA	NA	0,140862798947248	NA	NA	0,718831572405221	0,737704918032787	0	0	0	0	NA	NA	NA	NA	NA
57407	0,461776150148775	0,383815973843998	0,510035275513928	0,46470510621454	0,947086311159978	0,224515210816581	0	0,623297860167067	NA	NA	0,721814791796147	0,691959406713505	0,358282674772036	0	0,481108312342569	NA	NA	NA	NA	NA	NA
57408	0,914511329823758	0,893624474544605	0,971049750638608	0,840348330914369	0,727047828477185	0,848603451343177	0,572055275279667	0,811648930083534	NA	NA	0,975015537600994	0	0,793882978723404	0,933672542249682	NA	NA	NA	NA	NA	NA	NA
57460	0,210231174181735	0,249883232134517	0	0,171130756036416	0,748625618471688	0,0654687777975449	0	0,648701224396384	NA	NA	0,0478558110627719	0,252459016393443	0,375	NA	NA	0	NA	NA	NA	NA	NA
57466	0,639276722362097	0,434026156001868	0,377934557839679	0,561551655891279	0,175645959318307	0,572851805728518	0	0,328985009726513	NA	NA	0,494592914853947	0,54207650273224	0,143617021276596	NA	0	0	0	NA	NA	NA	NA
57484	0,372739757381552	0,363965436711817	0,0319912419413697	0,292254914896424	0,0202034084661902	0	0,137749506470717	0,345348438036389	NA	NA	0,0298321939092604	0	0,154825227963526	0,323096492822097	0	NA	NA	NA	NA	NA	NA
57506	0,991760128175784	0,961583372255955	0,913514171025423	0,994854202401372	0,976635514018692	0,89521437466643	0,79842070629524	0,452340084677881	NA	NA	0,98533250466128	0,969086651053864	0,913753799392097	0,999454842813011	NA	0,979116075764934	0,952727272727273	NA	NA	NA	NA
57530	0,54886701762417	0,559201307800093	0,530227466244982	0,429344240664995	0,779411764705882	0,506493506493506	0,824084228997587	0,69355761528779	NA	NA	0,594282162834058	0,688212334113973	0,666603343465046	0,619480283481737	0,0591939546599496	0,610004856726566	NA	NA	NA	NA	NA
57534	0,0151064316777295	0,0683092013078001	0	0,0460482913313102	0,339609675645959	0	0	0,168898043254377	NA	NA	0,0239900559353636	0	0	0	0	0	NA	NA	NA	NA	NA
57559	0,455024032959487	0,278608127043438	0,202165186716944	0,399656946826758	0,404068169323804	0,973136452588507	0,646194340864225	0,470419956516764	NA	NA	0,67644499689248	0,623106947697112	0	0,903688896965292	0	0	NA	NA	NA	NA	NA
57565	0,0660334172579538	0,0131947687996263	0,0555893443619998	0	0	0,219355986479274	NA	0,21077926536217	NA	NA	0,236171535114978	0	0	0	0	0	NA	NA	NA	NA	NA
57570	0,86919203479057	0,829635684259692	0,500547378664396	0,869507850639926	0,644172622319956	0,214374666429461	NA	0,84140061791967	NA	NA	0,860658794282163	0,83216237314598	0,43218085106383	0,938033799745593	NA	0,443419135502671	0,189090909090909	NA	NA	NA	NA
57610	0,219615472648203	0,169079869219991	0,433645541904878	0,25676210581871	0,0964815832875206	0,278242305639566	0	0,283899759697906	NA	NA	0,0206339341205718	0	0,243351063829787	0,177539523896057	0	0,571393880524526	NA	NA	NA	NA	NA
57649	0,596246280613413	0,304413825315273	0,578031869602238	0,373268241192769	0,32627817482133	0,284646859989326	0	0,766449250486326	NA	NA	0,540708514605345	0,369555035128806	0,487841945288754	0,773214610212611	0	0,415250121418164	NA	NA	NA	NA	NA
57657	0,208972304875258	0,397127510509108	0,286704780440336	0,462857896820161	0,417537108301264	0,358832947874044	0	0,89564023343632	NA	NA	0,248974518334369	0,0794691647150663	0,515007598784195	0,0399781937125204	0,768891687657431	0,0371539582321515	NA	NA	NA	NA	NA
57662	0,271229114213779	0,319943951424568	0,217126870210437	0,0841799709724238	0,386476085761407	0,0836150151218644	0,127220881772318	0,268337338368234	NA	NA	0,171908017402113	0,183606557377049	0,140957446808511	0,199345811375613	NA	0,0747935891209325	NA	NA	NA	NA	NA
57700	0,304646372167544	0,297057449789818	0,224546892105583	0,51114922813036	0,71632765255635	0,561110122753958	0	0,774573749856963	NA	NA	0,20994406463642	0,343950039032006	0,318199088145897	0	0	0,155900922778048	NA	NA	NA	NA	NA
57704	0,75108720531014	0,655534796823914	0,730689697117139	0,886000791661169	0,532985156679494	0,716064757160648	0,697740732616802	0,9348895754663	NA	NA	0,812181479179615	0,192505854800937	0,858282674772036	0,588951481010358	0,899244332493703	0,835114133074308	NA	NA	NA	NA	NA
57708	0,210574502174411	0,291686127977581	0,438754409439241	0	0,310197910940077	0,522326988080413	0,0938802368940557	0,254491360567571	NA	NA	0,300435052827843	0,75160031225605	0	NA	NA	0	NA	NA	NA	NA	NA
57818	0,671206225680934	0,728397944885568	0,849896606252281	0,956326692175749	0,649670148433205	0	0,661548585216056	0,957317770912004	NA	NA	0,81727781230578	0,746291959406714	0,748670212765957	0,927494094130474	0,815491183879093	0,407965031568723	NA	NA	NA	NA	NA
5784	0,305447470817121	0,212751050910789	0,171511981510765	0,276025860931521	0,0847993402968664	0	0,1445492432551	0,445245451424648	NA	NA	0,280546923555003	0,273692427790788	0,173442249240122	0	0	0,0335114133074308	0	NA	NA	NA	NA
58477	0,372396429388876	0,681807566557683	0,63191825811945	0,132999076395303	0,231858163826278	NA	0,426189953937267	0,617576381737041	NA	NA	0,603231821006837	0	0,610942249240122	0,524077775758677	NA	NA	NA	NA	NA	NA	NA
58487	0,843099107347219	0,453059318075666	0,0731054616226736	0,339622641509434	0,0894722374931281	0	0,54507567449002	0,0907426479002174	NA	NA	0,37799875699192	0,838095238095238	0	0,302017081591859	NA	0	NA	NA	NA	NA	NA
58490	0,0178530556191348	0	0	0	0	0	NA	0,439752832131823	NA	NA	0	0	NA	0	0	0	NA	NA	NA	NA	NA
58517	0,0259784847791257	0,385801027557216	0	0	0,029824079164376	0	0	0,0574436434374642	NA	NA	0	0	NA	0,24114119571143	0	0	NA	NA	NA	NA	NA
5865	0,0416571297779812	0,476879962634283	0	0	0	0	NA	0,597093488957547	NA	NA	0,160969546302051	0,551912568306011	0	0	0	0,359883438562409	NA	NA	NA	NA	NA
5869	0	0	0	0,543475392531996	0	NA	NA	0,423160544684747	NA	NA	0	0	NA	0	NA	0	NA	NA	NA	NA	NA
5887	0,652895399404898	0,374941616067258	0,482544702590926	0,100013194352817	0,768691588785047	NA	0,677560868611538	0,390090399359194	NA	NA	0,4863890615289	0,929430132708821	0	0,42213338179175	0	0	NA	NA	NA	NA	NA
5923	0,6665140764477	0,0982017748715553	0,0324778007541662	0,0981659849584378	0,303051126992853	0	0,31432331651678	0,0915436548804211	NA	NA	0,0111870727159727	0,00858704137392662	0,0112082066869301	0,0383427221515537	0	0,0167557066537154	NA	NA	NA	NA	NA
5927	0,273060196841382	0,0413358243811303	0,267607347038073	0,0992215331837973	0,097306212204508	0,0204589930617328	0,796227242816407	0,498684059961094	NA	NA	0,174642635177129	0,131459797033568	0,10733282674772	0,0457932037070689	0	0,147401651287033	NA	NA	NA	NA	NA
5962	0,0452048523689631	0,175969173283512	NA	0	0,0307861462341946	0	0	0,633939810046916	NA	NA	0,00708514605344935	NA	0	0,585135380701436	0	0	NA	NA	NA	NA	NA
5984	0,539826047150378	0,399813171415227	0,410290718890646	0,551392004222193	0,39018691588785	0,232342999466287	0	0,842201624899874	NA	NA	0,470727159726538	0	0,219414893617021	0	NA	0,628703254006799	0	NA	NA	NA	NA
5985	0,312771801327535	0,25887435777674	0	0,281303602058319	0	0	0,799517438034657	0,0668268680627074	NA	NA	NA	NA	0,295212765957447	0	NA	0	NA	NA	NA	NA	NA
5999	0,332570382238498	0,351938346567025	0,633499574261039	0	0	0,85838818715531	0	0,733607964297975	NA	NA	0,195649471721566	0,689773614363778	0	0,787933854261312	NA	0	NA	NA	NA	NA	NA
60487	0,532501716639963	0,273587108827651	0,358715484734217	0,565114131151867	0,571330401319406	0	0	0,733722393866575	NA	NA	0,268489745183344	0,653708040593286	0,323518237082067	0	NA	0,312773190869354	NA	NA	NA	NA	NA
6049	0,808651865415427	0,540751985053713	0,834083444836395	0,917271407837446	0,890736668499175	0,944849670877068	0,185347663961395	0,498569630392493	NA	NA	0,942075823492853	0,820765027322404	0,844034954407295	0,876067599491187	0,418136020151133	0	NA	NA	NA	NA	NA
60558	0,475051499198901	0,420714619336759	0,635202530105827	0,864098165984958	0,469076415612974	0,289983988614126	0,178109234481246	0,860624785444559	NA	NA	0,418023617153511	0,46448087431694	0,273176291793313	0,592404143194621	0	0,294803302574065	NA	NA	NA	NA	NA
6132	0	0	0	0	0	0	0	0,0227714841515047	NA	NA	0	0	0	0	NA	0	NA	NA	NA	NA	NA
619208	0,870679789425498	0,982484820177487	0,947330008514779	0	NA	0	0,900855450756745	NA	NA	NA	0	0	0,914323708206687	0,51735417045248	NA	0	NA	NA	NA	NA	NA
6236	0,27672236209659	0,30978514712751	0,395329035397154	0,112415886000792	0,0940076965365585	0,672300302437289	0,370914674270673	0,477514589769997	NA	NA	0,122187694220012	0,422326307572209	0,326177811550152	0	0	0,6452161243322	NA	NA	NA	NA	NA
6296	0,66388189517052	0,68647828117702	0,646879941612942	0,81501517350574	0,94172622319956	0,419676214196762	0,884843167361263	0,848266392035702	NA	NA	0,827967681789932	0,816861826697892	0,806041033434651	0,687443212793022	0,651133501259446	0,895094706168043	0	NA	NA	NA	NA
6309	0,484206912336919	0,754553946753853	0,753436321615375	0,871882834146985	0,634826827927433	0	0,802588286905023	0,90010298661174	NA	NA	0,666376631448104	0,345511319281811	0,298062310030395	0,900417953843358	0	NA	NA	NA	NA	NA	NA
633	0,0724422064545663	0,0997197571228398	0,121639703199124	0	NA	0,0334460060487458	0	0,201968188579929	NA	NA	0,0599129894344313	0,231693989071038	0,0571808510638298	NA	0,124685138539043	0,0529383195726081	NA	NA	NA	NA	NA
636	0,331311512932021	0,170247547874825	0,0794307261890281	0,079034173373796	0,286008796041781	0	0,263434963807853	0,361711866346264	NA	NA	0,547172156619018	0,142857142857143	0	0,212247864801018	0	0	NA	NA	NA	NA	NA
63827	0,722247653925383	0,510742643624475	0,803065320520618	0,606808286053569	0,691039032435404	0,456324497420388	0,0451853476639614	0,732921386886371	NA	NA	0,779241765071473	0,266042154566745	0,554141337386018	0,556423768853353	0,174433249370277	0,500485672656629	NA	NA	NA	NA	NA
6386	0,536507209887846	0,50478748248482	0,43328062279528	0,533315740862911	0,156816932380429	0,36185732076143	NA	0,546401190067513	NA	NA	0,497824735860783	0,626854020296643	0,616451367781155	NA	0	0	NA	NA	NA	NA	NA
63893	0,24891279468986	0,253619803829986	0,190122856100231	0,167040506663148	0,112561847168774	0	0,00789646852379908	0,0817027119807758	NA	NA	0,240024860161591	0,0771272443403591	0,00379939209726444	0,0459749227693985	0	0,0116561437591064	NA	NA	NA	NA	NA
63894	0,265735866330968	0,394325081737506	0,568300693346308	0,270880063332893	0	0,151574452944316	0	0,666437807529466	NA	NA	0,294095711622126	0	0,282674772036474	0,358349990914047	0,584382871536524	0	NA	NA	NA	NA	NA
63897	0,724193179217212	0,720224194301728	0,631796618416251	0,690988257025993	0,840984057174272	0,766589574808753	0,793375740293924	0,87172445359881	NA	NA	0,775761342448726	0,460265417642467	0,412044072948328	0,922042522260585	NA	0,39752306945119	NA	NA	NA	NA	NA
63906	0,645456626230259	0,616300794021485	0,764018975793699	0,470906452038527	0,94062671797691	0,959082013876534	0,223733274840974	0,955258038677194	NA	NA	0,902796768178993	0,768774395003903	0,639437689969605	0,516990732327821	NA	0,650315687226809	NA	NA	NA	NA	NA
63935	0,457198443579767	0,184259691732835	0,569030531565503	0,234595593086159	0,281473336998351	0,50560398505604	0	0,465957203341343	NA	NA	0,101678060907396	0,164090554254489	0,18104103343465	0	0	0	NA	NA	NA	NA	NA
63946	0,908789196612497	0,604040168145726	0,949154604062766	0,600606940229582	0,971550302363936	0,319871908913005	NA	0,858107334935347	NA	NA	0,973648228713487	0,87743950039032	0,970744680851064	0,722696710884972	NA	0	NA	NA	NA	NA	NA
64089	0,67944609750515	0,526039234002802	0,863033694197786	0,840876105027048	0,228971962616822	NA	0	0,687492848151962	NA	NA	0,802237414543195	0	0	0	0,486775818639798	0,511656143759106	NA	NA	NA	NA	NA
64132	0,311512932021057	0,238790284913592	0,291205449458703	0,224699828473413	0,120258383727323	0,533890766767479	0,549901294143452	0,350726627760613	NA	NA	0,358483530142946	0,237158469945355	0,147226443768997	0,156096674541159	0,255667506297229	0	0,403636363636364	NA	NA	NA	NA
64145	0,780956740672923	0,608010275572163	0,402262498479504	0,615384615384615	0,558686091258933	0,51040740081836	0,542662864663303	0,788991875500629	NA	NA	0,636544437538844	0,763934426229508	0,497910334346505	0,533708886062148	NA	0,867897037396795	0,836363636363636	NA	NA	NA	NA
64151	0,84378576333257	0,688696870621205	0,638486802092203	0,779918195012535	0,666575041231446	0,51360967799324	0	0,588282412175306	NA	NA	0,855189558732132	0,563622170179547	0,650075987841945	0,293476285662366	0	NA	NA	NA	NA	NA	NA
64168	0,222934309910735	0,215670247547875	0,439970806471232	0,86053569072437	0	NA	0	0,365030323835679	NA	NA	0,248477315102548	0,158313817330211	0	0,176994366709068	0	0	NA	NA	NA	NA	NA
64215	0,865529869535363	0,895959831854274	0,531687142683372	0,784404274970313	0,383589884551952	0,394057996797723	0,819697302039921	0,764046229545715	NA	NA	0,711870727159727	0,677907884465262	0,557750759878419	0,903325458840632	NA	0	NA	NA	NA	NA	NA
64218	0,703021286335546	0,580453059318076	0,780926894538377	0,526058846813564	0,431006047278725	0,655933107987902	0,0495722746216275	0,698478086737613	NA	NA	0,631821006836544	0,466198282591725	0,873100303951368	0,0734145011811739	0	0	NA	NA	NA	NA	NA
64223	0,121652552071412	0,0816207379729098	0,0368568300693346	0,167832167832168	0	0	NA	0,0107563794484495	NA	NA	0	0	0	0	0	0,733608547838757	0	NA	NA	NA	NA
6422	0,180247196154726	0,182858477347034	0,0177593966670721	0,0274442538593482	0,00783397471137988	NA	0	0,125872525460579	NA	NA	0,34791796146675	0,0593286494925839	0,122150455927052	0	0	0,0517241379310345	NA	NA	NA	NA	NA
64240	0,744449530785077	0,783745913124708	0,555893443619998	0,881382768175221	0,844282572842221	0,949119373776908	0,562404035972801	0,662432772628447	NA	NA	0,597762585456805	0,834504293520687	0,975683890577508	0,72378702525895	0,27455919395466	0,223409422049539	NA	NA	NA	NA	NA
642938	0,514763103685054	0,656468939747781	0,701496168349349	0,866737036548357	0,508383727322705	0,559864792741505	0,0543978942750603	0,577754891864058	NA	NA	0,76047234307023	0,373770491803279	0,425151975683891	0,217699436670907	0,855793450881612	0,195483244293346	0	NA	NA	NA	NA
64326	0,152323186083772	0,320878094348435	0,172728378542756	0,074416149887848	0,427982407916438	0,502579612168653	0	0,747568371667239	NA	NA	0,234431323803605	0	NA	0,854624750136289	0	0	NA	NA	NA	NA	NA
64395	0,293430991073472	0,207262961233069	0,669626566111179	0	0,239004947773502	0	0,329677560868612	0,170271198077583	NA	NA	0,88141702921069	0,391256830601093	0,881648936170213	0,36180265309831	0,46536523929471	NA	NA	NA	NA	NA	NA
64399	0,373311970702678	0,271602055114433	0,35701252888943	0,0497427101200686	0,104590434304563	0,24746486390322	0,140820355341084	0,730175077239959	NA	NA	0,00957116221255438	0	0	0,241686352898419	0	0,134531325886353	NA	NA	NA	NA	NA
64407	0,66914625772488	0,818075665576833	0,574504318209464	0,728724106082597	0,952583837273227	0,267034335527486	0,80302697960079	NA	NA	NA	0,463144810441268	0,94847775175644	0,629559270516717	0,628929674722878	NA	0	NA	NA	NA	NA	NA
64419	0,724422064545663	0,218355908453993	0,636783846247415	0,268241192769495	0,312671797691039	0	0,622724281640711	0,444902162718847	NA	NA	0,328154133001865	0,450117096018735	0,206117021276596	0,205524259494821	0	0,943176299174357	NA	NA	NA	NA	NA
6443	0,04360265506981	0,286781877627277	0	0,523551919778335	0,926195711929632	0,871553104429817	0	0,286646069344319	NA	NA	0,357613424487259	0	0	0	0	NA	NA	NA	NA	NA	NA
6456	0,00514991989013504	0,416627744044839	0	0,160179443198311	0	0	NA	0,286417210207118	NA	NA	0,20497203231821	0	0	0	0	0	NA	NA	NA	NA	NA
6457	0,796520943007553	0,40401681457263	0,261768641284515	0,897743765668294	0,4260582737768	0,0652908735100516	0,306865540688748	0,6521341114544	NA	NA	0,441143567433188	0,126151444184231	0	0	NA	0,415007285089849	NA	NA	NA	NA	NA
646625	0,485236896314946	0,583839327417095	0,610266390950006	0,69758543343449	0,925508521165476	0,957658779576588	0,872340425531915	NA	NA	NA	NA	NA	0,43806990881459	0,684535707795748	NA	0,635745507527926	NA	NA	NA	NA	NA
64743	0,0295262073701076	0,0156468939747781	NA	0	0	0	0	0,251630621352557	NA	NA	0	NA	0	0,153916045793204	0	0	NA	NA	NA	NA	NA
64766	0,986266880292973	0,972092480149463	0,77496654908162	0,919646391344505	0,951072017592084	0,980430528375734	0,280763325290634	0,74344890719762	NA	NA	0,970540708514605	0,752068696330991	0,800151975683891	0,830092676721788	NA	0	NA	NA	NA	NA	NA
64785	0,609407186999313	0,409855207846801	0,7916311884199	0	0	NA	NA	NA	NA	NA	0,159975139838409	0,255581576893052	0	0,930038161003089	0,939546599496222	0	NA	NA	NA	NA	NA
64858	0,903295948729686	0,930639887902849	0,812066658557353	0,869903681224436	0,927982407916438	0,430884184308842	0,735687650800614	0,782354960521799	NA	NA	0,755376009944065	0,782825917252147	0,603913373860182	0,297655824095948	0,533375314861461	0	NA	NA	NA	NA	NA
65061	0,674296177615015	0,893274170948155	0,319060941491303	0,793376434885869	0,894997251236943	0,266322718377513	0,696863347225269	0,896555669985124	NA	NA	0,644623990055935	0,621233411397346	0	0	0	0,588878096163186	NA	NA	NA	NA	NA
65083	0,787823300526436	0,60929472209248	0,70271256538134	0,769890486871619	0,787108301264431	0,614303504714464	0,428164071068217	0,825494907884197	NA	NA	0,626227470478558	0,365339578454333	0,0425531914893617	0,892604034163184	0,77455919395466	0,0500242836328315	NA	NA	NA	NA	NA
65109	0,62314030670634	0,414409154600654	0,782508210679966	0,260456524607468	0,596619021440352	0	0	NA	NA	NA	0,906774394033561	0,449336455893833	0	NA	0	0	NA	NA	NA	NA	NA
6510	0,462691691462577	0,58162073797291	0,621700523050724	0,5583850112152	0,770890599230346	0,0483899661981854	0	0,674676736468704	NA	NA	0,607209446861405	0,747072599531616	0,378799392097264	0,326185716881701	0	0,233608547838757	NA	NA	NA	NA	NA
65244	0,70244907301442	0,893390938813639	0,96521104488505	0,864889827153978	0,944749862561847	0,708236968510941	0,898003948234262	0,962467101499027	NA	NA	0,9680546923555	0,417798594847775	0	0,931855351626386	0	0,894851869839728	NA	NA	NA	NA	NA
6530	0,213550011444266	0,215903783278842	0,341564286583141	0,00738883757751682	0,0134689389774601	0,152108165806796	0	0,16958462066598	NA	NA	0,130267246737104	0,0212334113973458	0,383548632218845	0,259676540069053	0	NA	0	NA	NA	NA	NA
653121	0,562600137331197	0,495796356842597	0,42087337306897	0,980472357830848	0	0,665717843800036	0,642684799298092	0,412175306099096	NA	NA	0,448477315102548	0,773302107728337	0,696808510638298	0,666908958749773	NA	NA	0	NA	NA	NA	NA
6549	0,273746852826734	0,267865483418963	0,33049507359202	0,828209526322734	0,481858163826278	0	0	0,563222336651791	NA	NA	0,710130515848353	0,879156908665105	0,256079027355623	0,22587679447574	0,00125944584382872	0,698640116561438	NA	NA	NA	NA	NA
6553	0,226138704509041	0,426669780476413	0,450675100352755	0,334740730967146	0,522952171522815	0,135385162782423	0,611756964246545	0,438608536445818	NA	NA	0,375512740832815	0	0,456496960486322	0,283300018171906	NA	0	0	NA	NA	NA	NA
6558	0,333829251544976	0,53246146660439	0,433888821311276	0,0778466816202665	0,153106102253986	0,529621063867639	0,667251590261022	0,184117175878247	NA	NA	0,384959602237415	0,6064012490242	0,741831306990882	0,30129020534254	0	0,0298688683827101	NA	NA	NA	NA	NA
6575	0,289997711146716	0,280242877160206	0,0828366378786036	0	0,0314733369983507	0	0,228558894494407	0,114658427737727	NA	NA	0,137476693598508	0	0	0,0298019262220607	0	0,299660029140359	NA	NA	NA	NA	NA
658	0,0441748683909361	0,0423867351704811	0,0894051818513563	0	0	NA	0,381443298969072	0,91097379562879	NA	NA	0,0285891858297079	0	0,372910334346505	0	NA	0,659543467702768	NA	NA	NA	NA	NA
6591	0,34596017395285	0,126576366184026	0	0	0,948323254535459	0	NA	0,863371095090972	NA	NA	0,365320074580485	0	0	0	0	0	NA	NA	NA	NA	NA
65990	0,400778210116732	0,587575899112564	0,740664152779467	0,385011215199894	0,937465640461792	0,390855719622843	NA	0,368348781325094	NA	NA	0,415661901802362	0	0,197758358662614	0,923496274759222	0,782115869017632	0,988586692569208	NA	NA	NA	NA	NA
65997	0,0728999771114672	0,225595516113965	0	0,0943396226415094	0,609125893347993	NA	NA	0,160315825609337	NA	NA	0,270354257302672	0,779859484777518	0	0,349809194984554	0	0	NA	NA	NA	NA	NA
6601	0,29995422293431	0,20866417561887	0,01666463933828	0,169679377226547	0,155030236393623	0,737235367372354	0	0,445474310561849	NA	NA	0,0697327532628962	0,0104605776736924	0	0,278757041613665	0	0	NA	NA	NA	NA	NA
6609	0,798924238956283	0,670481083605792	0,653083566476098	0,457052381580683	0,774876305662452	0	0,429260802807633	0,905710035473166	NA	NA	0,727905531385954	0,675097580015613	0,719034954407295	0,886243866981646	0,761335012594458	0,415735794074794	0	NA	NA	NA	NA
6610	0,914969100480659	0,946170014012144	0,837124437416373	0,65114131151867	0,735843870258384	0,217399039316848	0,629743364772977	0,641034443300149	NA	NA	0,751398384089497	0,594067135050742	0,693579027355623	0,574777394148646	0,642947103274559	0,455803788246722	NA	NA	NA	NA	NA
6618	0,947356374456397	0,799159271368519	0,6528402870697	0,88283414698509	0,557311709730621	0,773349937733499	0,126562842728669	0,653964984552008	NA	NA	0,875077688004972	0,921467603434817	0,376329787234043	0,430674177721243	0	0,923020883924235	NA	NA	NA	NA	NA
666	0,136415655756466	0,269383465670248	0,123829217856708	0	0,425508521165476	0	0,229874972581707	0,548918640576725	NA	NA	0,138346799254195	0	0	0	0	0	NA	NA	NA	NA	NA
6675	0,405928130006867	0,300326950023354	0,341564286583141	0,437260852355192	0,588922484881803	0,658245863725316	0,206624259706076	0,881794255635656	NA	NA	0,405717837165942	0,67728337236534	0	0	NA	0	NA	NA	NA	NA	NA
6678	0,405699244678416	0,24556282111163	0,0787008879698333	0,0851035756696134	0	0,0821917808219178	0	0,174505092115803	NA	NA	0,324798011187073	0,313505074160812	0	0	0	0	NA	NA	NA	NA	NA
6697	0,807164110780499	0,706679121905652	0,583140737136601	0,424330386594538	0,80043980208906	NA	0,573371353366966	0,865659686462982	NA	NA	0,79005593536358	NA	0,138487841945289	0,815009994548428	0	0,41452161243322	NA	NA	NA	NA	NA
6725	0,525520714122225	0,663007940214853	0,77922393869359	0,397413906847869	0,630703683342496	0,367016545098737	0	0,316397757180455	NA	NA	0,333871970167806	0,38064012490242	0,106382978723404	0,301108486280211	0	0,174599320058281	0	NA	NA	NA	NA
6774	0,00125886930647745	0,0630546473610462	0,0594818148643717	0,275893917403351	0	0,135563067069916	0	0,110310104130907	NA	NA	0	0	0	0	0	0	NA	NA	NA	NA	NA
6780	0,547837033646143	0,293671181690799	0,0261525361878117	0,161234991423671	0,486118746564046	NA	0	0,388717244535988	NA	NA	0,492852703542573	0	0,656534954407295	0	0	0	NA	NA	NA	NA	NA
6795	0,818951705195697	0,532578234469874	0,422333049507359	0,76738355983639	0,225123694337548	0	0	0,406339398100469	NA	NA	0,799378495960224	0,851990632318501	0,923822188449848	0,687079774668363	NA	0,130403108305002	NA	NA	NA	NA	NA
6830	0,10517280842298	0,0276739841195703	0	0,0101596516690856	0,111874656404618	0,444049101583348	0,242597060758938	0,195331273601099	NA	NA	0,039030453697949	0,00889929742388759	0	0	0	0,286061194754735	NA	NA	NA	NA	NA
6857	0,174868390936141	0,0325782344698739	NA	0	0	0,11439245685821	0	0,0167067170156769	NA	NA	NA	0	0	0	NA	0	0	NA	NA	NA	NA
6877	0,254177157244221	0,302078468005605	0,0579004987227831	0,505475656419053	0,123007146783947	0	0,0723842948014916	0,192813823091887	NA	NA	0,0788067122436296	0,516315378610461	0,659574468085106	0,446302017081592	0	0	NA	NA	NA	NA	NA
6888	0,349851224536507	0,655301261092947	0,246198759275027	0,688481329990764	0,385101704233095	0,588863191602918	0,431234919938583	0,349696761643209	NA	NA	0,0119328775637042	0,147228727556596	0	0,935671451935308	0	0	NA	NA	NA	NA	NA
6898	0,291256580453193	0,420831387202242	0,850991363581073	0,709592294497955	0,529411764705882	0,914250133428216	0	0,788648586794828	NA	NA	0,559850839030454	0,667447306791569	0,645896656534954	0,337452298746138	0,381612090680101	0,899465760077708	NA	NA	NA	NA	NA
6913	0,140993362325475	0,37260625875759	0,0180026760734704	0	0,363798790544255	0	0,171309497696863	0,718732120379906	NA	NA	0	0,469789227166276	0	0	0	0	NA	NA	NA	NA	NA
6916	0,848477912565805	0,812354040168146	0,623890037708308	0,533183797334741	0,485706432105552	0,949653086639388	0,897126562842729	0,88259526261586	NA	NA	0,654070851460534	0,842622950819672	0,777355623100304	0,578230056332909	0	0,393637688198154	NA	NA	NA	NA	NA
6919	0,478942549782559	0,373657169546941	0,155333900985282	0,196068082860536	0,327102803738318	0	0	0,00686577411603158	NA	NA	0,0707271597265382	0,0224824355971897	0	0	0,0680100755667506	0	0	NA	NA	NA	NA
699	0,964637216754406	0,819827183559085	0,854640554677047	0,806174957118353	0,597168774051677	0,952855363814268	0,983549023908752	0,862684517679368	NA	NA	0,788937228091983	0,896487119437939	0,866451367781155	0,330910412502271	0,918765743073048	0,803545410393395	NA	NA	NA	NA	NA
7031	0,868276493476768	0,961466604390472	1	0,981923736640718	0	0	0,667909629304672	0,47396727314338	NA	NA	0,902548166563083	0,627946916471507	0,980433130699088	NA	NA	NA	NA	NA	NA	NA	NA
7041	0,580338750286107	0,157870154133582	0,183067753314682	0	0,0574491478834524	0,905532823341043	0	0,772056299347751	NA	NA	0,155376009944065	0,525214676034348	0	0,404870070870434	0	0	0	NA	NA	NA	NA
7052	0,390936140993362	0,890121438580103	0,39022016786279	0,351497559044729	0,466052776250687	0,0208148016367194	0,0133801272208818	0,169126902391578	NA	NA	0,295711622125544	0,562373145979703	0,14741641337386	0	NA	0	NA	NA	NA	NA	NA
705	0,401693751430533	0,36303129378795	0,563800024327941	0,570391872278665	0,935404068169324	NA	NA	0,928939237899073	NA	NA	0,24449968924798	0,643871975019516	0	NA	0,79911838790932	NA	NA	NA	NA	NA	NA
7071	0,776379034103914	0,383115366651098	0,639095000608199	0,598363900250693	0	0	0,695985961833736	0,667810962352672	NA	NA	0,374766935985084	0	0	0	0,683879093198992	NA	NA	NA	NA	NA	NA
710	0,949530785076677	0,885100420364316	0,825325386206058	0,748647578836258	0,715777899945025	0,771926703433553	NA	0,434489071976199	NA	NA	0,806836544437539	0,933021077283372	0,737651975683891	0,67326912593131	0	0,762991743564837	NA	NA	NA	NA	NA
7127	0,725566491187915	0,542970574497898	0,541053399829704	0,512864493996569	0,49890049477735	0,326098558975271	0,175915771002413	0,116146012129534	NA	NA	0,569546302050963	0,522872755659641	0,996200607902736	0,654733781573687	0,132241813602015	0,676784847013113	NA	NA	NA	NA	NA
7132	0,878805218585489	0,836641756188697	0,866926164700158	0,788362580815411	0,635788894997251	0,173278776018502	0,833735468304453	0,210664835793569	NA	NA	0,92355500310752	0,847306791569087	0,405015197568389	0,569870979465746	0,530856423173804	0,271248178727538	NA	NA	NA	NA	NA
7174	0,21297779812314	0,0809201307800093	0,129667923610266	0	0,432517866959868	0	0,0300504496600132	0,255635656253576	NA	NA	0,128402734617775	0,230601092896175	0	0	0	0	0	NA	NA	NA	NA
7182	0,165026321812772	0,00934142923867352	0	0	0	0,740615548834727	0	0,149445016592287	NA	NA	0,0514605344934742	0	0	0	0	0	NA	NA	NA	NA	NA
7224	0,160906385900664	0,181223727230266	NA	0	0,0384826827927433	0,0656466820850383	NA	0,212838997596979	NA	NA	NA	NA	NA	0,215337088860621	0	0	NA	NA	NA	NA	NA
7301	0,772602426184482	0,269967304997665	0,599075538255687	0,428816466552316	0,918086860912589	0,765700053371286	0	0,523286417210207	NA	NA	0,34816656308266	0,0722872755659641	0,328267477203647	0	NA	0,485672656629432	NA	NA	NA	NA	NA
730	0,9228656443122	0,734469873890705	0,89028098771439	0,846549676738356	0,842770753161078	0,707881159935954	0,528624698398772	0,885799290536675	NA	NA	0,75288999378496	0,92271662763466	0,0269756838905775	0,775213519898237	NA	0,937833899951433	NA	NA	NA	NA	NA
7355	0,331654840924697	0,210532461466604	0,19170417224182	0,51233671988389	0,473474436503573	0,183597224693115	0	0,071518480375329	NA	NA	0,0834058421379739	0,500702576112412	0,26709726443769	0	0	0	NA	NA	NA	NA	NA
7357	0,138361181048295	0,0739140588510042	0,0484126018732514	0	0,0806761957119296	0,433019035758762	0	0,0921158027234237	NA	NA	0	0	0	0	NA	0	NA	NA	NA	NA	NA
7375	0,511902037079423	0,537248949089211	0,54312127478409	0,755772529357435	0,306487080813634	0,207436399217221	0,214520728229875	0,820460006865774	NA	NA	0,433312616532007	0,400936768149883	0,196048632218845	0,179174995457023	NA	0,198397280233123	NA	NA	NA	NA	NA
7398	0,564087891966125	0,841779542269967	0,317601265052913	0,795619474864758	0,422759758108851	0,087173100871731	0	0,189953083876874	NA	NA	0,317091361093847	0,281811085089774	NA	0,688170089042341	0,059823677581864	0,732880038853812	NA	NA	NA	NA	NA
7443	0,527580682078279	0,468706212050444	0,815715849653327	0,289747987861195	0,112286970863112	NA	0,113840754551437	0,881679826067056	NA	NA	0,512119328775637	NA	0,745250759878419	0,688533527167	0	NA	NA	NA	NA	NA	NA
747	0,0577935454337377	0,0609528257823447	0,042087337306897	0,0409024937326824	0,000549752611324904	0,075253513609678	0,0127220881772318	0,10207117519167	NA	NA	0,0374145431945308	0,00546448087431694	0	0	0	0	NA	NA	NA	NA	NA
7517	0,828679331654841	0,796006539000467	0,669018367595183	0,283414698509038	0,850192413413964	0,651129692225583	0	0,604760270053782	NA	NA	0,637911746426352	0,0270101483216237	0,675341945288754	0,137197892058877	NA	0,327100534239922	NA	NA	NA	NA	NA
7542	0,44369420920119	0,639304063521719	0,593236832502129	0,72014777675155	0	NA	0,160561526650581	0,996223824236183	NA	NA	0,430950901180858	0	0	0	0	0,724380767362797	NA	NA	NA	NA	NA
7566	0,911993591210803	0,737856141989724	0,687872521591047	0,404802744425386	0,637987905442551	0,845579078455791	0	0,899416409200137	NA	NA	0,85680546923555	0,595003903200624	0,119490881458967	0,534799200436126	NA	0,814958717824186	0,218181818181818	NA	NA	NA	NA
759	0,918974593728542	0,903666510976179	0,899039046344727	0,608391608391608	0,680731170973062	0,911759473403309	0,896687870146962	0,973452340084678	NA	NA	0,696581727781231	NA	0,982522796352584	0,79901871706342	NA	0	NA	NA	NA	NA	NA
7704	0,103913939116503	0,0205511443250817	0,0503588371244374	0,0337775432115055	NA	NA	0,116911603421803	0,00972651333104474	NA	NA	0,162709757613424	0,0488680718188915	NA	0	NA	0,489558037882467	NA	NA	NA	NA	NA
7764	0,785534447241932	0,691382531527324	0,606495560150833	0,589127853278797	0,562534359538208	0,207792207792208	0,781092344812459	0,21306785673418	NA	NA	0,527781230577999	0,570491803278689	0,756079027355623	0,0701435580592404	0,287783375314861	0,307673627974745	0	NA	NA	NA	NA
7779	0,591554131380179	0,820060719290051	0,850504804768276	0,666974534899063	0,0853490929081913	NA	0,404035972801053	0,561277033985582	NA	NA	0,999875699192045	0,578298204527713	0,833206686930091	0,146102126113029	NA	0,391209324915007	NA	NA	NA	NA	NA
7786	0,277981231403067	0,300677253619804	0,150833231966914	0,382636231692835	0	0,431417897171322	0,921035314762009	0,753060990960064	NA	NA	0,177252952144189	0,0738485558157689	0,245820668693009	0	0	0	NA	NA	NA	NA	NA
7832	0,105058365758755	0,101004203643157	0,175647731419535	0	0	0	NA	0,0393637715985811	NA	NA	0,228837787445618	0	0	NA	0	0	NA	NA	NA	NA	NA
7867	0,352597848477913	0,371205044371789	0,238413818270283	0,161103047895501	0,406542056074766	0	0,551875411274402	0,0624785444558874	NA	NA	0,0490988191423244	0	0	0	0	0,275133559980573	NA	NA	NA	NA	NA
79009	0,364614328221561	0,23598785614199	0	0	0	0,87333214730475	NA	0,32829843231491	NA	NA	0,234058421379739	0	0,0643996960486322	0,649645647828457	0	0	0	NA	NA	NA	NA
79053	0,724078736552987	0,604974311069594	0,46113611482788	0,7221269296741	0,926608026388125	0,291940935776552	0,871901732836148	0,972536903535874	NA	NA	0,635301429459291	0,686182669789227	0,344414893617021	0,741958931491913	0	0	NA	NA	NA	NA	NA
79074	0,782902265964752	0,67690331620738	0,921420751733366	0	0,245189664650907	NA	0	0,381050463439753	NA	NA	0,461404599129894	0,730523028883685	0	0,507177902962021	NA	0,388295288975231	NA	NA	NA	NA	NA
79077	0,791943236438544	0,672933208780944	0,664760977983214	0,463517614461011	0,813496426608026	NA	NA	0,977686234122897	NA	NA	0,990801740211311	0,689929742388759	NA	NA	0	0	NA	NA	NA	NA	NA
79109	0,254062714579995	0,149346099953293	0	0,202797202797203	0,647196261682243	0	0	0,25655109280238	NA	NA	0,232318210068365	0,292115534738486	0	0	0	0	NA	NA	NA	NA	NA
79172	0,930647745479515	0,900980850070061	0,966549081620241	0,980868188415358	0,509345794392523	0,996441914250133	0	0,742419041080215	NA	NA	0,906650093225606	0,640281030444965	0,310030395136778	0,79920043612575	0,904282115869018	0,909179213210296	NA	NA	NA	NA	NA
79176	0,0284962233920806	0,202825782344699	0,0308964846125775	0,261380129304658	0	0,169542785981142	0	0,166380592745165	NA	NA	0,343318831572405	0,221701795472287	0	0,818099218608032	0	0,151772705196697	NA	NA	NA	NA	NA
79183	0,369077592126345	0,214035497431107	0,385841138547622	0,599287504947882	0,184029686641012	NA	0,719894713753016	0,244764847236526	NA	NA	0,278558110627719	0,116939890710383	0,583966565349544	0	0	0	NA	NA	NA	NA	NA
7922	0,758411535820554	0,76774871555348	0,654421603211288	0,625544267053701	0,788757559098406	0,849492972780644	0,475323535863128	0,965098981576839	NA	NA	0,492231199502797	0,509289617486339	0,757218844984802	0	NA	0,462360369111219	NA	NA	NA	NA	NA
79575	0,170748455024033	0,329051844932275	0,0853910716457852	0,0752078110568677	0,0588235294117647	0	0,130949769686335	0,0403936377159858	NA	NA	0,169297700435053	0,126775956284153	0	0,24132291477376	0	0	NA	NA	NA	NA	NA
79612	0,709201190203708	0,439163942083139	0,551514414304829	0,152262831508115	0,706706981858164	0,117416829745597	0,315200701908313	0,453827669069688	NA	NA	0,388067122436296	0,480874316939891	0,345174772036474	NA	0	0,412578921806702	NA	NA	NA	NA	NA
79621	0,815976195925841	0,782227930873424	0,697725337550176	0,886660509302019	0,625343595382078	NA	0	0,375214555441126	NA	NA	0,700559353635799	0,532552693208431	0,628039513677812	0	NA	0	NA	NA	NA	NA	NA
79632	0,368162050812543	0,427020084072863	0,734217248509914	0,3731362976646	0,661214953271028	0,401352072584949	0,466769028295679	0,722966014418126	NA	NA	0,481168427594779	0,81295862607338	0,827127659574468	0,776485553334545	NA	0,941476444876153	0	NA	NA	NA	NA
79646	0,0856031128404669	0,761443250817375	0	0	0	0	NA	0,662089483922646	NA	NA	0	0	0	NA	0	0	NA	NA	NA	NA	NA
79668	0,16433966582742	0,230850070060719	0,110813769614402	0,389893125742182	0,11434854315558	0,392990571072763	0	0,28698935805012	NA	NA	0,226600372902424	0	0,50588905775076	0,29129565691441	0,195214105793451	0,216367168528412	NA	NA	NA	NA	NA
79676	0,533760585946441	0,411723493694535	0,280866074686778	0,787307032590051	0,142660802638813	0,777975449208326	0	0,364229316855475	NA	NA	0,388937228091983	0,335831381733021	0	0,487733963292749	0,11272040302267	0,741136474016513	NA	NA	NA	NA	NA
79703	0,31265735866331	0,187062120504437	0,256173214937356	0	0,342770753161078	0,134317737057463	0	0,0849067399015906	NA	NA	0,491858297078931	0	0	NA	0	0,427877610490529	NA	NA	NA	NA	NA
79718	0,0750743877317464	0	0	0	0	NA	NA	0,106991646641492	NA	NA	0,0171535114978247	0,0376268540202966	0	0	0	0	NA	NA	NA	NA	NA
79727	0,247997253376059	0,292737038766931	0,158253253862061	0,382240401108326	0,583562396921385	NA	0	0,896670099553725	NA	NA	0,110503418272219	0,0601092896174863	0	0,209158640741414	0	NA	NA	NA	NA	NA	NA
79738	0,952048523689631	0,884049509574965	0,96253497141467	0,949861459295422	0,927844969763606	0,651841309375556	0,620092125466111	0,790479459892436	NA	NA	0,96283405842138	0,873692427790788	0,670592705167173	0,968017445029984	0,978589420654912	NA	NA	NA	NA	NA	NA
79780	0,840466926070039	0,797407753386268	0,721809998783603	0,981000131943528	0,548790544255085	0,810531933819605	0	0,801350268909486	NA	NA	0,882162834058421	0,762217017954723	0,766717325227964	0,905142649463929	NA	0,939290917921321	NA	NA	NA	NA	NA
7980	0,982604715037766	0,919546940681924	0,99172850018246	0,972291859084312	0,733095107201759	0,647749510763209	NA	0,990044627531754	NA	NA	0,956991920447483	0,935206869633099	0,707636778115502	0,924041431946211	NA	0,323215152986887	0	NA	NA	NA	NA
79817	0,0753032730601968	0	0	0	0,517592083562397	0,729051770147661	NA	0,638288133653736	NA	NA	0,214418893722809	0	0	0	NA	0	NA	NA	NA	NA	NA
79874	0,384870679789426	0,480266230733302	0,335603941126384	0,271803668030083	0,13675096206707	0,730119195872621	0	0,274402105504062	NA	NA	0,376880049720323	0,455425448868072	0,109612462006079	0,326003997819371	0	NA	NA	NA	NA	NA	NA
79877	0,179903868162051	0,287716020551144	0,46673154117504	0	0	NA	0	0,125529236754777	NA	NA	0,532753262896209	0,130054644808743	0,0604103343465046	0	0	0,897037396794561	NA	NA	NA	NA	NA
79933	0,723849851224536	0,800326950023354	0,746259579126627	0,871355060034305	0,584661902144035	0,870307774417364	0,695547269137969	0,584277377274288	NA	NA	0,702921068986948	0,393911007025761	0,173062310030395	0,69362166091223	0	0	NA	NA	NA	NA	NA
79980	0,964408331425956	0,984002802428772	0,971536309451405	0,991159783612614	0,985156679494228	NA	NA	0,489872983178853	NA	NA	0,910876320696084	0,772989851678376	0,366071428571429	0,73886970743231	0	0,630888780961632	NA	NA	NA	NA	NA
79989	0,143854428931106	0,127860812704344	0,341929205692738	0,67475920306109	0,545079714128642	0	0	0,724682457947133	NA	NA	0,488129272840273	0,876814988290398	0	0,541522805742322	0	0,699368625546382	NA	NA	NA	NA	NA
79993	0,622796978713664	0,263194768799626	0,191947451648218	0,675814751286449	0	NA	NA	0,677766334820918	NA	NA	0,2911124922312	NA	0,582066869300912	0,239324005088134	0,325566750629723	0	NA	NA	NA	NA	NA
80021	0,830395971618219	0,931223727230266	0,75830190974334	0,685446628842855	0,313084112149533	0	0	0,541480718617691	NA	NA	0,913238036047234	0,814988290398126	0,384878419452888	0,974377612211521	NA	0,360369111219038	0	NA	NA	NA	NA
80059	0,203707942320897	0,0865249883232135	0,277946721809999	0,657210713814487	0,518279274326553	0,099626400996264	0	0,613342487698821	NA	NA	0,495711622125544	0,941139734582358	0,519186930091185	0	0,895465994962217	0,471830985915493	NA	NA	NA	NA	NA
80135	0,199130235751888	0,406352171882298	0,676681668896728	0,705502045124687	0,57284222100055	0,644369329300836	0	0,988099324865545	NA	NA	0,696954630205096	0,390007806401249	0	0,699436670906778	NA	0	NA	NA	NA	NA	NA
80155	0,09487296864271	0,290051377860813	0,0361269918501399	0	0,051676745464541	0,620708059064223	0	0,284128618835107	NA	NA	0,0382846488502175	0	0,650455927051672	0	NA	0,300631374453618	NA	NA	NA	NA	NA
80196	0,581483176928359	0,458897711349837	0,489721445079674	0,849716321414435	0,709455744914788	0,683508272549368	NA	0,650875386199794	NA	NA	0,508141702921069	0,696487119437939	0,138297872340426	0,638560785026349	0	0,760077707625061	NA	NA	NA	NA	NA
8022	0,463721675440604	0,157986921999066	0,22770952438876	0,0815411004090249	0,853765805387576	0,446183953033268	0,577758280324633	0,290879963382538	NA	NA	0,115475450590429	0,0460577673692428	0	0,542067962929311	0	0	NA	NA	NA	NA	NA
80262	0,328107118333715	0,0869920597851471	0,137087945505413	0,409552711439504	0,805937328202309	0,274506315602206	0	0,310447419613228	NA	NA	0,0844002486016159	0,223887587822014	0,354673252279635	0	NA	0	NA	NA	NA	NA	NA
80271	0,919317921721218	0,781060252218589	0,758180270040141	0,882306372872411	0,565970313358989	0,644725137875823	0,261460846676903	0,564709921043598	NA	NA	0,713113735239279	0,423263075722092	0,164703647416413	0,196438306378339	NA	0,855998057309374	0	NA	NA	NA	NA
80315	0,144312199588006	0,0491592713685194	0,332806227952804	0,152922549148964	0	0	0	0,55429683030095	NA	NA	0,0507147296457427	0,276814988290398	0	0	0	0	0	NA	NA	NA	NA
80347	0,631609063859007	0,861513311536665	0,568665612455906	0,51154505871487	0,371495327102804	0,219533890766767	0,665935512173722	0,45211122554068	NA	NA	0,403604723430702	0,579391100702576	0	0,538797019807378	0	0,15808644973288	NA	NA	NA	NA	NA
80351	0,205767910276951	0,0977347034096217	0,0409925799781049	0,0546246206623565	0,00962067069818582	0	0	0,208032955715757	NA	NA	0,0985705407085146	0	0	0,469562057059786	0	0	NA	NA	NA	NA	NA
8045	0,879377431906615	0,629845866417562	0,570976766816689	0,793640321942209	0,896509070918087	0,737769080234834	0,196534327703444	0,917839569744822	NA	NA	0,793536357986327	0,548946135831382	0,124620060790274	0,746138469925495	0,634130982367758	0,310587663914522	NA	NA	NA	NA	NA
80745	0,898832684824903	0,88148061653433	0,453594453229534	0,886528565773849	0,842221000549753	0,253691513965487	0,185567010309278	0,677423046115116	NA	NA	0,908017402113114	0,989695550351288	0,558890577507599	0,693803379974559	NA	0,582564351627003	NA	NA	NA	NA	NA
81029	0,0596246280613413	0,0226529659037833	0,0878238657097677	0,460746800369442	0,0744914788345245	0,0409179861234656	0	0,0537818972422474	NA	NA	0,111746426351771	0,294613583138173	0	0,0935853170997638	0	0,00388538125303545	NA	NA	NA	NA	NA
81034	0,736896314946212	0,359878561419897	0,258119450188542	0,435017812376303	0,109125893347993	0,550613769791852	0	0,464240759812336	NA	NA	0,342573026724674	0,782357533177205	0,403495440729483	0,375976739960022	NA	0	NA	NA	NA	NA	NA
811	0,130235751888304	0,143390938813638	0,228439362607955	0	0,0368334249587686	0,51627824230564	NA	0,146355418240073	NA	NA	0,336730888750777	0,11943793911007	0,0490121580547112	0	0	0	NA	NA	NA	NA	NA
8153	0,0268940260929274	0,224661373190098	0,153995864250091	0	0,927432655305113	0,764632627646326	0	0,444673303581645	NA	NA	0,243753884400249	NA	0	0	NA	0	NA	NA	NA	NA	NA
81550	0,681506065461204	0,494278374591312	0,642500912297774	0,624224831772002	0,70175920835624	0,542430172567159	0,807633252906339	0,355418240073235	NA	NA	0,737849596022374	0,797814207650273	0,518996960486322	NA	0	0	0	NA	NA	NA	NA
81551	0,0093842984664683	0,0382998598785614	0,405668410169079	0	0,632352941176471	NA	NA	0,0556127703398558	NA	NA	0	0	0	0	0	0	NA	NA	NA	NA	NA
81566	0,456511787594415	0,686244745446053	0,244860722539837	0,453489906320095	0,43609125893348	0,165628891656289	0,68699276157052	0,74562306900103	NA	NA	0,132380360472343	0	0,334536474164134	0	0,691435768261965	0	NA	NA	NA	NA	NA
8178	0,487983520256352	0,594114899579636	0,356404330373434	0,299643752473941	0,174409015942826	0,342999466287138	0,480807194560211	0,292939695617348	NA	NA	0,0964574269732753	0,0329430132708821	0,0568009118541033	0,41195711430129	NA	0	NA	NA	NA	NA	NA
81894	0,249027237354086	0,325548808967772	0,510643474029923	0	0,798653106102254	0	NA	0,0893694930770111	NA	NA	0,0990677439403356	0	0	0	NA	0	NA	NA	NA	NA	NA
821	0,421034561684596	0,574147594581971	0,12078822527673	0,230505343712891	0,25453545904343	NA	0	0,573749856963039	NA	NA	0,250093225605966	0,0854020296643248	0,170022796352584	0	0	0,507527926177756	0	NA	NA	NA	NA
8313	0,424238956282902	0,433675852405418	0,289989052426712	0,539253199630558	0,181418361737218	0,150151218644369	0,133143233165168	0,419384368920929	NA	NA	0,243256681168428	0,0530835284933646	0	0,444121388333636	0	0,296017484215639	0	NA	NA	NA	NA
83483	0,370679789425498	0,86816907986922	0,508089040262742	0,364823855389893	0,504810335349093	0,139654865682263	0	0,38917496281039	NA	NA	0,437041640770665	0,887743950039032	0,973404255319149	0,56296565509722	0,425692695214106	0,117775619232637	NA	NA	NA	NA	NA
83729	0,834973678187228	0,868636151331154	0,847585451891497	0,732286581343185	0,515118196811435	0,975627112613414	0,925202895371792	0,990159057100355	NA	NA	0,786326911124922	0,919906323185012	0,512727963525836	NA	0	0,439533754249636	NA	NA	NA	NA	NA
83743	0,404325932707713	0,405418028958431	0,338401654299963	0,207811056867661	0,0918086860912589	0,252624088240527	0	0,464469618949537	NA	NA	0,15550031075202	0,310538641686183	0,173822188449848	NA	0	0,557552209810588	NA	NA	NA	NA	NA
83759	0,222018768596933	0,121088276506305	0,259457486923732	0	0,399670148433205	NA	0	0,837967730861655	NA	NA	0,299316345556246	0	0	0	0	0	NA	NA	NA	NA	NA
8394	0,558365758754864	0,638720224194302	0,275635567449215	0,559308615912389	0,397196261682243	0	0	0,210092687950566	NA	NA	0,133623368551896	0,645745511319282	0,00474924012158055	0	0	NA	0	NA	NA	NA	NA
83989	0,362325474937057	0,587225595516114	0,035275513927746	0,0806174957118353	0	0,854296388542964	NA	0,708891177480261	NA	NA	0,196395276569298	0,452146760343482	0	0	NA	0,273676542010685	NA	NA	NA	NA	NA
84064	0,490501258869306	0,382998598785614	0,607347038073227	0,254651009367991	0	0,920298879202989	NA	0,566998512415608	NA	NA	0,699192044748291	0,915066354410617	0,654825227963526	0	NA	0,905050995628946	NA	NA	NA	NA	NA
8406	0,290798809796292	0,245329285380663	0,316749787130519	0,164137749043409	0,51346893897746	0	0	0,751687836136858	NA	NA	0,19266625233064	0	0	NA	0	0	NA	NA	NA	NA	NA
84071	0,81792172121767	0,857192900513779	0,851477922393869	0,848924660245415	0,804150632215503	0,818003913894325	0,0919061197631059	0,816683831101957	NA	NA	0,825605966438782	0,726307572209212	0,791033434650456	0,685262584045066	0,275188916876574	0,889023797960175	NA	NA	NA	NA	NA
84080	0,582055390249485	0,74112564222326	0,292908405303491	0,469059242644148	0,752336448598131	0,37573385518591	0,194779556920377	0,524201853759011	NA	NA	0,514232442510876	0,362217017954723	NA	0,121024895511539	0,959697732997481	0	NA	NA	NA	NA	NA
84164	0,662623025864042	0,424567958897711	0,487896849531687	0,27906056207943	0,932242990654206	NA	NA	0,566884082847008	NA	NA	0,703045369794904	0,256206088992974	0,194528875379939	0,171542794839179	0,30919395465995	NA	NA	NA	NA	NA	NA
8416	0,791714351110094	0,711349836524988	0,896971171390342	0,965826626203985	0,975261132490379	0,952499555239281	NA	0,992333218903765	NA	NA	0,895338719701678	0,86135831381733	0,775265957446808	0,377612211520989	0,757556675062972	0	NA	NA	NA	NA	NA
84206	0,0444037537193866	0,0748482017748716	0,0201921907310546	0,00949993402823592	0,077240241891149	0,459704678882761	0,276376398332968	0,118663462638746	NA	NA	0	0,232943013270882	0	0,0296202071597311	0	0,0743079164643031	NA	NA	NA	NA	NA
84248	0,249370565346761	0,897828117702008	0,484490937842112	0,377358490566038	0,140324354040682	0,964952855363814	0	0,525918297288019	NA	NA	0,769546302050963	0,115378610460578	0,524506079027356	NA	0	0	NA	NA	NA	NA	NA
8424	0,421835660334173	0,314689397477814	0,797713173579856	0,509961736376831	0,696536558548653	0	0	0,583819658999886	NA	NA	0,687632069608452	0,82903981264637	0,121390577507599	0,729965473378157	0	0	0	NA	NA	NA	NA
84253	0,429045548180362	0,55056048575432	0,379272594574869	0,62831508114527	0,181693238042881	0,246575342465753	0,403597280105286	0,294770568714956	NA	NA	0,38036047234307	0,366276346604215	0,0866261398176292	0,332545884063238	0,217254408060453	0,000728508984944148	NA	NA	NA	NA	NA
84261	0,514305333028153	0,335240541802896	0,905729230020679	0,952236442802481	0,453408466190214	0,288738658601672	0,155735906997149	0,247053438608536	NA	NA	0,785581106277191	0,67431693989071	0,678571428571429	0,666545520625114	0	NA	0,352727272727273	NA	NA	NA	NA
84274	0,787365529869535	0,787832788416628	0,797834813283056	0,782161234991424	0,343320505772402	0,910692047678349	0,687870146962053	0,908341915550978	NA	NA	0,662150403977626	0,560187353629977	NA	0,357804833727058	NA	NA	NA	NA	NA	NA	NA
8434	0,344701304646372	0,412891172349369	0,390463447269189	0,30215067950917	0,114485981308411	0,526596690980253	0,980697521386269	0,596521341114544	NA	NA	0,508763206960845	0,27743950039032	0,212386018237082	0	0,345088161209068	0	NA	NA	NA	NA	NA
8445	0,187800411993591	0,27662307333022	0	0,127061617627655	0	0,203522504892368	0	0,104588625700881	NA	NA	0,0323182100683654	0,479469164715066	0	0	0	0	NA	NA	NA	NA	NA
84553	NA	NA	NA	0,208074943924001	0,230758658603628	0	0	0,75008582217645	NA	NA	0	NA	0	0	0	0	0	NA	NA	NA	NA
84570	0,599794003204395	0,652265296590378	0,782873129789563	0,74389761182214	0,863523914238593	0,592243373065291	0,923009431892959	0,518022657054583	NA	NA	0,217029210689869	0,469164715066354	0,159574468085106	0,39687443212793	NA	0,742350655658086	NA	NA	NA	NA	NA
84614	0,439917601281758	0,385217188229799	0,589222722296558	0,27932444913577	0	0	0	0,0726627760613343	NA	NA	0,338346799254195	0	0	0,632200617844812	NA	0	NA	NA	NA	NA	NA
84650	0,923666742961776	0,859761793554414	0,623038559785914	0	0,671385376580539	0	0	0,691726742190182	NA	NA	0,995898073337477	0,616861826697892	0,789133738601824	0,671997092495003	0	NA	NA	NA	NA	NA	NA
84691	0,94609750514992	0,922349369453526	0,959615618537891	0,772793244491358	0,962341946124244	0,571072762853585	0,973897784601886	0,621924705343861	NA	NA	0,799502796768179	0,437314597970336	0,887537993920973	0,868617117935671	0,631612090680101	0,961631860126275	NA	NA	NA	NA	NA
84708	0,571755550469215	0,656819243344232	0,82496046709646	0,58160707217311	0,524876305662452	0,521615370930439	0,224391313884624	0,922760041194645	NA	NA	0,528651336233686	0,684465261514442	0,102393617021277	0,131201163001999	0,551637279596977	0,165128703254007	NA	NA	NA	NA	NA
84720	0,745365072098878	0,816440915460065	0,788225276730325	0,811056867660641	0,474436503573392	0,391389432485323	0,344373766176793	0,319144066826868	NA	NA	0,740335612181479	0,612490241998439	0,382408814589666	0,959294930038161	0,773299748110831	0,526469159786304	NA	NA	NA	NA	NA
84787	0,824559395742733	0,457730032695002	0,957061184770709	0,518274178651537	0,250962067069819	0,295143212951432	NA	0,0530953198306442	NA	NA	0,487259167184587	0,572365339578454	0,97112462006079	0,104306741777212	0	0	0	NA	NA	NA	NA
84881	0,847676813916228	0,787248949089211	0,859262863398613	0,854994062541232	0,80497526113249	0,654509873687956	0,241939021715288	0,884540565282069	NA	NA	0,874331883157241	NA	0,999620060790274	0,923314555696893	0,814231738035264	0,69669742593492	NA	NA	NA	NA	NA
84901	0,90489814602884	0,783278841662774	0,860844179540202	0,835070589787571	0,993815283122595	0	0,82561965343277	0,988900331845749	NA	NA	0,842883778744562	0,941451990632319	0,587575987841945	0,791931673632564	0	0,823215152986887	NA	NA	NA	NA	NA
84911	0,81002517738613	0,697687996263428	0,701252888942951	0,425517878348067	0,471550302363936	0	NA	0,81965899988557	NA	NA	0,946053449347421	NA	0,241261398176292	0,807559512992913	0,624055415617129	0	NA	NA	NA	NA	NA
84919	0,956855115587091	0,970808033629145	0,879698333536066	0,940097638210846	0,92042330951072	0,994840775662693	0,962053081816188	0,857878475798146	NA	NA	0,964698570540709	0,659172521467603	0,978153495440729	0,9245865891332	0,900503778337531	0,99538610976202	0	NA	NA	NA	NA
8491	0,0906385900663767	0,376576366184026	0,324048169322467	0,039583058450983	0	0,060665362035225	0	0,290307815539535	NA	NA	0,29372280919826	0,560655737704918	0	0,408867890241686	0	0,906750849927149	NA	NA	NA	NA	NA
85313	0,190432593270771	0,192783745913125	0,35689088918623	0,335532392136166	0	NA	0	0,937750314681314	NA	NA	0,108017402113114	0	0,128989361702128	0	NA	0,159786304031083	NA	NA	NA	NA	NA
85329	0,926871137560082	0,85894441849603	0,884928840773629	0,355191977833487	0,775013743815283	0,305995374488525	0,666593551217372	0,692298890033185	NA	NA	0,957364822871349	0,358469945355191	NA	0,751953479920044	0	NA	NA	NA	NA	NA	NA
8539	0,040512703135729	0,443601120971509	0	0	0	0,101405443871197	0	0,54571461265591	NA	NA	0,31124922311995	0	0	0	0	0	NA	NA	NA	NA	NA
8544	0,30281528953994	0,486571695469407	0,320277338523294	0,55785723710252	0	0	NA	0,830072090628218	NA	NA	0,295587321317589	0	0	0	0	0,66221466731423	NA	NA	NA	NA	NA
8560	0,54383154039826	0,666744511910322	0,414304829096217	0,610898535426837	0,297828477185267	0,206013164917275	0	0,808216043025518	NA	NA	0,778123057799876	0,998438719750195	0,456117021276596	0	NA	0,313258863525983	NA	NA	NA	NA	NA
8638	0,779812314030671	0,8866184026156	0,846004135749909	0,867264810661037	0,682105552501374	0,824942181106565	0,980039482342619	0,513216615173361	NA	NA	0,871348663766314	0,856674473067916	0,631458966565349	0,888242776667272	0,493702770780856	NA	NA	NA	NA	NA	NA
8697	0,307164110780499	0,00899112564222326	0,250577788590196	0,389101464573163	0,30717427157779	0	0	0,322348094747683	NA	NA	0,396395276569298	0,102263856362217	0,0626899696048632	0,340359803743413	0	0,242836328314716	NA	NA	NA	NA	NA
8703	0,179789425497826	0,265063054647361	0,34448363945992	0,507454809341602	0,549202858713579	0	0	0,759812335507495	NA	NA	0,0867619639527657	0,212646370023419	0	0,387788479011448	0	0,148130160271977	NA	NA	NA	NA	NA
87178	0,406729228656443	0,480733302195236	0,448363945991972	0,547829528961604	0,630291368884002	0,780466109233233	0	0,396269596063623	NA	NA	0,41255438160348	0,136299765807963	0,679141337386018	0,109576594584772	0	NA	NA	NA	NA	NA	NA
8717	0,653124284733349	0,631363848668846	0,596886023598102	0,482253595461143	0,30043980208906	0,278776018502046	NA	0,408971278178281	NA	NA	0,373772529521442	0,271350507416081	0,308700607902736	0	NA	0	NA	NA	NA	NA	NA
8774	0,0587090867475395	0,178538066324148	0	0,540044860799578	0	0	NA	0,416180341000114	NA	NA	0,0590428837787446	0	0	0	NA	0	NA	NA	NA	NA	NA
8811	0,274433508812085	0,278724894908921	0,242914487288651	0,214804063860668	0,323254535459043	0,150684931506849	0,674490019741171	0,741160315825609	NA	NA	0,355003107520199	0,505074160811866	0,388867781155015	0,742322369616573	0,375314861460957	0,361583292860612	NA	NA	NA	NA	NA
8816	0,641336690318151	0,719640354974311	0,427441917041722	0,517878348067027	0,19956019791094	0,521437466642946	0,190611976310594	0,440782698249228	NA	NA	0,343070229956495	0,116315378610461	0,439019756838906	0,384335816827185	0,661209068010076	0	NA	NA	NA	NA	NA
8842	0,968986037994965	0,935077066791219	0,90828366378786	0,848396886132735	0,37218251786696	0,495819249243907	0,113182715507787	0,459663577068314	NA	NA	0,907147296457427	0,597970335675254	0,796542553191489	0,318916954388515	0	0,885138416707139	NA	NA	NA	NA	NA
8856	0,757381551842527	0,559668379262027	0,672059360175161	0,539121256102388	0,70629466739967	0	0,741610002193464	0,171415493763589	NA	NA	0,977874456183965	0,421545667447307	0,715995440729483	0,542976558240959	0	NA	NA	NA	NA	NA	NA
886	0,294804303044175	0,413825315273237	0,141345335117382	0,452698245151075	0,255772402418911	0	NA	0,510355875958348	NA	NA	0,271970167806091	0,652927400468384	0	0,510085407959295	0	0,51748421563866	NA	NA	NA	NA	NA
8880	0,0516136415655756	0	0	0,148436469191186	0,0402693787795492	0	NA	0,364801464698478	NA	NA	0	0,100546448087432	0	0	0	0,595920349684313	NA	NA	NA	NA	NA
8886	0,539253833829252	0,614432508173751	0,531078944167376	0,580023749835071	0,360912589334799	0,435687600071162	0,842509322219785	0,526948163405424	NA	NA	0,457551274083282	0,251834504293521	0,582256838905775	0,223332727603126	0	0,853569694026226	NA	NA	NA	NA	NA
8891	0,539711604486152	0,941148995796357	0,527673032477801	0,799709724238026	0,856377130291369	0	0,147839438473349	0,987984895296945	NA	NA	0,697327532628962	0,279625292740047	0	0,148101035798655	0	0,684798445847499	0	NA	NA	NA	NA
8899	0,266994735637446	0,296590378327884	0,151563070186109	0,682675814751286	0,19282572842221	0	0	0,279780295228287	NA	NA	0,233809819763828	0	0,04540273556231	0	0	0	NA	NA	NA	NA	NA
8906	0,679789425497826	0,735404016814573	0,909864979929449	0,630294234067819	0,680868609125893	0,710905532823341	0,725159026102215	0,980089255063508	NA	NA	0,358607830950901	0,935050741608119	0,802811550151976	0,967654006905324	0,979848866498741	0,518698397280233	NA	NA	NA	NA	NA
8909	0,487411306935225	0,496613731900981	0,517090378299477	0,727800501385407	0,870258383727323	0,128980608432663	NA	0,844375786703284	NA	NA	0,889372280919826	0,759562841530055	0,238031914893617	0,730874068689806	0	0,922049538610976	NA	NA	NA	NA	NA
8910	0,426642252231632	0,0645726296123307	0,210923245347281	0	0,348818031885651	0	0	0,344089712781783	NA	NA	0	0,0786885245901639	0,768047112462006	0	0	0	NA	NA	NA	NA	NA
89781	0,922293430991074	0,949556282111163	0,842476584357134	0,948410080485552	0,910390324354041	0,946095000889521	0,777802149594209	0,853644581759927	NA	NA	0,879428216283406	0,943637782982045	0,668313069908815	0,52244230419771	0	0,736765420106848	NA	NA	NA	NA	NA
89869	0,837605859464408	0,775922466137319	0,536552730811337	0,85934819897084	0,567894447498626	0	0,0504496600131608	0,466186062478544	NA	NA	0,819018023617153	0,846526151444184	0,875949848024316	0,657459567508632	NA	0,532540067994172	NA	NA	NA	NA	NA
8993	0,783932249942779	0,875992526856609	0,957791022989904	0,995250032985882	0,935953820780649	0,833481586906244	0,334283834174161	0,532097493992448	NA	NA	0,666873834679925	0,898672911787666	0,937879939209726	0,893876067599491	0	0,997085964060223	NA	NA	NA	NA	NA
90249	0,0877775234607462	0,128678187762728	0,0510886753436322	0,0436733078242512	0,00151181968114349	0,108165806795944	0,0173283614827813	0,268108479231033	NA	NA	0,0222498446239901	0	0	0,0196256587316009	NA	0,148858669256921	0	NA	NA	NA	NA
90268	0,588807507438773	0,68682858477347	0,409195961561854	0,4872674495316	0,331088510170423	0,384451165273083	NA	0,179311133997025	NA	NA	0,292355500310752	0	0,514627659574468	0,868798836998001	0	0,877367654201068	NA	NA	NA	NA	NA
9039	0,0167086289768826	0,189163942083139	0,0866074686777764	0	0	NA	0	0,584162947705687	NA	NA	0	0,389071038251366	NA	0	0	NA	NA	NA	NA	NA	NA
90441	0,708743419546807	0,600537132181224	0,678992823257511	0,438712231165061	0,527625068719076	0,580857498665718	0,912700153542443	0,571003547316627	NA	NA	0,80024860161591	0,305074160811866	0,429141337386018	0,249136834453934	NA	0,4356483729966	NA	NA	NA	NA	NA
90634	0,773174639505608	0,580803362914526	0,967157280136236	0,974271012006861	0	NA	NA	NA	NA	NA	0,866376631448104	0,323185011709602	0,831496960486322	0	0	0,468431277319087	NA	NA	NA	NA	NA
9070	0,0254062714579995	0,524287716020551	0,331589830920813	0,262831508114527	0,0500274876305662	0,903220067603629	NA	0,703970706030438	NA	NA	0	0,905698672911788	0,105243161094225	0,120298019262221	0,836272040302267	0	NA	NA	NA	NA	NA
90806	0,658960860608835	0,547991592713685	0,678141345335117	0,529885209130492	0,0952446399120396	NA	0	0,970706030438265	NA	NA	0,706898694841516	NA	0,453077507598784	0,339996365618753	0	0	NA	NA	NA	NA	NA
9092	0,132639047837034	0,101938346567025	0,127478408952682	0,472093943792057	0,190351841671248	0,0501690090731187	0,209914454924326	0,174962810390205	NA	NA	0,0932256059664388	0,00905542544886807	0	0	0	0	NA	NA	NA	NA	NA
9101	0,688601510643168	0,614899579635684	0,509183797591534	0,532128249109381	0,857888949972512	0,339975093399751	0,853257293266067	0,796429797459664	NA	NA	0,709881914232443	0,509445745511319	0,579977203647416	0,199164092313284	0,568010075566751	0,589849441476445	NA	NA	NA	NA	NA
9126	0,000228885328450446	0	0	0,0240137221269297	0,011544804837823	0	0	0,030209406110539	NA	NA	0	0	0	0	0	0	0	NA	NA	NA	NA
91404	0,048180361638819	0,0330453059318076	0	0	0	NA	0	0,272342373269253	NA	NA	0,0860161591050342	0,174395003903201	0	0	0,133501259445844	0	0	NA	NA	NA	NA
91647	0,650606546120394	0,390121438580103	0,0400194623525119	0,912257553766988	0,716877405167675	0,321473047500445	NA	0,807987183888317	NA	NA	0,76519577377253	0,281654957064793	0	0	0	0	NA	NA	NA	NA	NA
9166	0,0383382925154498	0,396893974778141	0,591898795766938	0,585301490961868	0,499175371083013	NA	0	0,954800320402792	NA	NA	0	0,906635441061671	0	0	NA	NA	NA	NA	NA	NA	NA
91949	0,301785305561913	0,553829985987856	0,579978104853424	0,518538065707877	0,391973611874656	0,728695961572674	0,60210572493968	0,579929053667468	NA	NA	0,633064014916097	0,381889149102264	0,373670212765957	0,341450118117391	0,0365239294710327	0	0	NA	NA	NA	NA
9196	0,455596246280613	0,439747781410556	0,697603697846977	0,526454677398074	0	0,922611634940402	0,723404255319149	0,6087653049548	NA	NA	0,176631448104413	0,230913348946136	0	0	NA	0	NA	NA	NA	NA	NA
9202	0,443350881208515	0,730382998598786	0,749543851113003	0,020979020979021	0,209868059373282	0,0460772104607721	0,107479710462821	0,461952168440325	NA	NA	0,282784338098198	0,319594067135051	0,483092705167173	0	0	0,843613404565323	NA	NA	NA	NA	NA
92105	0,20748455024033	0,551377860812704	0,127113489843085	0	0,0709180868609126	0,75253513609678	0	0,68692070030896	NA	NA	0,283281541330019	0,117096018735363	0,276595744680851	0,143012902053425	0	0	NA	NA	NA	NA	NA
9213	0,554016937514305	0,661256422232602	0	0,565905792320887	0	0,831346735456325	0	0,0709463325323264	NA	NA	0,612430080795525	0,238407494145199	0	0	0	0	0	NA	NA	NA	NA
92241	0,909819180590524	0,971508640822046	0,759518306775331	0,804855521836654	0,8934854315558	0,840597758405978	0,707830664619434	0,658885456001831	NA	NA	0,759726538222498	0,886807181889149	0,603153495440729	0,822823914228603	0	0	NA	NA	NA	NA	NA
92335	0,300411993591211	0,514829518916394	0,237927259457487	0,193429212297137	0,288894997251237	0,460060487457748	NA	0,191898386543083	NA	NA	0,10863890615289	0,231381733021077	0	0	0	0	NA	NA	NA	NA	NA
92370	0,593499656672007	0,84119570294255	0,422941248023355	0,305317324185249	0,178669598680594	0	NA	0,588053553038105	NA	NA	0,230702299564947	0,082903981264637	0	0,485916772669453	0	0,668042739193783	NA	NA	NA	NA	NA
9255	0,514877546349279	0,786781877627277	0,888213112760005	0,78955007256894	0,52913688840022	0,620352250489237	NA	0,582789792882481	NA	NA	0,422747047855811	0,947853239656518	0,883358662613982	0,107214246774487	0	0,873482272948033	NA	NA	NA	NA	NA
9261	0,185969329365988	0,334423166744512	0,0527916311884199	0,287373004354136	0	0,419320405621775	0	0,0487469962238242	NA	NA	0,0660037290242387	0	0	0	0	0	NA	NA	NA	NA	NA
9270	0,202334630350195	0	0,258727648704537	0	NA	NA	NA	0,0861654651561964	NA	NA	0,4816656308266	0	NA	0	NA	0	0	NA	NA	NA	NA
92979	0,303501945525292	0,0184493227463802	0,475367960102177	NA	0,389224848818032	0,373954812310977	NA	0,816340542396155	NA	NA	0	0,197501951600312	NA	0,33654370343449	0	0,6369596891695	NA	NA	NA	NA	NA
9319	0,378004119935912	0,259925268566091	0,408831042452256	0,191845889959098	0,757971412864211	0,808219178082192	0,983110331212985	0,235724911317084	NA	NA	0,324052206339341	0,650429352068696	0,0666793313069909	0,480465200799564	0	0	NA	NA	NA	NA	NA
931	0,94632639047837	0,817842129845866	0,827393261160443	0,707877028631746	0,362012094557449	0,703967265611101	0,46084667690283	0,507266277606133	NA	NA	0,947793660658794	0,919594067135051	0,634308510638298	0,449391241141196	0	0,627246236036911	NA	NA	NA	NA	NA
9322	0,207026779583429	0,552779075198505	0,271864736650043	0,0868188415358227	0,103353490929082	0	0,19894713753016	0,504748827096922	NA	NA	0,169919204474829	0,365027322404372	0,216945288753799	0,0857713974195893	0	0	NA	NA	NA	NA	NA
9328	0,542000457770657	0,652498832321345	0,223208855370393	0,0357566961340546	0,4282572842221	0,0515922433730653	0	0,585879391234695	NA	NA	0,428837787445618	0,0952380952380952	0	0	0	0,00655658086449733	NA	NA	NA	NA	NA
932	0,986953536278325	0,889887902849136	0,970684831529011	0,99947222588732	0,979659153380979	NA	NA	0,625815310676279	NA	NA	0,989558732131759	0,927400468384075	0,265197568389058	0,993094675631474	NA	0,989800874210782	NA	NA	NA	NA	NA
933	0,888075074387732	0,970107426436245	0,95693954506751	0,984826494260457	0,818719076415613	0,964063333926348	0,801491555165606	0,471907540908571	NA	NA	0,941702921068987	0,82591725214676	0,873860182370821	0,888787933854261	NA	0,549781447304517	NA	NA	NA	NA	NA
93436	0,355458915083543	0,512377393741242	0,676195110083931	0,714078374455733	0,439939527212754	0,480163671944494	0,289537179205966	0,300606476713583	NA	NA	0,465257924176507	0,942388758782201	0,17629179331307	0,439760130837725	0,749370277078086	0,257163671685284	NA	NA	NA	NA	NA
9343	0,0393682764934768	0	0	0	0,226635514018692	0	0	0,0477171301064195	NA	NA	0	0	0	0	0,69080604534005	0	NA	NA	NA	NA	NA
9356	0,479743648432136	0,494161606725829	0,477922393869359	0,494128512996438	0,737768004398021	0	0,567887694669884	0,853186863485525	NA	NA	0,715475450590429	0,414676034348166	0,738411854103343	0,195347992004361	0,369647355163728	0	NA	NA	NA	NA	NA
93587	0,673380636301213	0,761676786548342	0,863155333900985	0,985486211901306	0,962754260582738	0,305817470201032	0	0,995308387687378	NA	NA	0,718955873213176	0,485089773614364	0	0,172633109213156	0,535894206549118	NA	NA	NA	NA	NA	NA
9370	0,390821698329137	0,697921531994395	0,720958520861209	0,876764744689273	0,2847718526663	0	0,68501864443957	0,870122439638403	NA	NA	0,539341205717837	0,832943013270882	0,48936170212766	0,754497546792659	0	NA	NA	NA	NA	NA	NA
9394	0,0144197756923781	0,00420364315740308	0,00328427198637635	0	0	0,156377868706636	0	0,57386428653164	NA	NA	0	0,0299765807962529	0	0	0	0	NA	NA	NA	NA	NA
94005	0,281872281986725	0,468355908453993	0,411872035032235	0,360865549544795	0,715503023639362	0,338551859099804	0,636104408861592	0,852614715642522	NA	NA	0,804350528278434	0	0,629179331306991	0,294203161911685	0,194584382871537	0,872510927634774	NA	NA	NA	NA	NA
94097	0,136873426413367	0,0510275572162541	0,229290840530349	0,530017152658662	0,333974711379879	0,770503469133606	0	0,028035244307129	NA	NA	0,420758234928527	0	0	0	0	0	NA	NA	NA	NA	NA
9429	0,788052185854887	0,699556282111163	0,708551271134898	0,722522760258609	0,830951072017592	0,0802348336594912	0	0,879276805126445	NA	NA	0,696208825357365	0,534894613583138	0,628419452887538	0,666363801562784	0,513853904282116	NA	NA	NA	NA	NA	NA
942	0,996681162737469	0,933792620270901	0,96387300814986	0,822535954611426	0,869571192963167	0,518590998043053	NA	0,534042796658657	NA	NA	0,998384089496582	0,995784543325527	0,93806990881459	0,566418317281483	0,944584382871537	0,606847984458475	NA	NA	NA	NA	NA
9459	0,603112840466926	0,470691265763662	0,323318331103272	0,516954743369838	0,0261132490379329	0	0,837245009870586	0,413434031353702	NA	NA	0,300683654443754	0,117876658860265	0,122720364741641	0,401417408686171	0,344458438287154	0,809130645944633	NA	NA	NA	NA	NA
9466	0,966582742046235	0,908570761326483	0,855127113489843	0,876500857632933	0,645272127542606	0,924212773527842	0,999780653652117	0,669298546744479	NA	NA	0,862274704785581	0,813270882123341	0,658434650455927	0,43721606396511	0,824937027707809	0,925934919864012	0	NA	NA	NA	NA
94	0,350652323186084	0,595399346099953	0,477192555650164	0,167172450191318	0,493402968664101	0	NA	0,115573864286532	NA	NA	0,592541951522685	0,0355971896955504	0	0,702889333091041	0,0314861460957179	0	0	NA	NA	NA	NA
950	0,608949416342412	0,616417561886969	0,706240116774115	0,328011611030479	0,340709180868609	0,405799679772282	0,0879578855012064	0,803753289850097	NA	NA	0,661031696706029	0,068384074941452	0	0,564782845720516	0	0,68382710053424	NA	NA	NA	NA	NA
9512	0,407072556649119	0,519850537132181	0,32088553703929	0,492413247130228	0,428669598680594	0,928304572140189	0,795130511076991	0,773315024602357	NA	NA	0,53349906774394	NA	0,0748480243161094	0,784299473014719	NA	0,325400679941719	NA	NA	NA	NA	NA
9515	0,290341039139391	0,209131247080803	0,289137574504318	0,482121651932973	0,174821330401319	0,530154776730119	0,337135336696644	0,83911202654766	NA	NA	0,342945929148539	0	0,494490881458967	0,302925676903507	0	0	NA	NA	NA	NA	NA
9529	0,256237125200275	0,181807566557683	0,112395085755991	0,583190394511149	0,296316657504123	0	0,378811142794472	0,260441698134798	NA	NA	0,756743318831572	0,25480093676815	0	0,618571688170089	0	0,362068965517241	NA	NA	NA	NA	NA
9530	0,717669947356374	0,885684259691733	0,227101325872765	0,864625940097638	0,749037932930181	0,710549724248354	0	0,775603615974368	NA	NA	0,687507768800497	0,840749414519906	0,510068389057751	0,389605669634745	0	0	NA	NA	NA	NA	NA
953	0,817692835889219	0,974544605324615	0,748205814377813	0,563266921757488	0,800302363936229	0,659313289450276	0,358411932441325	0,919098294999428	NA	NA	0,954381603480423	0,676346604215457	0,188449848024316	0,923677993821552	0	0,695240407965032	NA	NA	NA	NA	NA
9550	0,481918059052415	0,600653900046707	0	0	0	NA	NA	0,322004806041881	NA	NA	0,412430080795525	0	0,882788753799392	0	0	0	NA	NA	NA	NA	NA
9562	0,662165255207141	0,894091546006539	0,501277216883591	0,585565378018208	0,618059373282023	0	0,529282737442422	0,885913720105275	NA	NA	0,730018645121193	0,508352849336456	0,852203647416413	0,573323641650009	0,722921914357683	0,556095191840699	NA	NA	NA	NA	NA
956	0,882238498512245	0,787949556282111	0,846855613672303	0,472753661432907	0,694887300714678	0,158512720156556	0	0,914406682686806	NA	NA	0,628091982597887	0,250741608118657	0	0,671815373432673	0,361460957178841	0,369596891694998	NA	NA	NA	NA	NA
9578	0,252460517280842	0,166744511910322	0,252645663544581	0,0723050534371289	0,0470038482682793	0,117772638320584	0,362360166703224	0,143837967730862	NA	NA	0,356867619639528	0,33224043715847	0,0336246200607903	0,0159912774850082	0	0,67095677513356	NA	NA	NA	NA	NA
9603	0,94369420920119	0,9316907986922	0,953655273081134	0,918195012534635	0,933067619571193	0,904643301903576	0,805001096731739	0,938894610367319	NA	NA	0,94058421379739	0,778298204527713	0,90387537993921	0,463020170815919	NA	0,789946576007771	0	NA	NA	NA	NA
9628	0,204737926298924	0,0120270901447922	0	0,285921625544267	0	0	0	0,694129763130793	NA	NA	0,145680546923555	0,204215456674473	0	0,39705615119026	0	0	NA	NA	NA	NA	NA
9635	0,928244449530785	0,801728164409155	0,796983335360662	0,811452698245151	0,907641561297416	0,341754136274684	0,982232945821452	0,729717358965557	NA	NA	0,716967060285892	0,960811865729899	0,549772036474164	0,844630201708159	0,867758186397985	0,968188440990772	0	NA	NA	NA	NA
9646	0,0699244678416114	0,0484586641756189	0,20970684831529	0,0967146061485684	0,155992303463441	0,458281444582814	0	0,214441011557386	NA	NA	0,0753262896208825	0,392193598750976	0,00569908814589666	0,25604215882246	0	0	0,389090909090909	NA	NA	NA	NA
9665	0,742275120164797	0,57204577300327	0,665855735312006	0,448212165193297	0,59194612424409	0,426970289983989	0,163851721868831	0,568829385513217	NA	NA	0,542324425108763	0,353786104605777	0,385448328267477	0,573505360712339	0,495591939546599	0	NA	NA	NA	NA	NA
9672	0,716754406042573	0,739724427837459	0,71110570490208	0,568676606412455	0,701896646509071	0,602028108877424	0,300504496600132	0,688522714269367	NA	NA	0,392044748290864	0,625136612021858	0,137348024316109	0,545157186988915	0	0,701311316172899	NA	NA	NA	NA	NA
9677	0,611810482948043	0,66429238673517	0,598832258849288	0,723842195540309	0,540131940626718	0,185020458993062	0,457775828032463	0,69790593889461	NA	NA	0,540087010565569	0,576268540202966	0,678761398176292	0	0,658060453400504	0,728508984944148	NA	NA	NA	NA	NA
9683	0,768024719615473	0,819360112097151	0,663179661841625	0,614724897743766	0,781473336998351	0,686532645436755	0,953498574248739	0,870580157912805	NA	NA	0,887507768800497	0,655893832943013	0,636398176291793	0,113756133018354	0,650503778337531	0,360854783875668	NA	NA	NA	NA	NA
9692	0,841611352712291	0,965203176085941	0,987836029680088	0,95236838633065	0,850467289719626	0,792563600782779	0,788769466988375	0,689552580386772	NA	NA	0,453325046612803	0,946291959406714	0,970364741641337	0,987097946574596	0,58816120906801	0,636716852841185	NA	NA	NA	NA	NA
9699	0,271572442206455	0,321578701541336	0,368933219802944	0,122311650613537	0,0860362836723474	0,478206724782067	0	0,6739901590571	NA	NA	0,389558732131759	0,174707259953162	0,271846504559271	0,156278393603489	0	0,429577464788732	0	NA	NA	NA	NA
9709	0,591783016708629	0,531994395142457	0,711470624011677	0,491885473017548	0,33301264431006	0,746842198896993	0	0,416981347980318	NA	NA	0,674953387197017	0,880405932864949	0,689399696048632	0,802289660185353	0	0	NA	NA	NA	NA	NA
9728	0,517509727626459	0,411373190098085	0,392652961926773	0,142762897479879	0,535184167124794	0	0,340425531914894	0,346149445016592	NA	NA	0,669235550031075	0,573926619828259	0,170212765957447	0	0	0	NA	NA	NA	NA	NA
9748	0,691462577248798	0,733769266697805	0,652232088553704	0,697981264019	0,648158328752062	0,88454011741683	0,62930467207721	0,622153564481062	NA	NA	0,789310130515848	0,70975800156128	0,606762917933131	0,577503180083591	0,374685138539043	0,333414278776105	NA	NA	NA	NA	NA
9777	0,298237582970932	0,0903783278841663	0,0474394842476584	0	0	NA	0	0,02826410344433	NA	NA	0,0459912989434431	0,024824355971897	0	0	0	0	NA	NA	NA	NA	NA
9788	0,271457999542229	0,211116300794021	0,176985768154726	0,277081409156881	0,0313358988455195	0,155488347269169	0,570081158148717	0,682457947133539	NA	NA	0,00994406463642014	0	0,261398176291793	0	0	0	0	NA	NA	NA	NA
9791	0,142366674296178	0,254320411022886	0,233548230142318	0,147908695078506	0,311159978009896	0	0	0,111797688522714	NA	NA	0,105531385954009	0,299765807962529	0	0	0	0	NA	NA	NA	NA	NA
9819	0,852712291142138	0,802078468005605	0,807079430726189	0,619079034173374	0,863661352391424	0,945027575164561	0,25531914893617	0,616775374756837	NA	NA	0,511622125543816	0,939890710382514	0,969984802431611	0,36198437216064	0,804785894206549	0,487372510927635	NA	NA	NA	NA	NA
9859	0,526894026092927	0,449205978514713	0,422454689210558	0,374059902361789	0,0111324903793293	0,858743995730297	0,100460627330555	0,720791852614716	NA	NA	0,687880671224363	0,446838407494145	0,803191489361702	0,262402326003998	0,0390428211586902	0,291160757649344	0	NA	NA	NA	NA
9868	0,491302357518883	0,341896310135451	0,244009244617443	0,332233803931917	0,254398020890599	0	0,373108137749506	0,18697791509326	NA	NA	0,282908638906153	0,35160031225605	0,653495440729483	0	0	0	NA	NA	NA	NA	NA
9879	0,0355916685740444	0,205277907519851	0,00535214694076146	0,244359414170735	0,0841121495327103	0	0	0,0349010184231605	NA	NA	0	0	0	0	0	0	NA	NA	NA	NA	NA
990	0,834172579537652	0,892690331620738	0,903904634472692	0,870563398865286	0,807311709730621	0,611634940402064	NA	0,747453942098638	NA	NA	0,744686140459913	0,919125683060109	0,202127659574468	0,806650917681265	0	NA	NA	NA	NA	NA	NA
9912	0,446440833142596	0,299743110695936	0,198759275027369	0,0248053832959493	0,230346344145135	0,938445116527308	0,781531037508226	0,0829614372353816	NA	NA	0,140087010565569	0,713817330210773	0,128039513677812	0,192440487007087	0	0,372753763963089	NA	NA	NA	NA	NA
991	0,36678873884184	0,0412190565156469	0,403600535214694	0,0440691384087611	0	0	NA	0,24991417782355	NA	NA	0,403231821006837	0	0	0,549155006360167	0	0	0	NA	NA	NA	NA
993	0,864499885557336	0,435894441849603	0,499087702226007	0,41786515371421	0,42042330951072	0,799857676570005	0,485194121517877	0,274058816798261	NA	NA	0,893225605966439	0,367369242779079	0,651405775075988	0	NA	0	NA	NA	NA	NA	NA
9941	0,749141680018311	0,657052779075199	0,744921542391437	0,440559440559441	0,963304013194063	0,714641522860701	0,691599034876069	0,73269252774917	NA	NA	0,446985705407085	0,776268540202966	0,48822188449848	0,558604397601308	NA	NA	NA	NA	NA	NA	NA
9987	0,130922407873655	0,668496029892574	0,389003770830799	0,315872806438844	0	0,841487279843444	0	0,51527634740817	NA	NA	0	0	0	0,766672723968744	NA	0	NA	NA	NA	NA	NA
10838	0,28461890592813	0,557099486221392	0,518793334144265	0,248053832959493	0,455470038482683	0,372353673723537	NA	0,00835335850783843	NA	NA	0,276817899316346	0,374863387978142	0,202697568389058	0,0357986552789388	0	0,0568237008256435	NA	NA	NA	NA	NA
122809	0,601510643167773	0,613498365249883	0,419656976036978	0,433038659453754	0,501236943375481	0	NA	0,529694473051837	NA	NA	0,707893101305158	0,608587041373927	0	0	0	0,603448275862069	NA	NA	NA	NA	NA
1230	0,593957427328908	0,921298458664176	0,929327332441309	0,974798786119541	0,726772952171523	0,103718199608611	NA	0,511957889918755	NA	NA	0,574891236793039	0,508821233411397	0,791413373860182	0,343449027803017	0	0	NA	NA	NA	NA	NA
139221	0,800526436255436	0,904133582438113	0,902080038924705	0,854598231956723	0,802776250687191	0,86586016723003	0,960078964685238	0,198764160659114	NA	NA	0,92852703542573	0,883060109289618	0,951557750759878	0,661457386879884	0,792821158690176	0,917192812044682	NA	NA	NA	NA	NA
139760	0,844815747310597	0,989023820644559	0,515873981267486	0,847341337907376	0,312122045079714	0,394235901085216	NA	0,864057672502575	NA	NA	0,851087632069608	0,959562841530055	0,51063829787234	0,980374341268399	0,882241813602015	0,667314230208839	NA	NA	NA	NA	NA
140701	0,241931792172122	0,293554413825315	0,584600413574991	0,532787966750231	0,549615173172073	0,402063689734923	0,336038604957227	0,635312964870122	NA	NA	0,25419515226849	0,476658860265418	0,808130699088146	0,437579502089769	0,63727959697733	NA	0,505454545454545	NA	NA	NA	NA
164127	0,833943694209201	0,914642690331621	0,744678262985038	0,4429344240665	0,909703133589885	0,834193204056218	0,532572932660671	0,530609909600641	NA	NA	0,756619018023617	0,62263856362217	0,244300911854103	0,71361075776849	0,832493702770781	0,801845556095192	0	NA	NA	NA	NA
1816	0,288052185854887	0,712984586641756	0,143656489478166	0,336060166248845	0,306349642660803	0,269524995552393	0,291730642684799	0,0361597436777663	NA	NA	0,571908017402113	0,0905542544886807	0,740691489361702	0,205342540432491	NA	0,502428363283147	NA	NA	NA	NA	NA
22890	0,253376058594644	0,458313872022419	0,258970928110935	0,424462330122707	NA	0	0	0,580958919784872	NA	NA	0,034058421379739	0,278844652615144	0	0,265673269125931	NA	0	NA	NA	NA	NA	NA
2290	0,107232776379034	0,0270901447921532	0,216153752584844	0	0,54480483782298	0,00978473581213307	NA	0,000801006980203685	NA	NA	NA	0,220608899297424	0	0	0	0	NA	NA	NA	NA	NA
2838	0,849736781872282	0,485754320411023	0,757693711227345	0,32656023222061	0,13565145684442	0,691869774061555	0	0,875271770225426	NA	NA	0,833064014916097	0,637782982045277	NA	0,237688533527167	NA	0	NA	NA	NA	NA	NA
3351	0,326733806363012	0,289701074264362	0,257389611969347	0,469850903813168	0,245876855415063	0,280732965664473	0	0,100926879505664	NA	NA	0,442386575512741	0,739578454332553	0,0839665653495441	0	0,480478589420655	0	NA	NA	NA	NA	NA
339398	0,238727397573816	0,608477347034096	0,373312249118112	0,0668953687821612	0,632765255634964	0,577121508628358	0	0,904222451081359	NA	NA	0,558607830950901	0,150663544106167	0,550911854103343	0,119571143012902	0,967884130982368	0,329771733851384	NA	NA	NA	NA	NA
353345	0,720988784618906	0,825315273236805	0,625228074443498	0,931521308879799	0,662726772952172	0,191602917630315	NA	0,540565282068887	NA	NA	0,920571783716594	0,950351288056206	0,459156534954407	0	NA	0,742593491986401	NA	NA	NA	NA	NA
390437	0,422178988326848	0,318075665576833	0,547865223208855	0,972027972027972	0,90241891148983	0,622309197651663	0,964465891642904	0,964641263302437	NA	NA	0,632939714108142	0	0,73233282674772	0,952026167544975	0,919395465994962	NA	0,956363636363636	NA	NA	NA	NA
401498	0,193293659876402	0,281877627276973	0,371244374163727	0,666182873730044	0,559785596481583	0	0	0,808559331731319	NA	NA	0,358234928527035	0,180327868852459	0,155585106382979	0,690168998727967	0	0,51287032540068	NA	NA	NA	NA	NA
403341	0,396086060883497	0,219056515646894	NA	0	0	0	0	0,0822748598237785	NA	NA	NA	0	0	0	NA	0	NA	NA	NA	NA	NA
408263	0,659761959258412	0,640938813638487	0,784211166524754	0,662092624356775	0,920010995052226	0,710193915673368	0	0,940725483464927	NA	NA	0,474580484773151	0,839968774395004	0	0	0	0,887323943661972	NA	NA	NA	NA	NA
448834	0,908216983291371	0,97781410555815	0,927381097190123	0,952104499274311	0,979384277075316	0	NA	0,964297974596636	NA	NA	0,988315724052206	0,966588602654176	0,823518237082067	0,996547337815737	0,947103274559194	0,85016998542982	0	NA	NA	NA	NA
4675	0,805790798809796	0,867234936945353	0,889794428901593	0,724897743765668	0,913276525563496	NA	0,566790962930467	0,714269367204486	NA	NA	0,652703542573027	0,981889149102264	0,736132218844985	0	NA	NA	NA	NA	NA	NA	NA
4762	0,223735408560311	0,34598318542737	0,426225520009731	0,761182214012403	0,570230896096756	0	0,607150690940996	0,983064423847122	NA	NA	0,712367930391548	0,608743169398907	0	0,440668726149373	0	0,609033511413307	NA	NA	NA	NA	NA
51209	0,0862897688258183	0	0	0	0	NA	NA	0,267536331388031	NA	NA	0,192169049098819	0	0	0	NA	0	NA	NA	NA	NA	NA
51554	0,522087434195468	0,525338626809902	0,873008149860114	0,992875049478823	0,339197361187466	0	0,676683483220004	0,0557271999084563	NA	NA	0,955003107520199	0,811865729898517	0,700987841945289	0,505905869525713	NA	0,676056338028169	NA	NA	NA	NA	NA
54328	0,142938887617304	0,317842129845866	0	0	0	NA	NA	0,489529694473052	NA	NA	0	0	0	0	0	0	NA	NA	NA	NA	NA
57567	0,0788509956511788	0,043204110228865	0,0104610144751247	0	0,0497526113249038	0	0	0,0373040393637716	NA	NA	0,00236171535114978	0	0	0,0410685080864983	0	0	NA	NA	NA	NA	NA
6035	0,894712748912795	0,722092480149463	0,785184284150347	0,961208602718037	0,130291368884002	0,508450453655933	0,479271770125027	0,685547545485753	NA	NA	0,859664387818521	0,623887587822014	0,832446808510638	0,456478284572052	NA	0,473288003885381	NA	NA	NA	NA	NA
63943	0,969787136644541	0,940448388603456	0,742610388030653	0,761314157540573	0,97306212204508	0	NA	0,774459320288363	NA	NA	0,884275947793661	0,0277907884465262	0,754749240121581	0,987461384699255	NA	0,75643516270034	NA	NA	NA	NA	NA
64410	0,168001831082628	0,0302428771602055	0,0497506386084418	0,00158332233803932	0	0	0,0695327922790085	0,260212838997597	NA	NA	0,0274704785581106	0	0,0195668693009119	0	0,156801007556675	0	0	NA	NA	NA	NA
719	0,985008010986496	0,988907052779075	0,983457000364919	0,982583454281567	0,925783397471138	0,284468955701832	0,988593989910068	0,307472250829614	NA	NA	0,966438781852082	0,886338797814208	1	0,871524622932946	0,909949622166247	0,835599805730937	NA	NA	NA	NA	NA
7857	0,696612497138933	0,652382064455862	0,814864371730933	0,672648106610371	0,919873556899395	NA	NA	0,157569515962925	NA	NA	0,447358607830951	0,769398907103825	0	0,0828638924223151	0	0,524769305488101	0	NA	NA	NA	NA
79156	0,0865186541542687	0,229332087809435	0,365162389003771	0,0112151998944452	0,130566245189665	0,899839886141256	0	0,0321547087767479	NA	NA	0,396643878185208	0,544262295081967	0,0594604863221884	0	0	0,021369596891695	0	NA	NA	NA	NA
8507	0,0163653009842069	0	0	0	0	0	0	0,0382194759125758	NA	NA	0	0	0	0	0	0,0679941719281204	0	NA	NA	NA	NA
85315	0,144884412909133	0,0552312003736572	0,432307505169687	0	0	0	0	0,141434946790251	NA	NA	0,186575512740833	0,333177205308353	0	0,225695075413411	0	0	NA	NA	NA	NA	NA
9023	0,403982604715038	0,979565623540402	0,81389125410534	0,735453226019264	0,650082462891699	0	0	0,165922874470763	NA	NA	0,505158483530143	0,337548790007806	0,39798632218845	0	0	NA	NA	NA	NA	NA	NA
91523	0,898146028839551	0,8859177954227	0,860600900133804	0,856181554294762	0,81390874106652	0,910158334815869	0,328580829129195	0,20002288591372	NA	NA	0,902921068986948	0,789227166276347	0,924392097264438	0,668726149373069	NA	0,598834385624089	NA	NA	NA	NA	NA
10000	0,00904097047379263	0,0227697337692667	0	0	0	0	0	0,0331845748941526	NA	NA	0	0	0	0	NA	0	NA	NA	NA	NA	NA
1019	0,403868162050813	0,164759458197104	0,393869358958764	0	0	0	NA	0,144638974711065	NA	NA	0	0	0	0,813011084862802	NA	0	NA	NA	NA	NA	NA
10254	0,685053788052186	0,780009341429239	0,553825568665612	0,120332497690988	0,722237493128092	0,368083970823697	0,847334941873218	0,721592859594919	NA	NA	0,424362958359229	0,426229508196721	NA	0	NA	NA	NA	NA	NA	NA	NA
10397	0,130693522545205	0,0310602522185894	0,0619146089283542	0,18564454413511	0,0237768004398021	0	0	0,262615859938208	NA	NA	0,100186451211933	0,272755659640906	0	0	0	0,0186983972802331	NA	NA	NA	NA	NA
10430	0,0149919890135042	0,0966837926202709	0,0204354701374529	0	0,391148982957669	0	NA	0,123240645382767	NA	NA	0	0	0	0	NA	0	NA	NA	NA	NA	NA
10478	0,144769970244907	0,397361046240075	0,242184649069456	0,4657606544399	0,719901044529962	0,194627290517701	0	0,750200251745051	NA	NA	0,311746426351771	0,371584699453552	0,775075987841945	0	NA	0,729723166585721	0	NA	NA	NA	NA
10492	0,0124742504005493	0,0187996263428305	0	0	0	0,586728340152998	NA	0,169813479803181	NA	NA	0	0	0	0	0	0	NA	NA	NA	NA	NA
10524	0	0,010042036431574	0,0165429996350809	0	0,749862561847169	0	0	0,0524087424190411	NA	NA	0,0699813548788067	0	0	0,121570052698528	0	0	NA	NA	NA	NA	NA
10527	NA	NA	0	0,0625412323525531	0	0	0,0664619434086422	0,203799061677537	NA	NA	NA	0	0	0	NA	0	0	NA	NA	NA	NA
10556	0,581368734264134	0,298458664175619	0,984430117990512	0,320754716981132	0,379741616272677	0,698274328411315	NA	0,919212724568028	NA	NA	0,622125543816035	0,466354410616706	0	0	NA	0,987372510927635	NA	NA	NA	NA	NA
10558	0,334630350194553	0,294021485287249	0,179418562218708	0,72093943792057	0,415612974161627	NA	0,153542443518315	0,593317313193729	NA	NA	0,394779366065879	0,108040593286495	0	0	NA	NA	NA	NA	NA	NA	NA
10803	0,511444266422522	0,563988790284914	0,266512589709281	0,177727932444914	0	0,331969400462551	0	0,783728115345005	NA	NA	0,610689869484152	0,89992193598751	0,848404255319149	0	NA	0	NA	NA	NA	NA	NA
10845	0,209773403524834	0,172699673049977	0,273324413088432	0,0430135901834015	0,680181418361737	0,85678704856787	0,861153761789866	0,561849181828584	NA	NA	0,324922311995028	0,270413739266198	0,430851063829787	0,0892240596038524	NA	0,608062166100049	NA	NA	NA	NA	NA
1101	0,177843900205997	0,14992993928071	0,131614158861452	0,132339358754453	0,268554150632215	0	0	NA	NA	NA	0,0456183965195774	0	0,418503039513678	0	NA	NA	NA	NA	NA	NA	NA
123720	0,946440833142596	0,956912657636618	0,695657462595791	0,676606412455469	0,756047278724574	0,610033801814624	0,416758060978285	0,946561391463554	NA	NA	0,821504039776259	0,74832162373146	0,55129179331307	0,743412683990551	0	0,549052938319573	NA	NA	NA	NA	NA
124220	0,829594872968643	0,982134516581037	0,811580099744557	0,575537669877292	0,95739417262232	0,976694538338374	0,945163413029173	0,391806842888202	NA	NA	0,931261653200746	0,895550351288056	NA	0,873886970743231	NA	NA	NA	NA	NA	NA	NA
124930	0,0918974593728542	0,0506772536198038	0,0962170052305072	0,134186568148832	0,0130566245189665	0	0	0,00720906282183316	NA	NA	0,015288999378496	0,0254488680718189	0	0	NA	0,207382224380767	NA	NA	NA	NA	NA
128	0,480086976424811	NA	NA	NA	NA	0,168653264543675	0,836806317174819	0,687378418583362	NA	NA	0,562709757613424	NA	0	NA	0,53463476070529	NA	NA	NA	NA	NA	NA
130916	0,952162966353857	0,943834656702475	0,898309208125532	0,849848264942605	0,832600329851567	0,791674079345312	0,85610879578855	0,607392150131594	NA	NA	0,961218147917961	0,973458235753318	NA	0,220061784481192	NA	NA	NA	NA	NA	NA	NA
137868	0,319409475852598	0,354040168145726	0,190001216397032	0,385143158728064	0,649257833974711	0,852339441380537	0	0,620551550520655	NA	NA	0,109260410192666	0	0,802051671732523	0	NA	NA	NA	NA	NA	NA	NA
145282	0,890821698329137	0,963218122372723	0,794063982483883	0,967014117957514	0,949422759758109	NA	0,298749725817065	0,477743448907198	NA	NA	0,912367930391548	0,547540983606557	0,623670212765957	0,952934762856624	NA	NA	NA	NA	NA	NA	NA
148738	0,600595101853971	0,653783278841663	0,626931030288286	0,879667502309012	0,40915338097856	0,761964063333926	0,969291511296337	0,88694358622268	NA	NA	0,277439403356122	0,639344262295082	0,500759878419453	0	NA	0	NA	NA	NA	NA	NA
148867	0,300640878919661	0,365483418963101	0,225520009731176	0	0	NA	0,880894933099364	0,449136056757066	NA	NA	0,0619018023617154	0,706635441061671	0	0	NA	0,205682370082564	NA	NA	NA	NA	NA
160140	0,904554818036164	0,899229332087809	0,885172120180027	NA	NA	NA	0	NA	NA	NA	0,779738968303294	NA	NA	0,311829910957659	NA	0	NA	NA	NA	NA	NA
163859	0,935912108033875	0,956328818309201	0,897457730203138	0,900778466816203	0,742715777899945	0,988969934175414	0,486510199605177	0,682915665407941	NA	NA	0,705034182722188	0,944106167056987	0,771846504559271	NA	NA	0,658814958717824	NA	NA	NA	NA	NA
1859	0,0742732890821698	0,10964502568893	0,12358593845031	0,328407441614989	0,271577789994502	0	0	0,366975626501888	NA	NA	0	0	0	0	NA	0	NA	NA	NA	NA	NA
1870	0,668917372396429	0,52732368052312	0,479503710010948	0,51035756696134	0,65695437053326	0,145881515744529	0,279227900855451	0,371896097951711	NA	NA	0,512616532007458	0,287275565964091	0,291603343465046	0,299654733781574	NA	0,536425449247207	NA	NA	NA	NA	NA
1993	0,0822842755779355	0,0788183092013078	0	0	NA	NA	0	0,144867833848266	NA	NA	0	0	0	0	NA	0	NA	NA	NA	NA	NA
199699	0,974937056534676	0,990191499299393	0,775574747597616	0,893125742182346	0,904892798240792	NA	0	0,587710264332303	NA	NA	0,89136109384711	0,824512099921936	0,796732522796353	0,895511539160458	NA	NA	NA	NA	NA	NA	NA
2027	0,0514991989013504	0,153316207379729	0,0227466244982362	0,737960153054493	0,0975810885101704	0,330724070450098	NA	0,681885799290537	NA	NA	0,123679303915475	0	0,495060790273556	0,272396874432128	0	NA	NA	NA	NA	NA	NA
2037	0,897344930189975	0,846333489023821	0,730203138304343	0,710252012138805	0,593732820230896	0,574097135740971	0	0,632223366517908	NA	NA	0,600870105655687	0,327088212334114	0,52241641337386	0,313101944393967	NA	0,646673142302088	NA	NA	NA	NA	NA
2040	0,656328679331655	0,106492293320878	0,756842233304951	0,306768702995118	0,13111599780099	0	0	0,46309646412633	NA	NA	0,239900559353636	0,776580796252927	0,557940729483283	0	0,659319899244333	NA	NA	NA	NA	NA	NA
2145	0,115815976195926	0,130546473610462	0,0608198515995621	0,0390552843383032	0	0,886319160291763	0	0,146240988671473	NA	NA	0,187569919204475	0,0103044496487119	0	0,125931310194439	NA	0	NA	NA	NA	NA	NA
2176	0,974593728542	0,893741242410089	0,779832137209585	0,920833883098034	0,435541506322155	0,892367906066536	0,442640930028515	0,710378761872068	NA	NA	0,914481044126787	0,795160031225605	0,800531914893617	0,740141740868617	0,7544080604534	0,920106847984459	NA	NA	NA	NA	NA
219333	0,0474937056534676	0,0497431106959365	0	0	0	0	0	0,309989701338826	NA	NA	0,127532628962088	0	0	0	NA	0	NA	NA	NA	NA	NA
221336	0,825017166399634	0,53176085941149	0,515509062157888	0,893785459823196	0	0,881515744529443	0,603641149374863	0,883625128733265	NA	NA	0,149036668738347	0	0	NA	0	NA	NA	NA	NA	NA	NA
222487	0,746509498741131	0,808267164876226	0,647609779832137	0,789418129040771	0,406679494227598	0,37733499377335	0,545953059881553	0,228973566769653	NA	NA	0,769173399627098	0,786416861826698	0,853913373860182	0,4671997092495	0	0,904565322972317	0	NA	NA	NA	NA
222663	0,187914854657816	0,161957029425502	0,349105948181486	0,48845494128513	0,112836723474437	0,061732787760185	0	0,701567685089827	NA	NA	0,36047234307023	0	0,199088145896657	0,654552062511357	0	0	0	NA	NA	NA	NA
22884	0,114442664225223	0,0559318075665577	0,103758666828853	0	0,0592358438702584	0,893791140366483	0	0,564252202769196	NA	NA	0,107395898073337	0	0,317059270516717	0	NA	0,711996114618747	NA	NA	NA	NA	NA
22921	0,733463035019455	0,609411489957964	0,774115071159226	0,212956854466288	0,757009345794392	0,699697562711261	0,723623601667032	0,968531868634855	NA	NA	0,937849596022374	0,737392661982826	0	0,269307650372524	NA	0	NA	NA	NA	NA	NA
22927	0,648661020828565	0,664759458197104	0,685074808417467	0,829397018076263	0,901869158878505	0,812133072407045	NA	0,208490673990159	NA	NA	0,762336855189559	0,365651834504294	0	0	0	0,237251092763477	NA	NA	NA	NA	NA
22995	0,870336461432822	0,830336291452592	0,893565259700766	0,870167568280776	0,809235843870258	0,812844689557018	0,91642904145646	0,945417095777549	NA	NA	0,883032939714108	0,912256049960968	0,648936170212766	0,884971833545339	NA	0,957503642544925	0,243636363636364	NA	NA	NA	NA
23028	0,0014877546349279	0,095866417561887	0,0525483517820216	0	0,141836173721825	0	0	0,0795285501773658	NA	NA	0	0,521779859484778	NA	0,458295475195348	0	0,0985915492957746	NA	NA	NA	NA	NA
23474	0,305905241474022	0,703993460999533	0,771438997688846	0,538857369046048	0	0,827788649706458	0	0,702711980775833	NA	NA	0,397886886264761	NA	NA	0,664183172814828	0	0	NA	NA	NA	NA	NA
254778	0,805447470817121	0,689514245679589	0,425982240603333	0,713946430927563	0,644310060472787	0	NA	0,542625014303696	NA	NA	0,591547545059043	NA	NA	0,173178266400145	0,680100755667506	0	NA	NA	NA	NA	NA
2571	0,245822842755779	0,179705744978982	0,162389003770831	0	0,189389774601429	0,703077744173635	0,944724720333406	0,367776633482092	NA	NA	0	0,0944574551131928	0,330927051671733	0,163547156096675	NA	0	0	NA	NA	NA	NA
25976	0,509269855802243	0,608127043437646	0,433158983092081	0,282227206755509	0,460005497526113	0	0,973020399210353	0,213754434145783	NA	NA	0,449968924798011	0,444184231069477	0	0,105033618026531	NA	0,607819329771734	NA	NA	NA	NA	NA
25998	0,699473563744564	0,636851938346567	0,676560029193529	0,81409156880855	0,81610775151182	NA	0,727791182276815	0,523515276347408	NA	NA	0,334493474207582	0,804215456674473	0,423252279635258	0,315464292204252	NA	0,599077221952404	NA	NA	NA	NA	NA
26007	0,723964293888762	0,393741242410089	0,100231115436078	0,734265734265734	0,0362836723474437	0,795943782245152	0	0,858908341915551	NA	NA	0,660037290242387	0,309289617486339	0,183320668693009	0	0,254408060453401	0	0	NA	NA	NA	NA
2669	0,134126802471962	0,1816907986922	0,13611482787982	0	0	0	NA	0,867948277834993	NA	NA	0,489869484151647	0	0,845364741641337	0	NA	0	0	NA	NA	NA	NA
2670	0,285648889906157	0,23668846333489	0,657827514900864	0	0	0	0	0,581416638059275	NA	NA	0,289372280919826	0	0	0,119025985825913	0	0	NA	NA	NA	NA	NA
27086	0,212062256809339	0,122489490892106	0	0	0	0	0	0,728916351985353	NA	NA	0	0	NA	0	0	0	NA	NA	NA	NA	NA
27241	0,49496452277409	0,646076599719757	0,549568179053643	0,67423142894841	0,789169873556899	0	0,382540030708489	0,599610939466758	NA	NA	0,592169049098819	0,430132708821233	0,262348024316109	0,798291840814101	NA	0,669014084507042	NA	NA	NA	NA	NA
2830	0,173495078965438	0,165109761793554	0,207882252767303	0,239873334212957	0,0353216052776251	0,175057818893435	0	0,808902620437121	NA	NA	0,143318831572405	0,136455893832943	0,3584726443769	0,117208795202617	NA	0	NA	NA	NA	NA	NA
28989	0,0771343556878004	0,102872489490892	NA	0	0	0	0,0660232507128756	0,0590456573978716	NA	NA	0,415786202610317	NA	NA	0	0	NA	NA	NA	NA	NA	NA
29126	0,953307392996109	0,971158337225596	0,951709037829948	0,97625016492941	NA	0,642768190713396	0	0,172788648586795	NA	NA	0,849347420758235	0,586885245901639	0,979863221884498	0,614210430674178	0,732367758186398	0,369839728023312	NA	NA	NA	NA	NA
29767	0,416456855115587	0,100186828584773	0,155820459798078	0,625808154110041	0,268279274326553	0	0,418074139065585	0,850554983407713	NA	NA	0,422622747047856	0	0,281724924012158	NA	0	NA	NA	NA	NA	NA	NA
29889	0,637674525062943	0,80908453993461	0,572801362364676	0,710647842723314	0,617647058823529	0,793453122220246	0,977407326168019	0,888087881908685	NA	NA	0,662274704785581	0,972521467603435	0,501139817629179	0,156823550790478	NA	NA	NA	NA	NA	NA	NA
3145	0,490272373540856	0,514128911723494	0,405911689575477	0,661564850244096	0,240516767454645	0	0	0,532784071404051	NA	NA	0,806960845245494	0	0,157674772036474	0,401053970561512	NA	0	NA	NA	NA	NA	NA
340069	0,974822613870451	0,865950490425035	0,958764140615497	0,754848924660245	0,778999450247389	0,649350649350649	0,611537617898662	0,930312392722279	NA	NA	0,779490366687383	0,721467603434817	0,986132218844985	NA	0,785264483627204	0,496600291403594	NA	NA	NA	NA	NA
346673	0,937972075989929	0,804413825315273	0,890524267120788	0,583322338039319	0,788345244639912	NA	0,842728668567668	0,276232978601671	NA	NA	0,939216904909882	0,626697892271663	0,761588145896657	0,942213338179175	0	0	NA	NA	NA	NA	NA
352999	0,979171435111009	0,818425969173283	0,954506751003528	0,844834410872147	0,719076415612974	0,945917096602028	0	0,950680855933173	NA	NA	0,985829707893101	NA	0,978533434650456	0,990368889696529	0	0	NA	NA	NA	NA	NA
3627	0,873540856031128	0,999766464269033	0,992336698698455	0,819369309935348	NA	0,88880982031667	0	0,899759697905939	NA	NA	0,718210068365444	0,978922716627635	NA	0	NA	0	NA	NA	NA	NA	NA
3832	0,824673838406958	0,634283045305932	0,790901350200706	0,551523947750363	0,773364485981308	0,926881337840242	0,82956788769467	0,671129419842087	NA	NA	0,69372280919826	0,396096799375488	0	0,8442667635835	0	0,280233122875182	NA	NA	NA	NA	NA
387597	0,599679560540169	0,450256889304064	0,447512468069578	0,238949729515767	0	0,0087173100871731	0	0,385284357477972	NA	NA	0,69869484151647	0,377205308352849	0,000379939209726444	0,249500272578594	NA	0	NA	NA	NA	NA	NA
387718	0,970130464637217	0,934259691732835	0,883225884928841	0,9771737696266	0,929219351291919	0,708414872798434	0,895810484755429	0,959263073578213	NA	NA	0,614294592914854	0,864012490241998	0,985182370820669	0,315100854079593	NA	0,677999028654687	NA	NA	NA	NA	NA
388135	0,527809567406729	0,502335357309668	0,599197177958886	0,136957382240401	0	0	0	0,429110882251974	NA	NA	0,524673710379117	0	0,28419452887538	0,278575322551336	NA	0,655900922778048	NA	NA	NA	NA	NA
3980	0,700389105058366	0,478981784212985	0,696752219924583	0,692967409948542	0,7152281473337	0,840775662693471	0,984426409300285	0,377388717244536	NA	NA	0,72094468614046	0,471506635441062	0,313829787234043	0,537161548246411	0	0,780233122875182	NA	NA	NA	NA	NA
406	0,0811398489356832	0,211233068659505	0,0672667558691157	0,401899986805647	0,733507421660253	0	0	0,54777434489072	NA	NA	0,0289620882535736	0,1807962529274	0	0	NA	0	NA	NA	NA	NA	NA
4298	0,420920119020371	0,117468472676319	0,65417832380489	0,0271803668030083	0,60541506322155	0,158868528731542	0,00636104408861592	0,0580157912804669	NA	NA	0,0155376009944065	0,0201405152224824	0	0,623478102852989	NA	0,127003399708596	NA	NA	NA	NA	NA
443	0,677386129549096	0,746380196170014	0,862060576572193	0,401240269164797	0,373831775700935	0	0	0,588740130449708	NA	NA	0,661280298321939	0,283528493364559	NA	0	0,124055415617128	0	0	NA	NA	NA	NA
4603	0,407644769970245	0,259458197104157	0,740785792482666	0,309407573558517	0,345382078064871	0,567870485678705	0,538933976749287	0,556699851241561	NA	NA	0,578868862647607	0,350195160031226	0,245250759878419	0,580410685080865	NA	0	NA	NA	NA	NA	NA
[truncated: 7,260 more rows]
