# Supplementary material for: Computational reconstruction of evolutionary selection in human brain networks
Source: Front Neuroinform. 2026 Jan 26;19:1623174. doi: 10.3389/fninf.2025.1623174 (PMC12883834; doi:10.3389/fninf.2025.1623174)
Supplement: Supplementary file 1 [file Data_Sheet_1.zip › Piszczek et al Genetic-Trait-Mining/storage/input/mmc2.csv]

Table S2. Related to Figure 1, Figure S2.	Entrez ID	Enseble ID	OMA ID	Mouse	Bushbaby	Marmoset	Macaque	Gibbon	Gorilla	Chimp	Denisovan	Neanderthal	AMH	Branch 1	Branch 2	Branch 3	Branch 4	Branch 5	Branch 6	Branch 7	Branch 8	Branch 9	Branch 10	Branch 11
tree_1	10043	ENSG00000100284	HUMAN20055	0.0716461	0.163691	0.115128	0.161573	0.213694	0.157029	0.10515	0.321024	-4	-1	0.145508	0.0949287	0.182724	0.108743	0.211274	-3	-3	-6	-6	-6	-6
tree_1	1004	ENSG00000113361	HUMAN23220	0.0349663	0.0315387	0.0254662	0.0603956	0.236395	0.0471345	-3	0.202372	-1	-3	0.0122612	-3	0.0378931	-3	0.375725	0.1268	-1	-6	-6	-6	-6
tree_1	10083	ENSG00000006611	HUMAN04224	0.0717941	0.0773123	0.111408	0.249326	0.0939659	0.487667	0.157923	0.459811	-3	-1	0.0659464	0.0171185	0.0218567	0.15915	0.358299	0.236292	0.580381	-6	-6	-6	-6
tree_1	10160	ENSG00000152767	HUMAN07782	0.0562075	0.108441	0.124231	0.176321	0.0587197	-3	0.261759	0.457457	-1	-3	0.0531081	0.0312606	0.0302394	0.235747	-3	0.0644229	-1	-6	-6	-6	-6
tree_1	1016	ENSG00000145526	HUMAN23215	0.0263371	0.0491806	0.058294	0.0135281	0.0462294	0.0918036	0.180613	0.65038	-1	-3	0.0574509	-3	0.15602	0.148773	-4	0.0602142	-3	-6	-6	-6	-6
tree_1	10270	ENSG00000105127	HUMAN14886	0.211498	0.144134	0.267138	0.173707	0.248643	0.383321	0.0943662	0.554016	-2	-4	0.109527	0.286753	0.0995179	0.112471	1.31954	0.166422	-4	-6	-6	-6	-6
tree_1	10394	ENSG00000156575	HUMAN04545	0.665364	1.43241	0.787252	0.645144	0.645884	-4	-4	0.336993	-4	-2	0.601299	0.625298	0.236935	0.61593	0.85444	-3	-4	-6	-6	-6	-6
tree_1	10562	ENSG00000102837	HUMAN07703	0.233244	0.360591	0.331937	0.540731	0.517884	0.222253	-1	0.620052	-1	-3	0.752994	-1	0.612089	0.144695	-3	-3	-1	-6	-6	-6	-6
tree_1	10570	ENSG00000151640	HUMAN03797	0.0357743	0.0585482	0.0863995	0.0493027	0.00765288	0.0491848	0.0591501	0.121613	-1	-3	0.0267497	0.0532843	0.0197872	0.034747	0.0834142	0.105272	-2	-6	-6	-6	-6
tree_1	10585	ENSG00000130714	HUMAN29322	0.111734	0.154325	0.133445	0.146062	0.281395	0.0256595	0.299131	0.400856	-1	0.172939	0.132402	0.216276	0.0746912	0.155898	-1	0.891146	-3	-6	-6	-6	-6
tree_1	10849	ENSG00000117877	HUMAN15790	0.331912	0.399288	0.421977	0.53523	0.520259	1.21898	-3	0.487964	-1	-4	0.461897	3.96661	0.350383	0.689479	-1	-3	-4	-6	-6	-6	-6
tree_1	10885	ENSG00000065183	HUMAN01482	0.0886309	0.0982194	0.17174	0.139148	0.175258	-3	0.386002	0.380939	-1	-3	0.05957	0.177076	0.127169	0.136281	-3	0.567664	-3	-6	-6	-6	-6
tree_1	10891	ENSG00000109819	HUMAN22278	0.115992	0.130763	0.178135	0.245661	0.045833	0.202628	0.355991	0.535453	-1	-3	0.0739536	-3	-3	-3	-3	-3	-4	-6	-6	-6	-6
tree_1	10906	ENSG00000135148	HUMAN07179	0.221084	0.245395	0.274844	0.278817	1.08872	-3	-4	0.754252	-4	-2	0.470103	0.203375	1.23208	0.475133	-3	2.27902	-1	-6	-6	-6	-6
tree_1	10985	ENSG00000089154	HUMAN07253	0.0440915	0.0571513	0.063179	0.0410497	0.0825685	0.0439158	0.062902	0.267685	-1	-3	0.0611231	0.022989	0.0162623	0.0505122	0.0551598	0.161359	0.133407	-6	-6	-6	-6
tree_1	1104	ENSG00000180198	HUMAN00602	0.0718587	0.166423	0.148425	0.864075	0.151234	0.266057	-3	0.193175	-3	-1	0.096499	0.131607	-3	-3	0.669678	-4	-3	-6	-6	-6	-6
tree_1	11083	ENSG00000101191	HUMAN19266	0.152877	0.156384	0.218879	0.133029	0.230259	0.228283	0.0768204	0.400036	-1	0.827492	0.182271	0.334329	0.223178	0.136727	0.154498	0.11182	0.427487	-6	-6	-6	-6
tree_1	1108	ENSG00000111642	HUMAN05862	0.0178585	0.0163727	0.0323487	0.0454537	-3	-3	-3	0.230858	-3	-1	0.0273238	-3	0.0714594	0.0302503	-3	-3	0.4106	-6	-6	-6	-6
tree_1	11176	ENSG00000076108	HUMAN06636	0.215919	0.198732	0.290506	0.26091	0.30539	0.0898417	0.120672	0.643013	-1	-3	0.153386	0.292646	0.0436474	0.0394013	0.464979	0.227486	-3	-6	-6	-6	-6
tree_1	11218	ENSG00000064703	HUMAN01421	0.188883	0.199896	0.362881	0.50641	0.240966	2.82048	1.07122	1.06986	-1	0.178312	0.270346	0.428292	0.143992	0.444234	-3	0.177418	0.360612	-6	-6	-6	-6
tree_1	11236	ENSG00000170881	HUMAN28211	0.0828992	0.0660729	0.171661	0.138856	0.0507227	-3	-3	0.268349	-3	-3	0.120124	1.58747	0.0482427	0.180421	0.359031	0.720507	-1	-6	-6	-6	-6
tree_1	117608	ENSG00000178338	HUMAN24350	0.142076	0.282426	0.265655	0.139021	0.232778	0.292829	0.318938	0.59965	-1	-3	0.15497	0.149787	0.184043	0.275152	0.0675961	-3	-3	-6	-6	-6	-6
tree_1	1179	ENSG00000016490	HUMAN01225	0.217845	0.34409	0.393782	0.807613	0.282349	0.231982	0.296967	0.926511	-1	-1	0.243659	0.397334	0.704277	0.45923	0.376847	-3	0.748184	-6	-6	-6	-6
tree_1	1183	ENSG00000073464	HUMAN29586	0.0153397	0.00757669	-3	0.0739372	0.0247596	-3	-3	0.165092	-3	-3	0.017057	-3	-3	-3	-3	-3	-1	-6	-6	-6	-6
tree_1	122773	ENSG00000197776	HUMAN08366	0.179967	0.107027	0.598568	0.123049	0.0459106	-3	-4	0.37207	-1	-3	0.120003	0.314868	-3	0.180331	-1	0.328798	-3	-6	-6	-6	-6
tree_1	124925	ENSG00000063015	HUMAN12297	0.0889939	0.11642	0.256511	0.164588	0.0850559	4.43888	0.729937	0.709982	-1	-1	0.0719825	0.208091	0.225936	0.121058	0.139835	-3	-1	-6	-6	-6	-6
tree_1	126969	ENSG00000143036	HUMAN01285	0.198275	0.320252	0.402557	0.523889	0.29938	0.279117	0.209675	0.570298	0.421662	-1	0.286746	0.377364	0.149367	0.304188	-3	-4	-3	-6	-6	-6	-6
tree_1	128239	ENSG00000183856	HUMAN01876	0.164593	0.157643	0.227764	0.210221	0.26569	0.274427	0.51434	0.757741	0.216645	0.11939	0.137704	0.273548	0.252234	0.326868	-3	0.0806967	0.195531	-6	-6	-6	-6
tree_1	1286	ENSG00000081052	HUMAN18315	0.505871	0.605878	0.775978	0.656088	0.900118	0.792013	2.61451	1.30219	1.02113	0.490567	0.826463	0.657674	1.04034	0.894053	2.71561	0.486849	1.91265	-6	-6	-6	-6
tree_1	129804	ENSG00000144152	HUMAN17506	0.121952	0.0412094	0.094314	0.118605	0.133526	-3	0.675007	0.291382	-3	-2	0.0893047	0.204692	0.0906323	0.272436	-1	0.438065	-3	-6	-6	-6	-6
tree_1	1301	ENSG00000060718	HUMAN01320	0.085591	0.0606236	0.0657074	0.245662	0.0530074	0.170789	0.0533996	0.929594	-1	1.12747	0.140733	0.0340968	-3	0.0790969	-3	0.0598767	-3	-6	-6	-6	-6
tree_1	130940	ENSG00000153237	HUMAN17760	0.205503	0.182401	0.515842	0.614334	0.188179	0.370954	0.129556	0.822308	-3	-4	0.58935	0.191421	0.189126	0.495387	0.334897	0.782174	0.668498	-6	-6	-6	-6
tree_1	135112	ENSG00000111912	HUMAN25549	0.207225	0.238313	0.232557	0.0980755	0.181032	0.11041	0.127656	0.415976	-3	-2	0.185524	0.339912	0.173932	0.0799621	0.391812	0.647818	-4	-6	-6	-6	-6
tree_1	1374	ENSG00000110090	HUMAN05058	0.0610669	0.0617864	0.0811852	0.106324	0.0624459	-3	-3	0.464065	-1	-3	0.0639659	0.211689	0.0846641	0.465308	-3	0.111297	0.383482	-6	-6	-6	-6
tree_1	140685	ENSG00000130584	HUMAN19307	0.042468	0.0720055	0.066061	0.00966195	0.0234629	0.0881844	-3	0.137513	-1	0.231856	0.0427416	0.0232118	0.0192532	0.0300853	-3	-3	-3	-6	-6	-6	-6
tree_1	140691	ENSG00000185880	HUMAN09421	0.265738	0.481821	0.766541	0.321979	0.576463	1.32027	-1	1.06611	-3	-1	0.929932	0.293729	-3	0.481892	0.19014	1.92381	-1	-6	-6	-6	-6
tree_1	140894	ENSG00000149646	HUMAN18938	0.293454	0.509898	0.659214	0.477011	0.356493	0.51124	2.02744	1.02907	-2	-3	0.674689	1.0323	0.489616	0.606939	-4	0.579207	-4	-6	-6	-6	-6
tree_1	143884	ENSG00000152404	HUMAN05430	0.323834	0.207849	0.339278	0.1622	0.112492	0.455389	-4	0.906496	-2	-4	0.266915	0.133955	0.362007	0.658607	0.0952064	0.201563	-4	-6	-6	-6	-6
tree_1	146894	ENSG00000161649	HUMAN12752	0.414107	0.901897	0.840051	0.477822	0.362829	1.07167	-3	1.69597	-2	-4	0.232267	0.945071	0.978469	8.22592	997.118	1.10732	-2	-6	-6	-6	-6
tree_1	148	ENSG00000120907	HUMAN27605	0.0430455	0.070827	0.0212702	0.0557834	0.113671	-3	0.127765	0.527151	-1	-1	0.0498507	-3	0.184182	0.131411	-3	0.225612	-1	-6	-6	-6	-6
tree_1	150084	ENSG00000183067	HUMAN19539	0.342387	0.410944	0.961392	0.295188	1.47477	0.3951	0.622152	0.757916	-2	-1	0.723939	0.793179	0.744086	0.551057	-1	0.437352	-1	-6	-6	-6	-6
tree_1	150379	ENSG00000100341	HUMAN20297	0.156317	0.3327	0.175528	0.236884	0.564053	0.193768	0.51978	0.769509	-1	0.255805	0.173608	0.164931	0.175195	0.277386	0.558932	0.49038	-3	-6	-6	-6	-6.00E+00
tree_1	1512	ENSG00000103811	HUMAN09901	0.152791	0.443044	0.185866	0.13563	0.11805	0.529667	-2	0.777066	-2	-3	0.357247	0.118513	0.222653	0.44187	-3	-3	-4	-6	-6	-6	-6.00E+00
tree_1	152992	ENSG00000155275	HUMAN22191	0.214565	0.306633	0.497506	0.475481	0.751768	0.158666	0.333491	0.462265	0.806758	-4	0.472676	0.18426	0.808995	0.137752	1.05303	0.446675	0.409108	-6	-6	-6	-6
tree_1	154043	ENSG00000153721	HUMAN25763	0.0719149	0.0893436	0.0824616	0.098318	0.0976809	0.309647	1.13141	0.586687	-1	-3	0.0395412	0.0417264	-3	-3	-3	0.12493	-3	-6	-6	-6	-6
tree_1	158401	ENSG00000165181	HUMAN29036	0.423525	0.476496	0.541286	0.584885	0.45967	0.402538	1.47471	0.788336	-3	-4	0.822448	1.26958	0.529897	0.692473	0.921517	-4	0.326995	-6	-6	-6	-6
tree_1	1586	ENSG00000148795	HUMAN03600	0.263636	0.309783	0.660594	0.173821	0.222036	0.586293	0.0664752	0.583527	-1	-3	0.326323	0.610621	0.532923	1.11738	-1	-1	-1	-6	-6	-6	-6
tree_1	1606	ENSG00000065357	HUMAN06591	0.197521	0.176043	0.0742584	0.149067	-1	-3	-3	0.508967	-1	-3	0.320304	0.193409	-3	-1	-3	-3	-3	-6	-6	-6	-6
tree_1	1612	ENSG00000196730	HUMAN28841	0.0367309	0.0451382	0.0140897	0.0517745	0.102984	-3	0.0387656	0.245564	-3	-1	0.058961	0.100111	0.0217443	-3	0.25839	-3	0.191466	-6	-6	-6	-6
tree_1	161725	ENSG00000169918	HUMAN09204	0.0253347	0.0164467	0.245979	0.00926304	0.0322017	0.102511	-3	0.215831	-1	-3	0.00809641	0.0176932	-3	0.0315893	-3	0.0494837	0.252769	-6	-6	-6	-6
tree_1	162394	ENSG00000166750	HUMAN12412	0.61354	0.588876	0.738025	0.70232	0.9249	1.38548	1.78791	0.543765	-3	-1	0.522682	0.558622	0.26653	1.51182	-3	0.393052	-3	-6	-6	-6	-6
tree_1	162461	ENSG00000167105	HUMAN12960	0.685484	0.803676	0.589257	1.7617	0.588177	0.349349	-4	0.192466	-2	-4	0.420266	2.13839	0.268641	-4	-4	-3	-2	-6	-6	-6	-6
tree_1	165545	ENSG00000144045	HUMAN17186	0.200813	0.193097	1.11395	0.399342	0.313515	0.281849	0.328641	1.56334	-1	-3	0.258159	0.223307	0.453964	0.320352	-1	0.219711	-1	-6	-6	-6	-6
tree_1	167	ENSG00000124812	HUMAN25177	0.257008	0.467624	0.302877	1.44583	0.134322	0.461173	0.468554	1.18016	0.312121	-1	0.783838	-4	-4	-3	-3	-2	-2	-6	-6	-6	-6
tree_1	171586	ENSG00000158201	HUMAN13775	0.0596695	0.111095	0.190541	0.163747	0.259603	0.20693	-4	0.379844	-3	-1	0.0418298	0.073419	0.151993	0.0887377	-4	-3	-1	-6	-6	-6	-6
tree_1	1856	ENSG00000004975	HUMAN11888	0.02452	0.0713751	0.0721856	0.0519483	0.0176248	0.188235	-3	0.489981	0.356408	-3	0.01948	0.0150481	0.0246022	0.177401	-3	-3	-1	-6	-6	-6	-6
tree_1	1952	ENSG00000143126	HUMAN01354	0.0273518	0.0460606	0.0318878	0.0396329	0.11111	0.054738	0.213376	0.430624	-1	-3	0.0245761	0.0195591	0.0596382	0.0341669	0.0909378	-1	-1	-6	-6	-6	-6
tree_1	196463	ENSG00000151176	HUMAN07208	0.159337	0.11848	0.171135	0.144901	0.0866643	0.0897665	0.134013	0.382095	-1	-4	0.0910028	0.058712	0.0895925	0.0815597	0.0493936	0.442074	-3	-6	-6	-6	-6
tree_1	196513	ENSG00000151065	HUMAN05789	0.381705	0.51663	0.39424	0.554314	1.06546	0.060149	0.481346	1.07175	-3	-2	0.276592	0.422076	0.363965	0.11429	-4	0.432556	-4	-6	-6	-6	-6
tree_1	196743	ENSG00000148832	HUMAN03823	0.107285	0.29474	0.093094	0.0777803	0.320749	0.121053	0.163785	0.344136	-3	-1	0.0989517	0.126528	0.0274181	0.197642	0.101741	0.136507	-3	-6	-6	-6	-6
tree_1	1969	ENSG00000142627	HUMAN00343	0.034302	0.047916	0.0674629	0.0662772	0.0648217	0.0164142	0.0968134	0.23195	-4	-1	0.0420509	0.0251066	0.0257555	0.0246087	0.0343641	0.0268062	0.0997107	-6	-6	-6	-6
tree_1	203238	ENSG00000164989	HUMAN28516	0.0939916	0.144215	0.265707	0.286302	1.1842	0.509816	0.4231	0.75795	-1	-1	0.24121	0.121063	0.247349	0.426139	-1	1.49734	0.235308	-6	-6	-6	-6
tree_1	203859	ENSG00000171714	HUMAN04275	0.105397	0.246847	0.155312	0.16773	0.090431	-3	0.107111	1.08967	-1	-3	0.244279	0.148776	0.813707	0.0762285	-1	-3	-3	-6	-6	-6	-6
tree_1	2064	ENSG00000141736	HUMAN12536	0.126112	0.129485	0.10102	0.102333	0.123235	0.0846102	0.16023	0.34538	-3	-3	0.0759945	0.189058	0.064994	0.146772	0.211047	-3	-3	-6	-6	-6	-6
tree_1	2074	ENSG00000225830	HUMAN03113	0.244095	0.229032	0.364764	0.166304	0.404405	0.435075	0.326704	1.1538	-1	-3	0.471294	0.141394	0.205831	0.186095	-1	1.57445	-3	-6	-6	-6	-6
tree_1	2137	ENSG00000012232	HUMAN27630	0.014502	0.0301973	0.0181283	-3	0.0319745	0.107029	0.0882584	0.277063	-3	-1	0.0225205	-3	0.0720134	-3	0.111851	-3	-1	-6	-6	-6	-6
tree_1	219749	ENSG00000175395	HUMAN03035	0.193262	0.207926	0.106191	0.157084	0.173925	0.51133	0.0827248	0.44074	-1	-4	0.393563	-4	-4	0.217304	-3	0.498564	-1	-6	-6	-6	-6
tree_1	219931	ENSG00000162341	HUMAN05065	0.209849	0.343754	0.143492	0.252637	0.291504	0.315156	1.26433	0.370721	-1	-3	0.199292	0.129527	0.126783	0.211211	0.431411	0.206675	0.158181	-6	-6	-6	-6
tree_1	2199	ENSG00000163520	HUMAN20529	0.0953937	0.11866	0.2122	0.0436287	0.0902705	0.137544	0.142689	0.438426	0.467088	0.252922	0.10509	0.159383	0.265814	0.287599	0.182324	0.102751	0.184085	-6	-6	-6	-6
tree_1	222484	ENSG00000139517	HUMAN07507	0.0554215	0.0952741	0.223589	0.180244	0.124179	-3	0.0657105	0.811087	-1	-1	0.0877312	0.138721	0.139418	0.0943929	-3	0.124822	-1	-6	-6	-6	-6
tree_1	2242	ENSG00000182511	HUMAN10061	0.066017	0.0707083	0.0709611	0.0883303	0.224416	0.0298345	0.0387882	0.242801	0.163843	-3	0.0754317	0.052326	0.0186819	0.0605038	0.124356	-3	-3	-6	-6	-6	-6
tree_1	22844	ENSG00000070601	HUMAN28713	0.230218	0.319594	0.259334	0.184615	0.353568	0.17061	0.749587	0.775433	0.409564	-3	0.302659	0.389957	0.373709	0.345775	0.390157	1.32229	0.395281	-6	-6	-6	-6
tree_1	22848	ENSG00000115977	HUMAN17089	0.111933	0.0974735	0.099742	0.0420653	0.45878	0.0454771	-3	0.493475	-1	-4	0.0923335	0.0754663	0.0799137	-3	-3	0.19946	-3	-6	-6	-6	-6
tree_1	22862	ENSG00000102531	HUMAN07655	0.0977768	0.0941924	0.145883	0.166033	0.0740029	0.106186	0.758177	0.573597	-1	-3	0.14999	0.325698	-3	0.180102	-3	0.521696	-3	-6	-6	-6	-6
tree_1	22868	ENSG00000118246	HUMAN18119	0.402494	0.428443	0.699497	0.812078	0.756753	0.358321	0.534876	0.75628	0.356903	-2	0.44188	0.70841	0.67832	0.49777	-4	0.356245	-2	-6	-6	-6	-6
tree_1	22870	ENSG00000105063	HUMAN16344	0.109807	0.129059	0.103547	0.1746	0.210435	0.131076	0.254654	0.390514	-1	-3	0.0817602	0.126333	0.074037	0.148345	-1	0.0621444	-3	-6	-6	-6	-6
tree_1	22878	ENSG00000153339	HUMAN13834	0.0815643	0.0936558	0.111896	0.0766137	0.186486	0.161706	0.319413	0.431476	-2	-4	0.120136	0.0407066	0.0389604	0.141953	-3	0.321132	-3	-6	-6	-6	-6
tree_1	22894	ENSG00000083520	HUMAN07723	0.0666227	0.0616086	0.112246	0.17139	0.148131	0.0836836	-3	0.842148	-1	-1	0.134627	0.173617	0.0835215	0.0350397	0.301474	0.338094	-3	-6	-6	-6	-6
tree_1	22898	ENSG00000105339	HUMAN28285	0.0848194	0.139098	0.0941592	0.402464	0.251399	0.513759	0.368513	0.297004	-1	-1	0.157401	0.0920569	0.366888	0.619744	0.692841	0.38365	-3	-6	-6	-6	-6
tree_1	22978	ENSG00000076685	HUMAN03604	0.00773743	0.0255791	-3	-3	-3	-3	-3	1.3186	-4	-2	-3	-3	-3	-3	-3	-3	-3	-6	-6	-6	-6
tree_1	22998	ENSG00000064042	HUMAN22350	0.137265	0.209135	0.33932	0.433643	0.310536	0.0994498	0.547052	0.72429	-4	0.803942	0.158382	0.4207	0.212658	0.285451	0.971023	0.317201	0.204764	-6	-6	-6	-6
tree_1	23016	ENSG00000075914	HUMAN20773	0.0551729	0.0387562	0.53123	0.0291327	0.0841203	0.121128	0.129262	0.44659	-1	-1	0.0189671	-3	0.193541	-3	-3	-3	-1	-6	-6	-6	-6
tree_1	23019	ENSG00000125107	HUMAN11145	0.00840053	0.013591	0.0150208	0.0100076	0.0153954	0.0324652	-3	0.283057	-3	-1	0.0102326	-3	0.0453294	-3	-3	-3	-3	-6	-6	-6	-6
tree_1	23086	ENSG00000110723	HUMAN05447	0.47965	0.576524	0.560018	0.457921	0.594375	0.6232	1.03945	1.00879	-1	-1	0.509742	0.878193	0.492423	0.284077	1.7425	0.296086	0.363491	-6	-6	-6	-6
tree_1	23107	ENSG00000113048	HUMAN23476	0.193921	0.271335	0.193781	0.486746	0.247756	1.58893	-3	0.631151	-1	-1	1.29203	0.499981	-1	0.553383	0.799635	-1	-3	-6	-6	-6	-6
tree_1	23113	ENSG00000112659	HUMAN25092	0.110323	0.151017	0.12252	0.139856	0.0639916	0.229878	0.288454	0.466469	-1	0.186098	0.271379	0.129592	0.102466	0.0870681	0.149772	0.306245	-4	-6	-6	-6	-6
tree_1	23137	ENSG00000198887	HUMAN28769	0.0957073	0.094162	0.123445	0.0952183	0.313916	-3	0.107177	0.643858	-2	-4	0.0957838	0.178246	0.185801	0.257179	-3	0.322637	-4	-6	-6	-6	-6
tree_1	23138	ENSG00000145911	HUMAN24334	0.0518224	0.16128	0.103449	0.127382	0.127095	0.0884087	-3	0.505096	-1	-3	0.0866463	0.0419289	0.229811	-3	0.143105	0.319668	-4	-6	-6	-6	-6
tree_1	23139	ENSG00000086015	HUMAN00927	0.128867	0.131433	0.20928	0.194174	0.236612	0.135385	0.402918	0.759211	-1	0.204188	0.144055	0.291178	0.152247	0.352254	0.478631	0.167213	-1	-6	-6	-6	-6
tree_1	23144	ENSG00000014164	HUMAN28339	0.23136	0.190462	0.282308	0.309029	0.329808	0.332718	0.555344	0.614713	0.331427	-4	0.286273	0.360577	0.0502532	0.263676	-3	0.378719	0.271447	-6	-6	-6	-6
tree_1	23181	ENSG00000160305	HUMAN19662	0.0522142	0.0657748	0.0699221	0.0627331	0.0492349	-3	-3	0.337508	-3	-1	0.0789256	0.00876552	0.0577425	0.107227	-3	0.0992191	-3	-6	-6	-6	-6
tree_1	23199	ENSG00000131149	HUMAN11523	0.0551919	0.087252	0.0840922	0.0745577	0.171488	0.0450967	0.0507528	0.397284	-3	-3	0.0821671	0.041031	0.0391798	0.0555493	0.111661	0.134264	-1	-6	-6	-6	-6
tree_1	23231	ENSG00000091490	HUMAN22291	0.157201	0.174729	0.179895	0.207351	0.199389	0.263638	0.186588	0.536646	0.411516	-1	0.151431	0.119398	0.156359	0.232787	0.340486	0.519569	-3	-6	-6	-6	-6
tree_1	23329	ENSG00000111490	HUMAN06742	0.0641683	0.155295	0.0865168	0.111236	0.350768	0.167784	0.0429946	0.235958	-3	-4	0.084152	0.0646371	0.125435	0.176803	-4	-3	-4	-6	-6	-6	-6
tree_1	23358	ENSG00000162402	HUMAN01065	0.0238101	0.0187718	0.0637377	0.082337	0.139845	-3	0.0423412	0.286407	-2	-4	0.0249203	0.0186298	-3	0.050773	-3	-3	-1	-6	-6	-6	-6
tree_1	23395	ENSG00000011376	HUMAN20777	0.13656	0.176107	0.145546	0.244366	0.108872	0.313103	0.194856	0.506682	-1	-3	0.190796	0.0453291	0.23881	0.166435	0.0863181	0.0658421	-3	-6	-6	-6	-6
tree_1	2519	ENSG00000001036	HUMAN25680	0.144316	0.51457	0.236634	0.245258	0.585188	0.286439	-1	0.890318	0.531279	-1	0.233496	0.117729	0.226769	0.174656	-3	-3	-3	-6	-6	-6	-6
tree_1	255394	ENSG00000166046	HUMAN07057	0.239818	0.255502	0.232149	0.242289	0.259612	-3	0.390087	1.73406	-1	-4	0.347022	0.239642	1.2985	0.335138	0.181919	0.286285	-1	-6	-6	-6	-6
tree_1	2560	ENSG00000163288	HUMAN22373	0.0324936	0.115869	0.0277058	0.0307444	0.106707	-3	-3	0.156675	-1	-3	0.0246937	-3	-3	-3	-3	-3	-1	-6	-6	-6	-6
tree_1	256309	ENSG00000168491	HUMAN23107	0.143537	0.349033	0.373465	0.276228	0.585478	0.647894	0.593727	0.941479	-2	-3	0.216618	0.158665	0.276155	0.98937	0.632024	0.57411	-4	-6	-6	-6	-6
tree_1	2569	ENSG00000146276	HUMAN25365	0.0405519	0.0469072	0.0739202	0.0233919	-3	0.0705826	0.19778	0.628073	-3	-2	0.0457674	0.035746	-3	0.0223057	-3	-3	-4	-6	-6	-6	-6
tree_1	25819	ENSG00000151014	HUMAN22873	0.0337517	0.0996317	0.0245465	0.0897603	-3	0.435104	-3	0.478437	-1	-3	0.103091	0.228172	0.310024	-3	-3	0.200208	-1	-6	-6	-6	-6
tree_1	25943	ENSG00000088854	HUMAN18640	0.236851	0.126711	0.313734	0.134058	0.172906	0.342665	0.0860534	0.649212	-1	-4	0.206905	0.150908	0.126094	0.728532	0.40645	-3	0.41651	-6	-6	-6	-6
tree_1	25959	ENSG00000197256	HUMAN14671	0.0743174	0.118524	0.187647	0.081779	0.177813	0.119741	0.0944776	0.48443	-1	-3	0.112487	0.0857756	0.0699192	0.160542	-3	0.183767	-3	-6	-6	-6	-6
tree_1	26064	ENSG00000039560	HUMAN23248	0.140756	0.100535	0.30108	0.0790235	0.196873	0.346293	0.388315	0.410893	-3	-1	0.119127	0.150257	0.0830075	0.042758	0.67979	0.0470726	-3	-6	-6	-6	-6
tree_1	26119	ENSG00000157978	HUMAN00504	0.0658857	0.0374423	0.163245	0.174305	-3	0.0299222	-3	0.0603663	-3	-3	0.0532133	0.0577481	0.0698593	-3	-4	-3	-4	-6	-6	-6	-6
tree_1	2615	ENSG00000137507	HUMAN05226	0.0936654	0.0673142	0.233019	0.108957	0.14394	0.167232	0.223752	0.530849	0.301088	-3	0.301607	0.368975	0.11061	0.220908	0.611849	0.222627	-1	-6	-6	-6	-6
tree_1	2632	ENSG00000114480	HUMAN21169	0.0795882	0.144141	0.167478	0.171928	0.438181	0.260648	0.283116	1.19147	-1	0.342741	0.0560948	0.100317	0.170782	0.510549	-3	0.437445	-3	-6	-6	-6	-6
tree_1	2638	ENSG00000145321	HUMAN22504	0.225285	0.133377	0.681855	0.970826	0.171813	-3	0.0963708	0.475875	-2	-1	0.193456	0.39059	0.215053	0.0845546	-3	-3	-1	-6	-6	-6	-6
tree_1	2649	ENSG00000148200	HUMAN29152	0.0281938	-3	0.0690969	0.0802624	0.0664528	-3	-2	0.399548	-2	-4	0.0852033	-3	0.133019	-3	-3	-3	-1	-6	-6	-6	-6
tree_1	2693	ENSG00000121853	HUMAN21806	0.0230564	0.105666	0.0574507	0.0822863	0.0869941	-1	-3	0.142754	-3	-1	0.0175639	0.435767	-3	-3	-3	-3	-3	-6	-6	-6	-6
tree_1	27085	ENSG00000172167	HUMAN28189	0.148492	0.227095	0.344187	0.142677	0.386046	0.89541	0.824418	0.717118	-1	-3	0.612093	0.623013	0.510368	0.222291	0.112768	0.357119	0.16964	-6	-6	-6	-6
tree_1	27296	ENSG00000124251	HUMAN19064	0.504944	0.716719	0.70243	1.09828	0.539722	0.0718565	-4	2.71888	-1	-4	0.614293	0.810432	0.315992	2.02193	-4	1.09777	-2	-6	-6	-6	-6
tree_1	27349	ENSG00000100294	HUMAN20287	0.127123	0.164716	0.136154	0.201439	0.117943	0.375584	0.168643	1.27877	-4	-1	0.299973	0.928673	0.14978	1.01662	-3	-3	-4	-6	-6	-6	-6
tree_1	2804	ENSG00000173230	HUMAN21375	0.208682	0.32089	0.439767	0.392575	0.51464	0.63318	1.21814	0.802017	0.314794	-3	0.345047	0.368477	0.367191	0.650804	0.314839	0.645548	-4	-6	-6	-6	-6
tree_1	283358	ENSG00000139044	HUMAN05772	0.148361	0.276953	0.204925	0.234795	0.200745	0.409308	0.575398	0.685314	-1	-3	0.105858	0.196537	0.220996	0.196398	0.0755465	0.269799	0.000100066	-6	-6	-6	-6
tree_1	28513	ENSG00000071991	HUMAN14054	0.196363	0.256312	0.317769	0.301001	0.386807	0.308553	0.293147	0.630231	-1	-3	0.169858	0.208516	0.10791	0.893009	-4	0.273769	-4	-6	-6	-6	-6.00E+00
tree_1	286151	ENSG00000156509	HUMAN28083	0.31885	0.397406	0.4885	0.304636	0.234343	0.35255	0.714362	0.838549	-1	-3	0.722894	0.508326	0.266348	0.197076	-3	0.0890597	-1	-6	-6	-6	-6
tree_1	2886	ENSG00000141738	HUMAN12540	0.0824583	0.0646703	0.232122	0.0870338	0.191321	-3	-3	0.975481	-1	0.33475	0.0602437	-3	0.0425089	0.278498	0.326524	-3	-1	-6	-6	-6	-6
tree_1	28965	ENSG00000113396	HUMAN23740	0.169177	0.251322	0.261886	0.648797	0.320908	0.187871	0.553405	0.934611	-3	-1	0.287277	0.91577	0.903976	0.990855	-3	-3	0.764214	-6	-6	-6	-6
tree_1	29072	ENSG00000181555	HUMAN20812	0.176502	0.232149	0.242569	0.254166	0.259652	0.276116	0.140414	0.741461	-3	-1	0.180006	0.291597	0.161483	0.409869	0.122995	0.186507	0.728353	-6	-6	-6	-6
tree_1	2909	ENSG00000160007	HUMAN15868	0.0277173	0.0347078	0.0420491	0.050124	0.027769	0.172268	0.0512071	0.227121	-1	-3	0.0313666	-3	-3	0.028937	-3	-3	-1	-6	-6	-6	-6
tree_1	2916	ENSG00000113262	HUMAN24353	0.0313115	0.0237333	0.0398304	0.0397884	0.0430139	0.0405127	0.0729727	0.295347	0.431187	0.162448	0.0329591	-3	0.0481782	0.0255452	0.154281	0.0831266	-1	-6	-6	-6	-6
tree_1	29761	ENSG00000155313	HUMAN19360	0.0537494	0.0432685	0.0255652	0.0242435	0.0220343	0.0881143	0.308922	0.487419	0.309175	-3	0.0413397	0.0399534	-3	0.0563937	-1	0.173811	-1	-6	-6	-6	-6
tree_1	2986	ENSG00000101890	HUMAN30219	0.139151	0.14243	0.398576	0.241422	0.323459	0.152604	0.306089	1.10703	-1	-4	0.273179	0.427883	0.261973	0.13887	0.389801	0.381615	0.386559	-6	-6	-6	-6
tree_1	29881	ENSG00000015520	HUMAN26270	0.177064	0.155298	0.238435	0.173136	0.103719	0.74567	0.416402	0.55671	-3	-3	0.155788	0.146377	0.220686	0.211817	0.125858	0.189641	-3	-6	-6	-6	-6
tree_1	29943	ENSG00000142623	HUMAN00367	0.114579	0.221196	0.417595	0.147303	0.235893	0.293245	0.584772	0.429265	-2	-3	0.241296	0.271335	0.170991	0.230834	-3	0.293902	-4	-6	-6	-6	-6
tree_1	29949	ENSG00000142224	HUMAN02431	0.375253	0.353605	0.425965	0.51258	0.199821	0.804372	0.409317	0.802637	-2	-4	0.753657	0.235332	-4	0.984234	-3	-4	-3	-6	-6	-6	-6
tree_1	2997	ENSG00000104812	HUMAN15965	0.0172925	0.0240681	0.0926477	0.0272547	0.0147892	0.0802965	-3	0.151597	-4	-3	0.0183584	0.0254737	0.0478799	0.0241594	-3	-3	-3	-6	-6	-6	-6
tree_1	29995	ENSG00000071282	HUMAN20435	0.0489991	0.0797492	0.0575812	0.0285452	0.131489	-1	0.0986281	0.900882	-1	-3	0.155292	0.0423996	-3	0.176609	-3	0.0983332	-1	-6	-6	-6	-6
tree_1	3101	ENSG00000160883	HUMAN24288	0.131016	0.260969	0.157483	0.169614	0.367548	0.142767	0.48323	0.555399	0.179029	-3	0.141105	0.0944406	0.214745	0.332823	-3	0.0769562	-1	-6	-6	-6	-6
tree_1	317662	ENSG00000138286	HUMAN03283	0.226927	0.36134	0.325178	0.519331	0.529791	1.42169	0.407416	0.406642	-2	-4	0.14413	0.209026	0.0954014	1.27277	0.812326	-4	-1	-6	-6	-6	-6
tree_1	317761	ENSG00000179008	HUMAN08476	0.305998	0.276576	0.395646	0.518654	0.158224	0.18728	0.689523	0.548014	-2	-1	0.638615	0.261268	0.153495	1.27477	-1	0.116909	-1	-6	-6	-6	-6
tree_1	3273	ENSG00000113905	HUMAN21923	0.34527	0.706555	0.657026	0.574254	0.509363	0.779916	-4	1.39352	-1	-4	0.597061	1.57253	1.58746	0.453535	-3	0.432092	-3	-6	-6	-6	-6
tree_1	339344	ENSG00000176182	HUMAN15833	0.14742	0.195197	0.156668	0.0686397	0.280503	0.316738	-4	0.665403	-3	-3	0.105654	0.136124	0.0578794	-3	-3	0.474819	-3	-6	-6	-6	-6
tree_1	339855	ENSG00000174611	HUMAN21534	0.0905435	0.0736569	0.141607	0.0921137	0.0684044	0.198444	-3	0.306305	-1	-3	0.0847561	0.0969428	0.166851	0.0981767	0.0897824	-1	-1	-6	-6	-6	-6
tree_1	339976	ENSG00000184108	HUMAN23130	0.125361	0.105238	0.349248	0.0491627	0.594152	0.16413	-3	0.375747	-3	-1	0.147014	0.0796325	0.201463	0.0660069	0.671349	-4	-4	-6	-6	-6	-6
tree_1	342125	ENSG00000188869	HUMAN09936	0.181036	0.19708	0.320447	0.134167	0.340105	0.336865	0.36173	0.778902	-2	0.361407	0.188801	0.16273	0.235798	0.05316	0.17364	0.268672	-4	-6	-6	-6	-6
tree_1	342357	ENSG00000155592	HUMAN10741	0.2334	0.281875	0.225471	0.659611	0.887711	0.389696	0.399363	1.16518	-3	-3	0.16202	0.0907692	0.959595	0.340654	-3	-4	-3	-6	-6	-6	-6
tree_1	342527	ENSG00000188176	HUMAN11788	0.0889123	0.126854	0.216885	0.105293	0.0761781	0.636416	0.137702	0.333441	-2	-3	0.178668	-3	0.233724	0.233273	-4	0.0971951	-4	-6	-6	-6	-6
tree_1	3430	ENSG00000068079	HUMAN12727	0.290658	0.307076	0.251374	0.595621	1.13828	0.0632474	0.377706	1.14317	-1	0.37693	0.4551	0.251862	0.229965	0.352057	-1	0.187134	-3	-6	-6	-6	-6
tree_1	3636	ENSG00000165458	HUMAN05131	0.0338149	0.0489461	0.0817983	0.0941453	0.137289	0.160475	0.191621	0.500423	-1	0.167533	0.0364159	-3	0.0786209	0.0627486	0.202335	0.127887	-3	-6	-6	-6	-6
tree_1	3676	ENSG00000115232	HUMAN17940	0.149165	0.172104	0.369639	0.285653	0.100172	0.259388	0.0415158	0.663625	-3	-3	0.1215	0.469513	0.170185	0.101721	0.157593	0.297727	-4	-6	-6	-6	-6
tree_1	3678	ENSG00000161638	HUMAN06534	0.110739	0.13974	0.180331	0.157522	0.140953	0.344065	0.173618	0.537369	-1	-3	0.108687	0.0862167	0.270042	-3	-3	-3	-3	-6	-6	-6	-6
tree_1	3685	ENSG00000138448	HUMAN17960	0.0791199	0.151604	0.185415	0.0853244	-3	0.0600756	0.123913	0.50131	-2	-4	0.0879606	0.119146	-3	0.0355794	0.319151	-3	-3	-6	-6	-6	-6
tree_1	374308	ENSG00000182077	HUMAN02983	0.214694	0.876302	0.876556	0.793062	0.305799	0.204515	0.244345	0.932522	-4	-4	0.454374	0.534316	0.484397	2.18255	-3	0.737704	0.612653	-6	-6	-6	-6
tree_1	374864	ENSG00000166960	HUMAN13843	0.309447	0.598013	0.612925	0.911332	0.467362	0.822244	1.30371	0.474016	-1	-4	0.872343	0.669108	0.688599	0.374214	-4	0.872694	-4	-6	-6	-6	-6
tree_1	376497	ENSG00000130304	HUMAN14982	0.0368021	0.0552307	0.0648482	0.0637214	0.0913109	0.076887	0.136284	0.175054	0.226309	-1	0.0303203	0.0455641	0.116578	0.044498	0.155778	0.112098	-1	-6	-6	-6	-6
tree_1	3791	ENSG00000128052	HUMAN22417	0.159902	0.151258	0.224595	0.0715919	0.149245	0.0784295	-3	0.440917	-3	-1	0.146238	0.188263	0.348658	0.108734	-1	0.0938771	-1	-6	-6	-6	-6
tree_1	3898	ENSG00000159166	HUMAN02316	0.234418	0.255739	0.507282	0.111828	0.427881	0.734075	0.521771	0.901665	0.37517	0.37282	0.329439	0.360439	0.884264	0.131432	1.04246	0.355019	0.355737	-6	-6	-6	-6
tree_1	3909	ENSG00000053747	HUMAN13797	0.214155	0.308036	0.300991	0.247176	0.191149	0.443543	0.440021	0.693887	0.791312	-1	0.274344	0.244901	0.388983	0.345591	0.569781	0.180644	-3	-6	-6	-6	-6
tree_1	392636	ENSG00000187546	HUMAN26013	0.210613	0.177992	0.254534	0.300434	0.49538	2.47901	0.0697884	0.984578	-3	-1	0.0530163	0.153939	0.193839	0.0988153	0.41116	0.433333	-3	-6	-6	-6	-6
tree_1	394	ENSG00000100852	HUMAN08276	0.040043	0.0426981	0.0470527	0.0636795	0.128268	0.286358	-3	0.462133	-1	-1	0.0202459	0.0551713	-3	0.121226	-1	-1	-3	-6	-6	-6	-6
tree_1	3954	ENSG00000168924	HUMAN22108	0.103197	0.0821975	0.0829955	0.112079	0.110937	0.165306	-3	0.495168	-3	-1	0.111506	0.0644901	0.233953	0.433309	-3	0.275798	-3	-6	-6	-6	-6
tree_1	397	ENSG00000111348	HUMAN06074	0.092891	0.116649	0.18654	0.211108	-3	-3	-3	0.312932	-1	-3	0.050355	-1	-3	-3	-2	-3	-1	-6	-6	-6	-6
tree_1	4125	ENSG00000104774	HUMAN14758	0.165679	0.306629	0.184078	0.148949	0.096207	0.252088	0.186295	0.504844	-3	0.304332	0.212558	0.109445	0.211109	0.0322301	0.196418	0.532498	-1	-6	-6	-6	-6
tree_1	4130	ENSG00000166963	HUMAN09379	0.183994	0.294473	0.373666	0.223221	0.358808	0.417852	0.893123	1.05385	-2	-3	0.240474	0.342674	0.203476	0.371053	0.769226	0.254488	-1	-6	-6	-6	-6
tree_1	4285	ENSG00000027001	HUMAN07478	0.13197	0.0736924	0.161409	0.106406	0.161515	-1	0.187556	0.700857	-1	-4	0.307538	0.0968583	0.210319	-3	-3	0.260919	-1	-6	-6	-6	-6
tree_1	4353	ENSG00000005381	HUMAN13054	0.0942917	0.129964	0.121496	0.111618	0.0884978	-1	0.194784	0.428677	-3	-1	0.106952	0.10627	0.221181	0.285548	-1	-1	-1	-6	-6	-6	-6
tree_1	4437	ENSG00000113318	HUMAN23552	0.177988	0.219555	0.291939	0.505273	0.238904	0.311043	0.221383	0.721005	-3	0.739303	0.22172	0.210735	0.330755	0.891208	0.0814085	0.183519	-3	-6	-6	-6	-6
tree_1	4591	ENSG00000108395	HUMAN13077	0.075189	0.118744	0.255377	0.128649	0.547242	0.26003	0.335317	0.594619	-3	-1	0.134971	0.21935	-3	0.0999826	-3	-3	-1	-6	-6	-6	-6
tree_1	4594	ENSG00000146085	HUMAN25169	0.0408424	0.0599571	0.0789539	0.0850057	0.0990452	-1	0.309801	0.927842	-3	0.309947	0.0551646	0.0453848	0.445874	-3	-3	0.15263	-3	-6	-6	-6	-6
tree_1	4621	ENSG00000109063	HUMAN12036	0.0111826	0.041888	0.00983477	0.0141486	0.0129536	-3	-3	0.285264	-3	0.210779	0.0189031	0.0169135	-3	-3	-3	-3	-3	-6	-6	-6	-6
tree_1	4644	ENSG00000197535	HUMAN09508	0.028742	0.071072	0.127919	0.157916	0.102598	0.313347	0.0981141	0.299876	0.400425	0.400233	0.0576015	0.0896322	0.104627	0.0550603	-3	0.0903694	-1	-6	-6	-6	-6
tree_1	4686	ENSG00000136937	HUMAN28932	0.0196907	-3	0.0147768	0.0162224	-3	-3	-3	0.365181	-1	-3	0.0101015	0.0302785	-3	-3	-1	-3	-1	-6	-6	-6	-6
tree_1	4705	ENSG00000130414	HUMAN18484	0.160347	0.113459	0.456522	0.748443	0.328519	0.716133	0.460422	0.886491	-1	-3	0.381156	0.496878	0.520499	0.480807	-1	0.346673	-3	-6	-6	-6	-6
tree_1	4846	ENSG00000164867	HUMAN27256	0.0377997	0.052455	0.0809656	0.00977295	0.0290029	0.0212501	0.0426466	0.290274	-1	-3	0.0406864	0.0235556	0.054831	0.0234419	-3	-3	0.137188	-6	-6	-6	-6
tree_1	4867	ENSG00000144061	HUMAN17485	0.144661	0.225928	0.382231	0.473994	0.394929	0.342319	0.273752	1.63568	-1	-3	0.376975	0.227242	0.117506	0.709732	-3	0.627399	0.340121	-6	-6	-6	-6
tree_1	4907	ENSG00000135318	HUMAN25336	0.182834	0.139742	0.183035	0.127413	0.0303355	0.581503	-3	0.916959	-1	-4	0.104776	0.663885	0.0498528	0.0448287	-3	-3	-2	-6	-6	-6	-6
tree_1	4919	ENSG00000185483	HUMAN01104	0.0267984	0.0475911	0.0218885	0.025091	0.0839459	0.168017	-3	0.541571	-3	-3	-3	0.889481	-3	0.232022	-1	-3	-3	-6	-6	-6	-6
tree_1	4957	ENSG00000136811	HUMAN29246	0.0375361	0.113273	0.0555413	0.0222717	0.160063	0.390247	0.0650632	0.386277	-1	-3	0.00969565	0.0192367	-3	0.0856236	-3	-3	-3	-6	-6	-6	-6
tree_1	50508	ENSG00000074771	HUMAN25768	0.176311	0.146359	0.246919	0.233422	0.587113	0.415273	0.983157	1.87787	0.417024	-1	0.413757	0.323122	0.310694	0.120007	0.354889	0.0801751	-3	-6	-6	-6	-6
tree_1	50650	ENSG00000163947	HUMAN21054	0.0836391	0.187759	0.0301398	0.0862005	0.0707175	-3	-3	0.966229	-1	-3	0.0407619	0.0251657	-3	0.185618	-3	-3	-3	-6	-6	-6	-6
tree_1	50937	ENSG00000064309	HUMAN05710	0.150072	0.300677	0.388797	0.449563	0.405201	0.347323	0.609122	0.51201	-1	-1	0.297397	0.328	0.356295	0.458128	0.186542	0.526076	0.115042	-6	-6	-6	-6
tree_1	5104	ENSG00000188488	HUMAN08853	0.20551	0.217815	0.259891	0.312135	0.115314	0.409882	0.136687	0.453738	-1	0.278601	0.22848	0.135844	0.166298	0.343896	-1	0.138879	0.135492	-6	-6	-6	-6
tree_1	51199	ENSG00000100503	HUMAN08385	0.234892	0.342263	0.309587	0.21102	0.530636	0.303862	0.570557	0.929684	0.21306	0.212775	0.170714	0.171571	0.245384	0.343556	0.946701	0.31958	-4	-6	-6	-6	-6
tree_1	51300	ENSG00000113845	HUMAN21349	0.351346	0.638348	1.7824	0.608802	0.726271	0.745049	-3	1.1297	-3	-1	0.18177	0.859444	-4	2.08827	-3	0.378791	-4	-6	-6	-6	-6
tree_1	51393	ENSG00000187688	HUMAN12099	0.109076	0.184863	0.484637	0.380418	0.506223	0.194164	0.36291	0.480225	-3	-1	0.246588	0.184452	0.269325	0.785185	-3	-3	-3	-6	-6	-6	-6
tree_1	51703	ENSG00000197142	HUMAN03649	0.228852	0.24361	0.499206	0.289902	0.341314	0.461394	0.854643	0.397373	-1	-1	0.189961	0.426069	0.80077	0.260448	-3	-1	-1	-6	-6	-6	-6
tree_1	51752	ENSG00000164307	HUMAN23614	0.180208	0.286736	0.248846	0.249944	0.672212	0.449307	0.379367	0.580917	0.835929	0.178571	0.142436	0.266184	0.846383	0.432982	0.140194	0.234332	-3	-6	-6	-6	-6
tree_1	51805	ENSG00000132423	HUMAN25394	0.363665	0.273767	0.485705	0.528652	0.476279	1.31499	0.394138	1.14938	-4	-4	0.264226	0.479289	0.226132	0.297515	-4	-4	-4	-6	-6	-6	-6
tree_1	5294	ENSG00000105851	HUMAN26807	0.0395573	0.0702261	0.053026	0.0565325	0.0622356	0.0253884	0.0533223	0.760894	-1	-3	0.079784	0.103247	0.0395132	0.143146	-3	0.099555	-3	-6	-6	-6	-6
tree_1	5337	ENSG00000075651	HUMAN21801	0.0673025	0.147319	0.135765	0.125749	0.125974	0.278778	0.0373981	1.18891	-1	-3	0.0597301	0.293047	0.176428	0.332407	0.347027	0.219036	-3	-6	-6	-6	-6
tree_1	53	ENSG00000134575	HUMAN04437	0.192653	0.0967262	0.206246	0.179213	0.097864	0.356629	0.361229	0.725811	-1	-4	0.0917816	0.0655031	0.189615	-3	-3	-3	-2	-6	-6	-6	-6
tree_1	54209	ENSG00000095970	HUMAN25027	0.239045	0.30035	1.27191	0.170641	0.771302	0.274419	0.172524	1.73959	-1	-4	0.513132	0.113448	0.186695	0.139185	-1	-1	-4	-6	-6	-6	-6
tree_1	54221	ENSG00000172554	HUMAN16567	0.136778	0.209171	0.325743	0.177291	0.569339	0.234218	0.793795	1.0175	0.365311	-1	0.190577	0.103583	0.172044	0.120573	-3	1.36356	-4	-6	-6	-6	-6
tree_1	5431	ENSG00000047315	HUMAN22443	0.00115744	-3	-3	-3	-3	0.133651	-3	0.0796123	-1	-3	-3	-1	-3	-3	-3	-3	-1	-6	-6	-6	-6
tree_1	54474	ENSG00000171431	HUMAN12588	0.189267	0.512613	0.908032	0.467721	1.6879	2.16079	-3	0.401554	-1	-4	0.168465	0.519611	0.145616	-3	-1	0.406867	-1	-6	-6	-6	-6
tree_1	54502	ENSG00000163694	HUMAN22345	0.0223061	0.0250726	0.019632	-3	0.0939905	-3	-3	0.350924	-1	0.134159	0.0388093	0.0451361	-3	-3	-3	-3	-3	-6	-6	-6	-6
tree_1	54504	ENSG00000106066	HUMAN26118	0.222076	0.234642	0.996159	0.42099	0.243442	0.189683	0.950845	0.6459	-1	-1	0.365377	0.301006	0.428567	0.387002	-1	-1	0.371121	-6	-6	-6	-6
tree_1	54536	ENSG00000138190	HUMAN03434	0.0682332	0.0672478	0.150909	0.0257538	0.130896	-3	0.200701	0.378766	-1	-4	0.107229	0.0484462	-3	0.373824	-3	0.127205	-3	-6	-6	-6	-6
tree_1	545	ENSG00000175054	HUMAN21609	0.113172	0.123526	0.208855	0.180155	0.281131	0.124407	0.217915	0.410969	-3	0.171807	0.202309	0.0535907	0.0458052	0.0281193	0.245676	0.25033	0.372575	-6	-6	-6	-6
tree_1	54662	ENSG00000107021	HUMAN29261	0.0221273	0.0422479	0.0506073	0.037974	-3	0.141526	-3	0.282956	-1	-4	0.0153339	-3	0.110179	-3	-3	-3	-1	-6	-6	-6	-6
tree_1	54665	ENSG00000081019	HUMAN01440	0.118287	0.114968	0.18706	0.0690615	-3	0.15079	-3	0.248887	-4	-1	0.279685	0.225278	-3	0.149573	-2	-3	-1	-6	-6	-6	-6
tree_1	54822	ENSG00000092439	HUMAN09489	0.0600079	0.0617574	0.191392	0.144656	0.162459	0.10858	0.116815	0.49101	-4	-3	0.0856859	0.184182	-3	0.205344	-3	-3	-3	-6	-6	-6	-6
tree_1	54842	ENSG00000151690	HUMAN17995	0.153757	0.11646	0.151176	0.0986207	0.128881	0.310521	0.618044	0.445413	-1	-4	0.115198	0.331919	0.0704361	0.204003	-4	0.20382	-1	-6	-6	-6	-6
tree_1	54853	ENSG00000120314	HUMAN23918	0.0548711	0.285188	0.278936	0.210916	0.235048	0.194049	0.0800463	0.514169	-1	0.4042	0.0941171	0.0758362	0.198852	0.0648672	0.418999	0.412396	-1	-6	-6	-6	-6
tree_1	54906	ENSG00000108021	HUMAN02834	0.485745	0.552772	0.489453	0.546124	0.842611	0.408231	0.591786	1.1091	0.179937	-4	0.726373	0.869597	0.653202	0.742597	-3	0.705582	0.757036	-6	-6	-6	-6
tree_1	54914	ENSG00000188352	HUMAN28537	0.191712	0.164162	0.375073	0.105073	0.214937	0.352809	0.430494	0.872071	-3	-4	0.231741	0.402603	1.15446	0.166875	-4	0.207393	-4	-6	-6	-6	-6
tree_1	54993	ENSG00000176371	HUMAN09976	0.0505898	0.0699179	0.0853447	0.167055	0.130981	0.0764393	0.367776	0.473668	-1	-4	0.119962	0.153021	0.0819635	0.139015	0.27186	0.165199	-1	-6	-6	-6	-6
tree_1	55010	ENSG00000185480	HUMAN07017	0.3413	0.40931	0.613643	0.455839	0.382555	0.27421	0.135789	0.83023	-2	-3	0.429681	0.319962	0.357886	0.372464	-4	0.426824	-4	-6	-6	-6	-6
tree_1	55020	ENSG00000075234	HUMAN20343	0.0863341	0.132684	0.181114	0.188474	0.446798	-3	0.278587	0.334352	-3	-4	0.0403403	0.176354	0.317842	0.247244	0.44181	-4	-4	-6	-6	-6	-6
tree_1	55035	ENSG00000198000	HUMAN28866	0.507314	0.337657	0.337122	0.594503	0.676078	0.563844	0.683785	0.980835	-1	-3	0.382537	0.441871	0.413601	0.724543	0.184926	-1	-4	-6	-6	-6	-6
tree_1	550631	ENSG00000187860	HUMAN19977	0.165227	0.217229	0.270701	0.27862	0.54431	0.401779	3.11371	0.437758	-2	-4	0.13941	0.234544	0.16083	0.188579	0.325239	1.23734	-2	-6	-6	-6	-6
tree_1	5506	ENSG00000154415	HUMAN26844	0.468415	0.520695	0.422838	0.622599	0.337193	0.630443	0.567872	0.737833	0.566306	-4	0.479792	0.653961	0.790622	0.780438	1.73514	0.116351	-4	-6	-6	-6	-6
tree_1	55135	ENSG00000141499	HUMAN11954	0.247193	0.447725	0.347816	0.186868	0.294027	0.211916	0.429725	0.483799	0.427604	0.853479	0.251797	0.193601	-4	0.157851	-4	-4	-3	-6	-6	-6	-6
tree_1	55159	ENSG00000168411	HUMAN11398	0.390461	0.435623	0.350357	0.370872	0.160149	0.327465	-3	0.835877	-2	-4	0.838112	0.620301	0.652008	0.394533	0.348481	1.61733	-3	-6	-6	-6	-6
tree_1	55176	ENSG00000065665	HUMAN02871	-3	0.00863016	0.017104	0.0157346	-3	-3	-3	0.136838	-3	-1	-3	-3	-3	-3	-3	-3	-1	-6	-6	-6	-6
tree_1	55191	ENSG00000172890	HUMAN05091	0.0842343	0.105972	0.0965538	0.135933	0.0682623	0.0705055	0.0875913	0.337671	-1	0.0913534	0.114065	0.14535	0.0883562	0.0895277	0.0488522	-3	-1	-6	-6	-6	-6
tree_1	55218	ENSG00000081177	HUMAN08575	0.179271	0.319531	0.275679	0.364123	0.233292	0.0833264	-3	0.839522	-1	-1	0.122925	0.0654297	-3	-3	0.420518	0.417764	-3	-6	-6	-6	-6
tree_1	55351	ENSG00000152953	HUMAN22156	0.0425773	0.130008	0.106474	0.0416777	0.374711	-3	0.273508	0.263658	-4	-4	0.0445834	0.0667514	-3	0.425053	-4	0.196327	-4	-6	-6	-6	-6
tree_1	55504	ENSG00000127863	HUMAN07477	0.257957	0.242793	0.327936	0.571818	0.195084	2.46314	0.37479	1.0027	-2	-3	0.297725	0.133512	0.634888	2.34299	0.202062	0.319653	-4	-6	-6	-6	-6
tree_1	55521	ENSG00000152503	HUMAN23675	0.0649981	0.07431	0.07617	0.0162092	0.187908	0.207532	0.702943	0.693087	-1	0.347591	0.0487195	0.0752045	1.13225	0.245498	-1	0.172724	-1	-6	-6	-6	-6
tree_1	55540	ENSG00000056736	HUMAN21042	0.237107	0.339252	0.532582	0.282887	0.98772	0.158202	0.596738	1.37214	-1	-1	0.206285	0.225492	0.776981	0.1764	0.398501	0.39854	-1	-6	-6	-6	-6
tree_1	55558	ENSG00000130827	HUMAN30562	0.0349334	0.0617618	0.0557717	0.0606379	0.0880383	0.0993617	0.0796035	0.207636	-2	-3	0.0152047	0.036727	0.0234532	0.0459904	0.0445871	0.0471492	-4	-6	-6	-6	-6
tree_1	55604	ENSG00000079691	HUMAN24591	0.0910968	0.153613	0.152718	0.168398	0.0613772	0.575626	0.0635967	0.679587	-1	0.191881	0.0753611	0.102019	0.0735978	0.224793	-3	-3	0.387783	-6	-6	-6	-6
tree_1	55687	ENSG00000100416	HUMAN20347	0.11887	0.122197	0.23075	0.197528	0.29129	0.111724	0.0859274	0.462601	-3	-1	0.179114	0.229955	0.206465	0.239965	-3	-3	0.186898	-6	-6	-6	-6
tree_1	55735	ENSG00000007923	HUMAN00170	0.0324604	0.0332034	0.071571	-3	-3	-3	-3	0.321365	-3	-3	0.019744	0.0249032	-3	-3	-4	-3	-4	-6	-6	-6	-6
tree_1	55757	ENSG00000102595	HUMAN07773	0.201921	0.277633	0.386164	0.233399	1.05046	0.257567	0.574618	0.673729	-4	-1	0.286678	0.31861	0.408327	0.214766	0.484645	0.501105	-1	-6	-6	-6	-6
tree_1	5581	ENSG00000171132	HUMAN16922	0.0220385	0.00696809	0.0446681	0.0143529	-3	-3	-3	0.251843	-3	-1	0.0184381	0.377988	0.026381	-3	-3	-3	-1	-6	-6	-6	-6
tree_1	5586	ENSG00000065243	HUMAN01234	0.0625515	0.0439525	0.104741	0.0756225	0.670553	0.041042	-1	0.304231	-1	-3	0.0238234	0.184951	-3	0.239076	-1	0.882659	-3	-6	-6	-6	-6
tree_1	55930	ENSG00000128833	HUMAN09507	0.0914256	0.106305	0.14943	0.208372	0.287795	0.202295	0.267493	1.04669	-1	-3	0.102791	0.139338	0.145157	0.292113	0.133614	0.286991	-3	-6	-6	-6	-6
tree_1	56204	ENSG00000047346	HUMAN09512	0.212493	0.321214	0.476519	0.472263	0.443214	0.521458	0.100597	0.80507	-2	-3	0.419302	1.74659	0.194976	0.172488	-4	1.05939	0.311495	-6	-6	-6	-6
tree_1	5636	ENSG00000141127	HUMAN12171	0.00849021	-3	0.0590622	0.0804831	-3	-3	-3	0.272293	-1	-3	0.0150902	-3	-1	-3	-3	0.414801	-3	-6	-6	-6	-6
tree_1	56603	ENSG00000003137	HUMAN17130	0.0114921	0.0026924	0.00660552	-3	-3	-2	-3	0.170144	-1	-4	0.0116055	0.011304	0.187729	0.0252663	-3	-3	0.197782	-6	-6	-6	-6
tree_1	56623	ENSG00000148384	HUMAN29423	0.140234	0.147748	0.167871	0.0330732	0.148471	0.120491	0.0480067	0.238634	-3	-3	0.093895	0.346133	0.0779529	0.132619	0.22521	-1	-1	-6	-6	-6	-6
tree_1	56920	ENSG00000010319	HUMAN21005	0.10113	0.136328	0.281563	0.0840507	0.142448	-1	0.104304	0.545561	-1	-3	0.192328	0.259028	0.0751542	0.0614811	-1	-3	0.150629	-6	-6	-6	-6
tree_1	56925	ENSG00000079257	HUMAN21727	0.0860296	0.184571	2.11886	0.223298	-3	0.312227	-1	1.24787	-1	-4	0.254476	0.187042	0.313667	-3	-1	-3	-1	-6	-6	-6	-6
tree_1	5705	ENSG00000087191	HUMAN13160	-3	-3	-3	-3	-3	-3	-3	0.243433	-1	-3	-3	-1	-3	-3	-3	-3	-1	-6	-6	-6	-6
tree_1	57109	ENSG00000148300	HUMAN29361	0.277653	0.320249	0.384032	0.402167	0.402792	0.201586	0.0567572	1.18023	-2	-2	0.234311	0.241464	-4	0.136265	-3	1.03946	-4	-6	-6	-6	-6
tree_1	57224	ENSG00000135540	HUMAN25658	0.257289	0.260133	0.322538	0.407378	0.253568	0.44322	1.00877	0.535162	-3	-3	0.299503	0.400898	0.212402	0.234719	0.277088	1.96374	-4	-6	-6	-6	-6.00E+00
tree_1	57410	ENSG00000142186	HUMAN04889	0.077648	0.082412	0.138369	0.0489719	0.109131	0.257851	0.447076	0.683382	-3	-1	0.0649471	0.0244378	0.231971	0.0744869	0.144564	0.0988001	-3	-6	-6	-6	-6.00E+00
tree_1	5745	ENSG00000160801	HUMAN20809	0.0815742	0.128706	0.234539	0.141013	0.151029	0.272533	0.28141	0.303027	-1	-3	0.0220511	0.0473003	-3	0.301483	-3	-3	-4	-6	-6	-6	-6
tree_1	57477	ENSG00000158352	HUMAN29894	0.300274	0.279796	0.381492	0.381489	0.598639	0.455465	0.645355	2.80472	-4	-4	0.313091	0.689144	0.0773874	0.183001	1.95786	0.679152	0.209902	-6	-6	-6	-6
tree_1	57482	ENSG00000109265	HUMAN22429	0.205112	0.289303	0.272989	0.377865	0.294523	0.193833	0.40442	0.590909	0.343348	-1	0.25294	0.353506	0.237228	0.273186	0.55494	0.432643	-3	-6	-6	-6	-6
tree_1	57522	ENSG00000196935	HUMAN06732	0.0174344	0.054632	0.0325108	-3	0.0659902	-3	0.244418	0.387636	-3	-3	0.0124241	0.0413007	-3	-3	-3	-3	-1	-6	-6	-6	-6
tree_1	57535	ENSG00000116299	HUMAN01351	0.0867362	0.0916756	0.118628	0.245154	0.117849	0.170413	0.31573	0.353411	0.179477	-4	0.116735	0.234389	0.0875717	0.137164	-3	0.196748	0.119287	-6	-6	-6	-6
tree_1	57577	ENSG00000163617	HUMAN21324	0.349282	0.545732	0.751768	1.2424	0.535744	0.254258	0.89531	1.03398	-3	-1	0.258275	0.781797	0.797493	0.398633	0.391223	1.53863	-1	-6	-6	-6	-6
tree_1	57608	ENSG00000165757	HUMAN02995	0.432513	0.400348	0.338891	0.421308	0.507508	0.447119	1.4529	0.739627	-1	-3	0.463493	0.440835	0.29209	0.257602	-4	0.104749	-3	-6	-6	-6	-6
tree_1	57616	ENSG00000121297	HUMAN15210	0.0330634	0.019007	0.0182594	0.0482657	0.0379645	-3	0.0240596	0.278233	-1	-3	0.0407748	0.0775435	0.0225492	0.018901	-3	-3	-1	-6	-6	-6	-6
tree_1	57655	ENSG00000089351	HUMAN15260	0.0354002	0.0729561	0.0489055	0.0919637	0.0738521	0.0425513	0.237547	0.236092	-1	-3	0.0423935	0.0661698	0.152399	0.158095	-3	0.296513	0.230812	-6	-6	-6	-6
tree_1	57674	ENSG00000173821	HUMAN13499	0.204969	0.257541	0.22575	0.245147	0.453573	0.257024	0.587279	0.488026	0.288922	0.360471	0.200434	0.310335	0.719625	0.853626	0.681992	0.64872	0.300325	-6	-6	-6	-6
tree_1	57761	ENSG00000101255	HUMAN18565	0.184256	0.15031	0.331874	0.385563	0.201692	0.878717	0.431587	1.54783	-1	0.434001	0.283162	-1	0.302615	1.05065	-1	0.149152	0.475392	-6	-6	-6	-6
tree_1	5777	ENSG00000111679	HUMAN05898	0.0405598	0.0114082	0.103284	0.069289	0.0998919	-3	-3	0.128042	-1	-3	0.0774076	0.156034	0.0672056	0.0671797	0.274594	0.361163	-3	-6	-6	-6	-6
tree_1	57821	ENSG00000117477	HUMAN02104	0.14939	0.21349	0.411426	0.259112	1.25431	0.200299	0.0831124	0.729785	-1	-1	0.56989	0.407909	0.153786	0.372259	-1	-1	-1	-6	-6	-6	-6
tree_1	5787	ENSG00000127329	HUMAN06808	0.144178	0.143608	0.231817	0.259793	0.270398	0.446069	0.767345	0.676137	0.602358	0.163539	0.174004	0.186464	0.225735	0.398816	-1	0.256606	0.187188	-6	-6	-6	-6
tree_1	5789	ENSG00000153707	HUMAN28499	0.0290557	0.0165665	0.0239107	0.078688	0.116968	0.0665203	-3	0.390388	-1	-3	0.0131175	0.0164931	0.0257301	-3	0.238761	0.0515033	-3	-6	-6	-6	-6
tree_1	5792	ENSG00000142949	HUMAN00858	0.0277263	0.0411507	0.044094	0.0683035	0.0713765	0.0333923	0.0109176	0.27282	-3	-3	0.0296069	0.00485661	0.0337256	0.0366589	-3	0.0497305	-1	-6	-6	-6	-6
tree_1	5806	ENSG00000163661	HUMAN21712	0.208428	0.350158	0.294296	0.312698	0.35776	0.188526	0.756218	0.620812	-2	-4	0.211526	0.411625	0.524009	0.877314	-3	0.759809	-2	-6	-6	-6	-6
tree_1	5836	ENSG00000100504	HUMAN08387	0.0440882	0.0632005	0.0497666	0.0920605	0.237699	0.240039	-3	0.437346	-1	-3	0.115232	0.0944332	0.174124	0.121102	-3	-3	-3	-6	-6	-6	-6
tree_1	585	ENSG00000140463	HUMAN09753	0.158843	0.218847	0.156791	0.368234	0.387332	0.144917	-3	1.23972	-1	-3	0.205935	0.499824	0.161355	0.306327	-1	-3	-3	-6	-6	-6	-6
tree_1	5926	ENSG00000032219	HUMAN08456	0.108984	0.163341	0.230041	0.107326	0.110592	0.102005	-3	0.328357	-4	-1	0.125284	0.184207	0.0393264	0.0417993	-3	-4	0.284669	-6	-6	-6	-6
tree_1	5976	ENSG00000005007	HUMAN15054	0.0138834	-3	0.0230959	-3	-3	-3	-3	0.0506362	-1	-3	0.00434231	-3	-3	-3	-3	-3	-1	-6	-6	-6	-6
tree_1	60314	ENSG00000139637	HUMAN06487	0.117603	0.199781	0.532406	0.317425	0.311648	0.732748	0.384676	0.530804	-2	-4	0.170355	0.163369	-4	0.750545	-4	-3	-2	-6	-6	-6	-6
tree_1	6051	ENSG00000176393	HUMAN02331	0.124987	0.132221	0.0955266	0.11325	0.448858	0.0722624	0.296259	0.48121	-4	-2	0.202774	0.274788	-3	0.117452	-3	0.434155	-3	-6	-6	-6	-6
tree_1	6091	ENSG00000169855	HUMAN21166	0.0296823	0.0535617	0.0985523	0.0671048	0.0718574	0.127395	0.227718	0.429033	-3	-1	0.038542	0.047433	0.0674737	0.174255	0.192557	0.193567	-3	-6	-6	-6	-6
tree_1	6098	ENSG00000047936	HUMAN25512	0.240111	0.233916	0.374656	0.333832	0.3163	0.777465	0.533544	0.924078	-1	-3	0.280413	0.281446	0.417045	0.255465	0.247569	0.246837	0.404825	-6	-6	-6	-6
tree_1	6195	ENSG00000117676	HUMAN00543	0.00645872	0.0290922	0.0873518	0.0153684	-3	-3	-1	0.208505	-1	-3	0.0459214	-3	0.026835	-3	0.0773967	0.00010046	-3	-6	-6	-6	-6
tree_1	6311	ENSG00000204842	HUMAN07161	0.152292	0.140824	0.377869	0.0861554	0.339396	0.10523	0.432775	0.486387	0.455324	-1	0.200378	-3	0.580601	-3	0.980086	-3	-3	-6	-6	-6	-6
tree_1	631	ENSG00000125864	HUMAN18719	0.292164	0.380429	0.369192	0.226991	0.498836	2.4134	0.0935519	0.447124	-1	-3	0.725757	0.18283	0.628829	0.210691	0.209591	0.188423	-1	-6	-6	-6	-6
tree_1	6332	ENSG00000136546	HUMAN17817	0.265565	0.349867	0.455932	0.462836	0.463598	0.788459	0.425636	0.748419	-3	-4	0.284091	0.671629	0.443513	0.305049	-3	0.26894	-3	-6	-6	-6	-6
tree_1	6404	ENSG00000110876	HUMAN07089	0.726162	0.43994	0.462486	0.843541	0.787207	0.753084	0.457623	1.07966	-1	-4	0.302388	1.40748	1.3274	1.52298	0.990367	0.99506	-3	-6	-6	-6	-6
tree_1	645832	ENSG00000109072	HUMAN12251	0.12504	0.273304	0.408263	0.369017	0.424141	0.487531	-3	1.43183	-3	-1	0.506924	0.439469	0.706436	0.613276	1.59791	0.303005	-3	-6	-6	-6	-6
tree_1	6462	ENSG00000129214	HUMAN11947	0.546951	0.393484	0.364034	0.334533	0.5478	1.57466	0.779774	1.18198	-3	-2	0.292643	2.0335	-4	1.06621	1.10593	0.154335	-1	-6	-6	-6	-6
tree_1	64651	ENSG00000144655	HUMAN20700	0.191193	0.381009	0.210152	0.199894	0.0979342	-3	0.12851	0.727203	-1	0.386832	0.150101	0.327672	0.128681	0.131929	-4	0.192873	-3	-6	-6	-6	-6
tree_1	64699	ENSG00000160183	HUMAN19563	0.0720122	0.0924954	0.0810971	0.323317	0.131381	0.449769	-3	0.323476	-1	-4	0.0441024	0.0770587	0.15397	-3	-1	0.129681	0.124415	-6	-6	-6	-6
tree_1	64746	ENSG00000182827	HUMAN02575	0.143185	0.106459	0.0959365	0.182807	0.152543	0.596961	0.101902	0.580543	-3	-1	0.125683	-3	0.20711	-3	0.203399	-3	-1	-6	-6	-6	-6
tree_1	6476	ENSG00000090402	HUMAN21755	0.154029	0.176611	0.300828	0.378398	0.369059	0.159299	0.194162	0.480891	-2	0.0979842	0.31049	0.640748	0.354692	0.212922	-4	-3	0.267233	-6	-6	-6	-6
tree_1	64777	ENSG00000145916	HUMAN24335	0.00604904	0.0219205	0.108741	0.0699323	0.260386	-3	-3	0.219255	-3	-3	0.0186304	-3	-3	-4	-3	0.164063	-3	-6	-6	-6	-6
tree_1	64799	ENSG00000103599	HUMAN09686	0.386077	0.49211	0.450742	0.377745	0.287702	0.9785	0.490499	0.489722	-1	0.390604	0.446703	0.806733	0.80216	0.914803	0.231716	0.650638	-1	-6	-6	-6	-6
tree_1	6491	ENSG00000123473	HUMAN00967	0.27351	0.417836	0.341403	0.486621	0.623008	0.702058	0.432158	1.08083	-1	-4	0.472413	0.344307	0.618374	0.411686	0.313421	0.902355	-3	-6	-6	-6	-6
tree_1	651	ENSG00000152785	HUMAN22592	0.199361	0.234632	0.35947	0.310846	0.604901	0.592882	0.389169	1.0928	-1	-4	0.189179	0.288413	0.337728	-3	-4	0.386653	-3	-6	-6	-6	-6
tree_1	6521	ENSG00000004939	HUMAN12772	0.142769	0.146103	0.139851	0.14859	0.170319	-1	0.25382	0.528822	-3	-1	0.19503	0.105046	0.0533061	-1	-1	0.17178	-4	-6	-6	-6	-6
tree_1	65258	ENSG00000154889	HUMAN13727	0.212966	0.236158	0.407353	0.422317	0.136482	0.0786661	-3	1.1237	-2	-2	0.391539	0.300779	0.755678	0.332208	-3	-4	-3	-6	-6	-6	-6
tree_1	6528	ENSG00000105641	HUMAN15000	0.0738942	0.153637	0.109546	0.193327	0.246188	0.347295	0.367566	0.365891	-1	-3	0.102006	1.20576	-3	0.0546775	0.159943	0.113112	-3	-6	-6	-6	-6
tree_1	6539	ENSG00000111181	HUMAN05765	0.0918984	0.101598	0.0754867	0.171054	0.175689	0.0418235	0.0753545	0.152584	-1	0.144282	0.117268	0.137339	0.106405	0.311783	0.160041	0.515776	-1	-6	-6	-6	-6
tree_1	654463	ENSG00000214814	HUMAN28208	0.0991109	0.111341	0.208489	0.277878	0.130022	0.0622266	0.231826	0.652861	0.0974412	0.328861	0.126549	0.147756	0.250517	0.0838104	-3	0.148822	-1	-6	-6	-6	-6
tree_1	6550	ENSG00000066230	HUMAN23146	0.053212	0.0628068	0.103357	0.0439797	0.0476962	0.0863054	0.0357152	0.170835	-3	0.201831	0.0414438	0.0335881	0.0791446	0.0239729	-1	0.0718849	-1	-6	-6	-6	-6
tree_1	6555	ENSG00000125255	HUMAN07824	0.125296	0.220158	0.662211	0.417726	0.175197	-1	0.128923	0.550341	-1	-1	0.309282	0.194545	0.357954	0.509837	-3	0.195034	-1	-6	-6	-6	-6
tree_1	6557	ENSG00000074803	HUMAN09455	0.0609919	0.105185	0.123246	0.112812	0.122788	0.359416	0.258244	0.410401	-1	0.753288	0.0898564	0.137294	-3	0.310643	-3	0.375251	-3	-6	-6	-6	-6
tree_1	6566	ENSG00000155380	HUMAN01436	0.114775	0.260861	0.564426	0.196531	1.15862	-3	-3	0.487285	-1	-4	0.191607	0.645998	0.439865	0.162915	0.391624	-4	-1	-6	-6	-6	-6
tree_1	6580	ENSG00000175003	HUMAN25811	0.124709	0.123443	0.326611	0.188296	0.189877	0.315101	-3	0.625615	0.215621	0.435171	0.561946	0.0746751	0.122857	0.139678	-3	0.147881	-4	-6	-6	-6	-6
tree_1	65981	ENSG00000110888	HUMAN06189	0.343468	0.32019	0.326294	0.31932	0.198492	0.194898	0.385677	0.982452	-1	-3	0.20084	0.15283	0.179958	0.282564	-1	0.125382	0.402124	-6	-6	-6	-6
tree_1	6674	ENSG00000104450	HUMAN28088	0.260825	0.348033	0.434149	0.277365	0.254248	-4	0.034004	0.48982	-1	-4	0.328803	0.755768	0.201884	0.305449	0.215264	0.213361	-4	-6	-6	-6	-6
tree_1	6692	ENSG00000166145	HUMAN09303	0.152328	0.19651	0.233265	0.197471	0.524144	-4	0.241706	0.563531	-1	-3	0.121361	0.0664109	0.070632	0.790974	-4	-3	-2	-6	-6	-6	-6
tree_1	6721	ENSG00000198911	HUMAN20256	0.0612951	0.0779711	0.0991704	0.105673	0.249196	0.133986	0.191267	0.57767	-1	-4	0.0412899	0.300712	-3	0.246009	0.154052	0.230377	-4	-6	-6	-6	-6
tree_1	6744	ENSG00000138434	HUMAN17943	0.14712	0.270275	0.351288	0.214718	0.292398	0.151937	0.143114	0.898143	-3	-1	0.310873	0.414763	0.273408	0.615871	0.720787	0.527533	-3	-6	-6	-6	-6
tree_1	6793	ENSG00000072786	HUMAN24223	0.0659041	0.101746	0.0960116	0.103041	0.289445	0.059014	0.12273	0.292359	0.245782	-1	0.0523909	0.0971761	0.0441422	0.0655648	0.146262	0.225355	-3	-6	-6	-6	-6
tree_1	6813	ENSG00000076944	HUMAN14504	0.0285791	0.0421758	0.0932925	0.0185045	0.0868738	0.271759	0.0623538	0.529024	-1	0.259779	0.0325353	0.0343931	0.084217	0.0558927	-3	0.144966	-3	-6	-6	-6	-6
tree_1	6869	ENSG00000115353	HUMAN17196	0.0451129	0.0192232	0.0949074	0.036714	0.088521	0.0614654	0.121917	0.550692	-1	-3	0.0370659	0.000697175	-3	-3	-3	-3	-1	-6	-6	-6	-6
tree_1	686	ENSG00000169814	HUMAN20562	0.1477	0.15814	0.405379	0.255951	0.316342	1.53276	0.369852	0.515833	-3	-2	0.271264	0.249648	0.61129	0.231751	-4	0.373995	-3	-6	-6	-6	-6.00E+00
tree_1	7006	ENSG00000135605	HUMAN22382	0.0332018	0.0608442	0.134986	-3	0.051279	0.164039	0.33063	0.216274	0.330726	-3	0.0756414	0.053633	-3	0.0506659	-3	-3	-1	-6	-6	-6	-6
tree_1	7075	ENSG00000066056	HUMAN00850	0.0641851	0.0731541	0.230533	0.110548	0.13814	0.114097	0.0843872	0.677587	-1	-3	0.058935	0.0835569	0.0338262	0.0496629	0.165517	0.33686	-3	-6	-6	-6	-6
tree_1	7092	ENSG00000038295	HUMAN23029	0.0676627	0.0375442	0.462918	0.0710956	0.0323313	0.09461	0.220347	0.360387	0.332944	-3	-3	0.231672	0.0819161	0.155126	-1	0.0297084	-3	-6	-6	-6	-6
tree_1	7130	ENSG00000123610	HUMAN17728	0.0603542	0.0703202	0.102689	0.150892	0.337121	-3	-2	1.72923	-2	-1	0.27944	-1	0.550209	0.3821	-2	-1	-3	-6	-6	-6	-6
tree_1	7220	ENSG00000144935	HUMAN21611	0.00508257	0.0368009	0.0484652	-3	-3	-3	0.373266	0.30855	-1	-3	-3	-3	-3	-3	-3	-3	-1	-6	-6	-6	-6
tree_1	7227	ENSG00000104447	HUMAN28157	0.114586	0.0907602	0.102153	0.175969	0.0596254	0.345322	0.138514	0.505943	-1	-3	0.15663	0.0684878	0.142561	0.163477	-3	-1	-1	-6	-6	-6	-6
tree_1	7266	ENSG00000168259	HUMAN12665	0.0423872	0.0253292	-3	0.0418355	-3	-1	0.377369	0.371614	-3	-1	0.0202175	0.0669195	0.0548521	-3	-3	-3	-3	-6	-6	-6	-6
tree_1	729085	ENSG00000144649	HUMAN20745	0.432891	0.464452	0.416968	0.510145	0.347092	0.602131	0.759675	0.542517	-1	0.423953	0.262805	0.248288	0.201588	0.324893	-4	0.647763	-3	-6	-6	-6	-6
tree_1	7405	ENSG00000198382	HUMAN05216	0.140666	0.28436	0.199908	0.2221	0.307524	0.129557	-3	0.588204	0.197814	-1	0.129282	0.244492	0.204317	0.0553764	0.443484	0.13036	0.284135	-6	-6	-6	-6
tree_1	7415	ENSG00000165280	HUMAN28653	-3	-3	0.0912812	-3	0.124728	-3	-3	0.169661	-3	-1	-1	-3	-1	-3	-3	-3	-1	-6	-6	-6	-6
tree_1	7482	ENSG00000134245	HUMAN01424	0.0583367	0.0975228	0.216096	-3	0.400216	0.000100608	-1	1.01229	-1	-3	0.0346612	-3	0.338951	0.00010012	-3	-3	-3	-6	-6	-6	-6
tree_1	7486	ENSG00000165392	HUMAN27668	0.303704	0.404656	0.5795	0.532848	0.269174	0.509897	0.567262	0.660896	0.324885	-3	0.459687	0.570024	0.578087	0.435466	0.10097	2.54106	-4	-6	-6	-6	-6
tree_1	7584	ENSG00000169981	HUMAN20762	0.278212	0.18913	0.226578	0.325292	0.126565	0.53101	-4	0.707934	-1	-3	0.192664	0.143069	0.560721	0.119363	-3	-3	-3	-6	-6	-6	-6
tree_1	7709	ENSG00000116809	HUMAN00335	0.0368457	0.0620883	0.0474783	0.00989904	0.0854457	0.0595889	-3	0.167499	-1	-3	0.0550017	-3	-3	0.782465	-3	0.0454827	-3	-6	-6	-6	-6
tree_1	78989	ENSG00000118004	HUMAN16586	0.0534718	0.170538	0.162925	0.130021	-1	-1	0.69589	-1	-1	0.194785	0.187715	-1	-1	-4	-3	-3	-1	-6	-6	-6	-6
tree_1	79574	ENSG00000198758	HUMAN01382	0.29385	0.50107	0.530911	0.384023	0.212702	0.19757	0.357108	1.33819	-1	-3	0.260155	0.375804	0.86527	0.421203	0.594959	-1	-1	-6	-6	-6	-6
tree_1	79648	ENSG00000147316	HUMAN27357	0.4049	0.414638	0.480667	0.480099	0.427187	0.200815	0.374952	0.688425	-4	1.37135	0.963941	1.21335	1.8106	1.22678	-4	0.723719	0.168968	-6	-6	-6	-6
tree_1	79674	ENSG00000197415	HUMAN21708	0.188771	0.120424	0.21072	0.189744	0.231671	0.153133	0.0690865	0.681484	-1	-4	0.145866	0.20081	0.12023	0.385497	0.430045	0.569222	-4	-6	-6	-6	-6
tree_1	79710	ENSG00000133131	HUMAN30194	0.269391	0.296677	0.443684	0.565807	0.326067	0.0917013	0.185385	0.687982	-1	-4	0.369872	0.329711	0.245831	-3	0.685734	-3	-1	-6	-6	-6	-6
tree_1	79755	ENSG00000141579	HUMAN13647	0.207344	0.37247	0.375606	0.278337	0.321529	0.238629	0.496652	0.759962	-4	-2	0.381775	0.186918	0.575439	0.522491	0.0514767	0.874998	-4	-6	-6	-6	-6
tree_1	79776	ENSG00000091656	HUMAN27932	0.0999287	0.0782901	0.136774	0.0892958	0.0906444	-1	0.131573	0.350489	0.194673	-3	0.0607735	0.036066	0.0394188	-1	-1	0.221001	-1	-6	-6	-6	-6
tree_1	80031	ENSG00000137872	HUMAN09449	0.0401122	0.0449777	0.103077	0.0463331	0.0790611	0.052732	0.288563	0.53084	-1	0.371343	0.0653101	0.0379322	-3	0.0625192	0.328309	0.17281	-3	-6	-6	-6	-6
tree_1	80152	ENSG00000102901	HUMAN11260	0.446616	0.663749	0.378582	0.668557	0.735887	1.10609	0.972245	0.858888	-3	-1	0.517515	0.259206	1.40441	0.330258	-4	-4	-1	-6	-6	-6	-6
tree_1	80173	ENSG00000096872	HUMAN28576	0.0887235	0.18055	0.17606	0.173813	1.46602	0.0857658	0.239673	0.634558	-2	-4	0.129277	0.130519	0.512511	1.46824	-4	0.174245	-2	-6	-6	-6	-6
tree_1	80206	ENSG00000134775	HUMAN13874	0.0949109	0.162342	0.114652	0.0883621	0.137062	0.0769489	0.116046	0.551178	0.124021	-2	0.198425	0.0815277	0.0806368	0.191909	-3	0.359597	-4	-6	-6	-6	-6
tree_1	80243	ENSG00000046889	HUMAN27897	0.0541339	0.0618228	0.0494428	0.0789889	0.0643037	0.112152	-3	0.488392	2.64552	-3	0.030923	0.0302945	0.031097	-3	0.118649	0.0557288	0.181907	-6	-6	-6	-6
tree_1	80309	ENSG00000153820	HUMAN18329	0.274251	0.377625	0.380447	0.31265	0.335274	0.51103	0.381824	0.720843	0.000100015	-4	0.274131	0.429803	0.213902	0.608996	0.187368	0.427325	-4	-6	-6	-6	-6
tree_1	80704	ENSG00000135917	HUMAN18323	0.266372	0.247966	0.404955	0.390695	0.345519	0.0970898	0.136833	0.906006	-3	-2	0.497262	0.442176	0.573672	-3	0.555331	-4	0.205868	-6	-6	-6	-6
tree_1	80728	ENSG00000147799	HUMAN28420	0.0474246	0.0590128	0.0188661	0.0148527	0.0518069	0.0308055	-3	0.103856	-1	-1	0.0393819	0.0198183	0.0239503	-3	-3	0.0721787	-3	-6	-6	-6	-6
tree_1	81033	ENSG00000173826	HUMAN13147	0.0247255	0.0621631	0.13276	0.11005	0.231669	0.165264	0.189145	0.351429	-3	-3	0.170776	0.0656714	0.0224847	0.0850205	0.048794	-1	-1	-6	-6	-6	-6
tree_1	81614	ENSG00000140157	HUMAN09146	0.0654986	0.0772665	0.0475778	0.120691	-3	-3	0.374514	0.294977	-3	-1	0.0526561	0.17668	0.0700093	-3	-3	-1	-3	-6	-6	-6	-6
tree_1	8189	ENSG00000125755	HUMAN15829	0.0316766	0.0101073	0.0278457	0.0268138	0.0258835	0.0308633	-3	0.136898	-3	-1	0.0225147	0.0116143	0.030232	0.0144117	-1	-1	-3	-6	-6	-6	-6
tree_1	8309	ENSG00000168306	HUMAN21085	0.361093	0.284971	0.178967	0.462466	0.360356	0.972857	1.36817	1.0651	-1	-3	0.270136	0.769558	0.111224	0.0981713	0.09844	0.13788	-3	-6	-6	-6	-6
tree_1	831	ENSG00000153113	HUMAN23612	0.373038	0.469554	0.252065	0.339858	0.292816	0.175659	0.672941	0.531945	-3	-1	0.265383	0.557143	0.310266	0.241585	0.170414	1.35813	-4	-6	-6	-6	-6
tree_1	83480	ENSG00000110060	HUMAN05706	0.136609	0.182804	0.350123	0.348549	0.35667	0.272849	0.365139	1.24722	-2	-4	0.363105	0.351976	0.0732325	-3	-4	-3	-2	-6	-6	-6	-6
tree_1	8404	ENSG00000152583	HUMAN22643	0.257331	0.401605	0.593804	0.508503	0.230206	1.15674	1.21435	0.756166	-1	0.393972	0.970334	0.299575	0.683258	1.15174	-1	0.747083	-1	-6	-6	-6	-6
tree_1	84167	ENSG00000105072	HUMAN14926	0.370169	0.516044	0.637106	0.528854	0.592379	1.07527	0.201916	0.614945	0.40848	-3	0.472917	0.243487	0.47405	0.504057	0.844727	0.268001	-3	-6	-6	-6	-6
tree_1	84239	ENSG00000127249	HUMAN21962	0.159783	0.160846	0.234912	0.212505	0.316371	0.175855	0.0833964	0.809844	-1	-3	0.245862	0.292874	0.0326378	0.379893	0.182363	0.0536775	0.441121	-6	-6	-6	-6
tree_1	84515	ENSG00000125885	HUMAN18673	0.110256	0.119716	0.177216	0.500583	0.376709	0.0737669	1.0265	1.06525	-1	-3	0.0789336	0.0906426	0.426614	0.319726	-1	0.145687	-1	-6	-6	-6	-6
tree_1	84632	ENSG00000169129	HUMAN03668	0.135444	0.148254	0.106308	0.087429	0.129381	0.221739	0.122906	0.473905	-3	-1	0.219797	0.173269	0.0360366	0.0362121	0.0843037	0.0504815	0.350759	-6	-6	-6	-6
tree_1	84645	ENSG00000128346	HUMAN20135	0.151483	0.352505	0.838814	0.798509	1.0077	-1	-3	1.35656	-2	-3	0.235539	0.358628	-3	0.358712	-3	0.384967	-4	-6	-6	-6	-6
tree_1	846	ENSG00000036828	HUMAN21383	0.0373755	0.0474634	0.0352862	0.051478	0.072816	0.0304011	0.108476	0.259906	-1	0.292542	0.0727527	0.0183978	0.0761215	0.0725703	-3	0.123807	-1	-6	-6	-6	-6
tree_1	84902	ENSG00000121289	HUMAN15224	0.247714	0.415749	0.369929	0.602298	0.403259	0.228009	0.18591	1.08723	-1	0.41386	0.481441	0.302442	0.354758	2.19592	-3	0.40512	-3	-6	-6	-6	-6
tree_1	84905	ENSG00000131061	HUMAN18868	0.0730689	0.070611	0.0835092	0.0765978	0.130413	0.114888	-3	0.355469	-4	-1	0.0933129	0.0785422	0.207094	0.104943	0.124655	0.0924522	0.164136	-6	-6	-6	-6
tree_1	84944	ENSG00000143194	HUMAN02077	0.130667	0.133873	0.348182	0.205641	0.444658	0.187772	-4	0.755581	-1	0.378867	0.288903	0.544223	-3	0.12407	-3	0.378455	-2	-6	-6	-6	-6
tree_1	84951	ENSG00000131746	HUMAN12572	0.226747	0.22264	0.348583	0.239314	0.259142	0.398541	-4	0.31144	-4	-1	0.180497	0.236072	0.143955	0.233761	0.388286	0.495987	-4	-6	-6	-6	-6
tree_1	8499	ENSG00000139220	HUMAN06870	0.0110157	0.0865047	0.0185034	-3	0.0549667	0.603689	-3	0.675098	-1	-3	0.0149965	0.0315683	-3	0.0966171	-3	-3	-1	-6	-6	-6	-6
tree_1	8537	ENSG00000064787	HUMAN19176	0.48878	0.352539	0.613974	0.387704	0.188113	0.691622	0.15878	0.895532	-1	-4	0.55302	0.879542	0.440979	1.9671	0.654117	-3	-4	-6	-6	-6	-6
tree_1	85413	ENSG00000004809	HUMAN25469	0.592483	0.715319	0.348643	0.246459	0.175134	0.198182	0.606108	0.434334	-1	0.398591	0.50815	0.664755	0.733904	0.523989	-4	-3	-4	-6	-6	-6	-6
tree_1	8546	ENSG00000132842	HUMAN23528	0.097352	0.0744503	0.132356	0.243925	0.0160944	0.225584	0.110816	0.371995	-3	-4	0.199861	0.229758	0.156604	0.349355	0.337595	0.328819	-4	-6	-6	-6	-6
tree_1	8572	ENSG00000131435	HUMAN23762	0.0546845	0.0923148	0.0793721	0.11097	0.261521	0.254303	-3	0.342309	-1	-3	0.0814698	0.398975	0.157649	-3	-3	-3	-3	-6	-6	-6	-6
tree_1	86	ENSG00000136518	HUMAN21828	0.00945465	-3	-1	-3	0.268611	-1	-1	0.172256	-1	-3	-1	-3	-3	-1	-3	-3	-1	-6	-6	-6	-6
tree_1	8737	ENSG00000137275	HUMAN24427	0.341732	0.431693	0.476274	0.12745	0.547017	-4	0.40839	0.4912	-3	-3	0.330243	0.487982	0.37129	0.839408	0.349741	-3	-3	-6	-6	-6	-6
tree_1	8821	ENSG00000109452	HUMAN22898	0.095371	0.0772299	0.0855196	0.0762727	0.094913	0.0561762	0.334092	0.483964	-3	-1	0.104818	0.0344549	0.132411	0.0913595	0.55736	-3	-3	-6	-6	-6	-6
tree_1	8877	ENSG00000176170	HUMAN13403	0.148007	0.206982	0.265682	0.117573	0.358245	0.0462618	-3	0.414831	-2	-4	0.100344	0.0448922	0.0913666	0.0377697	0.249463	0.110926	-3	-6	-6	-6	-6
tree_1	8943	ENSG00000065000	HUMAN14256	0.0354966	0.0519854	0.0469446	0.0504963	0.0394803	0.0123686	0.127372	0.107178	-1	-3	0.0552244	0.0292435	0.00590972	0.052015	0.0134667	-3	0.176354	-6	-6	-6	-6
tree_1	9013	ENSG00000103168	HUMAN11501	0.252254	0.29754	0.417931	0.306398	0.224413	0.469328	0.751836	0.501533	-1	-4	0.360112	0.292335	0.460373	0.159286	0.680688	0.723288	0.172988	-6	-6	-6	-6
tree_1	9113	ENSG00000131023	HUMAN25721	0.0620365	0.10908	0.0812209	0.173584	0.167183	-3	0.0505359	0.626434	-3	-3	0.0504682	0.0319918	0.107505	0.106667	-3	0.299278	-3	-6	-6	-6	-6
tree_1	9169	ENSG00000139218	HUMAN06259	0.273675	0.338837	0.435251	0.640875	0.360755	0.482911	0.462958	0.594681	0.291828	-1	0.403286	0.517156	0.422001	0.361601	-4	1.05767	0.288663	-6	-6	-6	-6
tree_1	91828	ENSG00000205436	HUMAN08951	0.166101	0.12264	0.164175	0.119367	0.366691	0.289969	0.208252	0.438567	0.373705	-3	0.152412	0.361515	0.373291	0.0730098	-3	0.0944188	0.452744	-6	-6	-6	-6
tree_1	91851	ENSG00000101938	HUMAN30226	0.136816	0.0406455	0.100399	-3	0.643521	0.775546	-3	0.522146	-4	-2	0.0413157	0.186547	0.294062	-3	-3	-2	-3	-6	-6	-6	-6
tree_1	91937	ENSG00000145850	HUMAN24138	0.460288	0.47821	0.568262	0.526901	0.358592	0.492064	1.96108	0.571971	-2	-4	0.376523	6.12222	1.31904	0.524849	0.206721	0.491223	-1	-6	-6	-6	-6
tree_1	9221	ENSG00000166197	HUMAN03579	0.321702	0.315677	0.206782	0.54842	0.541593	0.172358	0.460511	0.546719	-2	-4	0.27055	0.374903	1.11125	0.470838	-3	0.687966	-4	-6	-6	-6	-6
tree_1	9289	ENSG00000205336	HUMAN11113	0.090113	0.240121	0.100646	0.150531	0.174777	0.201227	0.188857	0.251812	-1	0.252362	0.150514	0.255869	0.0670509	0.419461	0.0737735	0.314321	-4	-6	-6	-6	-6
tree_1	9332	ENSG00000177575	HUMAN05921	0.269914	0.392673	0.48002	0.161359	0.075151	0.369774	0.29624	0.595678	-1	-4	0.393061	0.321211	0.210934	0.432019	0.602336	1.07653	-4	-6	-6	-6	-6.00E+00
tree_1	9365	ENSG00000133116	HUMAN07552	0.108422	0.124745	0.303398	0.0816497	0.236116	-3	0.677583	0.645693	0.114196	-3	0.137172	0.455063	0.281494	0.0623446	-4	0.259377	0.355673	-6	-6	-6	-6.00E+00
tree_1	93973	ENSG00000113812	HUMAN21043	0.0174492	0.0198738	0.034449	0.0200192	0.173242	-3	0.0799025	0.532249	0.201659	-3	0.0823614	0.0292801	-3	0.0817843	-3	-3	-1	-6	-6	-6	-6.00E+00
tree_1	93986	ENSG00000128573	HUMAN26847	0.00308365	0.0219903	0.0326492	-3	-3	0.0863552	-3	0.422034	-3	-1	-3	-3	-3	-3	-3	0.837522	-3	-6	-6	-6	-6.00E+00
tree_1	94122	ENSG00000147041	HUMAN29732	0.196771	0.299925	0.189019	0.183473	0.1026	0.179662	0.138343	1.06481	-1	-3	0.168261	0.748126	0.45452	9.59856	-3	0.789819	-3	-6	-6	-6	-6.00E+00
tree_1	9440	ENSG00000042429	HUMAN05346	0.0207221	0.0418296	0.063274	0.0632823	0.0312771	-3	0.14487	0.373084	-3	-1	0.171234	0.098931	-3	-3	-3	0.355048	0.361944	-6	-6	-6	-6.00E+00
tree_1	9451	ENSG00000172071	HUMAN17280	0.0905835	0.134084	0.167047	0.22488	0.1501	1.43646	0.175186	0.663741	-1	-4	0.0679197	0.131465	0.351085	0.135356	-3	-1	-1	-6	-6	-6	-6.00E+00
tree_1	9465	ENSG00000118507	HUMAN25585	0.200421	0.453096	1.2517	0.216363	0.326299	0.116627	0.530259	4.61113	-3	-1	0.342275	0.595685	0.42844	0.233737	-3	-3	-1	-6	-6	-6	-6.00E+00
tree_1	9654	ENSG00000135912	HUMAN18230	0.273022	0.427052	0.36133	0.240193	0.378716	0.571573	0.147698	1.66659	-3	-3	0.462592	0.298344	1.29762	0.616264	0.87038	0.183088	-3	-6	-6	-6	-6
tree_1	9675	ENSG00000101407	HUMAN18975	0.259365	0.221135	0.150784	0.299869	0.265356	0.317245	1.12065	0.450062	0.479825	-1	0.179343	0.367466	0.0664475	0.140965	0.317112	0.381876	-1	-6	-6	-6	-6
tree_1	9703	ENSG00000007202	HUMAN12267	0.0806602	0.0792198	0.104429	0.0581416	0.279039	0.21129	0.228446	0.426106	0.431638	-1	0.0793888	0.0221668	0.0830294	0.103081	0.234285	0.428281	-1	-6	-6	-6	-6
tree_1	9705	ENSG00000147488	HUMAN27793	0.173096	0.163067	0.185765	0.0889932	0.184711	0.24597	0.222182	0.587349	-3	-1	0.177602	0.15602	0.225831	0.198956	0.766032	0.0925212	-1	-6	-6	-6	-6
tree_1	9706	ENSG00000083290	HUMAN12201	0.0820231	0.147081	0.1616	0.125013	0.341991	-3	0.241116	0.55695	-1	-4	0.115049	0.173249	0.700491	0.221236	-3	0.219721	-3	-6	-6	-6	-6
tree_1	9731	ENSG00000116198	HUMAN00127	0.154354	0.185018	0.203725	0.181403	0.462051	0.389905	0.122775	0.836671	-1	-3	0.183995	0.0735413	0.114759	0.192213	0.635765	0.370279	-3	-6	-6	-6	-6
tree_1	9733	ENSG00000075856	HUMAN07081	0.0695884	0.167663	0.132743	0.109956	0.0685641	0.0932317	0.0761851	0.324776	-3	-1	0.149284	0.0469894	0.0461281	0.261707	0.111925	0.0864482	-3	-6	-6	-6	-6
tree_1	9743	ENSG00000134909	HUMAN05730	0.147187	0.184546	0.176877	0.164495	0.172815	0.153981	0.22158	0.401178	-2	-3	0.184006	0.257194	0.568922	0.212347	-4	0.920314	0.206056	-6	-6	-6	-6
tree_1	9745	ENSG00000198597	HUMAN15208	0.0613849	0.0489314	0.0311337	0.0231907	0.102973	0.516049	0.0370257	0.191854	-1	-3	0.0928658	0.0289809	0.0900962	0.0534153	0.113452	-3	-3	-6	-6	-6	-6
tree_1	9757	ENSG00000272333	HUMAN15317	0.115924	0.137677	0.130944	0.152077	0.131848	0.203313	0.399125	0.319723	-1	-4	0.0880089	0.0859559	0.119988	0.0800628	-3	0.338355	-4	-6	-6	-6	-6
tree_1	9759	ENSG00000068024	HUMAN18476	-1	-1	-1	-1	-1	-1	-1	-1	-1	-1	-1	-1	-1	-1	-1	-1	-1	-6	-6	-6	-6
tree_1	9785	ENSG00000140829	HUMAN11386	0.0224776	0.0312395	0.0631829	0.0123867	0.0614619	-3	0.0645368	0.306783	-1	-3	0.0347536	-3	0.0172082	0.0714174	-3	0.0831675	-3	-6	-6	-6	-6
tree_1	9860	ENSG00000198799	HUMAN01437	0.134755	0.180484	0.261769	0.147764	0.21849	0.51274	1.74468	1.6155	-1	-3	0.103613	0.148627	0.120535	0.257861	0.363504	0.619478	-3	-6	-6	-6	-6
tree_1	9898	ENSG00000143569	HUMAN01764	0.0484886	0.106674	0.177627	-3	0.133646	0.108753	-3	0.684838	-3	-1	0.0326998	-3	-3	-3	-3	0.217863	-1	-6	-6	-6	-6
tree_1	9899	ENSG00000185518	HUMAN10071	0.0506305	0.065981	0.0431657	-3	0.0201859	0.0945963	0.69715	0.265257	-2	-2	0.135283	-3	-3	-3	-3	-1	-3	-6	-6	-6	-6
tree_1	9902	ENSG00000011028	HUMAN13131	0.0688048	0.0774602	0.25037	0.0249359	0.089853	0.076414	0.0269599	0.409286	-3	-3	0.0835938	0.0316738	0.010789	0.0428798	-3	0.0940455	-3	-6	-6	-6	-6
tree_1	9903	ENSG00000162413	HUMAN00163	0.0114071	0.0248644	0.0668527	-3	0.0937725	0.024423	-3	0.0790696	0.207238	-3	0.0236162	0.0122724	0.029948	0.0102617	-3	-3	-4	-6	-6	-6	-6
tree_1	9904	ENSG00000122965	HUMAN07213	0.105581	0.169407	0.140709	0.196457	0.158655	0.255302	0.0672105	0.482765	-4	-4	0.201772	0.11856	0.0590594	0.135734	-3	0.419665	0.463327	-6	-6	-6	-6
tree_1	9956	ENSG00000122254	HUMAN10694	0.0316385	0.0148346	0.0611626	0.0402882	-3	-3	-3	0.181911	-1	-3	0.0421969	-3	-3	-3	-3	-3	-3	-6	-6	-6	-6
tree_1	11318	ENSG00000166856	HUMAN06645	0.168197	0.158205	0.200432	0.280381	0.0723443	0.414355	-3	0.220941	-1	-4	0.20314	0.478141	0.655047	0.387957	-4	0.101854	-3	-6	-6	-6	-6
tree_1	158038	ENSG00000174482	HUMAN28584	0.0393118	0.0184502	0.0187283	0.0218094	0.0680615	0.417531	-3	0.602403	-3	-1	0.0249291	0.139315	-3	-3	-1	0.208782	-1	-6	-6	-6	-6
tree_1	187	ENSG00000134817	HUMAN04541	0.0274614	0.0373213	0.0393848	0.0115332	0.0369309	-1	0.0998	0.248889	-3	-1	0.109154	0.093933	0.307216	-3	-3	-3	-1	-6	-6	-6	-6
tree_1	221504	ENSG00000213588	HUMAN24914	0.376157	0.200442	0.0908129	0.162313	0.0635798	-1	-3	1.5172	-1	-3	0.230844	0.320666	-3	0.15062	-3	0.178868	-1	-6	-6	-6	-6
tree_1	283189	ENSG00000172457	HUMAN04537	0.129924	0.100326	0.136741	0.214121	0.344871	-4	0.628233	1.3426	-1	-4	0.130748	-4	0.295804	0.500718	-1	0.275419	-1	-6	-6	-6	-6
tree_1	403314	ENSG00000173627	HUMAN02231	0.520186	0.203898	0.417841	0.38502	0.365288	-4	1.11063	0.422314	-1	-4	0.891229	1.14441	0.10892	0.306788	-3	-4	0.3677	-6	-6	-6	-6
tree_1	4245	ENSG00000131446	HUMAN24393	0.0585096	0.0639089	0.0221563	0.0311573	0.114908	0.0640318	0.115856	0.0900355	-3	-4	0.0851363	0.0295545	0.0789823	0.0446995	1.05897	-3	-4	-6	-6	-6	-6
tree_1	49854	ENSG00000173276	HUMAN19552	0.112581	0.145339	0.171184	0.145723	0.271648	0.148337	-1	0.457081	-3	-2	0.104837	0.0599358	-3	0.0576586	-3	-3	-1	-6	-6	-6	-6
tree_1	57633	ENSG00000175928	HUMAN20422	0.0368877	0.0343351	0.0684826	0.0333577	0.0584046	0.253274	0.0790288	0.376906	-4	-3	0.047954	-3	-3	0.1317	0.399618	0.373467	-3	-6	-6	-6	-6
tree_1	80010	ENSG00000178966	HUMAN28830	0.306192	0.398691	0.993775	0.404347	0.243962	-4	0.226825	1.14917	-1	-4	0.281361	0.229709	0.312079	0.0943296	0.118688	0.861589	-2	-6	-6	-6	-6
tree_1	80723	ENSG00000168917	HUMAN21543	0.0707269	0.143656	0.071897	0.0690566	0.674352	-3	-2	0.527325	-2	-2	0.0693181	0.224874	0.0653215	0.134372	0.336092	0.337229	-2	-6	-6	-6	-6
tree_1	10153	ENSG00000115816	HUMAN16849	0.144052	0.174882	0.249942	0.228211	0.171918	0.617001	0.838164	0.747762	0.331804	-1	0.264941	0.256406	0.480394	0.245248	-1	0.322067	-1	-6	-6	-6	-6
tree_1	10200	ENSG00000135698	HUMAN11480	0.0372358	0.0890484	0.166705	-3	-3	-1	0.272538	0.4323	-2	-4	0.304547	-3	-1	0.273567	-3	-2	-3	-6	-6	-6	-6
tree_1	10265	ENSG00000176842	HUMAN11047	0.0759251	0.0828613	0.0480475	0.064816	0.256804	0.147684	-3	0.295098	-3	-1	0.0201521	-3	-3	-3	-1	0.146424	-1	-6	-6	-6	-6
tree_1	10396	ENSG00000124406	HUMAN22359	0.0147721	0.0565899	0.00763317	-3	0.0490508	-3	0.0525679	0.654066	-3	-1	0.0160753	0.222149	0.0758001	-3	-3	0.0589847	-1	-6	-6	-6	-6
tree_1	10439	ENSG00000130558	HUMAN29390	0.0137042	0.00482555	0.0705467	0.0318241	0.0601474	-3	-3	0.070828	-1	-3	0.0236472	-3	-3	-3	1.18315	-3	-1	-6	-6	-6	-6
tree_1	10475	ENSG00000112343	HUMAN24600	0.486459	0.298108	0.36704	0.623621	0.422852	0.367207	0.488068	0.93528	-1	-1	-1	0.537246	0.0516776	1.09852	-1	0.0913666	-1	-6	-6	-6	-6
tree_1	10493	ENSG00000108828	HUMAN12728	0.0614709	0.128869	0.0735752	0.126391	0.0544484	0.32175	0.753802	0.463971	0.327479	-1	0.0335694	0.136117	-3	0.457892	-2	-4	-3	-6	-6	-6	-6
tree_1	10611	ENSG00000163110	HUMAN22682	0.120932	0.142757	0.127295	0.176313	0.163533	-4	1.67403	0.78763	0.209085	-4	0.12678	0.322915	0.583351	0.415015	-3	0.417972	-1	-6	-6	-6	-6
tree_1	1080	ENSG00000001626	HUMAN26869	0.231437	0.080543	0.131802	0.184892	0.154093	0.119625	0.360307	1.16249	-1	0.363274	0.236811	0.362923	0.324593	0.0732541	0.000100024	0.199267	-3	-6	-6	-6	-6
tree_1	10948	ENSG00000131748	HUMAN12527	0.0416339	0.172116	0.33298	0.104625	0.229673	0.366071	0.0817977	0.422982	-4	-1	0.00991758	0.118561	0.151525	0.379651	-3	-1	-3	-6	-6	-6	-6
tree_1	10955	ENSG00000132824	HUMAN19034	0.224699	0.324841	0.434914	0.148739	0.0438178	0.0832312	0.155874	1.19573	-3	-2	0.425472	0.686255	0.350622	0.0606699	-4	-3	-3	-6	-6	-6	-6
tree_1	1116	ENSG00000133048	HUMAN02359	0.254402	0.120252	0.128185	0.101208	0.130521	0.45109	-3	1.67767	-1	-3	0.162788	0.419554	0.144925	0.16817	-2	-4	-1	-6	-6	-6	-6
tree_1	11212	ENSG00000147471	HUMAN27687	0.104133	0.185981	0.228932	0.0988136	0.439185	0.380345	0.189922	0.761361	-2	-3	0.141029	0.135317	0.253968	0.508006	-2	-4	-2	-6	-6	-6	-6
tree_1	11275	ENSG00000109466	HUMAN23024	0.0146254	0.0138303	0.0650487	0.0757053	0.0816174	0.684213	-3	0.455182	-1	-3	0.00251958	-3	-3	-3	-1	0.088718	-1	-6	-6	-6	-6
tree_1	112849	ENSG00000126790	HUMAN08464	0.101878	0.279948	0.210937	0.165028	0.738243	0.843796	0.208791	0.710582	-1	-4	0.0749679	0.908878	0.0502639	0.0964682	-1	0.209091	-2	-6	-6	-6	-6
tree_1	11322	ENSG00000141524	HUMAN13443	0.107867	0.157503	0.140879	0.0716229	0.191932	0.09056	0.660384	0.432767	-1	-4	0.159168	0.169589	0.143877	0.074118	0.257555	1.08412	-1	-6	-6	-6	-6
tree_1	11330	ENSG00000162438	HUMAN00316	0.104556	0.236942	0.237027	0.313574	0.125497	0.24651	0.191782	0.460541	-1	-4	0.0649503	0.177719	0.108092	0.195056	0.149654	-3	-2	-6	-6	-6	-6
tree_1	115701	ENSG00000198796	HUMAN14009	0.512282	0.610077	0.590758	0.703852	0.753167	0.323806	0.664209	0.815626	-1	0.774496	0.674085	0.518852	0.457207	1.41034	3.11912	1.10134	0.414572	-6	-6	-6	-6
tree_1	1158	ENSG00000104879	HUMAN15785	0.0129156	0.0228764	0.0067342	0.0584708	0.0894652	-3	-3	0.507302	-1	-3	0.0624161	0.0457593	-1	0.0211782	-2	-3	-1	-6	-6	-6	-6
tree_1	116369	ENSG00000112053	HUMAN24962	0.256714	0.824099	0.410098	0.300795	0.477082	0.524809	1.00061	0.525911	-3	-4	0.479952	2.92291	0.326306	0.503204	-3	0.175793	-1	-6	-6	-6	-6
tree_1	117145	ENSG00000159445	HUMAN01667	0.581942	0.454305	0.596565	0.918142	0.157422	-4	1.42775	1.75651	-2	-4	0.185107	0.344039	1.24444	-4	-3	-4	-3	-6	-6	-6	-6
tree_1	117246	ENSG00000108592	HUMAN13158	0.100159	0.0948723	0.292374	0.180367	0.259018	0.30646	0.308215	0.624301	-1	-1	0.197267	0.169938	0.212834	0.463732	-1	0.166139	-1	-6	-6	-6	-6
tree_1	1182	ENSG00000109572	HUMAN23043	-1	-1	0.0151137	0.378207	-3	0.0974564	0.131193	0.469218	-1	-1	-1	-3	-3	-3	-3	-3	-3	-6	-6	-6	-6
tree_1	122786	ENSG00000139926	HUMAN08391	0.0595208	0.100769	0.219652	0.0971698	0.0302942	0.176426	0.354675	0.511395	-1	-3	0.0356657	0.0645706	0.043919	-3	-3	-3	-1	-6	-6	-6	-6
tree_1	123036	ENSG00000165929	HUMAN08801	0.20158	0.253835	0.559572	0.277753	0.915116	0.677164	0.0872044	0.593601	-4	-4	0.111461	0.312849	0.339787	0.206143	-4	1.01696	-4	-6	-6	-6	-6
tree_1	128240	ENSG00000163382	HUMAN01878	0.0963508	0.302138	0.566015	0.319442	0.070115	0.515876	-4	0.255087	-3	-4	0.0784626	0.146428	0.484746	0.339167	0.829304	-2	-3	-6	-6	-6	-6
tree_1	128859	ENSG00000167104	HUMAN18851	0.284086	0.212207	0.532294	0.34144	0.416359	0.327508	0.413381	0.490207	-3	-4	0.185287	0.194814	0.56445	0.180265	2.22448	0.224236	-4	-6	-6	-6	-6
tree_1	129852	ENSG00000177994	HUMAN16985	0.589616	1.23873	0.914911	0.80182	0.632582	-4	-4	1.10026	-1	-3	0.362018	0.0405634	0.313489	2.97382	-3	1.38142	-2	-6	-6	-6	-6
tree_1	130162	ENSG00000162994	HUMAN16990	0.316503	0.498073	0.371756	1.08605	0.51151	0.37081	0.211324	0.986986	-2	-4	1.05001	0.551225	0.361217	0.447966	-4	0.214749	-2	-6	-6	-6	-6
tree_1	130752	ENSG00000138400	HUMAN18118	0.283041	0.493251	0.415973	0.492655	0.265584	0.363496	1.42391	1.50341	-1	-1	0.632296	0.308722	0.325257	0.0984969	-3	0.28409	-1	-6	-6	-6	-6
tree_1	134359	ENSG00000152359	HUMAN23504	0.163654	0.294455	0.420316	0.17374	0.149292	-3	0.156825	0.412239	-2	-4	0.30796	0.379962	0.782137	0.381692	0.0948771	-4	-1	-6	-6	-6	-6
tree_1	134430	ENSG00000134987	HUMAN23650	0.119895	0.145108	0.167566	0.163205	0.1607	0.303152	0.249035	0.545248	-3	-2	0.469048	0.188607	0.125131	0.0731113	-1	0.223533	-2	-6	-6	-6	-6
tree_1	134510	ENSG00000164332	HUMAN24159	0.0130917	-3	-3	-3	-3	-3	-3	-3	-4	-2	0.0245819	-3	-3	-3	-2	-3	-1	-6	-6	-6	-6
tree_1	135293	ENSG00000146281	HUMAN25364	0.170296	0.300772	0.203288	0.240454	0.350009	0.212157	-3	0.986741	0.467304	-1	0.219418	1.81061	0.1595	-4	-3	0.213226	-1	-6	-6	-6	-6
tree_1	140775	ENSG00000176994	HUMAN12155	0.0927263	0.102172	0.150119	0.0955453	0.18592	0.180404	0.236262	0.563629	-2	-4	0.15808	0.155281	-1	0.095544	-4	-3	-1	-6	-6	-6	-6
tree_1	142680	ENSG00000198569	HUMAN29487	0.109516	0.164593	0.150257	0.119078	0.136944	0.471888	0.152178	0.2137	-1	-4	0.162736	0.0931189	0.157269	0.0419252	0.415195	0.167491	-2	-6	-6	-6	-6
tree_1	142940	ENSG00000165832	HUMAN03672	0.138733	0.0387932	0.147719	0.0746211	0.107468	0.243024	-3	0.805858	-1	-4	0.323219	0.472299	0.415506	0.132046	0.298917	-4	-1	-6	-6	-6	-6
tree_1	144406	ENSG00000158023	HUMAN07308	0.152269	0.306086	0.236385	0.367918	0.325119	0.319114	0.224173	0.810159	-2	-2	0.372126	0.612066	0.408544	0.156141	0.0748098	0.265525	-3	-6	-6	-6	-6
tree_1	1462	ENSG00000038427	HUMAN23567	0.452774	0.502667	0.495782	0.706959	0.504667	1.20482	0.41895	0.561668	0.517232	0.258787	0.495127	0.649115	0.397857	0.286584	0.630088	0.525458	1.55012	-6	-6	-6	-6
tree_1	146456	ENSG00000157315	HUMAN11322	0.211495	0.398569	0.19401	1.07787	0.621676	0.196243	-4	0.686865	-1	-3	0.432492	0.0526041	0.373863	-3	0.168092	-3	-2	-6	-6	-6	-6
tree_1	149483	ENSG00000159588	HUMAN00923	0.313642	0.391264	0.599334	0.57	0.279801	0.241814	0.128243	0.919959	-1	-4	0.507822	0.397082	0.573484	0.635501	0.930358	0.326918	-1	-6	-6	-6	-6
tree_1	150082	ENSG00000157578	HUMAN19535	0.143389	0.431717	0.410632	0.203042	3.92651	0.375298	0.375291	0.6209	-1	-4	0.663616	0.711428	0.726684	0.0645296	0.653362	0.765495	-1	-6	-6	-6	-6
tree_1	1521	ENSG00000172543	HUMAN04918	0.224267	0.332221	0.6292	0.199351	0.145379	0.344439	0.548595	0.931199	-2	-4	0.675193	0.519402	0.153481	0.14266	-4	-1	-3	-6	-6	-6	-6
tree_1	158056	ENSG00000177943	HUMAN29444	0.205103	0.221166	0.228895	0.159484	0.42351	0.421043	0.400665	1.08171	1.22354	-3	0.173378	0.135628	0.249258	0.296506	0.412368	0.303399	-1	-6	-6	-6	-6
tree_1	1581	ENSG00000167910	HUMAN27839	0.233014	0.20913	0.166741	0.191877	0.16904	0.365159	0.184439	0.624928	-3	-1	0.153202	0.322772	0.601362	0.189738	0.370764	-3	-1	-6	-6	-6	-6
tree_1	164312	ENSG00000125872	HUMAN18675	0.260604	0.25951	0.282111	0.202359	0.303644	0.573197	0.431062	0.515181	-1	-4	0.28942	0.271892	0.357872	0.0943458	-4	0.717406	-2	-6	-6	-6	-6
tree_1	175	ENSG00000038002	HUMAN23071	0.211586	0.351274	0.390022	0.302198	0.36345	0.546472	0.121394	0.564892	-2	-1	0.248796	-1	1.1068	0.834569	-4	-3	-2	-6	-6	-6	-6
tree_1	1778	ENSG00000197102	HUMAN08931	0.00566721	0.00703317	0.00513822	0.0221056	-3	-3	0.0203732	0.11568	0.246259	-3	0.00927673	0.0135471	0.0233499	-3	-3	-3	-2	-6	-6	-6	-6
tree_1	1832	ENSG00000096696	HUMAN24476	0.0285037	0.0684834	0.0501286	0.131226	0.0410492	0.0336572	0.144196	0.530154	-3	-3	0.0607785	0.0774293	0.0591418	0.058914	0.268752	0.0780646	-1	-6	-6	-6	-6
tree_1	196441	ENSG00000133858	HUMAN06814	0.0998338	0.170018	0.119775	0.127867	0.151235	0.210185	0.105633	0.391096	0.333349	-3	0.113974	0.146893	0.0481165	0.0272044	-3	0.0904971	-1	-6	-6	-6	-6
tree_1	197131	ENSG00000159459	HUMAN09362	0.0714233	0.204688	0.203737	0.156031	0.144906	0.135718	0.277951	0.394342	-1	-3	0.1155	0.0864768	0.0692666	0.440861	0.173767	0.262301	-1	-6	-6	-6	-6
tree_1	202333	ENSG00000164309	HUMAN23539	0.424855	0.519828	0.65463	0.638541	0.563351	0.94367	0.774888	0.907086	0.0917961	-1	0.452048	0.509711	0.484839	0.716057	0.398246	1.52269	1.41893	-6	-6	-6	-6
tree_1	2033	ENSG00000100393	HUMAN20233	0.07285	0.0641982	0.152993	0.043724	0.0544888	-1	-3	0.468092	-3	-3	0.12761	0.133856	0.106023	-1	-1	-1	-1	-6	-6	-6	-6
tree_1	203427	ENSG00000077713	HUMAN30263	0.206026	0.238177	0.120161	1.08372	0.535036	0.288069	0.433217	0.432306	-3	-2	0.142463	0.209586	0.516722	0.223206	-1	-2	-4	-6	-6	-6	-6
tree_1	2053	ENSG00000120915	HUMAN27613	0.24717	0.293703	0.468344	0.359837	0.174275	0.371154	0.173853	0.555825	-3	-3	0.465385	0.203499	0.446351	0.291431	-3	0.217288	-4	-6	-6	-6	-6
tree_1	2060	ENSG00000085832	HUMAN00990	0.174226	0.226306	0.34058	0.146874	0.110325	0.770427	0.114099	0.860237	-1	0.34576	0.137847	0.251324	0.0428917	0.544219	-3	0.346645	-1	-6	-6	-6	-6
tree_1	2244	ENSG00000171564	HUMAN22969	0.13199	0.294634	0.549336	0.337649	0.194146	0.167939	0.5056	0.2971	-1	0.168445	0.204518	0.185667	0.146209	0.276848	-2	-3	-1	-6	-6	-6	-6
tree_1	2245	ENSG00000102302	HUMAN29936	0.0533278	0.132295	0.234673	0.135298	-3	0.118013	0.265471	0.298639	-1	-3	0.0636258	0.0620912	-3	0.10185	-1	0.709083	-1	-6	-6	-6	-6
tree_1	22877	ENSG00000175727	HUMAN07310	0.0949992	0.14868	0.168872	0.11844	0.120821	0.130659	0.163954	0.414986	-1	0.31095	0.0729199	0.105722	0.0521809	0.305069	0.0670146	-3	-1	-6	-6	-6	-6
tree_1	22926	ENSG00000118217	HUMAN02041	0.130183	0.158368	0.288539	0.186588	0.195706	0.290434	-4	0.602714	-1	-4	0.41519	0.0271888	-3	0.114842	0.454354	0.100237	-1	-6	-6	-6	-6
tree_1	22930	ENSG00000115839	HUMAN17677	0.0574709	0.217155	0.266083	0.29903	0.106703	-3	0.223985	0.726862	-1	-3	0.0677715	0.134325	0.0375976	0.0372445	-3	0.0839499	-1	-6	-6	-6	-6
tree_1	22974	ENSG00000088325	HUMAN18814	0.23463	0.326497	0.342254	0.205022	0.124339	0.486929	0.540699	0.466623	-3	-3	0.344038	0.6579	1.57019	0.187535	-1	0.509164	-1	-6	-6	-6	-6
tree_1	23013	ENSG00000065526	HUMAN00333	0.138492	0.1849	0.184672	0.179835	0.202394	0.415084	0.210436	0.579973	-1	0.864267	0.181523	0.126206	0.0905101	0.181065	0.11814	0.153898	-1	-6	-6	-6	-6
tree_1	23048	ENSG00000187239	HUMAN29300	0.046412	0.15176	0.0471704	0.13752	0.0546135	0.694541	-3	0.373565	-2	-3	0.0198588	0.0284108	0.105172	0.323445	-3	-1	-1	-6	-6	-6	-6
tree_1	23062	ENSG00000103365	HUMAN10704	0.173269	0.109197	0.202343	0.0449945	0.101473	0.0535767	0.280317	0.280324	0.414336	-4	0.145078	0.117695	1.02143	0.163005	0.766065	0.302988	-1	-6	-6	-6	-6
tree_1	23155	ENSG00000121940	HUMAN01344	0.236808	0.305517	0.563649	0.285262	0.444286	0.350115	0.233956	0.572669	-1	-3	0.565468	0.535602	-3	0.193885	-2	0.705177	-4	-6	-6	-6	-6
tree_1	23473	ENSG00000131375	HUMAN20552	0.0472882	0.0570947	0.0432337	0.0405097	0.131181	-3	-3	0.296377	-3	-1	0.05603	0.14806	0.0420449	0.197293	-4	0.235029	-2	-6	-6	-6	-6
tree_1	23505	ENSG00000075568	HUMAN17384	0.114011	0.116513	0.145523	0.15772	0.205185	-3	0.238183	0.572949	-1	-3	0.0946245	0.302043	-3	0.0268417	-1	0.282303	-1	-6	-6	-6	-6
tree_1	254887	ENSG00000184307	HUMAN21322	0.113267	0.0935571	0.391688	0.127358	0.0683567	-3	-3	0.434916	-1	-4	0.128607	0.108091	1.13604	0.27408	-3	-3	-1	-6	-6	-6	-6
tree_1	25884	ENSG00000054938	HUMAN05192	0.389251	0.17677	0.135117	0.0616023	0.146226	0.512969	0.192295	0.591248	-1	-3	0.244413	0.156327	0.0393994	0.305043	-3	0.212728	-3	-6	-6	-6	-6
tree_1	25930	ENSG00000076201	HUMAN20817	0.056338	0.0931641	0.0869441	0.119779	0.0923574	0.0284169	0.272564	0.465442	-1	-3	0.0633916	0.0767891	0.0446626	0.0683963	0.176414	0.283639	-1	-6	-6	-6	-6
tree_1	25972	ENSG00000115446	HUMAN17392	0.0211174	0.0739579	0.0218977	-3	-3	-3	-1	-4	-1	-1	0.0513359	0.118555	0.172515	0.541663	-1	-3	-2	-6	-6	-6	-6
tree_1	26035	ENSG00000138604	HUMAN09710	0.0578831	0.050595	0.106278	0.0530945	0.232115	0.129372	-2	0.665572	-2	-1	0.0385655	0.682705	0.187922	-3	-1	-3	-2	-6	-6	-6	-6
tree_1	26276	ENSG00000184056	HUMAN10070	0.0366651	0.137219	0.0586618	0.0772761	0.0469003	0.408493	0.13596	0.254188	-2	-4	0.0401306	0.0646509	-3	-3	-3	-3	-2	-6	-6	-6	-6
tree_1	26284	ENSG00000132591	HUMAN12289	0.25725	0.414096	0.482747	0.34878	0.408962	0.387961	-4	1.40539	-1	-3	0.319282	0.293162	0.751939	0.515556	-3	0.199796	-1	-6	-6	-6	-6
tree_1	26297	ENSG00000129158	HUMAN04228	0.342328	0.309599	0.265847	0.255216	0.524476	0.874358	-4	6.62725	-1	-3	0.347164	1.77555	0.618845	0.625877	0.215084	-3	-4	-6	-6	-6	-6
tree_1	26508	ENSG00000163909	HUMAN00779	0.218143	0.0952162	0.263637	0.71287	0.440648	-3	0.216686	0.660906	-2	-4	1.04347	0.168978	0.355118	0.166762	-3	0.905848	-1	-6	-6	-6	-6
tree_1	2686	ENSG00000131067	HUMAN18883	0.0546231	0.0347903	0.102873	0.0853075	0.0349705	0.0451181	-3	0.395378	-3	-1	0.0148294	-3	-3	0.0747844	-3	-3	-1	-6	-6	-6	-6
tree_1	2694	ENSG00000134812	HUMAN04609	0.236494	0.188568	0.258965	0.254495	0.384145	0.729351	-3	1.6743	-1	-4	0.231423	0.455878	0.460653	0.103217	-3	0.549022	-1	-6	-6	-6	-6
tree_1	26973	ENSG00000110172	HUMAN05331	0.0258735	0.059981	0.0883037	0.134348	0.0604251	0.209958	-3	0.0982452	-2	-4	0.260585	0.0610464	0.0809679	-3	0.246011	-4	-2	-6	-6	-6	-6
tree_1	26985	ENSG00000185009	HUMAN03307	0.0104238	0.0151914	-3	0.0408752	-3	-3	-3	0.305646	-3	-1	-3	-3	-1	-3	-1	-3	-3	-6	-6	-6	-6
tree_1	27143	ENSG00000107719	HUMAN03243	0.102703	0.155213	0.188469	0.12206	0.287705	0.341804	0.170017	0.295102	-1	-3	0.113735	0.131904	0.0630645	0.0795832	0.124969	0.165637	-1	-6	-6	-6	-6
tree_1	2730	ENSG00000023909	HUMAN01280	0.0375553	0.0690828	-3	-3	-3	0.398664	-3	0.19628	-4	-1	0.0746796	0.142343	-3	0.337587	-1	-3	-2	-6	-6	-6	-6
tree_1	27343	ENSG00000166169	HUMAN03566	0.254335	0.178767	0.277238	0.356255	0.33491	0.202047	0.511714	0.422039	-1	-3	0.105881	0.584255	0.0678763	0.0820089	0.950783	0.391137	-1	-6	-6	-6	-6
tree_1	282974	ENSG00000165752	HUMAN03798	0.040231	0.0910604	0.0739907	0.0377579	0.0830375	0.0347639	0.057568	0.135235	-4	-3	0.0565661	-3	0.130402	-3	-2	0.136542	-3	-6	-6	-6	-6
tree_1	285527	ENSG00000075539	HUMAN22387	0.0447892	0.0741569	0.0877446	0.178704	0.101731	0.181019	0.159634	0.690452	-3	-1	0.0239975	0.0428211	0.16884	0.0547486	0.197173	0.102482	-3	-6	-6	-6	-6
tree_1	286410	ENSG00000101974	HUMAN30407	0.0871993	0.130519	0.0596968	0.0999468	0.127191	0.143409	0.353173	0.484321	-1	-1	0.0479337	0.0479043	0.127938	0.19312	-1	-3	-1	-6	-6	-6	-6
tree_1	29102	ENSG00000113360	HUMAN23221	0.0440535	0.0211793	0.0424393	0.047317	0.107686	-3	0.0634417	0.207463	-1	-3	0.025515	-3	0.0345443	-3	-1	-3	-3	-6	-6	-6	-6
tree_1	2912	ENSG00000164082	HUMAN20965	0.02607	0.0331555	0.0818367	0.0551158	0.151803	0.0767072	0.0560938	0.352862	-3	-1	0.0107416	-3	-3	-3	-3	0.0536113	-1	-6	-6	-6	-6
tree_1	2915	ENSG00000168959	HUMAN05316	0.0260888	0.0284044	0.0686229	0.0577053	0.0322118	0.124656	-3	0.276439	-1	-3	0.0654492	0.0540237	0.033575	0.0302361	-1	-3	-1	-6	-6	-6	-6
tree_1	2935	ENSG00000103342	HUMAN10524	0.0712941	0.127538	0.0470815	0.0474164	0.259908	-3	0.683029	0.601023	-2	-1	0.0487046	-3	0.342652	-3	-3	0.194701	-3	-6	-6	-6	-6
tree_1	2959	ENSG00000137947	HUMAN01235	0.00391912	-3	-3	-3	0.110898	-3	-3	0.799989	-1	-3	-3	-3	-3	-3	-3	-3	-1	-6	-6	-6	-6
tree_1	333926	ENSG00000155367	HUMAN01433	0.130161	0.23901	0.157072	0.137872	0.150634	0.256493	-3	0.964662	-2	-4	0.150347	0.337402	0.171913	-3	-3	-4	-2	-6	-6	-6	-6
tree_1	339967	ENSG00000187054	HUMAN22454	0.386472	0.190917	0.340049	0.52426	0.180543	-3	0.766226	2.27632	-3	0.188581	0.681723	0.357323	0.133474	0.181876	-3	0.149214	-1	-6	-6	-6	-6
tree_1	342897	ENSG00000188505	HUMAN15494	0.173228	0.0976365	0.0622592	0.0339873	0.109428	-4	-3	0.942516	0.629428	-2	0.0420091	0.267597	0.0728575	0.29211	-3	0.319334	-1	-6	-6	-6	-6
tree_1	3595	ENSG00000081985	HUMAN01131	0.49412	0.349308	0.445524	1.01991	0.44095	0.722322	0.137285	1.1581	-1	-3	0.442895	0.500799	0.68591	0.294774	-4	0.394598	-2	-6	-6	-6	-6
tree_1	3617	ENSG00000112706	HUMAN25296	0.492181	0.456176	0.187532	0.416713	0.365902	0.29952	1.09636	0.84883	-2	-4	0.516125	0.498992	0.377501	0.458757	0.140015	1.1078	-4	-6	-6	-6	-6
tree_1	3633	ENSG00000204084	HUMAN00757	0.172153	0.247755	0.349845	0.28255	0.565254	0.552211	1.44085	0.949393	0.35989	-1	0.193446	0.427011	0.598334	0.532903	0.0559955	0.380703	-1	-6	-6	-6	-6
tree_1	3672	ENSG00000213949	HUMAN23333	0.0819377	0.135168	0.17561	0.0815229	0.268002	0.0843004	0.698334	0.883542	-1	-3	0.205386	0.29713	-3	0.0366625	0.526741	0.509142	-1	-6	-6	-6	-6
tree_1	3674	ENSG00000005961	HUMAN12779	0.162507	0.215218	0.309489	0.155684	0.400933	0.332913	0.45056	0.586842	0.609783	-1	0.268579	0.418106	0.066826	0.063449	0.143889	0.370633	-1	-6	-6	-6	-6
tree_1	3675	ENSG00000005884	HUMAN12949	0.108296	0.107703	0.0977115	0.0570468	0.221129	0.121535	0.132404	0.381343	-1	-3	0.159423	0.159945	0.0598018	0.162009	0.109893	0.14724	-1	-6	-6	-6	-6
tree_1	375307	ENSG00000158428	HUMAN18212	0.132961	0.361422	0.380886	0.0170831	0.162599	0.374234	-3	0.415656	-2	-3	0.205662	0.0821313	0.298431	0.53002	-1	-4	-1	-6	-6	-6	-6
tree_1	3787	ENSG00000124134	HUMAN19052	0.0457422	0.107364	0.0522156	0.158535	0.596545	0.228001	-2	0.116257	-2	-4	0.4135	0.365953	0.451789	0.088723	-3	0.231531	-1	-6	-6	-6	-6
tree_1	3797	ENSG00000084731	HUMAN16705	0.028499	0.0344664	0.0326977	0.0378679	-3	0.07966	-3	0.270625	0.24213	-3	0.0337401	0.0184515	0.0882122	0.0473366	-1	0.0787701	-3	-6	-6	-6	-6
tree_1	3801	ENSG00000140859	HUMAN11120	0.0269562	0.0495848	0.12023	0.116891	0.0416706	-3	0.0833579	0.199408	-1	-3	0.0614612	0.00329633	0.0622517	-3	-1	0.325057	-3	-6	-6	-6	-6
tree_1	3851	ENSG00000170477	HUMAN06462	0.141148	0.129838	0.414935	0.0736644	0.0272781	0.149389	0.204385	0.458091	-3	-2	0.105735	0.0296965	0.0913733	-3	0.134682	0.529217	-4	-6	-6	-6	-6
tree_1	390916	ENSG00000213965	HUMAN15219	0.239644	0.216067	0.345878	0.157576	0.236138	2.15943	0.100519	0.48783	-1	-3	0.333587	1.03307	0.291734	0.838149	0.340788	0.157804	-3	-6	-6	-6	-6
tree_1	401145	ENSG00000184305	HUMAN22667	0.205341	0.153127	0.391595	0.133312	0.184029	0.340597	0.356121	0.489784	0.183753	-1	0.139382	0.0958086	0.208672	0.586756	-1	0.190629	-2	-6	-6	-6	-6
tree_1	402381	ENSG00000165643	HUMAN29403	0.555796	0.345324	0.700734	0.352435	0.350282	1.18968	0.381609	0.520926	-2	-3	0.708954	0.408828	0.768836	0.593141	-4	0.54516	-4	-6	-6	-6	-6
tree_1	4047	ENSG00000160285	HUMAN19655	0.0961703	0.0670324	0.146724	0.0202883	0.0881292	0.051317	0.283359	0.326397	-2	-4	0.133031	0.0843667	0.147641	0.304624	-3	0.0519245	-3	-6	-6	-6	-6
tree_1	440603	ENSG00000188761	HUMAN01443	0.412922	1.01846	0.552883	0.507316	1.5859	-4	-3	0.46454	-2	-4	0.783873	0.420866	-4	0.29073	-1	-4	-2	-6	-6	-6	-6
tree_1	4524	ENSG00000177000	HUMAN00259	0.0600479	0.175054	0.113973	0.1391	-3	0.0387431	0.238166	0.354488	-1	-3	0.0583571	0.15066	0.107992	0.124578	-3	-3	-1	-6	-6	-6	-6
tree_1	462	ENSG00000117601	HUMAN02149	0.128506	0.199307	0.586237	0.481666	0.154427	0.400962	0.329991	0.366684	-4	-3	0.0805886	0.13846	0.20189	-1	-1	-3	-2	-6	-6	-6	-6
tree_1	473	ENSG00000142599	HUMAN00191	0.0458222	0.0405363	0.0458416	0.0261522	0.113564	0.0438396	0.0720545	0.21524	0.404439	-3	0.0524432	0.0376037	0.0716757	0.0115864	-3	0.142578	-2	-6	-6	-6	-6
tree_1	493869	ENSG00000164294	HUMAN23351	0.141497	0.194247	0.0613509	0.226038	-3	-3	-3	0.171174	-1	-4	0.175796	0.235854	0.171182	-4	-1	0.343465	-1	-6	-6	-6	-6
tree_1	495	ENSG00000105675	HUMAN15306	0.0111392	0.014225	0.00335409	0.0061453	0.030796	0.0246739	0.117822	0.148724	-3	-1	0.011004	0.00939178	-3	-3	-3	-3	-1	-6	-6	-6	-6
tree_1	49855	ENSG00000140386	HUMAN09856	0.130931	0.168769	0.195252	0.0974166	0.11983	-1	0.478937	0.456122	-3	-1	0.295616	0.166698	0.542932	0.133097	-1	0.359162	-1	-6	-6	-6	-6
tree_1	51063	ENSG00000138172	HUMAN03615	0.0327943	0.0414938	0.0404103	0.0127205	0.0193913	-4	0.0856012	0.515491	-3	-2	0.11242	0.0283692	-3	0.0518909	-3	-4	-1	-6	-6	-6	-6
tree_1	51174	ENSG00000108423	HUMAN13093	0.110339	0.197804	0.163718	0.369598	0.0460992	0.635645	-3	0.275826	-2	-4	0.0464972	0.213149	-4	0.357626	-4	-4	-2	-6	-6	-6	-6
tree_1	51196	ENSG00000138193	HUMAN03448	0.175203	0.22229	0.190259	0.313779	0.273249	0.25934	0.510329	0.826215	-1	1.16714	0.117548	0.226685	0.1542	0.23933	0.563864	0.223023	-1	-6	-6	-6	-6
tree_1	51253	ENSG00000116221	HUMAN01049	0.133123	0.399558	0.257149	0.320233	0.36974	-3	-3	1.90847	-2	0.389385	0.252676	0.66424	0.905692	-3	-4	0.906037	-4	-6	-6	-6	-6
tree_1	51283	ENSG00000103429	HUMAN10544	0.0916933	0.053982	0.2134	0.0380279	0.0689378	0.41056	0.205228	0.763952	-2	-1	0.104809	0.263413	0.0891577	0.478435	-2	0.414881	-1	-6	-6	-6	-6
tree_1	51378	ENSG00000101280	HUMAN18578	0.198932	0.325189	0.33593	0.186554	0.239019	0.158251	0.476716	0.292299	-1	-3	0.352767	1.40129	0.300825	0.142781	-1	0.239124	-1	-6	-6	-6	-6
tree_1	51512	ENSG00000075218	HUMAN20346	0.399415	0.498826	0.848358	0.819951	0.417419	0.357932	2.16419	0.772517	1.34939	-4	0.458211	0.186849	0.653742	0.443957	0.921624	1.66982	0.166563	-6	-6	-6	-6
tree_1	51654	ENSG00000101391	HUMAN18858	0.141472	0.315153	0.236746	0.173796	0.255404	-3	0.140641	1.09205	-4	-3	0.0991708	0.152546	0.321001	0.1471	-1	0.0774724	0.721337	-6	-6	-6	-6
tree_1	5192	ENSG00000157911	HUMAN00101	0.0747394	0.0910203	0.107442	0.1008	0.200625	0.211808	0.105	0.463527	-3	-3	0.0753388	0.145379	0.440147	0.080706	-4	-4	-1	-6	-6	-6	-6
tree_1	5296	ENSG00000105647	HUMAN15010	0.0584059	0.0554972	0.0915742	0.0469429	0.0340864	-3	-3	0.35918	-1	0.512363	0.0316367	0.00475568	-3	-3	0.551222	-3	-1	-6	-6	-6	-6
tree_1	5327	ENSG00000104368	HUMAN27749	0.113763	0.210882	0.176371	0.0551076	0.173171	0.0869098	0.146752	0.333118	-3	-1	0.104474	0.131139	0.139778	0.0874666	0.296328	-1	-3	-6	-6	-6	-6
tree_1	5330	ENSG00000137841	HUMAN09268	0.100062	0.12803	0.162004	0.18852	0.230139	0.638475	0.104019	0.403264	-3	-3	0.0936845	0.205778	0.0370722	0.168496	0.085936	0.13141	-1	-6	-6	-6	-6
tree_1	53343	ENSG00000170502	HUMAN22642	0.0562797	0.406781	0.184007	0.241738	-3	0.663331	1.00351	0.265062	-1	-3	0.17557	0.125285	0.139126	0.221495	0.333382	1.00241	-1	-6	-6	-6	-6
tree_1	54431	ENSG00000077232	HUMAN17948	0.108957	0.114581	0.149033	0.0511675	0.278592	0.0710882	0.107077	0.555673	-4	0.323734	0.0722993	0.103621	-3	0.0686432	-2	0.0805258	-2	-6	-6	-6	-6
tree_1	54455	ENSG00000037637	HUMAN00347	0.0530617	0.0483556	0.125612	0.0398033	-1	0.168353	0.423736	0.183036	-1	-4	0.0253489	-3	-1	-1	-3	-3	-1	-6	-6	-6	-6
tree_1	54704	ENSG00000164951	HUMAN28033	0.0280651	0.0901551	0.0222218	0.0378788	0.0923166	-3	1.1194	0.579352	-3	-1	0.0219572	-3	0.0547025	-3	-3	-3	-1	-6	-6	-6	-6
tree_1	5470	ENSG00000156194	HUMAN22542	0.115572	0.142103	0.335585	0.365621	1.10426	0.198134	0.714906	0.835401	-4	0.178675	0.305874	0.0894597	0.336093	-3	-4	0.142785	-1	-6	-6	-6	-6
tree_1	54756	ENSG00000144730	HUMAN21059	0.104434	0.106744	0.415012	0.0359228	0.128476	0.170517	0.174719	0.667515	-1	-3	0.162033	0.0609714	0.0258384	0.381577	-3	0.173388	-3	-6	-6	-6	-6
tree_1	54806	ENSG00000135541	HUMAN25629	0.129577	0.234748	0.434558	0.35362	0.648978	0.31971	0.362154	0.436343	0.323953	-1	0.335287	0.426956	0.58729	0.219962	0.658465	1.661	-3	-6	-6	-6	-6
tree_1	54810	ENSG00000137960	HUMAN01188	0.0955736	1.2331	0.54528	0.501107	0.16971	-3	-1	0.187926	-3	-1	0.23013	0.626879	-3	-3	-3	-1	-1	-6	-6	-6	-6
tree_1	54857	ENSG00000130055	HUMAN30004	0.220296	0.223181	0.40865	0.153193	1.83105	0.713191	-3	0.383704	-1	-3	0.588227	0.962002	0.0629223	0.415317	0.305536	-3	-1	-6	-6	-6	-6
tree_1	54873	ENSG00000099260	HUMAN01299	0.227233	0.147536	0.346806	0.174869	0.113626	0.302284	0.235598	0.761317	-1	-3	0.258088	0.119253	0.0620687	0.255146	-3	0.455595	-2	-6	-6	-6	-6
tree_1	54875	ENSG00000044459	HUMAN28521	0.231585	0.492924	0.40941	0.385666	0.369422	0.307816	0.363656	0.640062	-1	0.178016	0.377484	0.541805	0.486315	0.401608	-4	0.998661	-2	-6	-6	-6	-6
tree_1	54968	ENSG00000175606	HUMAN27925	0.48056	0.989407	1.55935	1.57975	0.591685	0.671412	-3	1.54816	-2	-4	0.512983	0.376984	2.34592	0.401197	0.404001	-4	-2	-6	-6	-6	-6
tree_1	55036	ENSG00000141519	HUMAN13489	0.181418	0.233278	0.366993	0.157272	0.376443	0.243877	0.304304	0.414507	0.256825	-3	0.290012	0.464634	0.290771	0.193217	0.1011	0.31352	-1	-6	-6	-6	-6
tree_1	552	ENSG00000166148	HUMAN06726	0.109517	0.0904402	0.184336	0.133697	0.0687822	0.101326	-3	0.321277	-1	-3	0.131451	0.0571388	0.0782224	0.119081	-3	0.232651	-1	-6	-6	-6	-6
tree_1	55324	ENSG00000161204	HUMAN21874	0.0366235	0.0731085	0.0685602	0.0453031	0.0350863	-3	-3	0.985471	-3	-1	0.0400453	0.0588086	-3	-3	-3	0.790726	-1	-6	-6	-6	-6
tree_1	55366	ENSG00000205213	HUMAN04289	0.121811	0.126268	0.31281	0.145944	0.182498	0.149887	-3	0.560816	-1	-3	0.138484	-3	0.0728596	-3	-3	0.311595	-1	-6	-6	-6	-6
tree_1	55624	ENSG00000085998	HUMAN00932	-1	-1	-3	0.260174	0.123849	-3	1.48637	0.787188	-1	0.412233	-1	-1	-3	0.0631838	-3	0.824999	-1	-6	-6	-6	-6
tree_1	55728	ENSG00000078177	HUMAN22341	0.244052	0.268806	0.484946	0.26627	0.315237	1.28275	0.390052	0.716404	0.320979	-4	0.362413	0.444254	0.267772	0.232481	-4	0.142436	-3	-6	-6	-6	-6
tree_1	5580	ENSG00000163932	HUMAN21035	0.0584738	0.0725912	0.0268624	0.0439536	0.0165441	-3	0.0446999	0.0915416	-1	-3	0.127277	0.033059	0.0179774	0.0721489	-3	0.112598	-1	-6	-6	-6	-6
tree_1	56994	ENSG00000111666	HUMAN07003	0.160728	0.106521	0.192493	0.301603	0.528751	-3	-1	0.896013	-1	-3	0.236268	0.245198	0.395004	0.178352	-3	0.993191	-1	-6	-6	-6	-6
tree_1	570	ENSG00000136881	HUMAN28968	0.319459	0.400023	0.725943	1.09702	1.20101	-3	-4	0.84298	-1	-4	0.486684	1.02678	4.52398	1.42893	-3	0.424279	-1	-6	-6	-6	-6
tree_1	57117	ENSG00000138785	HUMAN22756	0.101626	0.0546931	0.220735	0.246034	0.0955803	0.0888867	0.718384	0.450828	-1	-3	0.554834	0.0896239	0.556906	-3	-3	-3	-1	-6	-6	-6	-6
tree_1	57134	ENSG00000117643	HUMAN00505	0.0667799	0.170146	0.0671705	0.0610316	0.0613831	0.0578651	0.125304	0.210509	-1	-3	0.0777368	0.0393355	-3	0.131734	-3	0.0632086	-1	-6	-6	-6	-6
tree_1	57148	ENSG00000170471	HUMAN18988	0.0332541	0.017931	0.0596814	0.0553712	0.0730999	0.114095	-3	0.481181	-3	-1	0.072196	0.0516354	0.192275	0.0689112	0.323937	-3	-1	-6	-6	-6	-6
tree_1	57467	ENSG00000010282	HUMAN20737	0.0831706	0.072874	0.0862995	0.0380745	0.109615	0.0625465	0.112872	0.477827	-1	0.348592	0.0808434	0.0257405	0.0571166	-3	-1	0.239071	-1	-6	-6	-6	-6
tree_1	57473	ENSG00000196700	HUMAN19313	0.116714	0.113476	0.121016	0.0837721	0.0616638	0.413571	0.253377	0.322375	-1	-3	0.0862231	0.0726992	0.0872347	0.0484731	0.0591744	-3	-1	-6	-6	-6	-6
tree_1	57496	ENSG00000186260	HUMAN10538	0.156542	0.183935	0.321341	0.139337	0.082006	0.348012	-3	0.611265	-2	-1	0.163314	0.166105	0.431805	0.137804	-2	-3	-1	-6	-6	-6	-6
tree_1	57498	ENSG00000134313	HUMAN16595	0.0652582	0.098649	0.0688527	0.0702567	0.0485901	0.122982	0.162867	0.577814	-3	-1	0.0284537	0.0671972	0.0648366	0.046405	-1	0.0794895	-3	-6	-6	-6	-6
tree_1	57510	ENSG00000124571	HUMAN25114	0.162767	0.173979	0.118616	0.0220494	0.219267	-3	0.107275	0.469794	-1	-3	0.166675	0.082181	0.152744	-3	-3	0.205416	-1	-6	-6	-6	-6
tree_1	57545	ENSG00000048342	HUMAN22236	0.15105	0.179199	0.282339	0.269883	0.287067	0.243746	0.774021	0.75111	-1	-1	0.176413	0.139779	0.210613	0.203068	0.200105	0.257107	-1	-6	-6	-6	-6
tree_1	57571	ENSG00000172508	HUMAN05002	0.156908	0.144667	0.192291	0.139819	0.116735	0.174512	0.0914518	0.473052	-1	-3	0.125695	0.0758224	0.0459705	0.108516	0.134281	0.0875546	-1	-6	-6	-6	-6
tree_1	57795	ENSG00000198797	HUMAN02171	0.0687771	0.0457906	0.028961	-3	0.127563	0.220776	-3	0.47024	-2	-1	0.0333857	0.0778661	0.073796	-3	-3	0.332406	-1	-6	-6	-6	-6
tree_1	5832	ENSG00000059573	HUMAN03466	0.0424172	0.0500999	0.0241796	0.0888294	0.0605129	0.111937	-3	0.454999	0.432672	-1	0.0516353	0.0374727	0.0817381	0.312154	-3	-3	-2	-6	-6	-6	-6
tree_1	5875	ENSG00000100949	HUMAN08218	0.0903726	0.0651384	0.155129	0.108452	0.114493	0.197552	-3	0.609476	-1	0.392648	0.0456019	0.0456486	0.386044	0.119918	-3	0.196087	-1	-6	-6	-6	-6
tree_1	59343	ENSG00000163904	HUMAN21911	0.17876	0.130853	0.400349	0.289453	0.274977	0.196404	0.194104	0.387754	-2	-4	0.30131	0.0468799	0.368656	0.115112	-2	-4	-2	-6	-6	-6	-6
tree_1	594	ENSG00000083123	HUMAN25312	0.0157141	0.0060133	0.0784224	-3	0.102298	-3	-4	1.5276	-2	-3	-3	0.69507	0.567635	0.0647012	-3	-3	-2	-6	-6	-6	-6
tree_1	5993	ENSG00000143390	HUMAN01645	0.310468	0.296826	0.233809	0.455983	0.321606	0.150792	-3	0.823713	-1	-3	0.409943	0.0637663	0.143643	0.648756	0.49923	1.38976	-1	-6	-6	-6	-6
tree_1	63925	ENSG00000198026	HUMAN19102	0.0891267	0.0773299	0.108942	0.123348	0.0797176	0.146055	0.0828085	0.60344	-1	-4	0.0977922	0.0287099	0.0183984	0.14425	0.428549	0.123923	-3	-6	-6	-6	-6
tree_1	64078	ENSG00000197506	HUMAN28831	0.2276	0.278359	0.211554	0.309082	0.321383	0.122302	0.669511	0.825379	-1	-3	0.420193	0.0673196	0.0352284	1.24083	0.282576	0.399108	-1	-6	-6	-6	-6
tree_1	64216	ENSG00000162851	HUMAN02729	0.541356	0.681483	1.10197	1.20837	0.305838	0.265085	-3	0.506385	-3	-1	0.405471	0.969778	2.55701	0.843698	-3	0.338104	-3	-6	-6	-6	-6
tree_1	642273	ENSG00000184731	HUMAN16552	0.135459	0.386775	0.0942411	0.243607	0.53186	0.163163	0.18217	0.7203	-2	-4	0.81374	0.210063	-4	0.241884	-4	0.115851	-2	-6	-6	-6	-6
tree_1	64232	ENSG00000166930	HUMAN04630	0.396596	1.32909	0.416742	0.753842	0.228551	-4	0.299398	0.63227	-4	-1	0.844401	0.202358	0.255008	0.916298	-2	-4	-3	-6	-6	-6	-6
tree_1	64282	ENSG00000121274	HUMAN11019	0.132125	0.0262354	0.117006	0.0519641	-3	0.12165	-1	0.0816066	-1	-2	0.0959455	0.161045	0.0944178	-3	-3	-4	-2	-6	-6	-6	-6
tree_1	64374	ENSG00000120725	HUMAN23876	0.134792	0.241851	0.0924489	0.132097	0.438525	0.350467	0.337562	1.06163	-3	0.336056	0.210705	0.00776137	-3	0.17912	0.17441	0.180371	-1	-6	-6	-6	-6
tree_1	64794	ENSG00000125485	HUMAN29338	0.205081	0.274347	0.266714	0.315998	0.175176	1.05529	0.465596	0.786078	-1	-2	0.459968	0.402173	1.38668	0.441149	-4	1.3986	-1	-6	-6	-6	-6
tree_1	6494	ENSG00000213445	HUMAN04901	0.0713644	0.10251	0.10535	0.0618942	0.0424584	0.181651	-3	0.540166	-1	-3	0.114268	0.121972	0.0641645	0.0631017	0.241445	-3	-1	-6	-6	-6	-6
tree_1	65094	ENSG00000081692	HUMAN02590	0.104502	0.13928	0.195863	0.229826	0.337011	0.179108	0.504355	0.652738	-2	-4	0.107755	0.185098	0.0315248	0.353841	-3	0.203745	-1	-6	-6	-6	-6
tree_1	65123	ENSG00000143624	HUMAN01741	0.0192723	0.0180372	-3	-3	-3	-3	-3	0.152795	-2	-3	0.0222546	-3	-3	-3	-3	-3	-1	-6	-6	-6	-6
tree_1	6556	ENSG00000018280	HUMAN18213	0.0714292	0.101126	0.0993685	0.0901261	0.120474	0.427106	-4	0.627653	-2	-3	0.0577199	0.0915472	0.453863	0.100442	-2	0.139976	-1	-6	-6	-6	-6
tree_1	6571	ENSG00000165646	HUMAN03690	0.067484	0.185012	0.134247	0.0463406	0.0497955	-3	-3	0.355298	-1	-3	0.127351	0.196819	-3	0.099558	-3	-4	-1	-6	-6	-6	-6
tree_1	6812	ENSG00000136854	HUMAN29189	0.0105912	0.0203677	-3	-3	0.0333297	0.126783	0.194272	0.0851854	-3	-1	-3	-3	-3	-3	-3	-3	-1	-6	-6	-6	-6
tree_1	6878	ENSG00000106290	HUMAN26663	0.0141391	0.0449848	0.161351	0.0493006	0.0484166	0.173447	-3	0.30015	-3	-1	0.0282257	0.0295984	0.10978	0.226472	-3	-3	-2	-6	-6	-6	-6
tree_1	7059	ENSG00000169231	HUMAN01808	0.0403187	0.0229159	0.0478089	0.0521966	0.108385	-3	-3	0.413998	-3	-1	0.0380445	-3	-3	0.0622623	-3	0.418281	-1	-6	-6	-6	-6
tree_1	7185	ENSG00000056558	HUMAN29103	0.135861	0.154034	0.161099	0.119961	0.053209	-3	-1	0.490306	-1	-3	0.143142	0.0618109	0.458162	0.0221852	-3	0.0962614	-1	-6	-6	-6	-6
tree_1	7249	ENSG00000103197	HUMAN10298	0.0490828	0.0672711	0.0664914	0.0528071	0.110037	0.0558576	0.0725848	0.246013	-3	-3	0.0535802	0.0467192	0.0690395	0.0533267	-3	0.047058	-4	-6	-6	-6	-6
tree_1	745	ENSG00000124920	HUMAN04680	0.0749726	0.0955984	0.0825107	0.098973	0.0772976	0.0460431	0.0651107	0.342948	-1	-3	0.0706145	0.0292719	0.0239493	0.275047	0.107708	0.0510582	-1	-6	-6	-6	-6
tree_1	762	ENSG00000167434	HUMAN13103	0.335827	0.295851	0.338124	0.592124	0.345934	0.546525	0.866867	0.31571	0.290164	-1	0.602521	0.222509	-1	0.240138	-1	-1	-1	-6	-6	-6	-6
tree_1	7738	ENSG00000096654	HUMAN24655	0.173152	0.182229	0.0641927	0.156888	0.179758	-4	-3	0.484576	-1	-4	0.155487	0.174052	-3	-3	-3	-3	-1	-6	-6	-6	-6
tree_1	78990	ENSG00000089723	HUMAN08832	0.0469659	0.0725874	0.121223	-3	-3	0.156327	-1	0.267284	-1	-3	0.0856866	0.141641	-1	-3	-1	-1	-3	-6	-6	-6	-6
tree_1	78995	ENSG00000125319	HUMAN12766	0.535597	0.689371	0.595156	0.523099	1.72471	0.334198	0.45096	1.85934	-1	-4	0.508284	0.409814	1.77117	0.255397	0.517444	0.355477	-1	-6	-6	-6	-6
tree_1	79034	ENSG00000146576	HUMAN25976	0.0264843	0.0482978	0.186878	0.0497646	0.0228718	0.0750827	-3	0.21365	-1	-3	0.0533966	0.0699441	-3	-3	-3	-3	-1	-6	-6	-6	-6
tree_1	79153	ENSG00000102886	HUMAN10863	0.189264	0.224329	0.235433	0.310554	0.408024	1.06824	-1	0.377215	-3	-1	0.222521	0.106164	-4	-3	-3	-4	-1	-6	-6	-6	-6
tree_1	7915	ENSG00000112294	HUMAN24582	0.111868	0.242395	0.15803	0.19868	-3	-3	0.107188	1.12057	-1	0.427742	0.225027	0.243774	0.185336	0.185483	-3	0.413094	-1	-6	-6	-6	-6
tree_1	79188	ENSG00000170876	HUMAN20534	0.0387861	0.120231	0.108916	0.0810512	-3	0.311128	0.234914	1.31735	-1	-1	0.102042	0.0697654	0.155951	0.0943624	-3	-3	-1	-6	-6	-6	-6
tree_1	7941	ENSG00000146070	HUMAN25158	0.297322	0.317969	0.264652	0.356028	0.0887259	0.288325	-1	1.71583	-3	-2	0.757824	0.567968	0.546176	0.271044	-3	0.329026	-1	-6	-6	-6	-6
tree_1	79670	ENSG00000083223	HUMAN28839	0.213978	0.26713	0.223368	0.226217	0.386923	0.177081	0.178238	0.978974	-1	-3	0.156725	0.456454	0.455809	0.408612	-3	1.07116	-1	-6	-6	-6	-6
tree_1	79675	ENSG00000138399	HUMAN17835	0.290035	0.618498	0.950725	0.77872	0.519979	0.174112	0.136644	0.656331	-2	-3	0.561174	0.628127	2.57062	2.86673	0.36635	0.328713	-4	-6	-6	-6	-6
tree_1	79695	ENSG00000119514	HUMAN28950	0.124709	0.249144	0.216655	0.0963914	0.113147	0.396565	-3	0.424446	-3	-1	0.107472	0.175794	0.10777	-3	0.825354	1.10301	-1	-6	-6	-6	-6
tree_1	79895	ENSG00000104043	HUMAN09480	0.163944	0.147893	0.292279	0.300327	0.490768	0.101393	0.32392	1.27437	0.3869	-4	0.144493	0.184589	0.241022	0.159858	0.46125	0.141348	-1	-6	-6	-6	-6
tree_1	79932	ENSG00000142687	HUMAN00711	0.238523	0.190649	0.223909	0.206956	0.346864	0.0824935	0.133833	0.572834	-1	-3	0.227515	0.32498	0.140793	0.135079	0.293688	0.200461	-1	-6	-6	-6	-6
tree_1	79956	ENSG00000099219	HUMAN28486	0.142389	0.115372	0.196099	0.349851	0.191052	0.154622	0.219095	0.702981	-3	-1	0.119188	0.0581723	0.0584406	0.783886	0.127426	0.0964922	-1	-6	-6	-6	-6
tree_1	8038	ENSG00000148848	HUMAN03775	0.168491	0.188124	0.31277	0.174353	0.725182	0.175437	0.385184	0.321745	-3	-1	0.187683	0.340893	0.250088	1.22223	0.554883	0.242128	0.417105	-6	-6	-6	-6
tree_1	8078	ENSG00000111667	HUMAN05885	0.020363	0.0234479	0.0114903	0.0340035	0.0439746	-3	-3	0.167665	-3	-3	0.041216	0.0836767	0.0553347	-3	-3	-3	-1	-6	-6	-6	-6
tree_1	80821	ENSG00000100523	HUMAN08411	0.12879	0.0880844	0.250688	0.0732199	0.140019	0.387154	0.773336	0.731026	-1	-3	0.0876332	0.165716	0.315449	0.0986434	0.0727925	0.386499	-1	-6	-6	-6	-6
tree_1	814	ENSG00000152495	HUMAN23651	0.175886	0.246231	0.209487	0.592023	0.164744	-1	-1	0.64261	-1	-3	0.388111	0.235714	0.0729012	-1	-3	-1	-1	-6	-6	-6	-6
tree_1	81537	ENSG00000126821	HUMAN08502	0.186025	0.161328	0.16553	0.0943081	0.769423	0.186626	0.741449	0.231546	-1	-3	0.382461	1.06445	0.375921	0.121875	-3	0.18562	-1	-6	-6	-6	-6
tree_1	8165	ENSG00000121057	HUMAN13035	0.298905	0.233019	0.384392	0.310517	0.405798	2.88683	0.505285	0.640039	-1	-3	0.387504	0.277877	1.28316	0.887954	-1	0.569298	0.413729	-6	-6	-6	-6
tree_1	81930	ENSG00000121621	HUMAN04292	0.259335	0.18788	0.306052	0.236002	0.374056	0.0882803	0.461583	0.612242	-2	-4	0.282352	0.209962	0.142715	0.457081	0.459477	0.308116	-2	-6	-6	-6	-6
tree_1	83737	ENSG00000078747	HUMAN18874	0.0528083	0.0630353	0.133443	0.637267	0.199401	0.114889	-3	0.456482	-3	-2	0.0275589	0.191821	-3	0.898312	-3	-4	0.342755	-6	-6	-6	-6
tree_1	84106	ENSG00000133246	HUMAN14544	0.330999	0.379747	0.389809	0.31704	0.554565	0.61349	0.292099	0.289552	-1	0.727997	0.29788	0.359069	0.562844	0.424997	0.259044	0.128204	0.291025	-6	-6	-6	-6
tree_1	84128	ENSG00000115368	HUMAN17974	0.180659	0.171023	0.157961	0.137603	0.274094	0.234071	0.264257	0.349544	-1	-3	0.148239	0.598808	0.0449987	-3	-3	0.117425	-1	-6	-6	-6	-6
tree_1	84133	ENSG00000183579	HUMAN19944	0.140269	0.222126	0.117523	0.0907553	0.0557492	0.0978812	0.140706	0.295724	-3	-3	0.120882	0.0818583	0.26996	0.0916394	0.0789265	0.0720058	-1	-6	-6	-6	-6
tree_1	84193	ENSG00000183576	HUMAN08887	0.088011	0.0871201	0.145948	0.087848	0.0625138	0.123318	-3	0.495551	-3	-1	0.0493315	-3	-3	-3	-3	0.498128	-3	-6	-6	-6	-6
tree_1	84249	ENSG00000146005	HUMAN23895	0.0934247	0.111159	0.139149	0.0782421	0.14445	0.280082	0.159106	0.567112	-4	-4	0.108299	0.0585581	0.0177805	0.189364	0.209068	0.315244	-1	-6	-6	-6	-6
tree_1	8436	ENSG00000168497	HUMAN18006	0.124837	0.0756196	0.158663	0.20603	0.234537	-1	-1	0.320453	-3	0.277674	0.0900009	0.142881	0.102624	-1	-1	0.0916003	-1	-6	-6	-6	-6
tree_1	8443	ENSG00000116906	HUMAN02643	0.172134	0.24376	0.281968	0.291259	0.0954216	0.464791	0.291106	0.763661	-1	-3	0.21884	0.110661	0.127957	0.114967	0.404702	0.388976	-3	-6	-6	-6	-6
tree_1	84444	ENSG00000104885	HUMAN14258	0.11591	0.0790586	0.108964	0.0777476	0.287528	0.0903873	0.0830139	0.176231	-3	-1	0.0927744	0.089118	0.0873154	0.085219	0.115274	0.0803068	-1	-6	-6	-6	-6
tree_1	84461	ENSG00000215041	HUMAN11905	0.0525075	0.0902346	0.0731191	0.0546347	0.152454	0.0708796	0.309666	0.611483	-3	-3	0.0408124	0.0324667	-3	0.0521423	0.12331	-3	-1	-6	-6	-6	-6
tree_1	8459	ENSG00000128294	HUMAN19930	0.0213408	0.0557807	0.0472044	0.0115801	-3	0.0436518	0.0968683	0.0844821	-1	-2	0.0143991	0.0995763	0.136424	-3	-3	-3	-1	-6	-6	-6	-6
tree_1	8462	ENSG00000172059	HUMAN16608	0.284591	0.291479	0.633688	0.283531	0.321618	0.364254	0.423468	0.74812	-1	-3	0.0771769	2.74204	0.342765	0.544741	-3	0.861348	-1	-6	-6	-6	-6
tree_1	84662	ENSG00000126603	HUMAN10412	0.0904168	0.0675755	0.0461576	0.148441	0.136536	0.468656	-3	0.389571	-1	-3	0.0298245	0.0737706	-3	0.0532021	-3	-3	-1	-6	-6	-6	-6
tree_1	84816	ENSG00000130347	HUMAN25420	0.128092	0.193626	0.205915	0.314761	0.29126	-3	1.48056	0.589547	-1	-1	0.0759107	-1	0.0838944	-3	-3	-3	-3	-6	-6	-6	-6
tree_1	84889	ENSG00000165349	HUMAN30008	0.236267	0.466883	0.569168	0.244139	0.250708	-3	-3	0.137099	-1	0.443597	0.380496	0.48892	0.259779	0.726501	-4	0.443097	-2	-6	-6	-6	-6
tree_1	85015	ENSG00000123552	HUMAN25397	0.169271	0.39595	0.258725	0.616818	0.509382	0.133582	0.503702	0.642016	-3	-4	0.361905	2.00252	1.33883	0.511051	0.331272	0.671298	-2	-6	-6	-6	-6
tree_1	8525	ENSG00000149091	HUMAN04414	0.0514499	0.0346047	0.0984257	0.103651	0.0459002	0.156647	0.209004	0.38137	-1	-4	0.0139942	0.0198798	0.159734	0.0677513	0.0863261	-3	-1	-6	-6	-6	-6
tree_1	8526	ENSG00000153933	HUMAN13028	0.0981568	0.0863589	0.0643384	0.0981623	0.0639974	0.146943	0.106305	0.487742	-3	-1	0.109146	0.128804	-3	0.632996	-3	-3	-3	-6	-6	-6	-6
tree_1	85474	ENSG00000179528	HUMAN17181	0.193372	0.202071	0.434	0.186242	0.405081	0.833784	-4	3.43185	-1	-3	0.159843	0.228156	0.358064	0.924358	0.850023	-3	-2	-6	-6	-6	-6
tree_1	8554	ENSG00000033800	HUMAN09694	0.0249388	0.120868	0.0387605	-3	-3	0.400356	-1	0.132	-1	-3	-3	0.128636	-3	-1	-3	-3	-3	-6	-6	-6	-6
tree_1	8563	ENSG00000100296	HUMAN19957	0.0515264	0.0270031	0.0651623	-1	0.0571205	-3	-3	1.49103	-2	-1	0.0689372	-1	-1	0.0819585	-3	-3	-2	-6	-6	-6	-6
tree_1	8576	ENSG00000115661	HUMAN18256	0.0972568	0.18729	0.128718	0.289895	0.317861	0.21055	0.207902	1.46512	-1	-3	0.0223558	0.102216	1.24615	-3	-3	-3	-1	-6	-6	-6	-6
tree_1	8722	ENSG00000174080	HUMAN04966	0.221583	0.215868	0.296551	0.210534	0.484446	0.61599	0.169228	0.602789	-1	-3	0.125163	0.362104	0.0384356	0.174065	-4	0.228432	-2	-6	-6	-6	-6
tree_1	8784	ENSG00000186891	HUMAN00024	0.327379	0.409624	0.298623	0.951802	1.43268	0.068033	0.82257	0.540753	-3	-2	0.181472	0.591689	0.160153	0.224495	-3	-4	-1	-6	-6	-6	-6
tree_1	8814	ENSG00000100490	HUMAN08380	0.0683843	0.18234	0.189516	0.0774876	0.754253	0.267624	0.200408	1.0077	-1	-1	0.215451	0.114918	0.0953078	-3	-1	0.200751	-1	-6	-6	-6	-6
tree_1	8881	ENSG00000130177	HUMAN07905	0.0468481	0.0164739	0.019722	0.0376809	0.165268	-3	-3	0.340001	-3	-3	0.0253561	0.0364728	-3	0.05422	0.173225	-3	-3	-6	-6	-6	-6
tree_1	89846	ENSG00000127084	HUMAN28878	0.179518	0.178956	0.241795	0.0930812	0.135799	0.118745	-3	0.237504	-1	-3	0.164679	0.0778734	0.135676	0.373692	0.249687	0.183593	-1	-6	-6	-6	-6
tree_1	89891	ENSG00000119333	HUMAN29254	0.098682	0.149716	0.187093	0.169899	0.166203	0.158777	0.324796	0.16889	-1	0.320967	0.170028	0.0346673	0.104511	0.286414	-1	0.190928	-1	-6	-6	-6	-6
tree_1	90379	ENSG00000132017	HUMAN14833	0.060994	0.038303	0.143916	0.0120208	0.1198	0.165524	-3	0.142503	-2	-4	0.0694991	0.00386123	-3	-3	0.301025	0.120102	-3	-6	-6	-6	-6
tree_1	90668	ENSG00000186648	HUMAN08181	0.0508543	0.0791041	0.0959325	0.115849	0.177349	0.231853	0.0859953	0.37355	-1	0.174309	0.028624	0.0960776	0.0454992	0.147121	-3	0.171483	-1	-6	-6	-6	-6
tree_1	90864	ENSG00000162032	HUMAN10265	0.0497139	0.0521946	0.0336117	0.0197833	0.0654353	0.0448747	0.0796772	0.134731	-1	-3	0.0451576	0.0496352	0.0144958	-3	-3	0.037274	-1	-6	-6	-6	-6
tree_1	91147	ENSG00000164953	HUMAN28031	0.137881	0.291443	0.242493	0.33369	0.203661	0.458574	-3	0.422512	-2	-4	0.31159	0.261094	0.103544	0.4925	0.340927	0.174281	-2	-6	-6	-6	-6
tree_1	9266	ENSG00000105443	HUMAN15928	0.012471	-3	0.0168112	-3	-3	-3	-3	0.172686	-3	-1	-3	-3	-3	-3	-3	-3	-1	-6	-6	-6	-6
tree_1	9411	ENSG00000137962	HUMAN01282	0.0816201	0.170241	0.197996	0.363176	0.425273	0.0712455	0.0580073	0.568171	-2	-4	0.327346	0.456962	0.165285	0.458189	-3	0.744993	-1	-6	-6	-6	-6
tree_1	9497	ENSG00000033867	HUMAN20607	0.0393563	0.0153068	0.0568117	0.15506	0.0700527	0.122894	0.219393	0.577903	-1	-3	0.127295	0.135896	-3	0.118288	-3	0.522525	0.365603	-6	-6	-6	-6
tree_1	9531	ENSG00000151929	HUMAN03707	0.186174	0.29362	0.649278	0.141319	0.399426	0.192562	0.487113	0.818932	-1	-3	0.219978	0.177319	0.249247	0.403849	-1	1.88585	-1	-6	-6	-6	-6
tree_1	9611	ENSG00000141027	HUMAN12090	0.0911317	0.0886877	0.215562	0.145993	0.137555	0.382424	-1	0.56052	-3	-1	0.0728911	0.0701449	0.171645	0.0902537	-1	-3	-1	-6	-6	-6	-6
tree_1	9688	ENSG00000102900	HUMAN11085	0.0228321	0.0157729	0.0243658	0.0365372	0.0544108	-3	-3	0.344974	-1	-3	0.0422548	-3	0.0481161	0.0466342	-1	0.102752	-3	-6	-6	-6	-6
tree_1	9690	ENSG00000009335	HUMAN27328	0.0736065	0.071798	0.0707134	0.0837881	0.114173	0.0754795	0.263273	0.343049	-1	-3	0.0535994	0.0415285	-3	-3	-3	-3	-1	-6	-6	-6	-6
tree_1	9738	ENSG00000103540	HUMAN10628	0.28208	0.30458	0.472555	0.488731	0.308657	0.203815	0.557092	0.500891	-2	-1	0.48918	0.359618	1.49875	0.161768	-3	1.92551	-1	-6	-6	-6	-6
tree_1	9827	ENSG00000107185	HUMAN28677	0.0376543	0.0165526	0.0823981	-3	-3	0.436064	-3	1.35324	-1	-3	0.0415054	-3	0.000100763	-3	-3	-3	-1	-6	-6	-6	-6
tree_1	9856	ENSG00000137261	HUMAN24583	0.253321	0.227397	0.24057	0.297365	0.453157	0.207877	0.33408	0.715554	-4	-4	0.47565	0.200953	0.0888096	0.407534	-4	2.15305	-4	-6	-6	-6	-6
tree_1	9968	ENSG00000184634	HUMAN30014	0.0432847	0.0438372	0.0617447	0.0377449	0.18894	0.103213	0.124938	0.132075	0.836513	-1	0.0673027	0.0727924	-3	0.0677824	-1	-3	-1	-6	-6	-6	-6
tree_1	9980	ENSG00000142197	HUMAN19504	0.102403	0.121743	0.154824	0.124371	0.141973	0.229095	0.0832003	0.54529	-1	-1	0.161279	0.141634	0.0843919	0.0908103	0.130256	0.081216	-3	-6	-6	-6	-6
tree_1	127665	ENSG00000179930	HUMAN02205	0.206034	0.221058	0.518133	0.328569	0.407063	0.793885	0.39635	0.522543	-2	-1	0.231476	0.10395	0.0933354	0.136005	-1	1.06084	-1	-6	-6	-6	-6
tree_1	148022	ENSG00000127666	HUMAN14391	0.255129	0.352646	0.387068	0.409921	0.417183	0.294556	0.143761	0.879761	-1	-3	0.284732	0.175467	0.142124	0.117824	-3	-3	-1	-6	-6	-6	-6
tree_1	205147	ENSG00000178171	HUMAN17649	0.338945	0.262138	0.415013	0.266613	0.407077	0.249343	0.205845	0.53379	-4	0.818474	0.439198	0.111448	0.829669	0.108357	0.395449	0.291231	-1	-6	-6	-6	-6
tree_1	22865	ENSG00000121871	HUMAN21757	0.0443646	0.0513402	0.0445003	0.0203067	0.0418046	0.0805559	0.201978	0.675235	-3	-1	0.0244381	0.0223957	-3	0.160186	0.204297	-3	-1	-6	-6	-6	-6
tree_1	64860	ENSG00000125962	HUMAN30149	0.523397	0.531367	0.460052	0.393214	0.430477	1.73864	-3	0.0900147	-2	-4	0.502503	0.632347	-4	0.119487	-3	-4	-2	-6	-6	-6	-6
tree_1	83550	ENSG00000165370	HUMAN30399	0.242385	0.201279	0.448056	0.2012	0.232934	0.262615	0.130103	0.734351	-3	-1	0.184774	0.634184	0.488419	0.151757	-3	0.258131	-1	-6	-6	-6	-6
tree_1	9957	ENSG00000002587	HUMAN22225	0.0492405	0.077307	0.010505	-1	0.0747505	0.0665388	-1	0.330546	-1	-3	-1	0.123532	-1	-1	-3	0.110579	-1	-6	-6	-6	-6
tree_1	10010	ENSG00000136560	HUMAN17782	0.262419	0.260809	0.401295	0.444199	0.126568	0.108314	-3	0.765578	-5	-5	0.330949	0.294173	-3	0.827652	-4	0.522172	-2	-6	-6	-6	-6
tree_1	10054	ENSG00000126261	HUMAN15250	0.0712227	0.0632924	0.0771934	0.112688	0.354855	-3	-3	0.384566	-5	-5	0.0392363	-3	-3	-3	-3	-3	-3	-6	-6	-6	-6
tree_1	1006	ENSG00000150394	HUMAN11151	0.0558455	0.00421801	0.0309027	0.0172711	0.090382	-3	-3	0.522941	-5	-5	0.0225639	0.11632	-3	-3	-3	-3	-3	-6	-6	-6	-6
tree_1	10084	ENSG00000102103	HUMAN29838	0.160114	0.0736382	0.0315879	-3	-3	-3	-1	0.0823448	-5	-5	0.0345476	-3	0.172825	0.107845	-1	-3	-1	-6	-6	-6	-6
tree_1	10089	ENSG00000173338	HUMAN04897	0.209603	0.449306	0.715261	0.550036	0.4934	0.458987	-4	1.53748	-5	-5	0.152777	0.264141	0.281009	0.51235	0.739273	-3	-1	-6	-6	-6	-6
tree_1	1008	ENSG00000040731	HUMAN23218	0.0320014	0.0103926	0.0403519	0.034815	0.0228525	-3	-3	0.267811	-5	-5	0.00888543	0.0261827	0.0001005	-3	-3	-3	-3	-6	-6	-6	-6
tree_1	10103	ENSG00000117472	HUMAN00930	0.432439	0.399365	0.665663	0.94488	0.527253	0.0838702	-2	0.918507	-5	-5	0.311715	0.280826	1.55185	-4	-3	-3	-4	-6	-6	-6	-6
tree_1	10113	ENSG00000138073	HUMAN16740	0.178986	0.233495	0.316611	0.0385607	0.571041	-3	-1	0.668001	-5	-5	0.128443	0.266807	0.0778262	0.172212	0.433213	0.434361	-1	-6	-6	-6	-6
tree_1	10114	ENSG00000110422	HUMAN04331	0.122992	0.128881	0.179383	0.20945	0.120398	0.0812736	0.355916	1.14315	-5	-5	0.094908	0.117579	0.0626377	-3	0.215551	-3	-1	-6	-6	-6	-6
tree_1	10149	ENSG00000173698	HUMAN29653	0.25791	0.284695	0.407583	0.249045	0.379997	0.886021	-4	1.10996	-5	-5	0.332535	0.540792	0.841878	0.370845	-4	0.273168	-1	-6	-6	-6	-6
tree_1	10178	ENSG00000009694	HUMAN30314	0.0341114	0.0397368	0.0948168	0.0505636	0.0354204	0.192159	0.0692004	0.258859	-5	-5	0.0365771	0.0686798	0.0838563	0.0640968	-3	0.142166	-3	-6	-6	-6	-6
tree_1	10196	ENSG00000185238	HUMAN04271	0.117578	0.166432	0.134894	0.141126	-3	0.538481	-3	0.646206	-5	-5	0.139634	0.105948	0.109246	0.268695	0.280402	-3	-1	-6	-6	-6	-6
tree_1	10211	ENSG00000137312	HUMAN24746	0.0120709	0.0258512	0.0940362	-3	-3	-3	-3	0.331073	-5	-5	0.0172314	0.0786253	-3	-3	-3	0.441635	-1	-6	-6	-6	-6
tree_1	10240	ENSG00000102738	HUMAN07590	0.342434	0.314386	0.67134	1.10135	0.311716	0.703588	0.697522	0.782939	-5	-5	0.431523	1.04974	1.47451	0.535767	-4	0.349076	-3	-6	-6	-6	-6
tree_1	10244	ENSG00000136933	HUMAN29164	0.263726	0.270187	0.258394	0.2212	0.187762	1.01022	0.402359	0.746177	-5	-5	0.315417	1.74187	0.231652	0.722324	-4	0.132309	-3	-6	-6	-6	-6
tree_1	10295	ENSG00000103507	HUMAN10937	0.0285754	0.0298538	0.132922	0.0776329	-3	-3	-3	0.465156	-5	-5	0.0382682	0.0411811	-4	0.0476485	-2	0.15379	-2	-6	-6	-6	-6
tree_1	10299	ENSG00000145495	HUMAN23195	0.0263731	0.10332	0.0271871	0.061193	-3	-1	-3	0.372865	-5	-5	0.0312099	0.0628195	-3	-3	-1	-3	-1	-6	-6	-6	-6
tree_1	10309	ENSG00000152669	HUMAN23353	0.103848	0.116413	0.0727517	0.4119	0.229487	0.367168	0.238213	0.278938	-5	-5	0.0599241	0.125832	0.138114	0.122175	-3	-4	-1	-6	-6	-6	-6
tree_1	10322	ENSG00000135632	HUMAN17142	0.127924	0.043367	0.0828542	0.0799593	0.291987	-4	0.374337	0.531234	-5	-5	0.0650255	-3	0.127142	0.040139	-3	-4	-1	-6	-6	-6	-6
tree_1	10419	ENSG00000100462	HUMAN08133	0.0374536	0.0291786	0.0803493	0.0512987	-3	-3	-3	0.0420215	-5	-5	-3	-3	-3	-3	-3	-3	-1	-6	-6	-6	-6
tree_1	10421	ENSG00000169217	HUMAN10876	0.0607746	0.056835	0.106959	0.0913852	0.10793	0.32651	1.3588	0.444129	-5	-5	0.157171	0.0480448	0.158597	0.132411	-4	-4	-1	-6	-6	-6	-6
tree_1	10444	ENSG00000160445	HUMAN29260	0.0216429	0.00387019	0.0309992	0.00963207	0.0152385	-3	-3	0.120788	-5	-5	0.0247228	0.00870132	-3	-3	-3	0.0794406	-1	-6	-6	-6	-6
tree_1	10480	ENSG00000149100	HUMAN04317	0.00755441	0.0158181	0.0391478	0.120937	-3	-3	-1	0.462914	-5	-5	-3	-3	-3	-3	-3	-3	-1	-6	-6	-6	-6
tree_1	10495	ENSG00000165675	HUMAN30337	0.0941784	0.113915	0.292162	-3	-3	-3	-3	0.630123	-5	-5	0.0323435	-3	-3	0.201274	-3	-1	-1	-6	-6	-6	-6
tree_1	10499	ENSG00000140396	HUMAN27904	0.0980664	-1	0.0867467	-1	0.198778	0.076515	-3	0.679368	-5	-5	0.0451519	-3	-1	0.126671	-3	-3	-1	-6	-6	-6	-6
tree_1	10507	ENSG00000187764	HUMAN28855	0.095323	0.22057	0.27687	0.0482346	0.199797	0.109466	0.623393	0.608037	-5	-5	0.101564	0.0531159	-3	0.143285	0.114432	0.210583	-1	-6	-6	-6	-6
tree_1	10560	ENSG00000117479	HUMAN02105	0.123923	0.0938529	0.15554	0.071873	-3	0.145594	-3	0.561168	-5	-5	0.0545522	0.169269	0.339941	1.15842	-3	-3	-1	-6	-6	-6	-6
tree_1	10610	ENSG00000070731	HUMAN13412	0.25781	0.270253	0.254029	0.319445	0.109475	0.323101	0.163626	0.828712	-5	-5	0.378519	0.525381	0.490398	0.712208	-3	0.422589	-4	-6	-6	-6	-6
tree_1	10612	ENSG00000110171	HUMAN04088	0.020603	-3	0.0187813	0.0574898	-3	0.153397	-3	0.545165	-5	-5	-3	-3	-3	-3	0.37443	-3	-1	-6	-6	-6	-6
tree_1	10631	ENSG00000133110	HUMAN07576	0.0719499	0.0830708	0.274897	0.166082	0.245045	-3	0.188473	1.49334	-5	-5	0.0434347	1.72853	0.176832	0.426614	-3	0.101446	-1	-6	-6	-6	-6
tree_1	10644	ENSG00000073792	HUMAN21912	0.0680117	0.0233429	0.0494542	0.0452431	-3	-2	-1	0.660229	-5	-5	0.0453099	0.160701	-3	0.240716	-3	-3	-1	-6	-6	-6	-6
tree_1	10653	ENSG00000167642	HUMAN15434	0.205644	0.146264	0.406118	0.0414987	0.0991911	-3	0.250099	0.471921	-5	-5	0.279461	0.203697	2.78799	-3	-1	-1	-1	-6	-6	-6	-6
tree_1	10655	ENSG00000173253	HUMAN28453	0.158621	0.151303	0.218903	0.241595	0.289486	0.617815	1.12871	0.798822	-5	-5	0.157969	0.0463478	0.14415	0.550472	0.563842	-3	-1	-6	-6	-6	-6
tree_1	10672	ENSG00000120063	HUMAN13193	0.0541018	0.0645292	-3	0.0938165	0.251629	-3	0.378777	0.217572	-5	-5	0.0247499	0.191847	-3	-3	-3	-3	-1	-6	-6	-6	-6
tree_1	10712	ENSG00000160767	HUMAN01811	0.0672027	0.132642	0.101011	0.028406	0.342255	-3	0.444923	1.7143	-5	-5	0.104361	0.104646	-3	-3	-3	-3	-1	-6	-6	-6	-6
tree_1	10802	ENSG00000113615	HUMAN23814	0.160912	0.334501	0.15517	0.278961	0.229115	0.146389	0.504585	0.543343	-5	-5	0.160106	0.166359	0.12773	0.667478	0.380931	0.17299	-1	-6	-6	-6	-6
tree_1	10806	ENSG00000054282	HUMAN02710	0.153997	0.496461	0.284629	0.352427	0.88417	0.211688	0.425221	1.1419	-5	-5	0.462822	0.792397	0.538395	0.306782	-4	0.339359	-1	-6	-6	-6	-6
tree_1	10884	ENSG00000112996	HUMAN23326	0.28664	0.248525	0.365876	0.193212	0.620346	0.0790255	0.197912	1.06693	-5	-5	2.65981	0.536468	0.33766	0.853894	-3	-3	-1	-6	-6	-6	-6
tree_1	10892	ENSG00000172175	HUMAN14010	0.114762	0.12103	0.118597	0.122652	0.0774542	0.133972	-3	0.410055	-5	-5	0.208379	0.163534	-3	-3	0.378469	1.44262	-3	-6	-6	-6	-6
tree_1	10894	ENSG00000133800	HUMAN04176	0.367851	0.52281	0.582246	0.393559	0.399367	0.579654	0.381049	0.823945	-5	-5	0.612379	0.213631	1.74254	-3	0.578363	0.254655	-1	-6	-6	-6	-6
tree_1	10935	ENSG00000165672	HUMAN03702	0.144872	0.159898	0.58806	0.352615	0.0903913	-3	-3	1.25284	-5	-5	0.213387	0.226062	0.12167	0.224181	-3	-3	-1	-6	-6	-6	-6
tree_1	10946	ENSG00000183431	HUMAN00759	0.00631456	0.00940749	-3	0.194314	-1	-3	-1	0.0551667	-5	-5	0.0287685	-3	-3	-1	-3	-3	-1	-6	-6	-6	-6
tree_1	10947	ENSG00000070718	HUMAN27746	0.0156163	0.0200166	0.0220512	0.110609	0.0779206	0.0983555	-1	0.506849	-5	-5	0.0159217	-3	-3	-3	-1	-3	-1	-6	-6	-6	-6
tree_1	10980	ENSG00000168090	HUMAN26658	-3	-3	-3	-3	0.231924	-3	-3	0.165472	-5	-5	0.14896	0.0449997	-3	0.147361	-1	-3	-1	-6	-6	-6	-6
tree_1	10992	ENSG00000087365	HUMAN04932	0.0260336	0.0670234	0.0340056	0.0140912	0.117573	-3	-3	0.270009	-5	-5	0.0103855	0.0777238	0.0581224	-3	-3	-3	-1	-6	-6	-6	-6
tree_1	10999	ENSG00000167114	HUMAN29239	0.0632927	0.0764202	0.0746101	0.111291	0.162681	0.0385171	0.184087	1.021	-5	-5	0.0590094	0.0467115	-3	0.21483	-3	0.0524017	-1	-6	-6	-6	-6
tree_1	11004	ENSG00000142945	HUMAN00896	0.137433	0.116176	0.234199	0.111762	0.146184	-1	0.290749	0.493215	-5	-5	0.31771	0.323084	-3	-1	-1	1.14678	-3	-6	-6	-6	-6
tree_1	11020	ENSG00000100360	HUMAN20087	0.222632	0.13899	0.611084	0.455358	0.171071	0.242588	-1	1.7173	-5	-5	0.194299	0.219912	0.100607	0.598192	-3	-3	-1	-6	-6	-6	-6
tree_1	11046	ENSG00000130958	HUMAN28913	0.104294	0.151455	0.210223	0.0717501	0.0535151	-1	-3	0.788731	-5	-5	0.288059	0.121662	0.235816	0.86865	-3	-4	-1	-6	-6	-6	-6
tree_1	11061	ENSG00000136110	HUMAN07701	0.0702315	0.233417	0.128783	0.209409	0.366024	1.48708	0.371538	0.203588	-5	-5	0.218591	0.0326249	0.267118	0.185876	-3	0.371296	-1	-6	-6	-6	-6
tree_1	11077	ENSG00000160207	HUMAN19579	0.160209	0.0937504	0.168566	0.187563	0.589117	0.289958	0.290387	0.726412	-5	-5	0.0460668	0.149525	0.216182	0.153892	-3	-3	-1	-6	-6	-6	-6
tree_1	1107	ENSG00000170004	HUMAN11965	0.0291784	0.0440714	0.043874	0.05453	0.145478	0.238058	-3	0.202343	-5	-5	0.018971	-3	0.0218071	-3	0.191741	0.0498812	-3	-6	-6	-6	-6
tree_1	11081	ENSG00000139330	HUMAN06903	0.109816	0.0550055	0.128924	0.269348	0.0588298	-3	0.180801	0.142484	-5	-5	0.123275	0.12736	0.18104	-3	-3	-3	-1	-6	-6	-6	-6
tree_1	11103	ENSG00000111615	HUMAN06837	0.0458764	0.0851554	0.163093	0.131525	0.106969	0.0781254	-1	0.430425	-5	-5	0.138557	0.144231	-3	-3	-3	-3	-1	-6	-6	-6	-6
tree_1	11124	ENSG00000185104	HUMAN00983	0.0705065	0.12739	0.116784	0.0756921	0.215778	-3	-1	0.371302	-5	-5	0.0296471	0.11207	-3	0.185419	-3	0.372439	-2	-6	-6	-6	-6
tree_1	1112	ENSG00000053254	HUMAN08774	0.0666049	0.0470274	0.0215097	0.0182085	-3	-3	-3	0.238785	-5	-5	0.076362	-4	-3	-3	-3	0.101261	-1	-6	-6	-6	-6
tree_1	11168	ENSG00000164985	HUMAN28514	0.0671278	0.0779587	0.0739712	0.054777	0.285174	-3	-1	0.478737	-5	-5	0.116318	-1	0.275432	-3	-3	-3	-1	-6	-6	-6	-6
tree_1	11174	ENSG00000049192	HUMAN23410	0.0719767	0.0450666	0.141482	0.038224	0.226236	0.240886	-3	0.389462	-5	-5	-1	-1	0.185246	-3	-3	0.0512578	-1	-6	-6	-6	-6
tree_1	11194	ENSG00000197150	HUMAN27261	0.166126	0.0869838	0.314623	0.232281	0.187661	-3	0.104323	0.48357	-5	-5	0.0941828	0.0597502	0.376271	0.142367	0.182301	0.0981142	-1	-6	-6	-6	-6
tree_1	11238	ENSG00000169239	HUMAN29628	0.151105	0.174217	0.115382	0.139659	-1	0.142089	-2	1.07214	-5	-5	0.161599	0.0890543	-3	0.105409	-1	-1	-3	-6	-6	-6	-6
tree_1	11258	ENSG00000137100	HUMAN28635	0.0724733	0.0913282	0.154488	-3	0.898783	0.919927	-4	0.0903767	-5	-5	0.0993682	0.490975	1.32552	0.229337	-2	-3	-1	-6	-6	-6	-6
tree_1	11260	ENSG00000184575	HUMAN06735	0.0471061	0.0540468	0.029767	0.0230797	-3	0.16152	-3	0.434969	-5	-5	0.0111539	-3	-3	0.0983138	-3	-3	-1	-6	-6	-6	-6
tree_1	11280	ENSG00000168356	HUMAN20693	0.201781	0.256595	0.31432	0.564772	0.395189	0.85348	0.661029	0.553504	-5	-5	0.418614	0.910394	0.298117	1.84453	0.371352	0.203242	-3	-6	-6	-6	-6
tree_1	11284	ENSG00000039650	HUMAN16051	0.129436	0.159362	0.163706	0.114123	0.197695	0.303136	-3	0.476578	-5	-5	0.162754	0.118744	0.0998303	0.40367	0.128111	0.0974262	-1	-6	-6	-6	-6
tree_1	112936	ENSG00000151502	HUMAN05757	0.0165599	-3	0.0203242	0.0760081	-3	-3	-3	0.0713648	-5	-5	-3	-1	-3	-3	-3	-3	-1	-6	-6	-6	-6
tree_1	113220	ENSG00000136883	HUMAN29072	0.196093	0.173805	0.239361	0.296102	0.320117	0.194491	0.416555	1.03148	-5	-5	0.189145	1.73757	0.299288	0.0847331	-3	0.824355	-1	-6	-6	-6	-6
tree_1	11328	ENSG00000122642	HUMAN26159	0.0719218	0.0553608	0.0524113	0.0194866	0.0358228	0.555653	-2	0.478093	-5	-5	0.0229724	-3	-3	-3	-3	0.129962	-1	-6	-6	-6	-6
tree_1	11336	ENSG00000180104	HUMAN23145	0.034368	0.0568975	0.080047	0.0334449	0.0541339	0.0766915	-4	0.0812647	-5	-5	0.0206971	0.0171424	0.0477042	-3	0.387039	-3	-1	-6	-6	-6	-6
tree_1	113451	ENSG00000142920	HUMAN00689	0.168918	0.0834208	0.519853	0.24255	0.385323	0.484457	0.45892	0.517556	-5	-5	0.346825	0.244009	0.104416	1.62424	0.189248	0.481068	0.365166	-6	-6	-6	-6
tree_1	113675	ENSG00000139410	HUMAN07211	0.116983	0.19272	0.332083	0.142911	0.544336	0.0802674	-3	0.486925	-5	-5	0.257414	0.292707	0.241486	0.0568027	-3	1.00599	-1	-6	-6	-6	-6
tree_1	114034	ENSG00000132773	HUMAN00914	0.241055	0.679115	0.110473	0.213102	0.314327	0.102114	0.410729	0.694542	-5	-5	0.142348	1.29311	0.166799	0.253924	-1	0.823909	-1	-6	-6	-6	-6
tree_1	1144	ENSG00000135902	HUMAN18383	0.0799265	0.214113	0.118966	0.0735109	0.0680841	0.128828	0.9742	0.200591	-5	-5	0.0891196	0.0401078	-3	0.146233	-3	0.124584	-1	-6	-6	-6	-6
tree_1	114609	ENSG00000150455	HUMAN05716	0.385987	0.33989	0.375806	0.696682	-3	0.425275	-3	0.744221	-5	-5	0.304363	0.166978	-3	0.521169	-4	-3	-2	-6	-6	-6	-6
tree_1	114825	ENSG00000170234	HUMAN24165	0.20524	0.107521	0.151544	0.138647	0.917191	0.355983	-3	0.32807	-5	-5	0.386431	0.995856	-4	-3	0.685811	0.42215	-3	-6	-6	-6	-6
tree_1	114836	ENSG00000162739	HUMAN01978	0.725244	0.77341	1.51912	1.42803	2.17138	0.983971	0.249684	0.392747	-5	-5	1.12593	1.25633	0.626714	1.3931	-4	-4	-1	-6	-6	-6	-6
tree_1	114882	ENSG00000091039	HUMAN06843	0.0323641	0.0383711	0.075942	0.0362076	0.218016	-3	-3	0.412484	-5	-5	0.0652467	0.11979	-3	-3	-3	-3	-1	-6	-6	-6	-6
tree_1	115703	ENSG00000004777	HUMAN15331	0.0923399	0.166876	0.149765	0.144149	0.134513	0.156586	0.186332	0.407459	-5	-5	0.101126	0.0476055	0.0361856	0.0476657	-3	0.0575718	-1	-6	-6	-6	-6
tree_1	115811	ENSG00000166578	HUMAN07201	0.125549	0.252465	0.396146	0.185785	0.717042	0.830695	-1	-1	-5	-5	0.207189	0.138428	0.217206	0.200391	-1	0.150108	-2	-6	-6	-6	-6
tree_1	1160	ENSG00000131730	HUMAN23554	0.036999	0.145591	0.052655	0.0757861	-3	0.103852	-1	0.330093	-5	-5	0.0425372	0.0874206	0.0708034	0.0845851	-3	-3	-1	-6	-6	-6	-6
tree_1	116255	ENSG00000124003	HUMAN18295	0.233166	0.329992	0.137322	0.337412	0.470004	1.84462	1.91897	2.46325	-5	-5	0.0506688	1.62702	0.704258	0.376625	-4	0.25424	-1	-6	-6	-6	-6
tree_1	116379	ENSG00000164485	HUMAN25646	0.348996	0.340928	0.381063	0.635081	0.344798	0.166154	0.0533993	1.14282	-5	-5	0.399263	0.12452	0.583082	-4	-2	0.892317	-2	-6	-6	-6	-6
tree_1	117143	ENSG00000152382	HUMAN02075	0.0465998	0.0407313	0.0267695	-3	0.0562333	-3	-3	0.475002	-5	-5	0.031857	0.454557	-3	-3	-1	-3	-1	-6	-6	-6	-6
tree_1	118788	ENSG00000155629	HUMAN03484	0.131809	0.159636	0.119053	0.375933	0.300598	-3	-3	0.350855	-5	-5	0.15477	0.0757554	0.0543415	0.0821026	-3	0.117796	-1	-6	-6	-6	-6
tree_1	1196	ENSG00000176444	HUMAN01814	0.0469803	0.0448427	0.0485998	0.0678021	0.116013	0.34993	-1	1.63046	-5	-5	0.0468498	-3	-3	-3	-1	-3	-1	-6	-6	-6	-6
tree_1	121214	ENSG00000170426	HUMAN06643	0.136319	0.110633	0.0615797	0.408046	0.325478	0.162628	-3	0.904419	-5	-5	0.132419	0.461971	0.0846289	-3	-1	0.653479	-1	-6	-6	-6	-6
tree_1	121355	ENSG00000170627	HUMAN06535	0.02985	0.178276	0.0634622	-3	0.194113	-4	-1	2.85137	-5	-5	0.463542	0.727226	-3	-3	-1	-3	-2	-6	-6	-6	-6
tree_1	121457	ENSG00000166130	HUMAN06973	0.154159	0.264733	0.165272	0.480131	0.294499	-1	0.315972	0.728456	-5	-5	0.198667	1.5287	-1	1.22883	-1	-1	-1	-6	-6	-6	-6
tree_1	122525	ENSG00000179476	HUMAN08343	0.0547986	0.0252595	0.0451558	0.0475815	0.754108	-3	-1	1.3691	-5	-5	0.0366695	0.114882	0.325099	-3	-3	0.681971	-1	-6	-6	-6	-6
tree_1	122664	ENSG00000179636	HUMAN07967	0.0678326	0.140219	0.105044	0.343224	0.667459	0.24189	-1	1.52446	-5	-5	2.4983	0.0790385	0.290878	-3	-3	-3	-1	-6	-6	-6	-6
tree_1	123096	ENSG00000197119	HUMAN08902	0.075023	0.104757	0.0858502	0.0164122	0.184875	0.0854084	0.708133	0.0873621	-5	-5	0.0495445	0.0956683	0.0367101	0.180549	-3	-3	-1	-6	-6	-6	-6
tree_1	123264	ENSG00000186198	HUMAN09647	0.568005	0.622976	0.391957	0.178726	0.800283	-4	0.408703	-4	-5	-5	0.610151	-4	0.302504	0.42174	-1	-3	-1	-6	-6	-6	-6
tree_1	123355	ENSG00000168904	HUMAN10097	0.171536	0.0159673	0.180225	-3	0.0606857	0.237702	-3	0.870859	-5	-5	0.189209	0.323966	0.951424	0.207429	-3	0.156744	-1	-6	-6	-6	-6
tree_1	123904	ENSG00000188038	HUMAN11265	0.102508	0.235107	0.504934	0.660093	0.240309	-1	-4	0.671051	-5	-5	-1	0.117546	0.746271	-1	-1	0.472536	-1	-6	-6	-6	-6
tree_1	124857	ENSG00000173714	HUMAN12994	0.0339535	0.0357757	0.11173	0.0259557	0.0459807	0.0567083	0.0473241	0.153514	-5	-5	0.0303055	0.0549007	0.0229454	0.0789581	-4	-3	-4	-6	-6	-6	-6
tree_1	124923	ENSG00000167524	HUMAN12266	0.218142	0.192614	0.597268	2.95655	0.204412	-4	0.88853	1.63288	-5	-5	0.357212	0.364492	1.26339	0.833044	-3	0.145498	-2	-6	-6	-6	-6
tree_1	124935	ENSG00000167703	HUMAN11712	0.0593287	0.106767	0.0773194	0.0421933	0.0443907	-3	-3	0.15343	-5	-5	0.0500605	0.0234805	0.188295	-3	-3	0.187136	-3	-6	-6	-6	-6
tree_1	126306	ENSG00000167476	HUMAN14267	0.319199	0.26489	0.274378	0.696497	0.18903	0.997952	-3	0.543219	-5	-5	0.221141	0.449108	0.263873	0.503625	-4	-4	-4	-6	-6	-6	-6
tree_1	126526	ENSG00000160392	HUMAN15553	0.119915	0.0516133	0.093747	0.0908545	0.099318	0.447164	0.499594	0.249479	-5	-5	0.116794	0.102229	0.0925951	0.0581876	-2	0.667023	-3	-6	-6	-6	-6
tree_1	126669	ENSG00000169291	HUMAN01773	0.121902	0.157734	0.132241	0.247626	0.288257	0.0964826	-1	0.456836	-5	-5	0.172437	0.252465	0.0572625	0.114064	-4	0.289879	-2	-6	-6	-6	-6
tree_1	126731	ENSG00000154429	HUMAN02622	0.176649	0.315532	0.273821	0.127828	0.0497526	-4	-3	0.514807	-5	-5	0.340891	0.0391978	0.340656	-3	-3	-4	-1	-6	-6	-6	-6
tree_1	126789	ENSG00000169972	HUMAN00036	0.130042	0.141021	0.160334	0.130111	0.183826	0.172361	0.177215	0.308215	-5	-5	0.133719	0.0704054	0.156896	0.220875	1.09403	0.0973597	-1	-6	-6	-6	-6
tree_1	128486	ENSG00000197296	HUMAN19027	0.138219	0.0928246	0.218663	-3	0.0380443	-4	-1	0.590897	-5	-5	0.142507	0.148688	0.290482	-3	-3	-3	-1	-6	-6	-6	-6
tree_1	1295	ENSG00000144810	HUMAN21222	0.11513	0.15799	0.347437	0.270312	0.317388	-3	0.642201	1.4581	-5	-5	0.794821	0.3345	0.559882	-3	-3	0.433691	-1	-6	-6	-6	-6
tree_1	130013	ENSG00000153086	HUMAN17673	0.145608	0.0751791	0.243939	0.184432	0.0720858	0.370315	-3	0.562101	-5	-5	0.131925	2.00998	0.125266	0.0741505	-3	0.125058	-2	-6	-6	-6	-6
tree_1	130502	ENSG00000183891	HUMAN16648	0.267646	0.255313	0.651551	-4	0.319491	-3	-1	0.319892	-5	-5	0.199699	0.481553	1.16152	-3	0.632927	-4	-3	-6	-6	-6	-6
tree_1	1312	ENSG00000093010	HUMAN19740	0.0752727	0.104174	0.298545	0.293209	0.197447	0.0978134	-3	0.325	-5	-5	0.200847	0.0360506	-3	0.401836	0.330655	-3	-3	-6	-6	-6	-6
tree_1	131578	ENSG00000172061	HUMAN21968	0.111702	0.13602	0.0778447	0.0286701	0.130994	0.133814	0.220973	0.223015	-5	-5	0.0474073	0.0827846	0.0620607	0.0686525	-4	0.269641	-4	-6	-6	-6	-6
tree_1	132014	ENSG00000163701	HUMAN20476	0.320231	0.272078	0.649532	0.290898	0.455513	0.556777	0.30273	1.35467	-5	-5	0.296807	0.368141	0.520099	0.477376	-4	0.72629	0.396293	-6	-6	-6	-6
tree_1	132158	ENSG00000168237	HUMAN21000	0.14834	0.180075	0.114772	0.290311	0.978238	0.234492	-3	0.611517	-5	-5	0.177281	0.204057	0.292214	0.0620046	-3	0.918151	-1	-6	-6	-6	-6
tree_1	132789	ENSG00000163281	HUMAN22367	0.041921	0.0151981	0.0223094	-3	0.141671	-3	-2	0.758019	-5	-5	0.00400867	-4	-3	0.0493638	-3	-2	-2	-6	-6	-6	-6
tree_1	132851	ENSG00000150628	HUMAN23066	0.278708	0.282705	0.619563	1.55769	0.499054	0.309969	0.758303	0.544556	-5	-5	2.20586	0.428269	0.588153	1.29593	-3	0.374493	-1	-6	-6	-6	-6
tree_1	133396	ENSG00000164509	HUMAN23366	0.607959	0.501467	0.706396	0.552915	0.409036	2.39198	0.785576	0.921709	-5	-5	0.702726	0.449779	0.455548	0.3933	1.41688	0.574851	-3	-6	-6	-6	-6
tree_1	133686	ENSG00000152620	HUMAN23271	0.0910906	0.15458	0.147786	0.0600767	-3	-4	-4	1.07828	-5	-5	-3	0.146739	-3	0.401964	-3	-3	-1	-6	-6	-6	-6
tree_1	134147	ENSG00000164237	HUMAN23194	0.117095	0.116836	0.232877	0.423322	0.315563	-3	0.18386	0.972133	-5	-5	0.200715	0.721255	0.310549	0.441096	-3	-3	-3	-6	-6	-6	-6
tree_1	134957	ENSG00000164506	HUMAN25705	0.033603	0.0279375	0.0780532	0.0102679	0.101686	-3	-3	0.282628	-5	-5	0.00459676	0.144297	-3	-3	-3	-3	-1	-6	-6	-6	-6
tree_1	1351	ENSG00000176340	HUMAN04791	0.211263	0.326008	0.475119	1.40556	0.601472	-4	-3	0.581048	-5	-5	1.03244	0.574949	-4	-3	-3	-4	-1	-6	-6	-6	-6
tree_1	1355	ENSG00000014919	HUMAN03527	0.111758	0.109859	0.26467	0.254125	0.365221	0.454534	-3	0.72037	-5	-5	0.291953	0.13566	0.514465	0.197881	-3	-3	-1	-6	-6	-6	-6
tree_1	136263	ENSG00000165120	HUMAN26967	0.200549	0.337328	1.80387	0.126424	0.408741	-4	-4	-4	-5	-5	0.492541	0.546059	0.43275	1.14257	0.409147	0.89458	-1	-6	-6	-6	-6
tree_1	137735	ENSG00000174429	HUMAN28134	0.180014	0.179256	0.104866	0.0677465	0.402821	0.345425	0.352149	0.585941	-5	-5	0.232844	1.6371	0.367635	0.496897	0.35868	-4	-1	-6	-6	-6	-6
tree_1	137994	ENSG00000165046	HUMAN27709	0.208341	0.301985	0.62236	0.228263	0.298749	-1	0.766671	5.35486	-5	-5	0.381359	0.280593	0.0971338	0.597608	-1	-4	-1	-6	-6	-6	-6
tree_1	139324	ENSG00000165259	HUMAN30092	0.131939	0.266906	0.174425	0.256095	0.192004	0.624307	0.103722	0.44264	-5	-5	0.243898	-3	0.141009	-4	-3	-3	0.319216	-6	-6	-6	-6
tree_1	1395	ENSG00000106113	HUMAN26138	0.0482606	0.0427531	0.0875119	0.283201	0.174271	0.250558	0.516076	0.649981	-5	-5	0.0195047	-3	0.267651	0.445219	0.388773	0.27229	-1	-6	-6	-6	-6
tree_1	1397	ENSG00000182809	HUMAN09022	0.0279784	0.00448472	0.120541	-3	0.415315	-3	-2	0.0984347	-5	-5	0.0886383	-3	-3	-3	-1	0.703247	-1	-6	-6	-6	-6
tree_1	140462	ENSG00000102048	HUMAN29616	0.183126	0.446123	0.796996	0.37466	0.459164	-4	0.136769	0.411415	-5	-5	0.52688	1.25407	0.644704	0.765449	0.623271	-2	-2	-6	-6	-6	-6
tree_1	1404	ENSG00000145681	HUMAN23568	0.0353147	0.0376242	0.108447	0.0577503	0.103419	-3	-4	0.767845	-5	-5	-3	-3	0.450319	0.4158	-4	0.42215	-3	-6	-6	-6	-6
tree_1	140545	ENSG00000105982	HUMAN27318	0.183128	0.190844	0.397071	0.150258	1.06508	0.332984	0.282015	1.04371	-5	-5	0.251938	0.171202	0.369087	-3	0.340853	0.0812488	-3	-6	-6	-6	-6
tree_1	140767	ENSG00000152954	HUMAN24575	0.0893686	0.157449	0.174703	0.650384	-3	-3	-3	0.315231	-5	-5	0.0308868	0.0547589	0.122755	-3	-3	-3	-1	-6	-6	-6	-6
tree_1	140862	ENSG00000101230	HUMAN18702	0.0642074	0.056745	0.18937	0.0916071	0.206979	-3	-3	0.416968	-5	-5	0.0801906	0.0168308	0.126168	0.603163	-1	-3	-1	-6	-6	-6	-6
tree_1	1408	ENSG00000121671	HUMAN04397	0.0467289	0.0479237	0.0800065	0.0574251	0.367844	0.0646462	-3	0.356334	-5	-5	0.100553	-3	0.10163	-3	-3	0.325895	-1	-6	-6	-6	-6
tree_1	140901	ENSG00000125834	HUMAN18608	0.22595	0.0122478	0.119123	-3	0.175883	-1	0.350709	0.115456	-5	-5	0.144962	-3	1.10013	-3	-3	0.345597	-1	-6	-6	-6	-6
tree_1	1414	ENSG00000100122	HUMAN19932	0.104431	0.138461	0.125997	0.292768	-3	-1	0.430542	0.589915	-5	-5	0.234618	0.0637136	0.287275	0.337869	-3	0.14468	-2	-6	-6	-6	-6
tree_1	1434	ENSG00000124207	HUMAN19131	0.0114382	0.0320024	0.0114588	-3	0.037044	0.0764889	-3	0.178679	-5	-5	-3	-3	-3	-3	-3	-3	-1	-6	-6	-6	-6
tree_1	144100	ENSG00000166689	HUMAN04215	0.0954054	0.0968545	0.0709173	0.0971537	0.128589	0.121539	0.06889	0.392828	-5	-5	0.103152	0.108951	0.089171	0.0316503	-3	0.175092	-1	-6	-6	-6	-6
tree_1	144108	ENSG00000179119	HUMAN04257	0.23598	0.501012	0.290951	0.461486	0.252032	-4	0.0945817	0.582417	-5	-5	0.459563	0.200493	0.0731201	1.37312	-3	-4	-2	-6	-6	-6	-6
tree_1	144501	ENSG00000167767	HUMAN06439	0.0842575	0.0977639	0.100376	0.146333	0.0401459	0.563133	0.150721	0.570478	-5	-5	0.045464	0.296638	0.189843	0.171272	-3	0.0576691	-1	-6	-6	-6	-6
tree_1	145483	ENSG00000156050	HUMAN08629	0.219835	0.435436	0.499245	0.484716	0.72694	5.5722	0.282133	1.36816	-5	-5	0.482476	0.47385	0.538138	0.958846	0.898288	0.325564	-3	-6	-6	-6	-6
tree_1	146206	ENSG00000159753	HUMAN11246	0.126006	0.265858	0.256274	0.199222	0.196088	0.436013	0.582536	0.668904	-5	-5	0.140166	0.0924311	0.0230874	0.167796	0.0853062	0.228482	-1	-6	-6	-6	-6
tree_1	1465	ENSG00000159176	HUMAN02321	-3	0.0242275	-3	-3	0.339485	0.374937	-3	0.250323	-5	-5	-3	-3	-3	0.208926	-3	-3	-1	-6	-6	-6	-6
tree_1	146691	ENSG00000175662	HUMAN12131	0.0643667	0.090234	0.114614	0.0291942	0.175246	-3	-4	0.120134	-5	-5	0.036917	-3	0.0448831	-3	-3	-3	-2	-6	-6	-6	-6
tree_1	146779	ENSG00000172421	HUMAN13127	0.187883	0.469468	0.369888	0.486231	0.603985	1.18782	-4	0.638341	-5	-5	1.04624	-4	-4	0.319079	-4	0.412419	-2	-6	-6	-6	-6
tree_1	146845	ENSG00000166596	HUMAN12022	0.0666071	0.144925	0.159922	0.120752	0.227998	0.214175	0.0930042	0.532226	-5	-5	0.191014	0.0633538	0.184007	2.63626	0.45038	-3	-3	-6	-6	-6	-6.00E+00
tree_1	146862	ENSG00000141161	HUMAN12410	0.0371373	0.0919322	0.0362688	0.0242355	0.15624	0.255515	0.311314	0.691406	-5	-5	0.0240681	0.0190273	0.0056439	0.0624144	-3	0.115458	-1	-6	-6	-6	-6
tree_1	1479	ENSG00000176102	HUMAN04327	0.0102494	0.00636373	-3	-2	-3	-3	-2	0.149296	-5	-5	0.0149468	-3	-3	-3	-1	-3	-2	-6	-6	-6	-6
tree_1	148109	ENSG00000177558	HUMAN15278	0.185596	0.27455	0.524884	0.323286	0.399331	0.498918	0.321755	0.527444	-5	-5	0.317653	0.226071	0.587944	0.712774	-3	-4	-4	-6	-6	-6	-6
tree_1	148479	ENSG00000116273	HUMAN00164	0.0520233	0.0966375	0.00950633	0.0542896	-3	0.160628	-3	0.317779	-5	-5	0.0512993	0.046123	-3	-3	-3	-3	-1	-6	-6	-6	-6
tree_1	149428	ENSG00000163141	HUMAN01623	0.102236	0.407161	0.261059	0.654413	0.596743	0.664561	0.887747	1.49862	-5	-5	0.214144	0.217378	0.08411	1.73394	0.886141	-3	-1	-6	-6	-6	-6
tree_1	14	ENSG00000127837	HUMAN18207	0.0110567	0.0118438	0.0184839	-3	-3	-3	-3	0.786563	-5	-5	0.0314856	-3	-3	0.353962	-3	-3	-1	-6	-6	-6	-6
tree_1	150275	ENSG00000159873	HUMAN19941	0.279443	0.183676	0.37647	0.482308	0.576679	-4	1.52283	1.53094	-5	-5	0.231654	0.366727	0.372935	-4	-3	1.52887	-1	-6	-6	-6	-6
tree_1	1503	ENSG00000171793	HUMAN00810	0.0143375	0.0236125	0.0670476	0.0372988	-3	-3	-3	0.092978	-5	-5	0.0302082	0.294063	0.131603	0.337743	-1	-3	-1	-6	-6	-6	-6
tree_1	150763	ENSG00000186281	HUMAN17350	0.135802	0.249546	0.243137	0.367299	0.363482	0.0617249	0.337337	0.957949	-5	-5	0.140631	0.283729	0.202962	0.235338	0.197159	0.282207	-1	-6	-6	-6	-6
tree_1	151393	ENSG00000115841	HUMAN16855	0.157808	0.287792	0.232027	0.435224	-3	0.785427	0.288901	0.751149	-5	-5	0.337324	0.102149	0.226152	0.140013	-4	0.281191	-3	-6	-6	-6	-6
tree_1	1519	ENSG00000256043	HUMAN22982	0.283732	0.112482	0.27065	0.487988	0.45251	1.05934	-3	0.380254	-5	-5	0.278511	0.0901308	-3	0.477388	-3	0.699623	-1	-6	-6	-6	-6
tree_1	152006	ENSG00000137075	HUMAN28699	0.049982	0.0187012	0.0258817	-3	0.106462	-3	0.427684	0.426628	-5	-5	-3	-3	-3	-3	-3	-3	-1	-6	-6	-6	-6
tree_1	153129	ENSG00000177058	HUMAN23360	0.108976	0.225909	0.261809	0.0877925	0.129659	0.0646217	0.455513	0.605568	-5	-5	0.331855	0.402467	0.0974927	0.197529	-3	0.294587	0.32962	-6	-6	-6	-6
tree_1	155061	ENSG00000181220	HUMAN27218	0.0534125	0.0911122	0.0426689	0.0573716	0.204498	0.134261	0.0684071	0.239807	-5	-5	0.0934023	0.119415	0.137039	-3	-3	0.0810385	-1	-6	-6	-6	-6
tree_1	157567	ENSG00000186106	HUMAN28090	0.024782	-3	-3	-3	-3	-3	-1	0.0684287	-5	-5	-3	-3	-3	-3	-3	0.416508	-1	-6	-6	-6	-6
tree_1	158046	ENSG00000130045	HUMAN28847	0.0465263	0.0585002	0.0747588	0.296736	-2	-4	-3	0.25428	-5	-5	0.0574561	-4	0.178144	0.194282	-3	-4	-2	-6	-6	-6	-6
tree_1	158399	ENSG00000173258	HUMAN29030	0.370504	0.59711	0.306227	0.16831	0.264766	0.168042	0.166972	0.18577	-5	-5	0.408751	0.223233	0.116387	0.33671	-1	-1	-1	-6	-6	-6	-6
tree_1	158763	ENSG00000147256	HUMAN30338	0.265044	0.343559	0.381027	0.380828	0.663658	0.132976	-4	0.400002	-5	-5	0.194783	0.439644	0.109703	0.320025	0.439782	0.803508	-1	-6	-6	-6	-6
tree_1	158833	ENSG00000204195	HUMAN29998	0.304713	0.194767	0.216709	0.104568	1.11404	0.254524	-3	0.273412	-5	-5	0.420964	-1	-4	0.126802	0.391902	-1	-1	-6	-6	-6	-6
tree_1	160335	ENSG00000179104	HUMAN06877	0.036691	0.0358858	0.139572	0.044459	0.0633743	0.155494	0.124801	0.571475	-5	-5	0.0777597	0.0345408	0.0549417	-3	-3	0.124922	-1	-6	-6	-6	-6
tree_1	160518	ENSG00000170456	HUMAN06198	0.0747811	0.0277936	0.0412451	0.159881	0.0900527	0.156247	-3	0.415241	-5	-5	0.0486519	0.0537689	0.150141	0.146987	-3	-3	-1	-6	-6	-6	-6
tree_1	1607	ENSG00000136267	HUMAN26012	0.0329242	0.0332887	0.0552002	0.0813886	0.123371	-3	0.178879	0.342355	-5	-5	0.0502662	0.0327948	0.131107	0.31148	-3	-3	-3	-6	-6	-6	-6
tree_1	161502	ENSG00000156206	HUMAN09931	0.278567	0.398925	0.41684	0.300656	0.207881	0.088205	0.353076	1.65747	-5	-5	0.134538	0.141853	0.225263	0.364256	0.194055	0.349993	-3	-6	-6	-6	-6
tree_1	163049	ENSG00000173875	HUMAN14755	0.21076	0.128945	0.12099	0.0945843	0.413735	0.0617598	0.312252	0.121616	-5	-5	0.400872	0.142069	1.07711	0.301411	-3	-3	-3	-6	-6	-6	-6
tree_1	163702	ENSG00000185436	HUMAN00484	0.338762	0.643812	0.552257	0.369544	1.31774	0.226931	0.240333	0.7831	-5	-5	0.72253	0.765572	0.691342	0.186186	-4	0.562669	-2	-6	-6	-6	-6
tree_1	163786	ENSG00000156876	HUMAN01306	0.100931	0.0830044	0.308118	0.122452	0.0824013	-3	-3	0.497477	-5	-5	0.16115	0.319559	0.278983	0.211968	-1	-3	-1	-6	-6	-6	-6
tree_1	165215	ENSG00000144369	HUMAN17961	0.120861	0.0941118	0.268628	0.102723	0.106001	0.250413	0.0969014	0.47624	-5	-5	0.170736	0.170684	0.111543	-3	-3	0.291277	-1	-6	-6	-6	-6
tree_1	1660	ENSG00000135829	HUMAN02219	0.0937794	0.0963979	0.0857159	0.06677	0.049291	-3	-3	0.0899024	-5	-5	0.199249	0.145113	-3	-3	0.300337	-3	-3	-6	-6	-6	-6
tree_1	1674	ENSG00000175084	HUMAN18270	0.0145575	0.0169174	0.0369669	0.023439	-3	-3	0.20855	0.165812	-5	-5	0.00738096	0.0178384	0.0372577	-3	0.217339	-3	-3	-6	-6	-6	-6
tree_1	1687	ENSG00000105928	HUMAN26080	0.268081	0.478413	0.380787	0.538112	0.338304	0.161027	0.401594	1.03224	-5	-5	0.27533	0.357978	0.0596209	0.41473	0.152405	0.0893762	0.148682	-6	-6	-6	-6
tree_1	169714	ENSG00000165661	HUMAN29411	0.177333	0.253374	0.4804	0.0774118	0.241689	0.340522	0.0584836	0.24423	-5	-5	0.145604	0.17124	0.200981	0.116893	0.547049	0.125033	-1	-6	-6	-6	-6
tree_1	170506	ENSG00000174953	HUMAN21685	0.0900549	0.15344	0.147643	0.0341505	0.192127	0.0906825	0.59455	0.292688	-5	-5	0.0727595	0.215427	0.0871269	0.0517646	-4	-3	-2	-6	-6	-6	-6
tree_1	170690	ENSG00000145536	HUMAN23176	0.123167	0.181826	0.152254	0.0893712	0.12396	0.245124	0.0874312	0.561274	-5	-5	0.19378	0.242929	0.179857	0.0922905	0.12716	0.0988518	0.390885	-6	-6	-6	-6
tree_1	1731	ENSG00000180096	HUMAN10881	0.0530394	0.0635446	0.18207	0.0596836	0.779201	0.257683	-3	0.449816	-5	-5	0.0738686	0.0313197	-3	-3	-1	-3	-1	-6	-6	-6	-6
tree_1	1738	ENSG00000091140	HUMAN26822	0.0569509	0.0865814	0.0528777	0.614791	0.204654	0.618913	-3	0.353805	-5	-5	0.054509	0.089204	-3	-3	0.307917	-3	-1	-6	-6	-6	-6
tree_1	1780	ENSG00000158560	HUMAN26576	0.0191706	0.0461698	0.0200998	0.025388	-3	-3	-3	0.436889	-5	-5	0.0564708	0.0494677	-3	0.0790275	-3	-3	-1	-6	-6	-6	-6
tree_1	1781	ENSG00000077380	HUMAN17864	0.0281563	0.00598939	0.0148577	-3	0.0827455	-3	-3	2.6998	-5	-5	0.0134227	0.0364843	-3	-3	-3	-3	-1	-6	-6	-6	-6
tree_1	1783	ENSG00000135720	HUMAN11174	0.0387105	0.00738215	-1	-3	0.283499	-3	0.208116	0.293713	-5	-5	-1	-1	-3	-3	-3	-1	-1	-6	-6	-6	-6
tree_1	1787	ENSG00000107614	HUMAN02917	0.20983	0.181924	0.263365	0.51992	0.336441	0.580164	-1	0.604404	-5	-5	0.143101	0.286046	0.283841	0.34268	-4	-3	0.170602	-6	-6	-6	-6
tree_1	1800	ENSG00000015413	HUMAN11625	0.18377	0.109042	0.184112	0.320024	0.139828	1.63127	-3	0.281738	-5	-5	0.170798	0.213231	0.0149023	0.453685	0.217591	0.0970435	-1	-6	-6	-6	-6
tree_1	1813	ENSG00000149295	HUMAN05501	0.0202438	-3	0.0712889	0.00599393	0.10641	-3	-3	0.125746	-5	-5	0.0588749	0.267414	0.0831788	0.0353253	-3	-1	-3	-6	-6	-6	-6
tree_1	181	ENSG00000159723	HUMAN11243	0.246541	0.269966	1.55468	0.181423	-3	0.453106	-2	0.475767	-5	-5	0.0650916	0.658807	0.185137	-4	-3	-3	-2	-6	-6	-6	-6
tree_1	1874	ENSG00000205250	HUMAN11215	0.100012	0.145098	0.354545	0.155095	0.0974664	-2	-1	0.592927	-5	-5	0.0584954	-3	-1	0.171871	-3	-3	-1	-6	-6	-6	-6
tree_1	1911	ENSG00000111752	HUMAN05952	0.0978021	0.146363	0.0974974	0.124104	0.0793625	0.0962065	0.16613	0.335504	-5	-5	0.189749	0.15339	0.274542	-3	-3	0.0754706	-3	-6	-6	-6	-6
tree_1	1959	ENSG00000122877	HUMAN03181	0.0966297	0.0825123	-1	-1	-1	-3	-3	0.571225	-5	-5	0.0716069	-1	-3	-1	-1	-3	-1	-6	-6	-6	-6
tree_1	196074	ENSG00000169519	HUMAN04294	0.232146	0.306108	0.626003	0.355149	0.323429	0.0737166	1.11489	2.43289	-5	-5	0.459197	-3	0.0853941	0.105887	-3	-4	-1	-6	-6	-6	-6
tree_1	196383	ENSG00000150977	HUMAN07351	0.102228	0.278165	0.361685	0.443587	0.0858925	0.17166	0.261741	0.130442	-5	-5	0.156458	-1	0.205982	-4	-4	-4	-1	-6	-6	-6	-6
tree_1	196394	ENSG00000151743	HUMAN06201	0.4299	0.152237	0.143296	-3	0.102838	0.673181	-3	-3	-5	-5	0.248964	0.168464	-3	-3	-4	0.351376	-1	-6	-6	-6	-6
tree_1	196500	ENSG00000139200	HUMAN05868	0.0931945	0.061881	0.396344	-3	-3	0.323644	-1	-1	-5	-5	0.0286228	-3	-3	-3	-3	-3	-2	-6	-6	-6	-6
tree_1	196528	ENSG00000189079	HUMAN06258	0.0911342	0.0881843	0.172626	0.0449094	0.203683	0.0343989	0.0789182	0.500813	-5	-5	0.117076	0.18151	0.28553	0.244257	-4	0.336522	-1	-6	-6	-6	-6
tree_1	1991	ENSG00000197561	HUMAN14154	0.0800397	0.160645	0.156153	0.194847	0.091719	0.231898	0.165583	0.269632	-5	-5	0.176566	0.503584	0.502442	0.0659166	0.377434	0.796343	-1	-6	-6	-6	-6
tree_1	199920	ENSG00000187889	HUMAN01070	0.508027	0.656115	0.841313	0.764199	0.647195	0.814885	1.12723	1.12557	-5	-5	0.496395	0.32929	0.316657	0.759029	-3	0.515039	-3	-6	-6	-6	-6
tree_1	200081	ENSG00000084652	HUMAN00645	0.0547225	0.0733465	0.111787	-3	0.116359	0.21162	0.317751	0.596418	-5	-5	0.10265	-3	0.167894	0.198039	0.124493	-3	-1	-6	-6	-6	-6
tree_1	200185	ENSG00000163463	HUMAN01802	0.0136325	0.0501058	0.118709	0.102633	0.295702	-1	-4	-4	-5	-5	0.123293	0.208673	-3	-3	-3	-3	-1	-6	-6	-6	-6
tree_1	200186	ENSG00000160741	HUMAN01747	0.108489	0.116534	0.316164	-3	0.511434	0.965173	-1	0.862656	-5	-5	0.222814	0.158255	-3	0.674259	-1	0.966254	-1	-6	-6	-6	-6
tree_1	2002	ENSG00000126767	HUMAN29799	0.155923	0.126214	0.190519	0.0762011	0.223353	-3	0.214698	0.213803	-5	-5	0.347391	0.0850227	0.43232	0.527568	-3	-3	0.439985	-6	-6	-6	-6
tree_1	200523	ENSG00000172073	HUMAN17279	0.239043	0.296899	0.568011	0.236892	0.770416	0.263202	1.41326	1.06567	-5	-5	0.449316	0.185571	0.274467	0.70891	-3	-4	-1	-6	-6	-6	-6
tree_1	200539	ENSG00000163126	HUMAN17369	0.137912	0.167166	0.262552	0.146139	0.374038	0.531829	-4	0.646621	-5	-5	0.298106	0.250868	0.480045	-3	-4	0.711467	-1	-6	-6	-6	-6
tree_1	201475	ENSG00000206418	HUMAN13695	0.0559382	0.0181711	-3	0.0522409	0.0933526	-1	-1	0.57456	-5	-5	-3	-3	-3	-1	-1	-3	-1	-6	-6	-6	-6
tree_1	201595	ENSG00000163527	HUMAN20623	0.0234199	0.0153714	-3	-3	0.170062	-3	-3	0.164163	-5	-5	0.0128124	0.000100954	0.0440147	0.075222	-3	-3	-1	-6	-6	-6	-6
tree_1	201633	ENSG00000181847	HUMAN21330	0.505031	0.569887	0.970837	1.26085	0.208351	2.22583	0.143023	0.544876	-5	-5	0.59709	0.432388	1.31817	1.44533	-4	0.319872	-1	-6	-6	-6	-6
tree_1	2038	ENSG00000166947	HUMAN09364	0.29813	0.420506	0.415094	0.502474	0.47085	0.70816	1.29932	0.756684	-5	-5	0.503382	0.537151	0.176049	0.604909	0.0776569	1.79291	-1	-6	-6	-6	-6
tree_1	2058	ENSG00000136628	HUMAN02517	0.0939857	0.118651	0.130241	0.152231	0.134196	0.0888817	0.0416737	0.64787	-5	-5	0.129823	0.128505	0.139385	0.0448658	0.516096	0.25116	-4	-6	-6	-6	-6
tree_1	2059	ENSG00000151491	HUMAN06079	0.0756844	0.114822	0.0756325	0.262126	0.140259	0.210886	-3	0.540819	-5	-5	0.113449	0.163424	0.0950333	0.356721	0.114561	0.0498566	-3	-6	-6	-6	-6
tree_1	2108	ENSG00000140374	HUMAN09848	0.0813199	0.162716	0.0738174	0.145176	0.382622	0.415906	0.129278	-4	-5	-5	0.0308084	0.321429	0.117112	-1	-1	0.386213	-1	-6	-6	-6	-6
tree_1	2118	ENSG00000175832	HUMAN12742	0.103906	0.201892	0.191583	0.130817	0.351241	-3	0.720477	1.30226	-5	-5	0.126287	0.106932	0.0461027	-3	-4	0.180655	-1	-6	-6	-6	-6
tree_1	2119	ENSG00000244405	HUMAN21915	0.0622845	0.11126	0.0497494	0.0481486	0.0522663	0.21499	0.862476	0.566279	-5	-5	0.182877	0.0388301	-3	-3	-3	0.105575	-3	-6	-6	-6	-6
tree_1	213	ENSG00000163631	HUMAN22509	0.27889	0.148173	0.98075	0.36576	0.242114	0.509599	0.570844	0.663047	-5	-5	0.136905	0.0814722	0.855832	0.195715	0.311792	1.00478	-3	-6	-6	-6	-6
tree_1	2151	ENSG00000164220	HUMAN23511	0.330327	0.263471	0.546894	0.191573	0.44086	-4	0.400083	1.22638	-5	-5	0.378508	0.101037	-3	0.0979356	-3	-3	-1	-6	-6	-6	-6
tree_1	2158	ENSG00000101981	HUMAN30405	0.154552	0.322475	0.696786	0.288317	0.156763	0.105595	-4	0.40337	-5	-5	0.689755	0.801189	0.410939	0.301031	-3	-3	-3	-6	-6	-6	-6
tree_1	2182	ENSG00000068366	HUMAN30222	0.0386922	0.0350908	0.0752028	0.0274993	-3	-3	-3	0.412081	-5	-5	0.0480455	0.845048	-3	0.0879561	0.350218	0.192353	-1	-6	-6	-6	-6
tree_1	2193	ENSG00000179115	HUMAN14795	0.0389712	0.0425506	0.122219	0.0101464	0.102725	0.26699	-3	0.32198	-5	-5	0.0320926	0.0116759	0.0579932	-3	-3	-1	-3	-6	-6	-6	-6
tree_1	219527	ENSG00000183908	HUMAN04540	0.0250918	0.0397941	0.0838619	0.152375	0.148166	0.999058	0.393352	0.371082	-5	-5	0.0214855	0.0499758	0.192824	0.119153	-3	0.136217	-1	-6	-6	-6	-6
tree_1	219541	ENSG00000156603	HUMAN04563	0.050774	0.0763037	-3	-3	-3	-3	-4	0.561816	-5	-5	0.109007	-3	-3	-4	-3	-3	-1	-6	-6	-6	-6
tree_1	219988	ENSG00000166889	HUMAN04604	0.0754456	0.0679473	0.104757	0.218048	0.099198	0.144774	0.322829	0.292306	-5	-5	0.0458211	-3	-3	0.502011	-3	0.412681	-1	-6	-6	-6	-6
tree_1	221035	ENSG00000165476	HUMAN03184	0.040517	0.206022	0.125908	0.0709798	-4	0.161659	-3	0.320022	-5	-5	0.135022	-3	0.389959	-3	-1	-4	-1	-6	-6	-6	-6
tree_1	221830	ENSG00000105849	HUMAN26036	0.228578	0.19296	0.440443	0.225565	0.39914	0.16247	-3	0.415462	-5	-5	0.166738	0.786326	0.321276	-3	0.319451	0.162779	-3	-6	-6	-6	-6
tree_1	222658	ENSG00000112078	HUMAN24973	0.0305971	0.139765	0.109826	0.164993	0.130506	-3	-3	0.856105	-5	-5	0.0685963	0.154567	-3	-3	-3	0.792066	-1	-6	-6	-6	-6
tree_1	2260	ENSG00000077782	HUMAN27711	0.0117776	0.0601815	0.0991875	0.0984782	-3	-3	-3	0.277791	-5	-5	0.0148956	0.0597749	-3	0.314314	-3	-3	-1	-6	-6	-6	-6
tree_1	2271	ENSG00000091483	HUMAN02696	0.0594174	0.244819	0.0929066	0.12771	0.272097	0.0889561	0.144945	0.302086	-5	-5	0.116927	0.0741402	0.0742849	0.0983781	-3	0.374233	-3	-6	-6	-6	-6
tree_1	22803	ENSG00000088930	HUMAN18754	0.0636241	0.053136	0.106613	-3	0.0394631	0.154384	-3	0.6796	-5	-5	0.0492217	0.0565024	-3	0.0475534	-3	0.311358	-1	-6	-6	-6	-6
tree_1	22835	ENSG00000120784	HUMAN15420	0.0876455	0.168464	0.142883	0.209357	0.0493405	-3	0.169479	0.566786	-5	-5	0.0607802	0.0678589	0.0796229	0.54131	-1	-3	-1	-6	-6	-6	-6
tree_1	22843	ENSG00000175175	HUMAN13076	0.122115	0.209516	0.141987	0.247006	0.286319	-1	-1	0.64183	-5	-5	0.22407	0.122424	0.351723	0.418779	-1	-3	-1	-6	-6	-6	-6
tree_1	22854	ENSG00000162631	HUMAN01328	0.0706286	0.0837708	0.0517452	-3	0.354606	-1	-3	0.140205	-5	-5	0.0270718	0.299493	-3	-3	-1	-3	-1	-6	-6	-6	-6
tree_1	22885	ENSG00000173210	HUMAN24046	0.0191667	0.0114705	0.0841435	-3	0.0961772	0.0425731	0.145317	0.318272	-5	-5	-3	0.0537841	0.0539381	0.0478184	-3	-1	-1	-6	-6	-6	-6
tree_1	22902	ENSG00000018189	HUMAN22496	0.0936845	0.122841	0.0598153	0.291537	1.2868	0.762503	-3	0.402812	-5	-5	0.0256272	1.77765	0.112545	-3	-4	0.190368	-2	-6	-6	-6	-6
tree_1	22907	ENSG00000132153	HUMAN20825	0.0167766	0.0281645	0.0716282	0.0080007	0.0227478	0.0667176	-3	0.120705	-5	-5	0.0344955	0.0452327	0.0704748	0.154598	-3	-3	-1	-6	-6	-6	-6
tree_1	22911	ENSG00000085433	HUMAN01346	0.0500966	0.0496089	0.0345074	0.0364399	0.0300082	0.0365501	0.158334	0.242801	-5	-5	0.0857131	0.0335801	-3	0.104845	0.227888	-3	-1	-6	-6	-6	-6
tree_1	22919	ENSG00000101367	HUMAN18845	0.0554986	0.133679	-3	0.272886	-3	-2	-3	0.577193	-5	-5	0.0214198	-3	-3	-3	-4	-3	-2	-6	-6	-6	-6
tree_1	22949	ENSG00000106853	HUMAN29031	0.204307	0.267066	0.640664	0.738482	0.316139	0.505087	0.754981	0.796631	-5	-5	0.500317	0.487611	2.10532	-3	-3	0.406335	-1	-6	-6	-6	-6
tree_1	22950	ENSG00000163798	HUMAN16778	0.217097	0.278523	0.440575	0.254556	0.264604	1.0978	0.231405	0.640309	-5	-5	0.205122	0.720846	0.301734	1.15309	-3	-4	-1	-6	-6	-6	-6
tree_1	22996	ENSG00000085831	HUMAN00987	0.0507379	0.238674	0.281058	0.108563	0.0876992	0.0683676	0.507672	0.272697	-5	-5	0.0659483	0.127549	0.0865399	0.0846527	0.244966	-3	-3	-6	-6	-6	-6
tree_1	23035	ENSG00000040199	HUMAN11371	0.0898492	0.0582693	0.172133	0.109526	0.222492	0.275012	0.71514	0.756478	-5	-5	0.119443	0.154973	0.0951789	0.131902	0.381833	0.707206	-3	-6	-6	-6	-6
tree_1	23047	ENSG00000083642	HUMAN07551	0.031621	0.0179174	0.139465	0.047996	-3	0.0536056	-3	0.361045	-5	-5	0.0681287	0.0468242	0.103554	-3	-3	-3	-1	-6	-6	-6	-6
tree_1	23052	ENSG00000149218	HUMAN05366	0.250352	0.334954	0.255044	0.22072	0.492197	0.290749	0.386544	1.63243	-5	-5	0.19998	0.282752	0.596301	0.149592	-4	0.381985	-3	-6	-6	-6	-6
tree_1	23057	ENSG00000157064	HUMAN02223	0.0237294	0.0718575	0.122899	-3	-3	-3	-1	0.110241	-5	-5	-3	-3	-3	0.4632	-3	-3	-1	-6	-6	-6	-6
tree_1	23063	ENSG00000062650	HUMAN03376	0.0901072	0.201195	0.223403	0.0668382	0.254213	0.260218	0.158539	0.228785	-5	-5	0.100594	0.0518916	0.0984862	0.0621718	0.157223	0.104683	-1	-6	-6	-6	-6
tree_1	23074	ENSG00000111647	HUMAN06979	0.112707	0.170308	0.160341	0.113974	0.139312	0.220233	0.197307	0.598032	-5	-5	0.157896	0.194725	0.145088	0.118469	0.160951	0.428905	-1	-6	-6	-6	-6
tree_1	23095	ENSG00000054523	HUMAN00218	0.0364914	0.0411955	0.0392729	0.044948	0.0465424	-3	0.150824	0.486051	-5	-5	0.0308057	0.0510024	0.0511163	0.229468	0.289621	0.0983636	-1	-6	-6	-6	-6
tree_1	23132	ENSG00000164080	HUMAN20963	0.0782814	0.101589	0.121291	0.19635	0.115149	0.0886084	0.0840335	0.513474	-5	-5	0.0320781	0.0438047	0.0326477	-3	-3	0.140005	-1	-6	-6	-6	-6
tree_1	23154	ENSG00000020129	HUMAN00712	0.0203539	0.0198441	0.0199506	0.0248152	-3	0.0778896	-3	0.205291	-5	-5	-3	0.0588826	0.0580809	-3	-3	-3	-1	-6	-6	-6	-6
tree_1	23177	ENSG00000011523	HUMAN17050	0.552139	0.541705	0.562642	0.433096	0.769985	0.884197	1.35461	0.694193	-5	-5	0.629724	0.629481	0.971725	0.258671	-4	0.228269	-4	-6	-6	-6	-6
tree_1	23200	ENSG00000058063	HUMAN21845	0.100491	0.0979097	0.0788185	0.0167326	0.201024	0.125336	-3	0.715707	-5	-5	0.072693	0.0766512	0.0340571	0.0602952	0.129072	0.0775571	-1	-6	-6	-6	-6
tree_1	23207	ENSG00000116786	HUMAN00327	0.0834574	0.18317	0.0860964	0.0656826	0.109031	0.180526	0.17614	0.227379	-5	-5	0.111337	0.0755251	-3	-3	-3	0.17902	-4	-6	-6	-6	-6
tree_1	23214	ENSG00000169180	HUMAN10759	0.0313178	0.0173257	0.0342644	0.0491421	0.0536055	0.106196	0.0596552	0.436574	-5	-5	0.013079	0.0242772	0.0780292	-3	-3	-3	-1	-6	-6	-6	-6
tree_1	23276	ENSG00000114648	HUMAN20816	0.00335228	0.0126861	0.0154218	0.056919	-3	-3	-3	0.556702	-5	-5	0.0248931	0.0658607	0.0498451	-3	-3	0.704696	-1	-6	-6	-6	-6.00E+00
tree_1	23299	ENSG00000185963	HUMAN28876	0.0238441	0.0192301	0.0198967	0.0432761	0.0131334	-3	0.0706067	0.140923	-5	-5	0.0119086	-3	0.0381629	0.00686669	-3	0.0712789	-2	-6	-6	-6	-6
tree_1	2329	ENSG00000076258	HUMAN02125	0.257599	0.36088	0.341834	0.318985	0.54866	0.32806	0.648376	0.832035	-5	-5	0.405997	0.205632	0.237477	0.516836	-3	0.095865	-1	-6	-6	-6	-6
tree_1	23300	ENSG00000166454	HUMAN11464	0.194235	0.206362	0.258596	0.129248	0.10842	0.494245	0.818307	0.453482	-5	-5	0.255048	0.152105	0.240303	0.38089	0.182875	0.304662	-1	-6	-6	-6	-6
tree_1	23301	ENSG00000115504	HUMAN17031	0.121994	0.193046	0.15096	0.126825	0.333044	0.183353	0.0966518	0.692794	-5	-5	0.112332	0.0766007	0.417208	0.148668	-3	0.202126	-1	-6	-6	-6	-6
tree_1	23306	ENSG00000166881	HUMAN06651	0.246307	0.224957	0.137197	0.219737	0.690801	0.690982	0.41677	1.674	-5	-5	-3	1.63952	0.222022	0.0999918	-1	-1	-1	-6	-6	-6	-6
tree_1	23357	ENSG00000013523	HUMAN08700	0.119705	0.0963624	0.361507	0.161509	0.299423	0.184796	0.262738	0.651677	-5	-5	0.196957	0.186263	0.516839	0.315028	0.838289	0.300232	-3	-6	-6	-6	-6
tree_1	23360	ENSG00000109920	HUMAN04469	0.15927	0.137546	0.105795	0.1139	0.0776931	0.257141	0.128994	0.489432	-5	-5	0.149308	0.580844	-3	0.538241	-3	0.38412	-3	-6	-6	-6	-6
tree_1	23361	ENSG00000102870	HUMAN10910	0.0615277	0.079556	0.0512875	0.0590009	0.0756167	0.0282488	-4	0.228367	-5	-5	0.0353472	0.0622667	0.0837472	0.0546766	-4	0.494533	-1	-6	-6	-6	-6
tree_1	23405	ENSG00000100697	HUMAN08857	0.086195	0.0520833	0.057619	0.0298796	0.0444878	0.0428906	0.106559	0.352389	-5	-5	0.0882549	0.0620789	0.109658	0.136624	-3	-3	-1	-6	-6	-6	-6
tree_1	23471	ENSG00000067167	HUMAN27905	0.045214	0.0837477	0.0698955	0.0465433	0.126528	0.384688	0.129071	0.332071	-5	-5	0.492803	0.155191	-3	0.138498	0.129444	-3	-1	-6	-6	-6	-6
tree_1	2350	ENSG00000165457	HUMAN05129	0.123488	0.470692	0.216895	0.214838	0.0569917	0.135561	-3	0.926879	-5	-5	0.109736	0.469795	0.0620232	-3	-1	0.410612	-1	-6	-6	-6	-6
tree_1	23518	ENSG00000048991	HUMAN17682	0.153115	0.142864	0.0912811	0.191969	0.0945003	0.189867	-3	1.99038	-5	-5	0.161636	0.264269	0.416897	0.0830329	-1	-3	-2	-6	-6	-6	-6
tree_1	23522	ENSG00000156650	HUMAN03309	0.132748	0.136837	0.0690636	0.17276	0.140108	0.182582	0.149135	0.627429	-5	-5	0.0916325	0.178422	0.0945477	0.0653087	0.282793	0.074734	-1	-6	-6	-6	-6
tree_1	23560	ENSG00000107937	HUMAN02805	0.040151	0.0310959	0.0933549	0.137888	0.0610418	0.121383	-3	0.811303	-5	-5	0.0314394	0.0440277	0.0801682	0.560011	0.0989986	0.0992998	-1	-6	-6	-6	-6
tree_1	23566	ENSG00000171517	HUMAN01208	0.0516546	0.0681247	0.0561011	0.151599	0.461477	0.183642	-3	0.282049	-5	-5	0.0389008	0.0595341	-3	0.0628517	0.323454	0.179694	-4	-6	-6	-6	-6
tree_1	23583	ENSG00000123415	HUMAN06522	0.118451	0.202852	0.351605	2.71517	0.179546	0.270197	0.457641	1.82838	-5	-5	0.237507	0.0855324	-4	-3	-3	-3	-1	-6	-6	-6	-6
tree_1	23593	ENSG00000051620	HUMAN25656	0.222917	0.282187	0.411881	0.364746	0.193242	-3	0.397653	0.931468	-5	-5	0.126531	-1	-3	-3	-1	-1	-1	-6	-6	-6	-6
tree_1	23595	ENSG00000135336	HUMAN25356	0.283238	0.222848	0.265798	0.224743	0.350755	0.387552	1.10097	0.930555	-5	-5	0.304971	0.151041	0.227875	0.235678	-4	0.369288	-1	-6	-6	-6	-6
tree_1	23633	ENSG00000025800	HUMAN00644	0.0101856	0.138187	0.0215092	-3	0.0450957	0.140492	-1	0.204813	-5	-5	0.0204112	-3	-3	-2	-3	-3	-1	-6	-6	-6	-6
tree_1	23649	ENSG00000014138	HUMAN04878	0.134235	0.14551	0.38712	0.0481679	0.195187	0.462144	0.202214	0.565227	-5	-5	0.229669	0.100494	0.0636482	0.0982835	0.0909815	0.202074	-1	-6	-6	-6	-6
tree_1	23765	ENSG00000177663	HUMAN19677	0.187147	0.233054	0.199143	0.220891	0.138663	0.236038	0.0682293	0.471104	-5	-5	0.17672	0.209332	0.382138	0.174905	-4	0.405421	-3	-6	-6	-6	-6
tree_1	24148	ENSG00000101161	HUMAN19316	-1	0.0375546	-1	0.0502483	0.0207453	-3	-3	0.133409	-5	-5	-1	-1	-3	-3	-3	-3	-1	-6	-6	-6	-6
tree_1	253512	ENSG00000174032	HUMAN07627	0.069551	0.160989	0.0701404	0.215412	-3	0.127868	-1	1.03298	-5	-5	0.0093883	0.145461	0.102201	-3	-1	0.390611	-1	-6	-6	-6	-6
tree_1	253782	ENSG00000172292	HUMAN17822	0.0683845	0.240171	0.0974922	0.0925835	0.0788833	-3	-3	0.741097	-5	-5	0.0779621	-3	-3	-3	-3	-3	-1	-6	-6	-6	-6
tree_1	253982	ENSG00000174939	HUMAN10840	0.211054	0.0881389	0.208592	0.248533	2.05196	-3	1.39054	0.729546	-5	-5	0.0741113	0.0642854	-4	0.515304	-2	-3	-2	-6	-6	-6	-6
tree_1	254048	ENSG00000157741	HUMAN27032	0.155689	0.184115	0.22281	0.177366	0.623628	0.433792	0.326167	0.597621	-5	-5	0.12438	0.0259186	0.099058	0.460068	0.89297	0.218138	-1	-6	-6	-6	-6
tree_1	2551	ENSG00000154727	HUMAN19373	0.0457117	0.0140412	0.322981	-3	-3	0.683873	-1	0.148166	-5	-5	0.0491421	-3	0.351282	-3	-3	-3	-1	-6	-6	-6	-6
tree_1	255231	ENSG00000153898	HUMAN01209	0.146286	0.19477	0.270798	0.28618	0.430646	0.124765	-4	0.986736	-5	-5	0.173099	-1	1.90109	0.397298	-3	-3	-1	-6	-6	-6	-6
tree_1	255967	ENSG00000152520	HUMAN07518	0.0386824	0.0393244	0.0522179	-3	0.465292	0.155571	-1	0.178188	-5	-5	0.0566184	0.167172	-3	0.156011	-3	0.0649005	-1	-6	-6	-6	-6
tree_1	257364	ENSG00000173548	HUMAN09840	0.0328619	0.0256019	0.066279	0.0500681	0.0532891	0.0373147	-3	0.309401	-5	-5	0.0419538	0.0977683	-3	-3	-3	0.0798683	-1	-6	-6	-6	-6
tree_1	25771	ENSG00000054611	HUMAN20352	0.0888224	0.0947213	0.203557	0.0561543	0.0815666	0.0756247	0.218867	0.23432	-5	-5	0.078821	0.101525	-3	0.115046	-3	0.0714486	-1	-6	-6	-6	-6
tree_1	25789	ENSG00000105696	HUMAN15047	0.161026	0.0180724	0.100551	0.0791514	0.0946858	0.17093	0.156794	0.501512	-5	-5	0.0638459	0.0550799	0.0121135	0.169903	-3	0.531349	-3	-6	-6	-6	-6
tree_1	25793	ENSG00000100225	HUMAN20048	0.350594	0.144208	0.390806	0.331245	0.911151	0.143189	1.72483	0.997692	-5	-5	0.256187	0.643779	0.715369	3.65446	-4	0.859333	-1	-6	-6	-6	-6.00E+00
tree_1	25897	ENSG00000034677	HUMAN28089	0.0630588	0.0549935	0.0547908	0.464617	0.126448	0.328389	-3	0.419955	-5	-5	0.0422927	0.0513853	0.125889	-3	-3	-3	-1	-6	-6	-6	-6
tree_1	2589	ENSG00000141429	HUMAN13867	0.0286412	0.11513	0.028296	-3	-3	-3	-3	0.395596	-5	-5	0.0294288	-3	-3	-3	-3	-3	-1	-6	-6	-6	-6
tree_1	25926	ENSG00000130935	HUMAN13211	0.277076	0.199701	0.48151	0.455854	0.38091	0.215935	0.0719672	0.60117	-5	-5	0.225361	0.282157	0.112029	1.27778	0.266889	-3	-1	-6	-6	-6	-6
tree_1	25940	ENSG00000119812	HUMAN16835	0.0943015	0.026237	-3	0.0457143	-3	0.205846	0.412499	0.551414	-5	-5	0.0432368	-3	-3	-3	-3	-4	-1	-6	-6	-6	-6
tree_1	25942	ENSG00000169375	HUMAN09834	0.0247451	0.0477837	0.00973736	0.0285701	0.112679	-3	0.0833515	0.419676	-5	-5	0.0320397	0.0606221	-3	-3	-3	-3	-1	-6	-6	-6	-6
tree_1	25953	ENSG00000127838	HUMAN18210	0.0566777	0.025825	0.0265629	0.0457684	-3	-1	0.161322	0.763145	-5	-5	0.232203	0.106562	-3	0.189721	-3	-3	-1	-6	-6	-6	-6
tree_1	25974	ENSG00000132763	HUMAN00917	0.210062	0.140697	0.125047	0.189463	0.401605	0.271035	0.310778	0.813947	-5	-5	0.115061	0.320952	3.27181	0.832355	-4	-3	-2	-6	-6	-6	-6
tree_1	26002	ENSG00000079931	HUMAN25596	0.148442	0.141196	0.215344	0.187758	0.112471	0.340379	0.342098	0.495114	-5	-5	0.240766	0.0468141	0.0564982	0.0682743	-3	0.102674	-1	-6	-6	-6	-6
tree_1	26059	ENSG00000187672	HUMAN21049	0.00877191	0.0308337	0.0186551	0.0155041	0.0744393	-3	-3	0.549255	-5	-5	-3	-3	-3	-3	-4	0.172246	-1	-6	-6	-6	-6
tree_1	26084	ENSG00000114790	HUMAN21684	0.11321	0.113935	0.133917	0.214407	0.150167	0.0938325	0.172603	1.1451	-5	-5	0.22183	0.166497	0.0413375	0.175192	0.103201	0.245076	-4	-6	-6	-6	-6
tree_1	26098	ENSG00000107938	HUMAN03765	0.0571351	0.0599722	0.0747606	0.0816777	0.056942	0.0356504	0.0455446	0.281167	-5	-5	0.110304	0.0369707	0.124563	0.1606	-3	-3	-3	-6	-6	-6	-6
tree_1	26235	ENSG00000112234	HUMAN25392	0.0813775	0.199602	0.100877	0.208222	0.188019	0.382019	0.962791	0.878431	-5	-5	0.0608904	0.124156	0.0463455	0.189257	-4	0.305513	-2	-6	-6	-6	-6
tree_1	26263	ENSG00000167196	HUMAN09845	0.06338	0.168942	0.226054	0.172648	0.0538176	0.381035	-3	0.758401	-5	-5	0.158434	0.736143	0.94481	0.178716	-2	-4	-1	-6	-6	-6	-6
tree_1	2639	ENSG00000105607	HUMAN14787	0.0837994	0.0781645	0.129508	0.0676089	0.161113	0.289894	0.113823	0.320477	-5	-5	0.0684396	0.0890847	-3	0.166072	-3	0.287963	-1	-6	-6	-6	-6
tree_1	26504	ENSG00000158158	HUMAN17367	0.0894369	0.111382	0.0306583	0.0309125	0.0279342	-3	-3	0.125006	-5	-5	0.0629545	0.00407701	0.163083	0.173923	0.106212	0.0665792	-1	-6	-6	-6	-6
tree_1	26507	ENSG00000119946	HUMAN03521	0.042936	0.03581	0.0365593	0.110513	-3	0.0481286	0.0364553	0.381881	-5	-5	0.0461082	0.0772977	0.139633	0.0448735	-3	0.180222	-3	-6	-6	-6	-6
tree_1	26512	ENSG00000102786	HUMAN07680	0.0762245	0.0932983	0.0635162	0.0572364	0.323948	0.0904596	-3	0.294361	-5	-5	0.0115029	-3	-3	0.0893247	-3	-4	-2	-6	-6	-6	-6
tree_1	26577	ENSG00000163710	HUMAN21612	0.116577	0.203732	0.204614	0.56009	0.0304861	-1	0.384616	1.48787	-5	-5	0.078247	0.20211	0.434614	0.10111	-4	0.384929	-1	-6	-6	-6	-6
tree_1	26608	ENSG00000106638	HUMAN26396	0.0788379	0.215986	0.372694	0.156993	0.0832108	0.304945	0.0704961	0.418456	-5	-5	0.0684793	0.0720844	0.182796	0.144667	-3	-3	-1	-6	-6	-6	-6
tree_1	2665	ENSG00000057608	HUMAN02835	0.0370639	0.093597	0.0719385	0.0409239	-3	0.46814	0.2673	0.638502	-5	-5	0.0505187	0.109293	-3	-3	-3	-3	-1	-6	-6	-6	-6
tree_1	266743	ENSG00000174576	HUMAN04954	0.152086	0.157036	0.0998173	0.0712758	0.0216824	-3	-1	0.567811	-5	-5	0.052202	0.0488398	-3	-3	-3	0.218246	-1	-6	-6	-6	-6
tree_1	269	ENSG00000135409	HUMAN06491	0.248895	0.233922	0.359343	0.282053	0.369838	0.932633	0.310401	0.791055	-5	-5	0.373286	0.527761	0.549958	0.139376	-4	-3	-1	-6	-6	-6	-6
tree_1	27037	ENSG00000099899	HUMAN19749	0.131519	0.149064	0.149737	0.150998	0.0902837	0.159376	0.129	0.355197	-5	-5	0.112106	0.146585	0.0231619	0.158467	-3	0.478675	-1	-6	-6	-6	-6
tree_1	27042	ENSG00000117597	HUMAN02462	0.111703	0.184532	0.123914	0.139579	0.110477	0.142223	0.393185	0.639841	-5	-5	0.127359	-3	0.198403	0.390706	0.238551	-3	-4	-6	-6	-6	-6
tree_1	27065	ENSG00000168824	HUMAN22152	0.0251688	0.0787448	-3	-3	0.706598	-3	-1	0.19005	-5	-5	0.0405047	-3	-3	-2	-3	-3	-1	-6	-6	-6	-6
tree_1	27074	ENSG00000078081	HUMAN21850	0.811304	0.582679	0.548174	0.449658	2.04229	0.139274	0.649117	0.688596	-5	-5	0.899687	0.745419	0.782535	0.451194	0.392466	0.412652	-3	-6	-6	-6	-6
tree_1	27079	ENSG00000166133	HUMAN09287	0.222331	0.200796	0.396322	0.501971	0.359278	1.38099	-3	0.414474	-5	-5	0.131505	0.311245	3.00349	0.813876	0.123625	1.55911	-1	-6	-6	-6	-6
tree_1	27090	ENSG00000136840	HUMAN29208	0.051034	0.0581303	0.0143786	0.0471091	0.0792634	0.0590196	0.409489	0.0705406	-5	-5	0.0281869	0.0543954	-3	-3	-3	0.276343	-1	-6	-6	-6	-6
tree_1	27145	ENSG00000118407	HUMAN25292	0.0370225	0.0487763	0.0303242	0.0477409	0.106238	0.0813031	0.189449	0.629352	-5	-5	0.028631	0.134259	0.0375189	0.157137	-3	0.378804	-1	-6	-6	-6	-6
tree_1	27154	ENSG00000096070	HUMAN24967	0.0727547	0.0682585	0.12281	0.246809	0.07134	0.138793	0.236709	0.414558	-5	-5	0.0772484	0.0843433	0.136002	0.0755259	0.0830707	0.111005	-3	-6	-6	-6	-6
tree_1	27161	ENSG00000123908	HUMAN28278	0.00391126	0.00343749	-3	0.0276926	0.0345338	0.0518442	-3	-3	-5	-5	-3	-3	-3	-3	0.00010026	-3	-1	-6	-6	-6	-6
tree_1	27253	ENSG00000118946	HUMAN07709	0.0139735	0.0299952	0.0259012	0.0342683	0.0621641	0.225775	-3	0.186546	-5	-5	0.00311835	0.0366069	-3	-3	-3	0.0565067	-1	-6	-6	-6	-6
tree_1	27286	ENSG00000102359	HUMAN30112	0.0955561	0.087378	0.0973641	0.072411	-3	-3	-3	0.546335	-5	-5	0.032037	0.161749	0.0602441	0.163658	0.411719	-4	-1	-6	-6	-6	-6
tree_1	27327	ENSG00000090905	HUMAN10730	0.172673	0.171365	0.196533	0.159526	0.633061	0.377242	0.101369	0.807751	-5	-5	0.169711	0.0406497	0.302431	0.123998	-4	0.211205	-4	-6	-6	-6	-6
tree_1	27339	ENSG00000110107	HUMAN04644	0.0103766	0.0247027	0.0155227	0.0270648	-3	-3	0.003757	0.218282	-5	-5	-3	-3	-3	-3	-3	-3	-1	-6	-6	-6	-6
tree_1	2734	ENSG00000090863	HUMAN11397	0.0422884	0.114379	0.0427914	0.0516122	0.0280486	0.166586	-3	0.180293	-5	-5	0.0267026	-3	0.173024	-3	0.122714	-3	-4	-6	-6	-6	-6
tree_1	2762	ENSG00000112699	HUMAN24419	0.041117	0.0896416	0.0659822	0.21335	0.0423634	0.147749	-3	0.221799	-5	-5	0.0262609	-3	-3	-3	-3	-3	-3	-6	-6	-6	-6
tree_1	2768	ENSG00000146535	HUMAN25931	0.00578701	0.0114235	-3	-3	-3	-3	-3	0.177433	-5	-5	0.00697987	-3	-3	-3	0.196594	-3	-3	-6	-6	-6	-6
tree_1	2794	ENSG00000204590	HUMAN24733	0.035254	0.0365166	0.0758385	0.0292963	-3	0.144357	-3	0.543669	-5	-5	0.0441494	-3	-3	0.173583	-3	0.726146	-1	-6	-6	-6	-6
tree_1	2820	ENSG00000115159	HUMAN17750	0.0613383	0.0618734	0.0293969	0.169107	0.0511259	-3	-3	0.494995	-5	-5	0.0625071	0.0267965	-3	0.349141	-1	-3	-1	-6	-6	-6	-6
tree_1	283078	ENSG00000150051	HUMAN02986	0.0972024	0.115528	0.353866	0.147959	0.191191	-3	0.0955292	1.75546	-5	-5	0.0548839	-3	0.329885	-4	-3	-3	-1	-6	-6	-6	-6
tree_1	283464	ENSG00000151233	HUMAN06232	0.114705	0.19543	0.254011	0.141758	0.0694253	0.17969	-3	0.647783	-5	-5	0.157059	-3	0.731014	-4	-4	0.363104	-2	-6	-6	-6	-6
tree_1	283578	ENSG00000100580	HUMAN08717	0.157567	0.153468	0.257363	0.209237	0.543872	0.099805	0.590782	0.996608	-5	-5	0.529198	0.0873163	0.892418	-3	-3	-3	-1	-6	-6	-6	-6
tree_1	284071	ENSG00000180336	HUMAN12783	0.163277	0.0801624	0.392446	0.142214	1.13645	2.15682	0.762609	0.915428	-5	-5	0.330698	0.433227	0.136977	0.571976	0.140992	0.910693	-4	-6	-6	-6	-6
tree_1	284114	ENSG00000181284	HUMAN11921	0.2032	0.157673	0.261467	0.210024	0.105149	0.658016	0.42656	0.726541	-5	-5	0.176944	0.286989	0.90007	-3	-3	-3	-2	-6	-6	-6	-6
tree_1	284339	ENSG00000167619	HUMAN15656	0.0396036	0.0337971	0.105347	0.0958137	0.0931542	0.042272	0.176732	0.624402	-5	-5	0.0173888	0.0230933	-3	0.103356	-3	-3	-1	-6	-6	-6	-6
tree_1	284361	ENSG00000161671	HUMAN16082	0.166811	0.065948	0.149746	0.133937	0.0414394	-3	0.807502	0.655159	-5	-5	0.141875	0.0504266	-3	0.380681	-1	-3	-1	-6	-6	-6	-6
tree_1	284723	ENSG00000162461	HUMAN00328	0.127465	0.0701854	0.2045	0.0655233	0.191644	0.37783	0.167947	0.418596	-5	-5	0.18006	0.0742015	0.132357	-3	0.655103	0.335419	-1	-6	-6	-6	-6
tree_1	285148	ENSG00000134330	HUMAN16602	0.245297	0.131663	0.242404	-3	0.18417	0.819843	-3	0.285923	-5	-5	0.0889214	0.321873	-4	0.194242	-3	-3	-2	-6	-6	-6	-6
tree_1	285237	ENSG00000179021	HUMAN21178	0.268409	0.517091	1.2502	0.32028	1.77791	0.249745	-3	0.930382	-5	-5	0.159634	0.115087	0.600924	-4	-4	0.374602	-3	-6	-6	-6	-6
tree_1	285598	ENSG00000175414	HUMAN24266	0.0917242	0.134011	0.0597116	-3	-3	-3	-3	0.17823	-5	-5	0.0687813	0.0477093	0.073679	0.31596	-3	0.0889336	-1	-6	-6	-6	-6
tree_1	285671	ENSG00000164197	HUMAN23403	0.209665	0.429378	0.485349	0.445449	0.283597	2.58359	0.292629	0.79513	-5	-5	0.151692	0.222858	0.581944	1.00594	0.181398	0.244797	-4	-6	-6	-6	-6
tree_1	285704	ENSG00000174136	HUMAN23625	0.0916346	0.0784425	0.0143635	0.344308	0.336663	0.245103	0.183425	0.48561	-5	-5	0.362092	0.207327	0.25015	0.196536	-1	0.182614	-1	-6	-6	-6	-6
tree_1	286097	ENSG00000155970	HUMAN27466	0.104789	0.0423046	0.119498	0.383106	0.387481	0.0722099	0.0724202	0.680277	-5	-5	0.0750592	0.341587	0.151011	0.19894	0.747435	-4	-3	-6	-6	-6	-6
tree_1	2863	ENSG00000183840	HUMAN17667	0.0679269	0.125813	0.162867	0.204145	0.285996	0.223476	0.454721	0.355084	-5	-5	0.0961124	0.130258	0.232582	0.278402	0.229247	0.111809	0.233718	-6	-6	-6	-6
tree_1	2873	ENSG00000169727	HUMAN13593	0.00994545	0.0270604	0.124696	0.0160953	0.251133	-3	-3	0.166705	-5	-5	0.0309332	0.0574359	-3	-3	0.37588	-3	-1	-6	-6	-6	-6
tree_1	28973	ENSG00000204568	HUMAN24737	0.375938	0.250913	0.67327	0.737026	0.10677	-2	-1	0.658487	-5	-5	0.274887	0.244759	0.39398	0.480546	-3	-4	-1	-6	-6	-6	-6
tree_1	29066	ENSG00000122299	HUMAN10521	0.187203	0.110669	0.0571646	0.0597829	-3	0.451835	0.607246	0.357874	-5	-5	0.0861426	0.119006	0.0411913	0.0305817	-3	-3	-4	-6	-6	-6	-6
tree_1	29070	ENSG00000103021	HUMAN11133	0.148026	0.224965	0.414149	0.390511	0.521388	0.228363	-1	0.693698	-5	-5	0.354602	0.690271	0.998425	0.539175	0.171106	0.350352	-1	-6	-6	-6	-6
tree_1	29080	ENSG00000133773	HUMAN06873	0.170114	0.368253	0.582307	0.281725	0.564194	0.568533	0.426005	3.43394	-5	-5	0.258089	0.403568	0.437855	0.117548	-4	-4	-1	-6	-6	-6	-6
tree_1	29090	ENSG00000075336	HUMAN14068	0.361087	0.457099	0.372894	0.164511	0.796012	-3	-3	1.41615	-5	-5	0.466665	0.232237	0.650176	-4	-4	-4	-4	-6	-6	-6	-6
tree_1	29099	ENSG00000110442	HUMAN04358	0.166029	0.114164	0.159915	0.0642954	0.350068	0.438139	0.438319	0.436208	-5	-5	0.084128	0.281976	-3	0.244947	-2	-4	-2	-6	-6	-6	-6
tree_1	29106	ENSG00000104112	HUMAN09497	0.103628	0.0988638	0.269936	0.136271	0.12736	-3	0.33893	0.205311	-5	-5	0.070578	0.0435915	0.549674	0.0383784	-3	-3	-3	-6	-6	-6	-6
tree_1	29117	ENSG00000166164	HUMAN11022	0.150213	0.0977268	0.0823929	0.155141	0.136322	1.10778	0.299072	0.424915	-5	-5	0.0994754	0.356923	0.352926	0.155944	-3	-3	-1	-6	-6	-6	-6
tree_1	29127	ENSG00000161800	HUMAN06382	0.18242	0.0652293	0.209515	0.0431986	0.216887	0.824333	0.79807	1.8977	-5	-5	0.0822737	0.220775	-3	0.618473	1.18926	0.198417	-3	-6	-6	-6	-6
tree_1	2958	ENSG00000140307	HUMAN09566	-3	-4	0.335262	-1	0.315407	-2	-1	-3	-5	-5	-3	-2	-2	-4	-3	-3	-2	-6	-6	-6	-6
tree_1	2962	ENSG00000125651	HUMAN14448	0.0299411	0.0609853	0.0654576	0.0211502	0.0339073	-3	0.045603	0.210107	-5	-5	0.0167319	0.0225945	0.0137733	0.0589411	-3	0.032433	-1	-6	-6	-6	-6
tree_1	2965	ENSG00000110768	HUMAN04245	0.0362746	0.0535538	0.0314339	0.0615709	0.186274	0.75531	0.188643	0.669443	-5	-5	0.0438228	-3	0.148059	-3	-3	-4	-2	-6	-6	-6	-6
tree_1	2971	ENSG00000122034	HUMAN07504	0.131777	0.174406	0.321006	0.292741	1.67462	-1	0.503518	1.47573	-5	-5	0.551079	0.454301	0.407428	0.175644	-3	-3	-2	-6	-6	-6	-6
tree_1	29781	ENSG00000025770	HUMAN20390	0.195462	0.172839	0.180374	0.34251	0.321298	0.209501	0.409577	0.465214	-5	-5	0.159304	0.025724	0.905203	0.094819	0.120516	0.101942	-2	-6	-6	-6	-6
tree_1	2980	ENSG00000197273	HUMAN00817	0.375448	0.519884	0.380355	0.0972695	0.265252	0.38455	-4	0.873801	-5	-5	0.614671	0.186987	-3	0.36182	-4	0.383694	-2	-6	-6	-6	-6
tree_1	29855	ENSG00000118900	HUMAN10458	0.156597	0.168232	0.249429	0.298514	0.332813	0.0843833	0.210692	0.466715	-5	-5	0.22679	0.157686	0.120946	0.139927	0.792018	0.084	-1	-6	-6	-6	-6
tree_1	29903	ENSG00000173581	HUMAN16384	0.0464756	0.0251361	0.0795401	0.0572477	0.129789	0.213763	-3	0.192726	-5	-5	0.0371904	0.0472557	0.173102	0.0681156	-1	0.385134	-1	-6	-6	-6	-6
tree_1	29926	ENSG00000144591	HUMAN18275	0.020351	0.058283	0.0257989	-3	0.422396	0.129419	-1	0.494197	-5	-5	0.0261382	0.0811885	0.126629	0.0633935	-3	-1	-1	-6	-6	-6	-6
tree_1	29927	ENSG00000058262	HUMAN21453	-3	-3	-3	-3	-3	-3	-3	0.240166	-5	-5	-3	-3	0.223353	-3	-3	-3	-1	-6	-6	-6	-6
tree_1	29940	ENSG00000111817	HUMAN25496	0.0655028	0.0467534	0.122545	0.0926939	0.198463	0.132704	0.337028	0.947962	-5	-5	0.0304342	7.72603	0.0679681	0.197233	-3	0.396353	-3	-6	-6	-6	-6
tree_1	29941	ENSG00000160447	HUMAN29257	0.100785	0.157867	0.076641	0.0761593	0.108317	0.144386	-3	1.01139	-5	-5	0.101535	0.125172	0.14493	0.0919653	-3	0.328856	-1	-6	-6	-6	-6
tree_1	29959	ENSG00000115216	HUMAN16765	0.0491082	0.0134461	0.0604892	-3	0.164799	-3	-2	0.185738	-5	-5	-3	0.0291481	-3	-3	-3	-3	-1	-6	-6	-6	-6
tree_1	29966	ENSG00000196792	HUMAN08259	0.0575653	0.0595886	0.0923955	0.0920555	0.354474	-3	-4	0.373753	-5	-5	0.0850626	-3	0.419722	-3	-3	0.353896	-1	-6	-6	-6	-6
tree_1	29967	ENSG00000147650	HUMAN28128	0.0502184	0.103447	0.152257	0.08672	0.0999238	0.144802	-3	0.57412	-5	-5	0.0592985	0.06743	0.121926	0.0744131	0.184229	0.632597	-1	-6	-6	-6	-6
tree_1	3028	ENSG00000072506	HUMAN29928	0.149034	0.0584615	0.113669	0.0865701	0.0628481	-3	-1	1.3535	-5	-5	0.153031	0.183527	0.455781	0.900403	0.906755	-3	-1	-6	-6	-6	-6
tree_1	3034	ENSG00000084110	HUMAN06958	0.0497252	0.0790321	0.0540172	0.104374	0.218877	0.179701	0.135613	1.0605	-5	-5	0.0827776	0.139813	0.163624	0.105496	0.15867	0.584274	0.258135	-6	-6	-6	-6
tree_1	3061	ENSG00000121764	HUMAN00634	0.0506433	0.0517271	0.427116	0.20424	0.110179	-3	-1	0.710891	-5	-5	0.0996142	-3	-3	0.178643	-3	-3	0.286592	-6	-6	-6	-6
tree_1	30820	ENSG00000182132	HUMAN24205	-3	0.0723318	0.0810134	-3	-3	0.196804	-3	0.573032	-5	-5	0.0645183	-3	-3	-3	-2	-3	-2	-6	-6	-6	-6
tree_1	30845	ENSG00000013016	HUMAN16816	0.0135804	0.0381843	0.0187036	0.0312489	-3	-3	-3	0.171898	-5	-5	0.0134639	-3	-3	-3	-2	-4	-3	-6	-6	-6	-6
tree_1	3104	ENSG00000204859	HUMAN00162	0.0703002	0.0960611	0.125163	0.0758615	0.0985964	0.22973	-3	0.181709	-5	-5	0.0517987	-3	0.0353669	0.152747	-3	0.0704656	-1	-6	-6	-6	-6
tree_1	3148	ENSG00000164104	HUMAN23052	0.0375538	0.0124998	0.0486082	-3	-3	-3	-1	0.105085	-5	-5	0.0159705	-3	0.354207	-3	-3	-3	-1	-6	-6	-6	-6
tree_1	3156	ENSG00000113161	HUMAN23500	0.0520812	0.0896144	0.039548	0.119533	0.0551327	0.0911689	0.182709	0.394569	-5	-5	0.0768655	0.957717	0.218241	-3	-3	0.182797	-1	-6	-6	-6	-6
tree_1	3158	ENSG00000134240	HUMAN01491	0.0932911	0.177513	0.174388	0.178233	0.12693	0.572302	0.191382	0.456815	-5	-5	0.132937	0.234923	0.839979	-3	-4	0.19088	-1	-6	-6	-6	-6
tree_1	3164	ENSG00000123358	HUMAN06436	0.0726543	0.0470943	0.170763	0.111906	0.0846049	0.0813355	0.264747	0.324624	-5	-5	0.0552369	0.00229923	-3	0.0867705	-3	0.319059	-3	-6	-6	-6	-6
tree_1	3171	ENSG00000170608	HUMAN15831	0.12492	0.064332	0.116249	0.0517467	0.0909905	0.146754	-3	0.355046	-5	-5	0.113096	0.0390815	0.074736	-3	0.139908	-3	-1	-6	-6	-6	-6
tree_1	317719	ENSG00000161594	HUMAN12659	0.00254453	0.0195206	0.0437572	-3	0.0983909	0.123902	0.344102	0.577131	-5	-5	0.0305635	-3	0.195569	-3	0.203549	-3	-1	-6	-6	-6	-6
tree_1	317	ENSG00000120868	HUMAN06974	0.116911	0.131666	0.482583	0.216677	0.495965	0.101979	0.338917	0.803462	-5	-5	0.157016	0.546097	0.54411	0.201362	0.221959	0.390132	-1	-6	-6	-6	-6
tree_1	3231	ENSG00000128645	HUMAN17907	0.0673073	0.126346	0.0933171	0.309585	0.13347	0.959171	-1	0.598579	-5	-5	0.139064	0.20545	0.277236	0.250435	-3	0.149176	-1	-6	-6	-6	-6
tree_1	3309	ENSG00000044574	HUMAN29167	0.0295534	0.0049425	0.0322437	-3	0.231003	-3	-3	0.394778	-5	-5	-3	0.0377058	-3	-3	-1	-3	-1	-6	-6	-6	-6.00E+00
tree_1	333929	ENSG00000185669	HUMAN11575	0.233539	0.205158	0.226449	0.254111	0.126685	0.329513	0.514172	0.649993	-5	-5	0.289489	0.488042	0.201327	0.251755	-3	1.04219	-1	-6	-6	-6	-6.00E+00
tree_1	337867	ENSG00000134882	HUMAN07794	0.110479	0.127324	0.117941	0.124151	2.69239	-4	-2	3.35405	-5	-5	0.17064	0.383623	-3	0.139079	-3	-3	-2	-6	-6	-6	-6.00E+00
tree_1	338322	ENSG00000182261	HUMAN04128	0.422041	0.677101	0.76358	0.381737	0.348775	2.86522	0.44096	0.591695	-5	-5	0.647615	0.244743	0.345787	0.367723	0.216553	0.277128	-1	-6	-6	-6	-6.00E+00
tree_1	338557	ENSG00000186188	HUMAN03441	0.0922492	0.116162	0.131011	0.176093	0.215693	-3	-2	0.261414	-5	-5	0.116007	0.514611	0.150658	-1	-3	-1	-1	-6	-6	-6	-6.00E+00
tree_1	339834	ENSG00000173421	HUMAN20895	0.685689	0.43513	0.423728	0.619219	1.36877	0.532744	0.524199	0.588982	-5	-5	0.528546	1.48302	0.220607	1.59821	-4	0.658595	-1	-6	-6	-6	-6.00E+00
tree_1	33	ENSG00000115361	HUMAN18155	0.081134	0.0812417	0.626216	0.380476	0.197979	0.203568	0.344471	0.342363	-5	-5	0.0959128	1.34656	0.281844	0.17154	-4	-3	-2	-6	-6	-6	-6
tree_1	340554	ENSG00000102053	HUMAN29975	0.148737	0.209728	0.107064	0.0508122	0.153571	-4	-3	0.386459	-5	-5	0.159683	0.143659	0.272151	0.153148	-3	0.385739	-1	-6	-6	-6	-6
tree_1	341405	ENSG00000167612	HUMAN06429	0.2317	0.228166	0.25409	0.235665	1.7424	0.402496	0.266528	0.468662	-5	-5	0.211735	0.325482	0.133063	0.0927965	0.388742	0.400404	-1	-6	-6	-6	-6
tree_1	3422	ENSG00000067064	HUMAN02807	0.172917	0.174114	0.426727	0.108225	0.888631	-3	0.260737	0.674109	-5	-5	0.0368256	-4	0.348302	0.484804	-3	0.946623	-1	-6	-6	-6	-6
tree_1	343702	ENSG00000260903	HUMAN18825	0.0667828	0.0776383	0.134072	0.133629	0.243625	0.389088	-3	0.324735	-5	-5	0.0975009	0.0408385	0.154288	0.0312942	-3	0.234798	-1	-6	-6	-6	-6
tree_1	344658	ENSG00000187033	HUMAN21782	0.456106	0.394226	0.267056	0.353693	3.78608	0.341505	0.722613	0.782983	-5	-5	1.14967	0.516855	0.129899	0.58667	0.196425	1.37435	-1	-6	-6	-6	-6
tree_1	344892	ENSG00000198471	HUMAN21937	0.12421	0.106854	0.16919	0.0893767	0.315487	0.132988	-4	0.192639	-5	-5	0.0227963	-4	-3	0.280234	0.174566	0.167045	0.0890825	-6	-6	-6	-6
tree_1	347516	ENSG00000184210	HUMAN29997	0.409225	0.296798	0.900597	0.715273	0.989123	-3	0.806541	0.283277	-5	-5	0.380642	0.163743	0.423646	0.913448	-3	-4	-2	-6	-6	-6	-6
tree_1	3475	ENSG00000006652	HUMAN26836	0.0695839	0.0817846	0.0558976	0.0640742	1.08654	0.0880468	-3	0.349562	-5	-5	0.0277538	0.560951	-3	-3	-3	0.352413	-1	-6	-6	-6	-6
tree_1	3486	ENSG00000146674	HUMAN26290	0.143336	0.0716704	0.366976	0.16025	0.344879	0.538776	-3	0.419694	-5	-5	0.211177	0.354536	-3	0.0898442	-3	-3	-1	-6	-6	-6	-6
tree_1	348793	ENSG00000185798	HUMAN22017	0.147335	0.189362	0.16087	0.133393	0.0919273	0.256592	-3	0.462475	-5	-5	1.10747	0.329771	-3	-3	-4	-4	-2	-6	-6	-6	-6
tree_1	3490	ENSG00000163453	HUMAN22444	0.214133	0.262311	0.203617	0.0813978	0.384568	0.191685	-3	0.256912	-5	-5	0.233873	-3	-3	0.190462	-3	-3	-1	-6	-6	-6	-6
tree_1	349565	ENSG00000163864	HUMAN21579	0.148701	0.183377	0.736717	0.167103	0.102188	0.605637	0.29991	0.223471	-5	-5	0.5906	-3	-3	0.53528	-4	0.0989334	-2	-6	-6	-6	-6
tree_1	353189	ENSG00000173930	HUMAN23632	0.143459	0.165717	0.42746	0.843571	0.537316	0.363247	0.0722397	0.853829	-5	-5	0.264455	0.215778	0.311258	0.343129	-1	0.184359	-3	-6	-6	-6	-6
tree_1	353	ENSG00000198931	HUMAN11587	0.127559	0.131904	0.261275	0.434187	0.196734	0.0923748	-3	0.837493	-5	-5	0.202676	0.117824	0.225976	2.04555	-3	-3	-1	-6	-6	-6	-6
tree_1	3553	ENSG00000125538	HUMAN17521	0.3605	0.446806	0.198885	0.352537	0.418131	0.675411	0.334963	0.397283	-5	-5	0.350468	0.405745	0.175109	0.368318	-4	0.335369	-2	-6	-6	-6	-6
tree_1	3554	ENSG00000115594	HUMAN17433	0.247759	0.509711	0.276534	0.456058	0.298831	0.135098	0.847662	0.364741	-5	-5	0.506179	0.509789	2.52733	0.0655752	-3	0.34155	-1	-6	-6	-6	-6
tree_1	3559	ENSG00000134460	HUMAN02847	0.360503	0.412158	0.380996	0.290029	0.27685	0.279322	0.81657	0.811188	-5	-5	0.51044	0.787496	-4	0.566085	-3	0.508766	-3	-6	-6	-6	-6
tree_1	3568	ENSG00000091181	HUMAN20414	0.42008	0.236509	1.51187	0.410987	0.262638	0.368662	0.943984	0.536902	-5	-5	0.671824	0.206285	1.28652	0.735581	0.157551	0.279635	-2	-6	-6	-6	-6
tree_1	3607	ENSG00000141568	HUMAN13634	0.0504949	0.11184	0.173056	0.100272	-3	0.133897	-3	0.433829	-5	-5	0.0871473	0.0196663	-3	0.0423298	-3	-3	-1	-6	-6	-6	-6
tree_1	3613	ENSG00000141401	HUMAN13730	0.0844444	0.21535	0.024104	0.0224758	0.0856676	-3	-3	0.683663	-5	-5	0.0791881	-3	-3	-3	-3	0.154556	-1	-6	-6	-6	-6
tree_1	3614	ENSG00000106348	HUMAN26928	0.0116433	0.0247132	0.017477	0.0295593	0.0733271	-1	-3	0.331623	-5	-5	0.050729	0.0322244	0.0367951	-3	-1	0.150423	-1	-6	-6	-6	-6
tree_1	3623	ENSG00000123999	HUMAN18282	0.220705	0.221387	0.277255	0.335964	0.405874	1.37451	0.304042	0.782356	-5	-5	0.512716	0.199587	0.47642	0.475592	-4	-4	-2	-6	-6	-6	-6
tree_1	3624	ENSG00000122641	HUMAN26220	0.0539137	0.0098254	0.179576	0.185391	0.0555923	-3	-3	0.31458	-5	-5	0.0601585	-3	-3	-3	-3	-3	-1	-6	-6	-6	-6
tree_1	3662	ENSG00000137265	HUMAN24413	0.12125	0.0788304	0.0378135	0.0690296	0.210162	-3	-3	0.178406	-5	-5	0.0323604	0.117581	0.0738373	0.0271058	-4	-1	-2	-6	-6	-6	-6
tree_1	3663	ENSG00000128604	HUMAN26947	0.116296	0.227719	0.132746	0.1518	0.0466639	0.223204	-3	0.253698	-5	-5	0.186868	0.252385	0.108178	0.053301	0.708456	-4	-1	-6	-6	-6	-6
tree_1	3695	ENSG00000139626	HUMAN06478	0.128993	0.147118	0.155465	0.26462	0.163413	0.165023	0.109313	0.315323	-5	-5	0.169036	0.201126	0.0959149	0.16546	-3	0.0791188	-3	-6	-6	-6	-6
tree_1	3712	ENSG00000128928	HUMAN09277	0.108001	0.0723886	0.118697	0.237169	0.287412	-3	-1	0.835276	-5	-5	0.035719	-1	0.0525504	-3	0.163815	-3	-1	-6	-6	-6	-6
tree_1	3720	ENSG00000008083	HUMAN24545	0.131471	0.0693974	0.137086	-3	0.154439	-3	0.0463938	0.317768	-5	-5	0.0497915	0.0773576	0.0607194	0.0274198	-3	0.295229	-1	-6	-6	-6	-6
tree_1	373	ENSG00000113595	HUMAN23415	0.00826803	0.029802	0.0308464	-3	-3	-3	-3	0.3883	-5	-5	0.0868234	-3	-3	-3	-3	-3	-1	-6	-6	-6	-6
tree_1	375287	ENSG00000184898	HUMAN17725	0.456034	0.601238	0.629806	0.743222	1.70296	0.0868679	0.350359	3.85657	-5	-5	0.692157	1.00979	-4	0.841082	-2	0.1754	-1	-6	-6	-6	-6
tree_1	3758	ENSG00000151704	HUMAN05725	0.0675054	0.0609822	0.277295	0.491225	0.185998	-3	1.5148	0.488873	-5	-5	0.199068	-3	-3	-3	-4	0.379169	-1	-6	-6	-6	-6
tree_1	383	ENSG00000118520	HUMAN25588	0.10426	0.124507	0.114235	0.2153	0.0863504	0.577436	0.382539	0.382201	-5	-5	0.206793	0.366654	0.223582	0.171124	-4	-3	-1	-6	-6	-6	-6
tree_1	387032	ENSG00000187626	HUMAN24679	0.349757	0.248492	0.432523	0.318983	0.349276	-3	0.734503	0.81048	-5	-5	0.416005	0.523647	0.21169	0.594241	-3	0.241726	-1	-6	-6	-6	-6
tree_1	3872	ENSG00000128422	HUMAN12645	0.0417868	0.0323406	0.0705024	0.0104365	0.039436	-3	-3	0.272294	-5	-5	0.0246934	0.0316216	0.0355275	-3	0.0423784	0.0738235	-1	-6	-6	-6	-6
tree_1	3888	ENSG00000161850	HUMAN06446	0.0824341	0.0798237	0.0854496	0.0478339	-3	0.383237	0.200917	0.510277	-5	-5	0.130623	0.0187683	0.179989	0.0881141	0.387956	0.068391	-1	-6	-6	-6	-6
tree_1	388939	ENSG00000179270	HUMAN16799	0.438498	0.51372	0.514388	0.496365	0.590664	0.80104	0.440751	0.601131	-5	-5	0.436777	0.548323	0.433513	0.398922	0.702446	1.0751	-3	-6	-6	-6	-6
tree_1	389207	ENSG00000215203	HUMAN22361	0.0547146	0.0319027	0.155881	0.0630737	0.166941	-1	-4	4.38567	-5	-5	0.229487	0.556194	0.193563	-3	-3	0.396894	-1	-6	-6	-6	-6
tree_1	390792	ENSG00000196859	HUMAN12590	0.267716	0.391554	0.454503	0.40903	0.3487	1.14294	1.16474	0.885475	-5	-5	0.289908	0.533724	0.662646	0.574354	-3	0.128878	-1	-6	-6	-6	-6
tree_1	392255	ENSG00000156466	HUMAN28054	0.078694	0.104506	0.14065	0.0757182	0.162876	0.156312	0.234859	0.235977	-5	-5	0.069928	-3	-3	0.0968531	-4	-3	-1	-6	-6	-6	-6
tree_1	3957	ENSG00000100079	HUMAN20115	0.227142	0.378457	0.347416	0.205223	0.417284	0.293364	-4	0.677007	-5	-5	0.896635	0.884419	0.0153163	0.14464	-4	-3	-1	-6	-6	-6	-6
tree_1	3973	ENSG00000138039	HUMAN16957	0.138044	0.141393	0.404802	0.231629	0.172811	-4	0.20766	1.0654	-5	-5	0.206032	1.13323	0.837314	0.562815	0.847191	0.138054	-1	-6	-6	-6	-6
tree_1	3982	ENSG00000105370	HUMAN16141	0.0266075	0.0847345	0.268384	0.0369534	0.17043	-3	0.271315	0.267735	-5	-5	0.0736886	0.60765	0.24867	0.690243	-1	-4	-1	-6	-6	-6	-6
tree_1	399665	ENSG00000167106	HUMAN29212	0.0169456	0.0786479	0.0720621	0.0775397	-3	-3	0.12112	0.181424	-5	-5	0.033158	-3	-3	-3	-3	-3	-3	-6	-6	-6	-6
tree_1	3998	ENSG00000074695	HUMAN14020	0.0887825	0.117871	0.212584	0.221996	0.122497	0.12351	0.184603	0.659816	-5	-5	0.258882	0.109836	-4	-4	-3	0.105103	-4	-6	-6	-6	-6
tree_1	400	ENSG00000120805	HUMAN06999	0.00824737	0.0139775	-3	0.203545	-3	-2	-2	0.232453	-5	-5	-3	0.242923	-3	-3	-3	-3	-1	-6	-6	-6	-6
tree_1	404037	ENSG00000187664	HUMAN15082	0.0406237	0.0675595	0.0300286	0.0635557	0.100345	0.124972	-3	0.140586	-5	-5	0.0326512	0.0628708	-3	0.0659824	0.354658	-3	-1	-6	-6	-6	-6
tree_1	404636	ENSG00000119979	HUMAN03700	0.113423	0.362686	0.0680439	1.27951	0.190903	0.129811	-3	1.71811	-5	-5	0.103191	-3	0.805757	-3	-3	-4	-2	-6	-6	-6	-6
tree_1	4089	ENSG00000141646	HUMAN13965	0.0135885	0.0388402	-3	-3	-3	-3	0.395799	0.293526	-5	-5	0.130946	-3	-3	-3	-1	-3	-1	-6	-6	-6	-6
tree_1	4121	ENSG00000111885	HUMAN25525	0.112837	0.11812	0.0858572	0.320919	0.17138	0.155563	0.367013	0.259431	-5	-5	0.13461	0.36158	0.0674045	-3	-3	-4	-2	-6	-6	-6	-6
tree_1	4209	ENSG00000116604	HUMAN01875	0.0729049	0.0782455	0.0980705	0.154006	0.0934606	-3	-1	0.155924	-5	-5	0.0224327	0.0601282	-3	0.127528	-3	-3	-4	-6	-6	-6	-6
tree_1	4215	ENSG00000198909	HUMAN13150	0.0435086	0.079521	0.0961036	-3	0.0812259	-3	-3	0.583242	-5	-5	0.102081	-3	-3	-3	-3	-3	-1	-6	-6	-6	-6
tree_1	4222	ENSG00000005102	HUMAN12743	0.194318	0.104381	0.471372	0.238151	-4	0.511406	-4	0.426634	-5	-5	0.264383	-3	-3	0.25214	-4	-4	-2	-6	-6	-6	-6
tree_1	4234	ENSG00000037897	HUMAN06697	0.0730068	0.137559	0.202818	-3	0.262189	-3	0.141045	0.332445	-5	-5	0.836621	0.629556	0.141904	-3	-4	-4	-2	-6	-6	-6	-6
tree_1	4249	ENSG00000152127	HUMAN17671	0.035796	0.0415136	0.0192022	0.0322618	0.193207	0.172187	-3	0.472654	-5	-5	0.00958259	0.170989	-3	-3	-3	-3	-1	-6	-6	-6	-6
tree_1	4284	ENSG00000135517	HUMAN06630	0.0452214	0.0443532	-3	0.298145	0.448507	-3	-1	1.90798	-5	-5	0.491749	0.270936	0.067777	0.60362	-1	-3	-1	-6	-6	-6	-6
tree_1	4296	ENSG00000173327	HUMAN04899	0.0382186	0.0618689	0.0795883	0.0738348	0.162025	-3	0.0686137	0.688141	-5	-5	0.0323589	0.22375	0.0689323	-3	0.151972	0.551625	-1	-6	-6	-6	-6
tree_1	4311	ENSG00000196549	HUMAN21687	0.0645806	0.108317	0.0984203	0.0163674	0.148152	0.0719705	-3	0.469445	-5	-5	0.086271	-4	0.227502	-3	-3	0.131456	-2	-6	-6	-6	-6
tree_1	431707	ENSG00000162624	HUMAN01171	0.0427209	0.0561883	0.0849332	0.121111	-3	-3	-3	0.498404	-5	-5	0.0399238	0.480856	-3	-3	-3	0.1186	-1	-6	-6	-6	-6
tree_1	4324	ENSG00000102996	HUMAN11129	0.0843062	0.0588481	0.13262	0.0855602	0.0143616	-3	0.103826	0.277305	-5	-5	0.100753	0.0612825	0.0800309	-3	0.151528	0.0428985	-1	-6	-6	-6	-6
tree_1	4329	ENSG00000119711	HUMAN08638	0.0499769	0.158384	0.112497	0.214676	0.0840199	-3	-3	0.889219	-5	-5	0.135874	0.106371	0.201915	-4	0.370117	-4	-1	-6	-6	-6	-6
tree_1	4335	ENSG00000070444	HUMAN11740	0.0788608	0.0472234	0.141586	0.189271	0.334906	0.0577573	0.474711	0.296155	-5	-5	0.0604677	-3	0.0311787	0.157251	-3	0.45524	-3	-6	-6	-6	-6
tree_1	439	ENSG00000198356	HUMAN14773	-3	0.0106885	-3	-3	-3	-4	-3	0.107169	-5	-5	0.0194597	-3	-3	-3	-3	-3	-2	-6	-6	-6	-6
tree_1	441024	ENSG00000163738	HUMAN22523	0.0855731	0.0680972	0.169887	0.212113	0.301822	0.740586	-4	0.226766	-5	-5	0.0226712	0.278166	-3	0.0627987	-1	0.379785	-3	-6	-6	-6	-6
tree_1	4485	ENSG00000173531	HUMAN20914	0.175918	0.140684	0.27606	0.253755	0.128719	0.212999	0.322174	0.379294	-5	-5	0.0724293	0.124768	0.234556	0.154378	-3	0.157753	-3	-6	-6	-6	-6
tree_1	4488	ENSG00000120149	HUMAN24253	0.0841288	0.0520624	0.165935	0.0531188	-3	-3	-4	0.546615	-5	-5	0.0916763	0.061242	-3	0.195486	-3	-3	-2	-6	-6	-6	-6
tree_1	4520	ENSG00000188786	HUMAN00756	0.166186	0.23134	0.48546	0.217883	0.185041	0.144604	-3	0.462175	-5	-5	0.102302	-3	0.488123	-3	-3	0.435377	-1	-6	-6	-6	-6
tree_1	4522	ENSG00000100714	HUMAN08506	0.0511138	0.17937	0.173384	0.208546	0.241071	0.144191	0.419942	0.600853	-5	-5	0.0668853	0.129155	0.264865	0.765503	0.112758	-1	-1	-6	-6	-6	-6
tree_1	4528	ENSG00000085760	HUMAN16992	0.208429	0.260214	0.402856	0.84122	0.316387	0.211549	0.105212	1.13387	-5	-5	0.274184	0.592305	0.380557	1.12273	-4	-4	0.303055	-6	-6	-6	-6
tree_1	4543	ENSG00000168412	HUMAN23124	0.043075	0.147735	0.174209	0.154392	0.364057	-3	0.0812522	0.266127	-5	-5	0.145207	0.0538372	0.146549	-3	-3	0.593797	-1	-6	-6	-6	-6
tree_1	4580	ENSG00000173171	HUMAN01809	0.116214	0.280108	0.372838	0.215053	0.288773	0.29313	0.894385	0.403911	-5	-5	0.329737	0.309228	4.48062	0.396176	0.482593	-4	-2	-6	-6	-6	-6
tree_1	4602	ENSG00000118513	HUMAN25626	0.114902	0.18413	0.235291	0.367591	0.192412	0.383427	0.191876	0.322254	-5	-5	0.267071	0.206548	0.0962205	0.187227	-3	-1	-1	-6	-6	-6	-6
tree_1	4613	ENSG00000134323	HUMAN16635	0.0675679	0.153356	0.159145	0.0958513	0.148522	0.251593	-4	0.319904	-5	-5	0.11878	0.149562	-4	0.0441415	-3	-3	-1	-6	-6	-6	-6
tree_1	4688	ENSG00000116701	HUMAN02228	0.125413	0.212125	0.402692	0.0774465	0.253551	0.726089	-1	3.21421	-5	-5	0.174618	0.406794	-3	0.239013	-3	1.41734	0.346153	-6	-6	-6	-6
tree_1	468	ENSG00000128272	HUMAN20204	0.165211	0.0849771	0.18565	0.13154	0.121058	-3	1.08635	0.868888	-5	-5	0.445634	0.224238	0.0496136	0.177197	-3	0.178318	-1	-6	-6	-6	-6
tree_1	4704	ENSG00000139180	HUMAN05831	0.179047	0.386908	0.517305	0.435567	0.226612	0.653723	0.16902	1.25219	-5	-5	0.285287	0.876565	2.33843	0.184867	0.160553	-3	-4	-6	-6	-6	-6
tree_1	4716	ENSG00000140990	HUMAN10278	0.0720994	0.158775	0.120152	0.318001	0.119961	0.0417157	0.228022	0.0545069	-5	-5	0.0217619	0.0908719	-4	0.752593	0.810567	0.224038	-2	-6	-6	-6	-6
tree_1	4744	ENSG00000100285	HUMAN19956	0.106972	0.123843	0.615401	0.162109	0.257594	0.477596	-1	0.966591	-5	-5	0.0984781	0.161615	0.0761882	0.0927109	0.39453	0.159111	-3	-6	-6	-6	-6
tree_1	4825	ENSG00000163623	HUMAN22626	0.014371	0.0220172	0.00643555	-1	0.0492396	0.1216	-1	0.113262	-5	-5	0.0603617	-3	-1	-3	-3	-3	-1	-6	-6	-6	-6
tree_1	4942	ENSG00000065154	HUMAN03751	0.0520815	0.0445273	0.115898	0.257876	0.146622	0.198306	-1	0.346621	-5	-5	0.265489	0.242167	0.0844249	0.232517	-1	-3	-2	-6	-6	-6	-6
tree_1	4968	ENSG00000114026	HUMAN20458	0.163693	0.287802	0.454338	1.48579	0.701627	0.454766	-1	1.3906	-5	-5	0.504917	-3	0.0691403	0.672864	1.14574	-3	-1	-6	-6	-6	-6
tree_1	5008	ENSG00000099985	HUMAN19970	0.267642	0.58588	0.385208	0.397548	0.240846	0.083005	0.255251	0.340303	-5	-5	0.245389	0.306704	0.168124	0.552799	0.520804	-4	-2	-6	-6	-6	-6
tree_1	5010	ENSG00000013297	HUMAN21792	0.0131249	-3	-3	-3	-3	-3	0.102649	0.148119	-5	-5	0.0431688	0.0997274	0.880145	0.284736	-4	-3	-3	-6	-6	-6	-6
tree_1	5019	ENSG00000083720	HUMAN23304	0.0532205	0.222285	0.237237	0.183847	0.0629026	0.177007	0.331682	0.425687	-5	-5	0.189878	-3	-4	-3	0.349185	-3	-2	-6	-6	-6	-6
tree_1	5045	ENSG00000140564	HUMAN10060	0.0646332	0.063451	0.040993	0.0810448	0.136869	0.0393655	0.108688	0.312787	-5	-5	0.0216924	0.0247296	-3	0.285125	-4	-3	-3	-6	-6	-6	-6
tree_1	50512	ENSG00000114631	HUMAN21446	0.189936	0.271689	0.223929	0.41266	0.240238	0.715554	0.177001	0.223093	-5	-5	0.217062	0.16875	0.109909	1.01749	-3	0.247667	-1	-6	-6	-6	-6
tree_1	5058	ENSG00000149269	HUMAN05237	0.00809509	0.0407891	-3	0.329339	-3	-3	0.675209	0.162599	-5	-5	-3	0.626769	-3	-3	-3	-3	-1	-6	-6	-6	-6
tree_1	50807	ENSG00000153317	HUMAN28238	0.0538731	0.0749256	0.027246	0.0874213	0.32786	-3	-3	0.303491	-5	-5	0.08394	0.0330284	0.126877	-3	0.144763	0.0811251	-1	-6	-6	-6	-6
tree_1	50865	ENSG00000013583	HUMAN06050	0.0888136	0.162237	0.146349	-3	-3	-3	-1	1.47642	-5	-5	0.316419	0.175396	0.357655	-3	-4	-3	-2	-6	-6	-6	-6
tree_1	5087	ENSG00000185630	HUMAN02063	-3	-3	0.0401564	0.0449087	0.1457	-3	-3	0.179998	-5	-5	-3	-3	-2	-3	-1	-3	-1	-6	-6	-6	-6
tree_1	50945	ENSG00000122145	HUMAN30084	0.453403	0.482974	1.24472	0.216236	0.697638	0.0526971	0.573734	0.234588	-5	-5	0.201471	1.25749	0.741531	0.571038	-4	0.377452	-3	-6	-6	-6	-6
tree_1	5095	ENSG00000175198	HUMAN07805	0.109626	0.206635	0.225491	0.105448	0.114332	-3	0.129039	0.907082	-5	-5	0.111094	0.707178	0.725028	0.583632	-3	0.337721	-1	-6	-6	-6	-6
tree_1	51004	ENSG00000119723	HUMAN08631	0.129992	0.24411	0.0872751	0.0582224	0.347454	1.26984	0.845189	0.784014	-5	-5	0.181923	0.176496	0.236966	0.131456	-4	0.424018	-4	-6	-6	-6	-6
tree_1	51035	ENSG00000162191	HUMAN04735	0.128936	0.0910942	-3	0.119851	0.439555	-3	-3	0.866981	-5	-5	0.0275449	0.423298	0.28301	0.168986	0.279689	0.444675	-1	-6	-6	-6	-6
tree_1	51068	ENSG00000169251	HUMAN21751	0.0894049	0.0736162	0.372771	0.156943	0.0602164	-3	-4	0.505292	-5	-5	0.0378136	0.0926673	0.0990287	0.436584	-3	0.349427	-2	-6	-6	-6	-6
tree_1	51069	ENSG00000112651	HUMAN25084	0.190473	0.262227	0.263586	0.397595	0.302352	0.329887	0.441318	1.02324	-5	-5	0.437372	0.134823	-4	0.199483	-1	-4	-2	-6	-6	-6	-6
tree_1	51070	ENSG00000142546	HUMAN16024	0.0569015	0.021584	0.036416	0.0289534	-3	-3	0.240423	0.0532257	-5	-5	0.0280148	0.0215456	-3	0.106459	-3	-3	-1	-6	-6	-6	-6
tree_1	51094	ENSG00000159346	HUMAN02351	0.069665	-3	0.0307642	0.0607854	-3	-3	-3	0.288463	-5	-5	0.0583842	-3	-4	-3	-3	-3	-2	-6	-6	-6	-6
tree_1	51109	ENSG00000072042	HUMAN08560	0.138732	0.0545888	0.119569	0.181257	0.172196	-4	0.807023	1.34968	-5	-5	0.145339	0.300626	1.18584	-4	-3	-3	-1	-6	-6	-6	-6
tree_1	51175	ENSG00000074935	HUMAN25483	0.0636316	0.0887726	0.138234	0.102387	0.204887	0.176971	-1	1.35667	-5	-5	0.193009	0.0961254	-4	0.249977	-3	0.118375	-2	-6	-6	-6	-6
tree_1	51177	ENSG00000023902	HUMAN01586	0.100787	0.107968	0.257325	0.12151	0.177247	-3	0.325989	0.523785	-5	-5	0.106551	0.0698173	0.101299	0.332093	-3	0.161459	-1	-6	-6	-6	-6
tree_1	51185	ENSG00000113851	HUMAN20419	0.0560107	0.0699595	-3	-3	0.0708644	0.21878	-3	0.180436	-5	-5	0.136741	0.156345	0.163468	-3	-1	-3	-1	-6	-6	-6	-6
tree_1	51228	ENSG00000139433	HUMAN07119	0.0351207	0.00850364	-3	-3	-4	-3	-4	0.282181	-5	-5	-1	-1	-3	-3	-3	-3	-2	-6	-6	-6	-6
tree_1	5126	ENSG00000125851	HUMAN18718	0.0321021	0.0127698	0.114112	-3	0.106412	-3	0.113115	0.14344	-5	-5	0.0200285	0.0132293	0.0346554	-3	-3	0.126567	-1	-6	-6	-6	-6
tree_1	51284	ENSG00000196664	HUMAN29597	0.231538	0.350587	0.289487	0.385083	0.238598	0.804376	0.536375	0.266755	-5	-5	0.388568	0.470772	0.235705	0.214459	0.133346	0.26831	-1	-6	-6	-6	-6
tree_1	51324	ENSG00000090487	HUMAN09645	0.018025	0.0474744	0.0313527	0.0432444	-3	-3	-3	0.24773	-5	-5	0.0288356	-3	-3	-3	-3	-3	-1	-6	-6	-6	-6
tree_1	51343	ENSG00000105325	HUMAN14318	0.00763207	-3	-3	-3	-3	0.0672019	-1	0.0396766	-5	-5	0.00608098	0.0063075	-3	-3	-3	-3	-3	-6	-6	-6	-6
tree_1	5134	ENSG00000071994	HUMAN25874	0.139751	0.242517	0.353111	0.518799	0.232012	-3	-3	0.540697	-5	-5	0.253222	0.254634	0.572178	-4	0.127329	-3	-1	-6	-6	-6	-6
tree_1	51364	ENSG00000004838	HUMAN20947	0.0878175	0.11525	0.172338	0.145313	0.35444	0.871306	0.346251	1.87373	-5	-5	0.062191	0.108204	0.150712	0.0625746	-1	-3	-1	-6	-6	-6	-6
tree_1	51460	ENSG00000163935	HUMAN21031	0.129418	0.0488312	0.093627	0.128353	0.0576558	0.163296	0.162584	0.405196	-5	-5	0.208938	0.0570755	0.04846	-3	-1	0.204243	-1	-6	-6	-6	-6
tree_1	51473	ENSG00000146038	HUMAN24578	0.12675	0.159512	0.239518	0.468907	2.63227	0.34365	0.331825	0.643636	-5	-5	0.174094	0.252352	0.87776	0.304483	1.13835	-3	-1	-6	-6	-6	-6
tree_1	5151	ENSG00000073417	HUMAN09989	0.225281	0.219885	1.04331	0.140269	0.418348	0.191884	-3	0.94443	-5	-5	0.196073	0.173926	0.151085	0.564187	-3	0.190457	0.393637	-6	-6	-6	-6
tree_1	51526	ENSG00000132823	HUMAN19022	0.197216	0.0632465	0.124841	0.121702	0.0497901	-1	0.391269	0.388418	-5	-5	0.283995	0.567065	-4	0.13362	-4	-3	-2	-6	-6	-6	-6
tree_1	51573	ENSG00000006007	HUMAN10627	0.149896	0.267246	0.471657	0.26534	0.148311	-4	-1	0.567295	-5	-5	0.433144	0.0120132	-3	-3	-3	0.189928	-1	-6	-6	-6	-6
tree_1	51582	ENSG00000155096	HUMAN28111	0.0590866	0.157359	0.127169	0.053309	-3	-3	-2	0.286978	-5	-5	0.0661483	0.483644	0.328906	-4	-3	-3	-2	-6	-6	-6	-6
tree_1	51602	ENSG00000055044	HUMAN18082	0.0412421	0.028126	0.15018	-3	0.0861846	-3	-4	0.227001	-5	-5	0.0467361	0.182053	-3	-3	-3	0.315732	-2	-6	-6	-6	-6
tree_1	51633	ENSG00000155100	HUMAN28013	0.129271	0.132874	0.335981	0.427038	0.206497	0.168975	0.168779	0.838934	-5	-5	0.254481	0.0559454	-3	0.131578	-4	0.111499	-1	-6	-6	-6	-6
tree_1	51634	ENSG00000134597	HUMAN30336	0.23034	0.368721	0.200938	0.268783	0.0379046	0.702478	0.352235	0.702527	-5	-5	0.558374	0.512475	1.12709	-4	0.352341	0.353305	-1	-6	-6	-6	-6
tree_1	5163	ENSG00000152256	HUMAN17876	0.0703565	0.134962	0.0920707	-3	0.10404	0.0622772	0.755052	0.41348	-5	-5	0.0690794	0.270342	1.72537	0.243627	-3	0.753389	-1	-6	-6	-6	-6
tree_1	51666	ENSG00000005981	HUMAN26574	0.0488993	0.133007	0.100807	0.13712	0.091682	-3	0.172327	1.13885	-5	-5	0.0640033	0.0395254	-3	-3	-1	-3	-1	-6	-6	-6	-6
tree_1	51729	ENSG00000084463	HUMAN06067	0.0579405	0.0307648	0.0408964	0.0513932	-1	-3	-3	0.725922	-5	-5	0.0417236	-3	-1	-1	-1	-1	-1	-6	-6	-6	-6
tree_1	51763	ENSG00000132376	HUMAN11708	0.233029	0.404273	0.194365	0.0750157	0.210786	0.147192	0.072779	0.238889	-5	-5	0.384663	0.215909	0.242026	0.118656	0.275408	-4	-4	-6	-6	-6	-6
tree_1	51802	ENSG00000256394	HUMAN22980	0.202893	0.273065	0.201733	0.437101	0.211752	0.620873	-4	0.506843	-5	-5	0.163287	0.97743	0.789833	0.881632	0.246496	0.12386	-2	-6	-6	-6	-6
tree_1	5188	ENSG00000059691	HUMAN22948	0.170403	0.283693	0.333273	0.372824	0.344245	0.12541	-3	0.548081	-5	-5	0.145464	0.290187	-4	2.56115	-3	-4	-1	-6	-6	-6	-6
tree_1	5191	ENSG00000112357	HUMAN25642	0.0552203	0.0921228	0.129428	0.185767	0.0913861	0.279003	0.679628	1.0082	-5	-5	0.0968461	0.342114	0.405439	-3	-4	0.503042	-2	-6	-6	-6	-6
tree_1	5226	ENSG00000142657	HUMAN00219	0.0731108	0.125159	0.0281965	0.0401006	0.174575	0.185912	0.15051	0.329961	-5	-5	0.0518932	-3	0.099899	0.408902	-3	-3	-3	-6	-6	-6	-6
tree_1	5250	ENSG00000075415	HUMAN06968	0.0590766	0.0434684	0.0700527	0.154686	0.191162	0.195157	-1	0.829182	-5	-5	0.21437	0.324241	0.111007	0.274598	-3	-3	-1	-6	-6	-6	-6
tree_1	5251	ENSG00000102174	HUMAN29671	0.0598191	0.0562924	0.151746	0.117413	0.221153	0.357076	0.365398	0.303085	-5	-5	0.0220224	0.102207	-3	0.214554	-3	0.183052	-1	-6	-6	-6	-6
tree_1	526	ENSG00000147416	HUMAN27511	0.011402	0.0327406	0.0160566	-3	-3	0.0593176	0.756415	0.288828	-5	-5	-3	0.0309064	0.0357787	-3	-2	-3	-1	-6	-6	-6	-6
tree_1	5274	ENSG00000163536	HUMAN21772	0.115222	0.170156	0.130752	0.432766	0.128229	0.679031	0.342838	1.22425	-5	-5	0.125723	0.130195	0.283858	-3	-3	0.684851	-3	-6	-6	-6	-6
tree_1	5290	ENSG00000121879	HUMAN21821	0.00777617	0.00902482	0.00635906	-3	-3	-3	0.561623	0.221211	-5	-5	-3	0.0678299	-3	-3	-1	-3	-1	-6	-6	-6	-6
tree_1	5307	ENSG00000069011	HUMAN23822	0.0124583	0.0154143	0.00608961	0.115985	-3	-3	-1	0.141527	-5	-5	0.0211466	0.0390035	-3	-3	-1	-3	-1	-6	-6	-6	-6
tree_1	5311	ENSG00000118762	HUMAN22650	0.0936115	0.127775	0.0988634	0.11269	0.143561	0.176324	0.144764	0.658614	-5	-5	0.0441325	0.106883	-3	0.232586	-1	0.116985	-1	-6	-6	-6	-6
tree_1	535	ENSG00000033627	HUMAN12686	0.04012	0.0452038	-3	0.0622287	0.0770736	0.191198	0.1295	0.421119	-5	-5	0.0587294	-3	0.158595	-3	-3	-3	-1	-6	-6	-6	-6
tree_1	5360	ENSG00000100979	HUMAN19100	0.13383	0.0527058	0.119352	0.143387	0.116828	0.200093	-4	0.333136	-5	-5	0.238311	0.0647208	-3	-3	-3	0.344064	-3	-6	-6	-6	-6
tree_1	5364	ENSG00000164050	HUMAN20837	0.137607	0.155891	0.157016	0.155109	0.133626	0.173175	0.404419	0.483473	-5	-5	0.129118	0.0877052	0.197971	0.0874985	0.186232	0.0898694	-1	-6	-6	-6	-6
tree_1	5409	ENSG00000141744	HUMAN12531	0.105752	0.163508	0.184726	0.155382	0.579311	-1	0.282379	0.205669	-5	-5	0.104347	0.116864	0.367728	0.0548678	0.136447	0.180083	-1	-6	-6	-6	-6
tree_1	5432	ENSG00000102978	HUMAN11108	-1	-1	-3	-3	0.0984439	-3	-3	0.528226	-5	-5	-1	-3	-3	-3	-3	-3	-3	-6	-6	-6	-6
tree_1	54360	ENSG00000170891	HUMAN22155	0.0787651	0.347696	0.328627	0.185805	0.667412	-1	0.154507	0.2502	-5	-5	0.328411	0.796365	0.250785	-4	-3	0.647371	-1	-6	-6	-6	-6
tree_1	54363	ENSG00000101323	HUMAN18678	0.124381	0.0983644	0.214723	0.0572365	0.127569	-3	-3	0.959816	-5	-5	0.175965	0.0641378	0.200485	-3	-4	-3	-1	-6	-6	-6	-6
tree_1	5442	ENSG00000099821	HUMAN14140	0.103986	0.130019	0.289992	0.187036	0.206714	0.290052	0.0965415	0.187157	-5	-5	0.0989146	0.220228	0.162299	0.225914	0.0996844	0.0803672	0.118606	-6	-6	-6	-6
tree_1	54439	ENSG00000091009	HUMAN24014	0.0568547	0.0640034	0.08068	0.0475536	0.118022	0.0914952	0.0927203	0.402687	-5	-5	0.0644204	0.0364006	-3	0.0757114	-3	0.123527	-1	-6	-6	-6	-6
tree_1	54469	ENSG00000086666	HUMAN09917	0.238176	0.252547	0.303999	-4	0.177132	-3	-3	0.175114	-5	-5	0.0428595	-3	-3	0.176624	-1	0.116583	-2	-6	-6	-6	-6
tree_1	54482	ENSG00000122435	HUMAN01307	0.174314	0.190778	0.477873	0.483169	0.349923	0.990737	-4	0.468144	-5	-5	0.230867	0.205243	1.08652	0.308299	-3	-3	-2	-6	-6	-6	-6
tree_1	54492	ENSG00000214357	HUMAN24230	0.0561445	0.086951	0.0469182	0.0195845	-3	0.311975	-3	0.0813361	-5	-5	0.0189477	-1	-3	0.0524197	-3	0.16217	-2	-6	-6	-6	-6
tree_1	5451	ENSG00000143190	HUMAN02081	0.123503	0.129558	0.0382169	0.106015	-3	-3	0.871913	0.309838	-5	-5	0.0754497	0.074972	-3	-3	-3	-3	-1	-6	-6	-6	-6
tree_1	54541	ENSG00000168209	HUMAN03268	0.0371153	0.0631219	-3	0.0401736	0.0304712	-3	-3	0.321034	-5	-5	0.0819981	0.201957	-3	0.223692	-4	0.269306	-1	-6	-6	-6	-6
tree_1	54585	ENSG00000163818	HUMAN20781	0.0887633	0.110621	0.238839	0.0762026	-4	0.417277	-4	3.73226	-5	-5	0.155571	0.8705	0.287314	-3	-3	0.40724	-1	-6	-6	-6	-6
tree_1	5465	ENSG00000186951	HUMAN20338	0.057274	0.0339895	0.0684043	-3	0.0704026	-3	-3	0.402485	-5	-5	0.0216544	0.035035	0.0353008	-3	-3	-3	-1	-6	-6	-6	-6
tree_1	54675	ENSG00000088766	HUMAN18674	0.114183	0.302921	0.235892	-3	-1	-1	-1	1.29489	-5	-5	0.093096	-4	-3	0.251102	-2	-2	-1	-6	-6	-6	-6
tree_1	54677	ENSG00000005469	HUMAN26507	0.161392	0.239902	0.240595	0.192126	0.0422816	0.336581	0.335191	1.92406	-5	-5	0.141251	0.280566	0.378527	0.506996	0.332283	-1	-3	-6	-6	-6	-6
tree_1	54700	ENSG00000085721	HUMAN10560	0.141168	0.121417	0.183798	0.128483	0.187817	0.536351	0.132743	0.858023	-5	-5	0.18677	0.210718	0.122273	0.173377	-3	0.402403	-1	-6	-6	-6	-6
tree_1	54714	ENSG00000170289	HUMAN27994	0.427422	0.282294	0.269407	0.476016	0.288138	0.109991	0.382616	0.696744	-5	-5	0.626059	0.86637	0.15721	0.521154	-4	0.106985	0.37643	-6	-6	-6	-6
tree_1	54726	ENSG00000164164	HUMAN22920	0.150968	0.180266	0.112292	0.12136	0.186696	0.433686	0.529464	0.488851	-5	-5	0.281607	0.318613	0.238651	0.0440961	0.401717	0.520211	-3	-6	-6	-6	-6
tree_1	5475	ENSG00000086717	HUMAN29651	0.356029	0.339237	1.5354	0.679788	0.536057	1.11422	0.07126	0.278495	-5	-5	1.25693	1.34221	0.73076	0.486448	0.600223	0.21842	-1	-6	-6	-6	-6
tree_1	54801	ENSG00000147874	HUMAN28528	0.469488	0.475161	0.557797	0.598478	0.505049	0.949492	0.356752	0.598136	-5	-5	0.386258	0.683284	0.526928	0.461195	0.136291	0.413032	-3	-6	-6	-6	-6
tree_1	54884	ENSG00000042445	HUMAN17220	0.222886	0.329706	0.544384	0.371718	0.239488	0.525744	-1	0.467669	-5	-5	0.17261	0.166323	0.334685	0.466436	-3	0.128506	-1	-6	-6	-6	-6
tree_1	54929	ENSG00000064545	HUMAN15071	0.153284	0.070154	0.0705631	0.120768	0.0750557	0.2461	0.644621	0.35431	-5	-5	0.147969	0.0211015	0.0657235	0.0243294	-1	-3	-3	-6	-6	-6	-6
tree_1	54936	ENSG00000116863	HUMAN00723	0.0750261	0.0829262	0.168001	0.0643041	-3	0.20451	0.171819	1.27722	-5	-5	0.127554	-3	0.27384	-3	-3	-3	-1	-6	-6	-6	-6
tree_1	54972	ENSG00000006118	HUMAN04647	0.123094	0.148398	0.126056	0.17363	0.10591	0.0431537	0.336698	0.516576	-5	-5	0.078065	0.144503	0.0756365	0.102235	0.144265	0.475928	-3	-6	-6	-6	-6
tree_1	55005	ENSG00000155906	HUMAN25746	0.224727	0.293095	0.324648	0.407918	0.472202	0.507482	0.507353	0.504674	-5	-5	0.153119	0.271227	0.166809	0.263728	0.686694	-4	-1	-6	-6	-6	-6
tree_1	55015	ENSG00000185246	HUMAN08346	0.100137	0.066127	0.0399165	0.105451	0.109805	-3	-3	0.735284	-5	-5	0.0452413	-3	0.838173	-3	-3	-1	-3	-6	-6	-6	-6
tree_1	55074	ENSG00000164830	HUMAN28130	0.145545	0.21337	0.200877	0.306231	0.356784	0.552897	0.0759172	0.388939	-5	-5	0.341342	0.137285	0.215799	0.214614	0.154883	0.307173	-1	-6	-6	-6	-6
tree_1	55086	ENSG00000147231	HUMAN30190	0.228045	0.407446	0.33981	-3	0.0899401	-3	-3	0.604213	-5	-5	0.354167	0.355325	0.112704	0.0539929	-3	-3	-1	-6	-6	-6	-6
tree_1	55094	ENSG00000076650	HUMAN15230	0.126126	0.165249	0.192702	0.262403	0.414764	0.402309	1.16244	0.547601	-5	-5	0.202127	0.101554	0.042387	0.104705	0.151893	0.110905	0.605442	-6	-6	-6	-6
tree_1	55095	ENSG00000179134	HUMAN15504	0.0406708	0.106203	0.0850251	0.134111	0.237062	0.224097	-3	0.447297	-5	-5	0.0740767	0.11931	-3	-3	-3	-3	-1	-6	-6	-6	-6
tree_1	5510	ENSG00000115685	HUMAN18512	0.0601719	0.0617675	0.115739	0.130118	0.0972253	-3	0.17889	0.941271	-5	-5	0.0640316	-3	-3	-3	-2	-3	-1	-6	-6	-6	-6
tree_1	55117	ENSG00000072041	HUMAN06878	0.0574051	0.0679211	0.146282	0.114812	0.0315905	0.156535	0.162334	0.421068	-5	-5	0.153324	0.116995	0.11214	0.0784718	0.387822	-3	-1	-6	-6	-6	-6
tree_1	55140	ENSG00000134014	HUMAN27622	0.0471934	0.0314029	0.0991735	0.0711699	0.120516	0.226635	-3	0.368015	-5	-5	0.0345833	-3	-3	-3	-3	0.180314	-1	-6	-6	-6	-6
tree_1	55148	ENSG00000012963	HUMAN08822	0.13585	0.138201	0.239526	0.0839883	-3	-3	-3	0.702245	-5	-5	0.200253	0.144583	0.485683	-3	-4	-3	-1	-6	-6	-6	-6
tree_1	5514	ENSG00000204569	HUMAN24736	0.0440778	0.0422301	0.0237114	0.0505414	0.0600925	-3	0.507505	0.176216	-5	-5	0.102159	0.115846	0.0415617	0.0373708	-3	-3	-1	-6	-6	-6	-6
tree_1	55154	ENSG00000125459	HUMAN01824	0.236908	0.149823	0.478341	0.260465	0.216673	0.537569	1.62741	0.717089	-5	-5	0.685997	0.211028	0.972464	0.158789	-3	0.573063	-1	-6	-6	-6	-6
tree_1	55161	ENSG00000109133	HUMAN22352	0.027394	0.057943	-3	-3	-3	-1	-3	0.377263	-5	-5	0.0559728	-3	-3	-3	-3	-3	-1	-6	-6	-6	-6
tree_1	55216	ENSG00000150776	HUMAN05482	0.189472	0.0961808	0.196133	0.227651	-3	0.328711	-3	0.716913	-5	-5	0.114253	0.205562	0.155487	0.606671	-3	0.659834	-1	-6	-6	-6	-6
tree_1	55219	ENSG00000204178	HUMAN00503	0.0104977	0.0063902	0.0572104	-3	0.176352	-3	-3	0.221659	-5	-5	0.0240814	-3	-3	-3	-3	-3	-1	-6	-6	-6	-6
tree_1	55223	ENSG00000116525	HUMAN00690	0.00155977	0.0097563	0.00607382	-3	0.0210101	-3	-3	0.114034	-5	-5	-3	-3	-3	0.0244263	-3	0.0739665	-1	-6	-6	-6	-6
tree_1	55228	ENSG00000182013	HUMAN15847	0.307553	0.4077	0.397246	0.180605	0.501664	0.131839	-3	0.269675	-5	-5	0.140495	0.555971	0.449173	0.222085	-3	1.00669	-3	-6	-6	-6	-6
tree_1	55260	ENSG00000161558	HUMAN15920	0.133351	0.138942	0.177758	1.4989	0.412393	0.0875501	-1	0.415432	-5	-5	0.0984246	0.103857	-3	0.0472194	0.160097	0.141285	-1	-6	-6	-6	-6
tree_1	55274	ENSG00000130024	HUMAN25867	0.0674849	0.170364	0.110672	0.233669	0.0625886	-4	-3	0.268516	-5	-5	0.0708895	-3	0.258489	-3	-3	-3	-2	-6	-6	-6	-6
tree_1	5528	ENSG00000112640	HUMAN25076	0.0413647	-3	0.0542337	0.072053	-3	-3	-1	0.0986701	-5	-5	0.0645202	-3	-3	-3	-3	-3	-1	-6	-6	-6	-6
tree_1	55291	ENSG00000110075	HUMAN05051	0.0385079	0.0907808	0.089717	0.0934551	0.504891	-3	0.559647	0.684694	-5	-5	0.0894391	0.112386	0.107905	0.158647	-3	-3	-1	-6	-6	-6	-6
tree_1	55293	ENSG00000151116	HUMAN04253	0.216717	0.381887	0.311032	0.332506	0.115794	1.24901	-3	0.615149	-5	-5	0.13035	0.957441	0.232143	0.512306	-3	0.709164	-1	-6	-6	-6	-6
tree_1	5530	ENSG00000138814	HUMAN22728	0.00775935	0.0199193	-3	-3	-3	-3	-1	0.0516989	-5	-5	-3	-3	-3	-3	-3	-3	-1	-6	-6	-6	-6
tree_1	55311	ENSG00000167685	HUMAN16399	0.0725134	0.0561767	0.0492782	0.114591	0.352453	-4	0.113392	0.424955	-5	-5	0.286265	0.0241408	0.120454	-3	-3	-3	-2	-6	-6	-6	-6
tree_1	55321	ENSG00000125895	HUMAN18582	0.106259	0.171801	0.12231	0.0555455	0.148398	0.237931	0.289042	0.748439	-5	-5	0.0355477	0.458317	0.331435	-1	-1	-3	-1	-6	-6	-6	-6
tree_1	5532	ENSG00000107758	HUMAN03289	0.0153876	-3	-3	0.11503	0.136767	0.454469	-3	0.326558	-5	-5	0.114535	-3	-3	-2	-2	-2	-1	-6	-6	-6	-6
tree_1	55359	ENSG00000060140	HUMAN06002	0.322205	0.241145	0.393584	0.604631	0.824447	-4	0.363027	0.369425	-5	-5	0.396093	0.27958	2.09297	0.636032	-4	0.303515	-2	-6	-6	-6	-6
tree_1	55471	ENSG00000003509	HUMAN16850	0.17307	0.147932	0.235428	0.488459	0.279826	-3	0.122253	0.632737	-5	-5	0.398588	0.132541	0.125261	0.330172	0.597286	-4	-3	-6	-6	-6	-6
tree_1	55486	ENSG00000175193	HUMAN21857	0.0896793	0.150937	0.59879	0.206015	0.121776	-1	0.375624	0.258402	-5	-5	-3	0.438166	0.109539	0.187701	-4	-4	-1	-6	-6	-6	-6
tree_1	55529	ENSG00000155099	HUMAN28011	0.0370696	0.126813	0.113684	-3	0.126526	-1	-1	0.382433	-5	-5	0.0669375	-3	-3	0.386971	-3	-3	-1	-6	-6	-6	-6
tree_1	55532	ENSG00000196660	HUMAN02516	0.16806	0.15983	0.276051	0.106462	0.195709	0.20694	-4	0.719202	-5	-5	0.194137	0.273356	0.42407	0.245531	-3	0.768421	-1	-6	-6	-6	-6
tree_1	55571	ENSG00000158435	HUMAN17426	0.057818	0.0474107	0.150964	0.137922	0.0764448	-3	-4	0.519219	-5	-5	0.0332668	-3	-3	-3	-1	-3	-1	-6	-6	-6	-6
tree_1	55588	ENSG00000063322	HUMAN15507	0.0633234	0.0677415	0.0272507	0.300824	0.102907	-3	-4	0.415113	-5	-5	0.0921944	0.0663993	-3	0.801196	-3	-3	-1	-6	-6	-6	-6
tree_1	55621	ENSG00000104907	HUMAN14806	0.125534	0.197498	0.289571	0.376595	0.314353	0.0752679	0.105054	0.332878	-5	-5	0.0944635	0.0743928	0.193133	0.220287	0.216632	0.19249	-1	-6	-6	-6	-6
tree_1	5564	ENSG00000111725	HUMAN07243	0.0336388	-3	-3	-3	0.151767	-3	-3	0.463482	-5	-5	0.0189966	-3	-3	-3	-3	-3	-1	-6	-6	-6	-6
tree_1	55654	ENSG00000135956	HUMAN17355	-1	-3	-3	-3	-3	-3	-1	0.447396	-5	-5	-1	-3	-3	-3	-3	-3	-1	-6	-6	-6	-6
tree_1	55676	ENSG00000152683	HUMAN16823	0.0691489	0.0804222	0.0186455	0.292308	0.0882943	0.0885398	0.531384	0.405532	-5	-5	0.134996	0.0680212	0.297703	0.356161	-3	0.177811	-2	-6	-6	-6	-6
tree_1	55683	ENSG00000114982	HUMAN17364	0.0881079	0.0920205	0.0859667	0.171796	0.101845	0.129309	-3	0.614493	-5	-5	0.0822542	0.0953293	0.0840024	0.0601818	-3	-3	-1	-6	-6	-6	-6
tree_1	55690	ENSG00000175115	HUMAN04933	0.0205817	0.0634031	0.0911578	0.0785766	-3	-3	0.205968	0.157534	-5	-5	0.0354074	0.0421923	-3	0.0375788	-3	-3	-1	-6	-6	-6	-6
tree_1	55706	ENSG00000058804	HUMAN01032	0.131813	0.308151	0.228632	0.11494	0.334781	0.0804603	2.04667	0.555875	-5	-5	0.171022	0.575452	0.14494	0.290165	-4	0.292169	-2	-6	-6	-6	-6
tree_1	55716	ENSG00000139636	HUMAN06339	0.0364388	0.0529689	0.0331961	0.18461	0.100582	-3	-4	1.77734	-5	-5	0.0387516	0.165744	-3	0.786826	-3	0.407968	-1	-6	-6	-6	-6
tree_1	55729	ENSG00000171681	HUMAN06062	0.19973	0.150943	0.227522	0.177792	0.272281	0.590322	1.76152	0.684607	-5	-5	0.31208	0.632331	1.43551	0.196609	0.0856864	0.226856	-1	-6	-6	-6	-6
tree_1	55745	ENSG00000053770	HUMAN08444	0.222047	0.355443	0.166302	0.105179	0.104911	0.25595	0.170924	0.681747	-5	-5	0.111675	0.136316	0.147564	0.0522232	-4	-3	-2	-6	-6	-6	-6
tree_1	55761	ENSG00000052841	HUMAN04367	0.0446568	0.0719824	0.0735309	0.206527	0.0260771	0.546239	1.23058	0.751176	-5	-5	0.0664485	0.169101	0.222431	0.175975	0.204159	0.204977	-1	-6	-6	-6	-6
tree_1	55768	ENSG00000151092	HUMAN20603	0.179885	0.293431	0.226757	0.24574	0.318583	1.27591	0.129222	0.651016	-5	-5	0.311741	0.484098	0.384151	0.458319	-3	0.290858	-1	-6	-6	-6	-6
tree_1	55770	ENSG00000112685	HUMAN24414	0.0545558	0.111487	0.0164585	0.0359744	0.0598015	-3	0.0490438	0.250222	-5	-5	0.105885	0.0576927	-3	0.0528534	-3	0.0659835	-3	-6	-6	-6	-6
tree_1	55788	ENSG00000168216	HUMAN25254	0.0473379	0.0522877	0.0470093	-3	0.0713388	-3	0.0880299	1.26811	-5	-5	0.0617337	0.517816	0.129105	1.05734	-1	-3	-1	-6	-6	-6	-6
tree_1	55789	ENSG00000035499	HUMAN23388	0.0567598	0.0386794	0.0864338	0.0328686	0.390893	-3	-3	0.8018	-5	-5	0.0357379	-3	0.0916085	0.204733	-3	-4	-1	-6	-6	-6	-6
tree_1	55803	ENSG00000184060	HUMAN12343	0.166744	0.129994	0.483862	0.297669	0.451322	0.171563	0.346275	1.03475	-5	-5	0.153026	0.513289	0.332017	0.0474591	-4	0.695076	-1	-6	-6	-6	-6
tree_1	55813	ENSG00000108651	HUMAN12360	0.135728	0.369079	0.226568	0.160085	0.107803	0.143307	0.216875	1.57406	-5	-5	0.140526	0.279718	0.274909	0.571344	0.254553	0.177854	-3	-6	-6	-6	-6
tree_1	55816	ENSG00000101134	HUMAN19180	0.019393	0.0678864	-3	0.0779567	0.0819339	0.408353	-1	0.286757	-5	-5	0.0109339	-3	-3	0.192128	-3	-3	-1	-6	-6	-6	-6
tree_1	55827	ENSG00000143164	HUMAN02090	0.15208	0.124294	0.111763	0.0903102	0.198307	1.46751	0.0796374	0.467545	-5	-5	0.0994916	0.202116	0.0801743	-4	-3	0.0800584	-4	-6	-6	-6	-6
tree_1	55892	ENSG00000085274	HUMAN21778	0.0949022	0.0765937	0.0477425	0.0849817	0.199582	0.361159	-3	0.54063	-5	-5	0.0849921	0.0350921	-4	0.341344	-3	-3	-1	-6	-6	-6	-6
tree_1	55922	ENSG00000186416	HUMAN30269	0.0870436	0.0986916	0.115872	0.198568	0.044283	0.187382	-3	0.123248	-5	-5	0.0366047	0.228048	0.0724036	-3	-3	-3	-1	-6	-6	-6	-6
tree_1	55929	ENSG00000178028	HUMAN00885	0.0271185	0.0089611	-3	-3	-3	-3	-3	0.290114	-5	-5	0.029258	-3	-3	-3	-3	-3	-1	-6	-6	-6	-6
tree_1	5595	ENSG00000102882	HUMAN10864	0.0217395	0.0484966	0.0251803	-3	0.0743169	0.572261	-3	0.137645	-5	-5	0.0447492	0.0572321	0.0396283	-3	0.400709	-3	-1	-6	-6	-6	-6
tree_1	56006	ENSG00000105771	HUMAN15709	0.0220456	0.0383885	0.0423093	0.0432788	0.0709791	-3	-3	0.410156	-5	-5	0.053479	-3	0.179973	-3	-3	-3	-1	-6	-6	-6	-6
tree_1	56063	ENSG00000160055	HUMAN00651	0.221486	0.392749	0.287213	0.406404	0.155759	-1	-3	0.5572	-5	-5	0.68821	-1	0.179888	-1	1.54264	-3	-2	-6	-6	-6	-6
tree_1	5612	ENSG00000137492	HUMAN05219	0.035476	0.0663463	0.207041	0.105935	0.645912	0.053612	-3	0.369293	-5	-5	0.100878	0.0463637	-3	0.256631	-4	-3	-1	-6	-6	-6	-6
tree_1	56181	ENSG00000117640	HUMAN00507	0.0413812	0.14535	0.1748	0.0369463	-3	0.562388	-1	0.312899	-5	-5	0.0598388	0.0556391	2.30693	0.430492	-3	-3	-1	-6	-6	-6	-6
tree_1	56300	ENSG00000136688	HUMAN17524	0.456711	0.475512	0.918426	-1	-1	-3	-1	1.38478	-5	-5	0.237255	-1	-4	-1	0.392278	0.129351	-1	-6	-6	-6	-6
tree_1	56652	ENSG00000107815	HUMAN03555	0.133018	0.277593	0.433294	0.169518	0.331719	0.22858	0.85839	0.422318	-5	-5	0.209842	0.448456	0.52658	0.17621	-3	-4	-3	-6	-6	-6	-6
tree_1	56674	ENSG00000175348	HUMAN04148	0.0756698	0.0231738	0.106031	-3	-3	-2	-2	0.62192	-5	-5	-4	-3	-3	0.29849	-3	-3	-1	-6	-6	-6	-6
tree_1	5684	ENSG00000100567	HUMAN08455	0.0105387	-3	-3	-3	-3	0.0907044	-2	0.0308091	-5	-5	0.0311328	-3	-3	-3	-3	-3	-3	-6	-6	-6	-6
tree_1	56929	ENSG00000145780	HUMAN23681	0.00798117	0.0131363	-3	-3	-3	-3	-3	0.219843	-5	-5	-3	-3	-3	-3	-1	-3	-1	-6	-6	-6	-6
tree_1	56941	ENSG00000183624	HUMAN21476	0.21401	0.275615	0.382278	0.169651	0.469235	0.184404	0.186198	0.138825	-5	-5	0.0686805	0.127833	-3	-3	-3	0.753619	-1	-6	-6	-6	-6
tree_1	56946	ENSG00000158636	HUMAN05224	0.110419	0.108988	0.0787609	0.0851253	-3	0.227437	-3	0.422207	-5	-5	0.10121	0.241499	0.0790235	-3	-1	-3	-1	-6	-6	-6	-6
tree_1	5694	ENSG00000142507	HUMAN11801	0.0729988	0.0757435	0.0292702	0.0414545	-3	-3	-3	0.479958	-5	-5	0.051459	0.071377	-3	0.214678	-4	-3	-4	-6	-6	-6	-6
tree_1	56954	ENSG00000114021	HUMAN21229	0.122069	0.117068	0.124599	0.28925	0.845622	0.344014	-3	0.720502	-5	-5	0.51528	0.508576	-3	-3	1.25458	-4	-2	-6	-6	-6	-6
tree_1	5696	ENSG00000204264	HUMAN24875	0.131349	0.267187	0.414714	0.257831	0.526063	0.279822	0.162313	0.216163	-5	-5	0.029859	0.0624319	-4	0.531322	-4	-3	-2	-6	-6	-6	-6
tree_1	56970	ENSG00000087152	HUMAN12769	-1	-3	0.0393611	-3	-3	-3	-3	0.108236	-5	-5	-1	-3	-3	-3	-3	-3	-1	-6	-6	-6	-6
tree_1	57010	ENSG00000175544	HUMAN05009	0.184669	0.366432	0.198362	0.0709878	0.136448	0.218434	-3	0.614949	-5	-5	0.194983	0.0410421	0.258659	0.162476	0.764189	0.306821	-1	-6	-6	-6	-6
tree_1	57018	ENSG00000163660	HUMAN21706	0.0449652	-3	0.0846217	-3	0.0501935	-1	-3	0.162881	-5	-5	-3	0.0870861	-3	-3	-3	-1	-2	-6	-6	-6	-6
tree_1	57019	ENSG00000005194	HUMAN11106	0.181604	0.298404	0.25167	0.0907617	0.324987	-3	0.405814	0.899541	-5	-5	0.195458	0.266937	0.772053	0.17695	-1	0.135364	-1	-6	-6	-6	-6
tree_1	5702	ENSG00000165916	HUMAN04449	0.00901052	0.0822764	0.0147243	-3	0.0531245	0.707117	-3	0.0657777	-5	-5	0.0701282	-3	-3	-3	-3	0.19803	-1	-6	-6	-6	-6
tree_1	57089	ENSG00000198018	HUMAN03525	0.0914091	0.183709	0.154106	0.0700576	0.0718872	0.830035	0.416927	0.457011	-5	-5	0.0893847	0.20026	-3	-3	-3	0.416032	-1	-6	-6	-6	-6
tree_1	57113	ENSG00000069018	HUMAN23845	0.0139788	0.0295056	0.0170176	0.0565054	0.0167587	0.0657163	0.0544132	0.453647	-5	-5	0.00768318	-3	0.0423981	0.0708583	-3	-3	-1	-6	-6	-6	-6
tree_1	5711	ENSG00000095261	HUMAN29100	0.127441	0.0670772	0.136953	0.110846	0.197102	0.441608	0.14624	0.962362	-5	-5	0.235413	0.347754	-3	0.216147	-3	-3	-1	-6	-6	-6	-6
tree_1	57168	ENSG00000128203	HUMAN19925	0.0360261	0.0222317	0.0555081	0.127551	0.17165	0.129134	-3	0.256198	-5	-5	0.206771	-3	-1	-3	-3	-3	-3	-6	-6	-6	-6
tree_1	57179	ENSG00000122203	HUMAN24265	0.254569	0.177792	0.462043	0.323859	0.43274	-4	-3	0.37417	-5	-5	0.534865	0.064187	-3	-4	-3	0.868694	-2	-6	-6	-6	-6
tree_1	57187	ENSG00000125676	HUMAN30308	0.0400465	0.0593609	0.139455	-3	0.192217	-3	0.0706719	0.313158	-5	-5	0.0228345	0.00925726	0.0760858	-3	-3	-3	-1	-6	-6	-6	-6
tree_1	57198	ENSG00000143515	HUMAN01769	0.029879	0.0554052	0.0402496	0.0727197	0.137002	0.109881	-3	0.171486	-5	-5	0.0217678	0.0170821	-3	0.0519862	0.000100231	0.0740278	-3	-6	-6	-6	-6
tree_1	57217	ENSG00000068724	HUMAN16937	0.106703	0.128687	0.0844558	0.0938311	0.448411	0.193819	0.0790607	0.534865	-5	-5	0.0533721	0.0671734	0.0240835	0.128955	0.581556	-1	-1	-6	-6	-6	-6
tree_1	5733	ENSG00000050628	HUMAN01154	0.0920214	0.113927	0.228393	0.0244388	0.0876837	0.204582	-2	0.642477	-5	-5	0.0707812	-3	0.65329	-3	0.177915	0.11722	-1	-6	-6	-6	-6
tree_1	57380	ENSG00000124532	HUMAN24580	0.124035	0.116941	0.167592	0.128245	0.196102	0.0655587	-4	0.467933	-5	-5	0.372535	-4	0.527696	0.35102	0.211611	0.101026	-1	-6	-6	-6	-6
tree_1	57396	ENSG00000113240	HUMAN24346	0.0309333	0.0830537	0.0340137	0.33864	0.170539	0.130016	-3	0.876787	-5	-5	0.0878921	0.16223	-3	-3	-3	-3	-1	-6	-6	-6	-6
tree_1	57405	ENSG00000152253	HUMAN17826	0.219662	0.199769	0.501816	-3	0.475468	-4	-4	0.215781	-5	-5	0.22466	0.334219	-3	-3	-3	-3	-1	-6	-6	-6	-6
tree_1	57407	ENSG00000153406	HUMAN10426	0.086578	0.0915103	0.165863	0.136631	0.772895	0.119957	-3	0.595206	-5	-5	0.226047	0.286375	0.128096	-3	0.271126	-4	-1	-6	-6	-6	-6
tree_1	57408	ENSG00000144771	HUMAN21046	0.294879	0.352866	0.721995	0.378378	0.333273	0.602964	0.320488	0.849091	-5	-5	0.745862	-3	0.43629	0.829731	-4	-4	-1	-6	-6	-6	-6
tree_1	57460	ENSG00000111110	HUMAN06725	0.039985	0.0598671	-3	0.0531982	0.351634	0.0585133	-3	0.621164	-5	-5	0.017397	0.0768136	0.13391	-1	-1	-3	-1	-6	-6	-6	-6
tree_1	57466	ENSG00000156304	HUMAN19430	0.133058	0.105157	0.11994	0.176625	0.0759089	0.293173	-3	0.360746	-5	-5	0.11995	0.186714	0.0619458	-4	-3	-3	-3	-6	-6	-6	-6
tree_1	57484	ENSG00000170153	HUMAN22895	0.06815	0.0857471	0.0193753	0.0826512	0.0244693	-3	0.0944453	0.373323	-5	-5	0.0135708	-3	0.0653382	0.120385	-3	-4	-2	-6	-6	-6	-6
tree_1	57506	ENSG00000088888	HUMAN18652	0.562636	0.514084	0.504988	1.48823	1.08247	0.737226	0.529817	0.447731	-5	-5	0.876189	1.22511	0.794086	7.86037	-4	1.59971	0.877345	-6	-6	-6	-6
tree_1	57530	ENSG00000143375	HUMAN01650	0.107026	0.143064	0.173326	0.125514	0.38166	0.245643	0.588342	0.672044	-5	-5	0.158989	0.28295	0.294511	0.26016	0.0706793	0.347492	-1	-6	-6	-6	-6
tree_1	57534	ENSG00000101752	HUMAN13778	0.00651329	0.0216257	-3	0.0240985	0.126256	-3	-3	0.237173	-5	-5	0.0122751	-3	-3	-3	-3	-3	-1	-6	-6	-6	-6
tree_1	57559	ENSG00000138134	HUMAN03405	0.0853289	0.0662768	0.0686437	0.115452	0.148765	1.29982	0.370904	0.463831	-5	-5	0.198974	0.234056	-3	0.686077	-3	-3	-1	-6	-6	-6	-6
tree_1	57565	ENSG00000197705	HUMAN13841	0.0173656	0.00820293	0.0268901	-3	-3	0.118201	-1	0.272659	-5	-5	0.0532135	-3	-3	-3	-3	-3	-1	-6	-6	-6	-6
tree_1	57570	ENSG00000126814	HUMAN08482	0.247095	0.280122	0.161801	0.418881	0.270386	0.116106	-1	0.912469	-5	-5	0.357709	0.475853	0.155894	0.84575	-1	0.229105	0.177076	-6	-6	-6	-6
tree_1	57610	ENSG00000141084	HUMAN11257	0.0415554	0.0437569	0.137591	0.0736248	0.0515997	0.138034	-3	0.327148	-5	-5	0.0114304	-3	0.0890598	0.0766817	-3	0.319611	-1	-6	-6	-6	-6
tree_1	57649	ENSG00000109118	HUMAN12293	0.119174	0.0719061	0.194476	0.105984	0.121451	0.141263	-3	0.769313	-5	-5	0.13706	0.114082	0.180235	0.400022	-3	0.211341	-1	-6	-6	-6	-6
tree_1	57657	ENSG00000143630	HUMAN01815	0.0397336	0.0948024	0.0917784	0.135728	0.156074	0.175401	-3	1.07114	-5	-5	0.0563543	0.0339161	0.194955	0.0340306	0.495876	0.0522516	-1	-6	-6	-6	-6
tree_1	57662	ENSG00000076826	HUMAN14497	0.04959	0.0748436	0.0727072	0.0336414	0.142293	0.0666697	0.0893905	0.315248	-5	-5	0.041005	0.0591107	0.0611382	0.0829368	-4	0.0731856	-2	-6	-6	-6	-6
tree_1	57700	ENSG00000151553	HUMAN03670	0.0554638	0.0702526	0.0749534	0.155192	0.324079	0.284001	-3	0.781853	-5	-5	0.0480082	0.105355	0.114141	-3	-3	0.102434	-1	-6	-6	-6	-6
tree_1	57704	ENSG00000070610	HUMAN28675	0.173186	0.176046	0.282297	0.448753	0.206355	0.398643	0.400041	1.28734	-5	-5	0.300033	0.0614593	0.566314	0.240033	0.842784	0.636413	-1	-6	-6	-6	-6
tree_1	57708	ENSG00000198160	HUMAN01124	0.0400449	0.068928	0.139671	-3	0.116385	0.25647	0.0782826	0.304312	-5	-5	0.0679074	0.350073	-3	-1	-1	-3	-2	-6	-6	-6	-6
tree_1	57818	ENSG00000152254	HUMAN17827	0.143038	0.2092	0.3936	0.660215	0.273367	-3	0.379709	1.52511	-5	-5	0.305083	0.343185	0.374922	0.787145	0.574586	0.208129	-4	-6	-6	-6	-6
tree_1	5784	ENSG00000152104	HUMAN02502	0.0556082	0.052647	0.059692	0.0785112	0.0484052	-3	0.0964243	0.441923	-5	-5	0.0635832	0.0839525	0.0702535	-3	-3	0.050654	-3	-6	-6	-6	-6
tree_1	58477	ENSG00000144867	HUMAN21523	0.0681062	0.18732	0.22111	0.0448331	0.0927552	-1	0.211187	0.589824	-5	-5	0.162603	-3	0.248855	0.201722	-1	-1	-1	-6	-6	-6	-6
tree_1	58487	ENSG00000137504	HUMAN05293	0.226235	0.110628	0.0315119	0.096289	0.049548	-3	0.296792	0.164548	-5	-5	0.0862269	0.488644	-3	0.113682	-1	-3	-1	-6	-6	-6	-6
tree_1	58490	ENSG00000101413	HUMAN18977	0.00716541	-3	-3	-3	-3	-3	-1	0.436745	-5	-5	-3	-3	-1	-3	-3	-3	-1	-6	-6	-6	-6
tree_1	58517	ENSG00000119707	HUMAN08609	0.00901171	0.0919085	-3	-3	0.0283738	-3	-3	0.130476	-5	-5	-3	-3	-1	0.0947984	-3	-3	-1	-6	-6	-6	-6
tree_1	5865	ENSG00000169213	HUMAN00999	0.0126283	0.117874	-3	-3	-3	-3	-1	0.569671	-5	-5	0.0389805	0.192356	-3	-3	-3	0.188602	-1	-6	-6	-6	-6
tree_1	5869	ENSG00000111540	HUMAN06597	-3	-3	-3	0.16909	-3	-1	-1	0.42501	-5	-5	-3	-3	-1	-3	-2	-3	-1	-6	-6	-6	-6
tree_1	5887	ENSG00000119318	HUMAN29003	0.137752	0.0889022	0.154628	0.0372597	0.370463	-2	0.389315	0.40178	-5	-5	0.117069	0.795908	-3	0.158083	-3	-3	-2	-6	-6	-6	-6
tree_1	5923	ENSG00000058335	HUMAN09904	0.141682	0.0281711	0.0195085	0.0368094	0.11397	-3	0.16307	0.165339	-5	-5	0.00851529	0.0103793	0.0155963	0.0334966	-3	0.0407151	-1	-6	-6	-6	-6
tree_1	5927	ENSG00000073614	HUMAN05769	0.0499718	0.0157717	0.0859097	0.0370534	0.0519229	0.0367931	0.526337	0.485416	-5	-5	0.0413708	0.0459589	0.0519839	0.0359041	-3	0.0999985	-1	-6	-6	-6	-6
tree_1	5962	ENSG00000137710	HUMAN05451	0.0134226	0.045243	-1	-3	0.0288738	-3	-3	0.604896	-5	-5	0.00702766	-1	-3	0.236857	-3	-3	-1	-6	-6	-6	-6
tree_1	5984	ENSG00000163918	HUMAN21926	0.104452	0.0954453	0.129805	0.172511	0.143894	0.122626	-3	0.914321	-5	-5	0.112164	-3	0.0829431	-3	-1	0.361167	-3	-6	-6	-6	-6
tree_1	5985	ENSG00000111445	HUMAN07231	0.0565607	0.0618118	-3	0.0801594	-3	-3	0.530361	0.138996	-5	-5	-1	-1	0.106711	-3	-4	-3	-4	-6	-6	-6	-6
tree_1	5999	ENSG00000117152	HUMAN02058	0.0604456	0.0829642	0.222123	-3	-3	0.626045	-3	0.722759	-5	-5	0.0452213	0.284443	-3	0.415275	-4	-3	-2	-6	-6	-6	-6
tree_1	60487	ENSG00000066651	HUMAN25552	0.102941	0.0650733	0.11318	0.178596	0.226473	-3	-3	0.723294	-5	-5	0.0604841	0.255681	0.115736	-3	-4	0.169217	-2	-6	-6	-6	-6
tree_1	6049	ENSG00000127870	HUMAN07495	0.201929	0.137654	0.375713	0.512476	0.55707	0.984	0.108536	0.485387	-5	-5	0.539318	0.456123	0.5326	0.601304	0.21681	-3	-1	-6	-6	-6	-6
tree_1	60558	ENSG00000151806	HUMAN22365	0.0894709	0.100794	0.223315	0.410944	0.17723	0.143506	0.106688	0.962565	-5	-5	0.0970963	0.151446	0.0983368	0.242209	-3	0.16148	-1	-6	-6	-6	-6
tree_1	6132	ENSG00000161016	HUMAN28424	-3	-3	-3	-3	-3	-3	-3	0.080072	-5	-5	-3	-3	-3	-3	-2	-3	-1	-6	-6	-6	-6
tree_1	619208	ENSG00000203778	HUMAN25484	0.248541	0.650948	0.602273	-3	-4	-3	0.797986	-4	-5	-5	-3	-3	0.796048	0.199061	-4	-3	-1	-6	-6	-6	-6
tree_1	6236	ENSG00000166592	HUMAN11185	0.0505309	0.0729389	0.125327	0.0400464	0.051064	0.369224	0.187801	0.468978	-5	-5	0.0313813	0.133283	0.116922	-3	-3	0.373099	-1	-6	-6	-6	-6
tree_1	6296	ENSG00000005187	HUMAN10649	0.14085	0.189083	0.229181	0.352892	0.749506	0.199764	0.755426	0.930772	-5	-5	0.316042	0.451954	0.455606	0.315831	0.3795	0.793336	-3	-6	-6	-6	-6
tree_1	6309	ENSG00000109929	HUMAN05638	0.091182	0.225949	0.298955	0.423728	0.263043	-3	0.538181	1.08762	-5	-5	0.193775	0.105724	0.107695	0.674418	-3	-4	-1	-6	-6	-6	-6
tree_1	633	ENSG00000182492	HUMAN30497	0.0183841	0.0285305	0.0447139	-3	-1	0.0425921	-3	0.264717	-5	-5	0.019463	0.0709305	0.0366372	-1	0.101992	0.0622689	-1	-6	-6	-6	-6
tree_1	636	ENSG00000151746	HUMAN06207	0.0602234	0.0439563	0.0337187	0.0327538	0.108431	-3	0.138708	0.383271	-5	-5	0.139492	0.0488494	-3	0.0867552	-3	-3	-1	-6	-6	-6	-6
tree_1	63827	ENSG00000132692	HUMAN01884	0.160943	0.12802	0.3428	0.198027	0.304906	0.213617	0.0567194	0.721806	-5	-5	0.269569	0.0815858	0.214639	0.219448	0.122552	0.267964	-1	-6	-6	-6	-6
tree_1	6386	ENSG00000137575	HUMAN27840	0.103872	0.125906	0.137467	0.164579	0.0700103	0.176505	-1	0.524379	-5	-5	0.121197	0.236952	0.251899	-1	-3	-3	-1	-6	-6	-6	-6
tree_1	63893	ENSG00000175931	HUMAN13404	0.0461025	0.060776	0.0652568	0.052012	0.0567247	-3	0.0301891	0.154542	-5	-5	0.0540358	0.0330299	0.00522503	0.0359347	-3	0.0341778	-1	-6	-6	-6	-6
tree_1	63894	ENSG00000151445	HUMAN08721	0.0486409	0.0941026	0.190566	0.0775515	-3	0.0929111	-3	0.641799	-5	-5	0.066255	-3	0.10224	0.13264	0.344284	-3	-1	-6	-6	-6	-6
tree_1	63897	ENSG00000068097	HUMAN13100	0.161839	0.204372	0.221094	0.243872	0.459532	0.448448	0.520013	0.989311	-5	-5	0.266996	0.149939	0.14726	0.764701	-4	0.204365	-1	-6	-6	-6	-6
tree_1	63906	ENSG00000198746	HUMAN00552	0.135381	0.161449	0.308608	0.139096	0.742023	1.11514	0.12521	1.49967	-5	-5	0.431596	0.373174	0.270242	0.198987	-4	0.375476	-2	-6	-6	-6	-6
tree_1	63935	ENSG00000100982	HUMAN19101	0.0857694	0.0469918	0.191167	0.0680727	0.106771	0.245088	-3	0.460084	-5	-5	0.0276469	0.054735	0.0722709	-3	-3	-3	-1	-6	-6	-6	-6
tree_1	63946	ENSG00000142025	HUMAN15624	0.28583	0.157529	0.611457	0.195284	1.02902	0.158418	-4	0.956492	-5	-5	0.73251	0.581173	1.36856	0.346917	-4	-3	-1	-6	-6	-6	-6
tree_1	64089	ENSG00000104497	HUMAN27969	0.145692	0.132443	0.408958	0.379067	0.0921021	-1	-3	0.665295	-5	-5	0.28897	-3	-3	-3	0.272884	0.274551	-1	-6	-6	-6	-6
tree_1	64132	ENSG00000015532	HUMAN12961	0.0563596	0.0573598	0.0930863	0.0659299	0.0589079	0.264054	0.299998	0.376883	-5	-5	0.080944	0.0728617	0.0627606	0.0705236	0.153595	-3	0.316803	-6	-6	-6	-6
tree_1	64145	ENSG00000131381	HUMAN20549	0.186031	0.158596	0.127607	0.202041	0.220013	0.248755	0.294923	0.806673	-5	-5	0.17945	0.366956	0.185961	0.206055	-1	0.719913	0.561703	-6	-6	-6	-6
tree_1	64151	ENSG00000109805	HUMAN22261	0.226807	0.190159	0.224678	0.316063	0.285591	0.250701	-3	0.561369	-5	-5	0.350272	0.200361	0.280419	0.111302	-3	-4	-1	-6	-6	-6	-6
tree_1	64168	ENSG00000123119	HUMAN28009	0.0419981	0.0531298	0.140306	0.407738	-3	-1	-3	0.385219	-5	-5	0.0562307	0.0531722	-3	0.0766109	-3	-3	-1	-6	-6	-6	-6
tree_1	64215	ENSG00000136770	HUMAN02946	0.243667	0.355707	0.174106	0.319027	0.14103	0.188701	0.577988	0.766466	-5	-5	0.220395	0.27489	0.216236	0.68415	-1	-3	-1	-6	-6	-6	-6
tree_1	64218	ENSG00000196189	HUMAN01846	0.153239	0.149944	0.323462	0.161639	0.161214	0.357594	0.0585893	0.678094	-5	-5	0.176541	0.152759	0.618414	0.0460566	-3	-3	-1	-6	-6	-6	-6
tree_1	64223	ENSG00000167965	HUMAN10309	0.026487	0.0246284	0.0210429	0.0522665	-3	-3	-1	0.0577752	-5	-5	-3	-3	-3	-3	-3	0.42284	-3	-6	-6	-6	-6
tree_1	6422	ENSG00000104332	HUMAN27734	0.0356768	0.0465768	0.0149629	0.0185742	0.0176675	-4	-3	0.201891	-5	-5	0.0784544	0.0281311	0.0558262	-3	-3	0.0620074	-2	-6	-6	-6	-6
tree_1	64240	ENSG00000138075	HUMAN16907	0.170351	0.244773	0.184983	0.439873	0.462095	1.01996	0.3117	0.63798	-5	-5	0.160219	0.481554	1.49051	0.347464	0.157847	0.129632	-1	-6	-6	-6	-6
tree_1	642938	ENSG00000188916	HUMAN03778	0.0983871	0.176473	0.263115	0.412886	0.194729	0.282253	0.0609319	0.550503	-5	-5	0.25402	0.115489	0.152342	0.08795	0.677868	0.120119	-3	-6	-6	-6	-6
tree_1	64326	ENSG00000143207	HUMAN02167	0.0315901	0.0751565	0.0601053	0.0317129	0.160073	0.242917	-3	0.740529	-5	-5	0.0528785	-3	-4	0.540787	-3	-3	-1	-6	-6	-6	-6
tree_1	64395	ENSG00000087338	HUMAN17092	0.0536829	0.051522	0.24298	-3	0.0943671	-3	0.170572	0.238063	-5	-5	0.389146	0.122111	0.647401	0.134427	0.256335	-4	-2	-6	-6	-6	-6
tree_1	64399	ENSG00000164161	HUMAN22915	0.0683139	0.0645146	0.112621	0.0251334	0.0541118	0.127321	0.0952739	0.718564	-5	-5	0.00792741	-3	-3	0.0949464	-3	0.0953287	-1	-6	-6	-6	-6
tree_1	64407	ENSG00000150681	HUMAN02256	0.142368	0.271261	0.193216	0.271941	0.81765	0.133235	0.539478	-4	-5	-5	0.110529	0.92865	0.264014	0.267915	-1	-3	-2	-6	-6	-6	-6
tree_1	64419	ENSG00000163719	HUMAN20451	0.162156	0.0536842	0.22404	0.0767572	0.117294	-3	0.356174	0.441518	-5	-5	0.0741113	0.145151	0.0790092	0.0845297	-3	1.06805	-1	-6	-6	-6	-6
tree_1	6443	ENSG00000163069	HUMAN22400	0.0130882	0.0678782	-3	0.160465	0.670638	0.6685	-3	0.32949	-5	-5	0.0808164	-3	-3	-3	-3	-1	-1	-6	-6	-6	-6
tree_1	6456	ENSG00000107295	HUMAN28522	0.0037365	0.0995855	-3	0.0505262	-3	-3	-1	0.329227	-5	-5	0.0469516	-3	-3	-3	-3	-3	-1	-6	-6	-6	-6
tree_1	6457	ENSG00000140600	HUMAN09972	0.194041	0.0964108	0.0843115	0.46727	0.159363	0.0584694	0.159752	0.625074	-5	-5	0.104083	0.0447127	-3	-3	-4	0.211207	-1	-6	-6	-6	-6
tree_1	646625	ENSG00000183463	HUMAN07516	0.0914266	0.151376	0.209625	0.248475	0.668685	1.10596	0.727813	-4	-5	-5	-4	-4	0.158361	0.31395	-4	0.36702	-2	-6	-6	-6	-6
tree_1	64743	ENSG00000101940	HUMAN29827	0.00994241	0.00871813	-1	-3	-3	-3	-3	0.30244	-5	-5	-3	-1	-3	0.0698292	-3	-3	-1	-6	-6	-6	-6
tree_1	64766	ENSG00000116497	HUMAN00680	0.507895	0.567345	0.317457	0.518619	0.802613	1.46965	0.145902	0.734006	-5	-5	0.705247	0.350326	0.446148	0.484593	-4	-3	-4	-6	-6	-6	-6
tree_1	64785	ENSG00000181938	HUMAN11135	0.123544	0.0977401	0.332186	-3	-3	-4	-4	-4	-5	-5	0.0388436	0.0778146	-3	0.807205	1.02223	-3	-1	-6	-6	-6	-6
tree_1	64858	ENSG00000118655	HUMAN01446	0.280005	0.41876	0.35253	0.419549	0.677195	0.203679	0.426722	0.79694	-5	-5	0.249605	0.39477	0.245148	0.112488	0.309171	-3	-1	-6	-6	-6	-6
tree_1	65061	ENSG00000138395	HUMAN18076	0.143959	0.352756	0.100865	0.326912	0.565588	0.133022	0.399852	1.07469	-5	-5	0.183024	0.232543	-3	-3	-3	0.332538	-1	-6	-6	-6	-6
tree_1	65083	ENSG00000165271	HUMAN28610	0.189549	0.159127	0.264203	0.307049	0.38875	0.323568	0.212503	0.872663	-5	-5	0.173789	0.11236	0.0301004	0.648848	0.508428	0.0604961	-1	-6	-6	-6	-6
tree_1	65109	ENSG00000125351	HUMAN30274	0.12828	0.0989586	0.324933	0.0746893	0.240263	-3	-3	-4	-5	-5	0.438114	0.144906	-3	-1	-3	-3	-1	-6	-6	-6	-6
tree_1	6510	ENSG00000105281	HUMAN15864	0.0867185	0.150322	0.215882	0.175597	0.373257	0.0507579	-3	0.649967	-5	-5	0.164661	0.343727	0.135379	0.121315	-3	0.134184	-1	-6	-6	-6	-6
tree_1	65244	ENSG00000123352	HUMAN06358	0.152865	0.352772	0.684419	0.411221	0.762673	0.392471	0.793567	1.58691	-5	-5	0.682201	0.131613	-3	0.817482	-3	0.792697	-1	-6	-6	-6	-6
tree_1	6530	ENSG00000103546	HUMAN11054	0.0404791	0.0531558	0.107715	0.0104992	0.0211922	0.0929915	-3	0.237576	-5	-5	0.0326663	0.0163773	0.136804	0.100523	-3	-4	-3	-6	-6	-6	-6
tree_1	653121	ENSG00000160062	HUMAN00667	0.110346	0.123286	0.133372	0.903191	-3	0.36493	0.367891	0.417393	-5	-5	0.106178	0.380828	0.327333	0.297319	-1	-1	-3	-6	-6	-6	-6
tree_1	6549	ENSG00000115616	HUMAN17440	0.0500009	0.063765	0.104499	0.366577	0.183255	-3	-3	0.538601	-5	-5	0.21924	0.59084	0.0928791	0.0902154	0.000100006	0.401637	-1	-6	-6	-6	-6
tree_1	6553	ENSG00000135740	HUMAN11225	0.0425493	0.102637	0.14368	0.0949414	0.2016	0.0870705	0.348432	0.436097	-5	-5	0.0857992	-3	0.16591	0.107872	-4	-3	-3	-6	-6	-6	-6
tree_1	6558	ENSG00000064651	HUMAN23738	0.0606667	0.134639	0.137888	0.0325453	0.0687259	0.260411	0.383013	0.250426	-5	-5	0.0878659	0.223274	0.368182	0.113554	-3	0.0482889	-1	-6	-6	-6	-6
tree_1	6575	ENSG00000168575	HUMAN27761	0.0529913	0.0665495	0.0346591	-3	0.0292726	-3	0.127144	0.189884	-5	-5	0.0340663	-3	-3	0.0307962	-3	0.164053	-1	-6	-6	-6	-6
tree_1	658	ENSG00000138696	HUMAN22685	0.0131808	0.0159023	0.0362139	-3	-3	-4	0.191423	1.14285	-5	-5	0.0131529	-3	0.133259	-3	-4	0.379651	-2	-6	-6	-6	-6
tree_1	6591	ENSG00000019549	HUMAN27787	0.063099	0.0339419	-3	-3	0.783315	-3	-1	0.969475	-5	-5	0.0830581	-3	-3	-3	-3	-3	-1	-6	-6	-6	-6
tree_1	65990	ENSG00000103254	HUMAN10200	0.0733058	0.152596	0.28938	0.110147	0.721704	0.18775	-4	0.387304	-5	-5	0.0966442	-3	0.0765078	0.771263	0.522099	1.94761	-2	-6	-6	-6	-6
tree_1	65997	ENSG00000128045	HUMAN22407	0.0185007	0.0550991	-3	0.0361417	0.24798	-1	-4	0.231041	-5	-5	0.0608347	0.390497	-3	0.130261	-3	-3	-2	-6	-6	-6	-6
tree_1	6601	ENSG00000139613	HUMAN06613	0.0546314	0.0518374	0.0145765	0.0529055	0.0693422	0.412621	-3	0.442223	-5	-5	0.021226	0.0111464	-3	0.106133	-3	-3	-1	-6	-6	-6	-6
tree_1	6609	ENSG00000166311	HUMAN04085	0.195574	0.18244	0.232826	0.133946	0.376	-3	0.213053	1.1119	-5	-5	0.23112	0.272194	0.346762	0.628503	0.477622	0.211523	-3	-6	-6	-6	-6
tree_1	6610	ENSG00000135587	HUMAN25454	0.295911	0.46016	0.379089	0.22011	0.340241	0.117283	0.360788	0.613248	-5	-5	0.245978	0.215906	0.323445	0.230469	0.377379	0.237209	-4	-6	-6	-6	-6
tree_1	6618	ENSG00000104976	HUMAN14521	0.347347	0.256001	0.232764	0.44299	0.219404	0.456634	0.0892675	0.6268	-5	-5	0.379085	0.75059	0.134602	0.161851	-3	0.922719	-1	-6	-6	-6	-6
tree_1	666	ENSG00000176720	HUMAN18531	0.0288173	0.064033	0.0454179	-3	0.15901	-3	0.127339	0.526165	-5	-5	0.034292	-3	-3	-3	-3	-3	-2	-6	-6	-6	-6
tree_1	6675	ENSG00000117143	HUMAN02051	0.0746988	0.0708654	0.107715	0.1277	0.235399	0.359273	0.118255	1.02221	-5	-5	0.0937622	0.274596	-3	-3	-1	-3	-1	-6	-6	-6	-6
tree_1	6678	ENSG00000113140	HUMAN24109	0.0745592	0.0587559	0.0333887	0.033994	-3	0.0657536	-3	0.241907	-5	-5	0.0732848	0.0954523	-3	-3	-3	-3	-1	-6	-6	-6	-6
tree_1	6697	ENSG00000116096	HUMAN17133	0.201271	0.197905	0.196962	0.123772	0.402417	-4	0.321382	0.974379	-5	-5	0.277604	-1	0.0606316	0.454605	-3	0.21097	-1	-6	-6	-6	-6
tree_1	6725	ENSG00000125508	HUMAN19292	0.101155	0.179213	0.322204	0.114574	0.259897	0.178585	-3	0.351689	-5	-5	0.0754451	0.118551	0.0516879	0.113472	-3	0.111124	-3	-6	-6	-6	-6
tree_1	6774	ENSG00000168610	HUMAN12684	0.00208148	0.020384	0.0279817	0.0784799	-3	0.0871952	-3	0.186441	-5	-5	-3	-3	-3	-3	-3	-3	-1	-6	-6	-6	-6
tree_1	6780	ENSG00000124214	HUMAN19132	0.106725	0.0694388	0.0176313	0.0506869	0.185491	-4	-3	0.400804	-5	-5	0.119292	-3	0.284341	-3	-3	-3	-4	-6	-6	-6	-6
tree_1	6795	ENSG00000105146	HUMAN16430	0.209531	0.134715	0.133736	0.304779	0.0906894	-3	-3	0.413982	-5	-5	0.286326	0.517811	0.839568	0.315612	-4	0.0940746	-2	-6	-6	-6	-6
tree_1	6830	ENSG00000109111	HUMAN12269	0.0238718	0.0123438	-3	0.0118767	0.0563445	0.209004	0.132291	0.258322	-5	-5	0.0155643	0.0104269	-3	-3	-3	0.158623	-1	-6	-6	-6	-6
tree_1	6857	ENSG00000067715	HUMAN06854	0.0349297	0.0134001	-1	-3	-3	0.0798205	-3	0.0689045	-5	-5	-1	-3	-3	-3	-2	-3	-3	-6	-6	-6	-6
tree_1	6877	ENSG00000148835	HUMAN03611	0.0468869	0.0712842	0.0274799	0.153186	0.0599515	-3	0.0697803	0.256652	-5	-5	0.0230899	0.17412	0.287529	0.169032	-3	-3	-1	-6	-6	-6	-6
tree_1	6888	ENSG00000177156	HUMAN03886	0.0639024	0.175982	0.0803008	0.241993	0.141601	0.305611	0.213588	0.37587	-5	-5	0.00868666	0.0499721	-3	0.835984	-3	-3	-1	-6	-6	-6	-6
tree_1	6898	ENSG00000198650	HUMAN11368	0.0532461	0.100838	0.394885	0.255851	0.204223	0.802338	-3	0.806027	-5	-5	0.144672	0.266615	0.275439	0.12561	0.200294	0.80719	-1	-6	-6	-6	-6
tree_1	6913	ENSG00000092607	HUMAN01484	0.0298132	0.0883313	0.0150433	-3	0.134019	-3	0.10416	0.701179	-5	-5	-3	0.154357	-3	-3	-3	-3	-1	-6	-6	-6	-6
tree_1	6916	ENSG00000059377	HUMAN27040	0.22975	0.266691	0.216782	0.164577	0.18515	1.02768	0.790801	1.0236	-5	-5	0.187909	0.497708	0.415463	0.232539	-3	0.202808	-1	-6	-6	-6	-6
tree_1	6919	ENSG00000171703	HUMAN19319	0.0902492	0.0886546	0.0548825	0.0586768	0.12179	-3	-3	0.0483922	-5	-5	0.021467	0.0168909	-3	-3	0.0763139	-3	-3	-6	-6	-6	-6
tree_1	699	ENSG00000169679	HUMAN17492	0.39632	0.272097	0.398587	0.340947	0.240482	1.07025	1.61755	0.967635	-5	-5	0.276728	0.64013	0.592392	0.123018	0.901113	0.548067	-1	-6	-6	-6	-6
tree_1	7031	ENSG00000160182	HUMAN19562	0.245937	0.514066	4.93177	0.917512	-3	-3	0.383606	0.466536	-5	-5	0.431069	0.238789	1.70898	-4	-4	-4	-2	-6	-6	-6	-6
tree_1	7041	ENSG00000140682	HUMAN10958	0.115079	0.0417162	0.0631368	-3	0.0391849	0.771057	-3	0.777321	-5	-5	0.0379614	0.178828	-3	0.151113	-3	-3	-3	-6	-6	-6	-6
tree_1	7052	ENSG00000198959	HUMAN18980	0.0716901	0.347559	0.123325	0.0998791	0.175575	0.0372047	0.0359418	0.237362	-5	-5	0.0666206	0.19959	0.0628553	-3	-4	-3	-1	-6	-6	-6	-6.00E+00
tree_1	705	ENSG00000112578	HUMAN25053	0.0735948	0.0855624	0.187671	0.181036	0.71001	-1	-1	1.23314	-5	-5	0.0551466	0.25026	-3	-1	0.552384	-1	-1	-6	-6	-6	-6.00E+00
tree_1	7071	ENSG00000155090	HUMAN28110	0.184587	0.0913749	0.224821	0.194175	-3	-3	0.39946	0.64281	-5	-5	0.0856231	-3	-3	-3	0.396756	-4	-2	-6	-6	-6	-6
tree_1	710	ENSG00000149131	HUMAN04558	0.35243	0.340524	0.367845	0.289018	0.323688	0.455022	-4	0.433009	-5	-5	0.294209	0.812615	0.363978	0.304307	-3	0.456111	-1	-6	-6	-6	-6
tree_1	7127	ENSG00000185215	HUMAN08953	0.162674	0.138235	0.178162	0.155719	0.190912	0.161276	0.105479	0.19181	-5	-5	0.14849	0.177224	3.42384	0.286962	0.104705	0.388749	-1	-6	-6	-6	-6
tree_1	7132	ENSG00000067182	HUMAN05847	0.255751	0.286109	0.413886	0.322415	0.264139	0.100293	0.61478	0.272602	-5	-5	0.482642	0.510011	0.14483	0.227207	0.306847	0.150762	-1	-6	-6	-6	-6
tree_1	7174	ENSG00000134900	HUMAN07816	0.0404174	0.0243773	0.047275	-3	0.161847	-3	0.0479834	0.305328	-5	-5	0.0324568	0.0704472	-3	-3	-3	-3	-3	-6	-6	-6	-6
tree_1	7182	ENSG00000177463	HUMAN20545	0.0333716	0.00678982	-3	-3	-3	0.415455	-3	0.222638	-5	-5	0.017959	-3	-3	-3	-3	-3	-1	-6	-6	-6	-6
tree_1	7224	ENSG00000072315	HUMAN30238	0.0328075	0.0463209	-1	-3	0.0320704	0.0585376	-1	0.273998	-5	-5	-1	-1	-1	0.0875281	-3	-3	-1	-6	-6	-6	-6
tree_1	7301	ENSG00000092445	HUMAN09322	0.183091	0.0641083	0.203901	0.125231	0.63462	0.447956	-3	0.50531	-5	-5	0.0784675	0.0317079	0.117664	-3	-4	0.257333	-2	-6	-6	-6	-6
tree_1	730	ENSG00000112936	HUMAN23300	0.306747	0.212975	0.459848	0.386808	0.461084	0.392104	0.284535	1.03327	-5	-5	0.247443	0.759932	0.0240795	0.402485	-1	1.03285	-1	-6	-6	-6	-6
tree_1	7355	ENSG00000102100	HUMAN29842	0.060265	0.0521275	0.0655541	0.155518	0.178695	0.103774	-3	0.143148	-5	-5	0.0241367	0.16731	0.0963875	-3	-3	-3	-1	-6	-6	-6	-6
tree_1	7357	ENSG00000148154	HUMAN29038	0.0293591	0.0226999	0.0248067	-3	0.0468497	0.204515	-3	0.166038	-5	-5	-3	-3	-3	-3	-2	-3	-2	-6	-6	-6	-6
tree_1	7375	ENSG00000114316	HUMAN20898	0.0975535	0.136439	0.179174	0.293535	0.115048	0.113243	0.121021	0.864223	-5	-5	0.102149	0.125608	0.076252	0.0770244	-4	0.121263	-4	-6	-6	-6	-6
tree_1	7398	ENSG00000162607	HUMAN01091	0.110737	0.29189	0.100483	0.329391	0.158097	0.0687097	-3	0.254872	-5	-5	0.0716988	0.086382	-4	0.316191	0.0707806	0.422453	-2	-6	-6	-6	-6
tree_1	7443	ENSG00000100749	HUMAN08882	0.101682	0.115498	0.357295	0.0821877	0.0565846	-2	0.0841389	1.02171	-5	-5	0.126587	-4	0.372861	0.316418	-3	-4	-2	-6	-6	-6	-6
tree_1	747	ENSG00000134780	HUMAN04679	0.0157961	0.0198214	0.0226677	0.0223768	0.0074423	0.063017	0.0347062	0.176726	-5	-5	0.0152245	0.00835593	-3	-3	-3	-3	-1	-6	-6	-6	-6
tree_1	7517	ENSG00000126215	HUMAN08972	0.215762	0.254077	0.242753	0.0806313	0.472041	0.352696	-3	0.576801	-5	-5	0.180282	0.0178166	0.303926	0.0648863	-4	0.175132	-1	-6	-6	-6	-6
tree_1	7542	ENSG00000162300	HUMAN04860	0.0826705	0.169668	0.201511	0.264267	-3	-4	0.101516	3.31492	-5	-5	0.101453	-3	-3	-3	-3	0.41526	-2	-6	-6	-6	-6
tree_1	7566	ENSG00000154957	HUMAN12048	0.290114	0.2155	0.254877	0.116709	0.265261	0.5958	-3	1.08414	-5	-5	0.353809	0.216458	0.0551735	0.20687	-1	0.572201	0.191961	-6	-6	-6	-6
tree_1	759	ENSG00000133742	HUMAN27977	0.301171	0.366558	0.476191	0.198767	0.29464	0.794632	0.789006	1.75974	-5	-5	0.209886	-1	1.82305	0.43325	-1	-3	-1	-6	-6	-6	-6
tree_1	7704	ENSG00000109906	HUMAN05512	0.0236659	0.0101893	0.0253918	0.0207173	-1	-1	0.0854624	0.0545883	-5	-5	0.0393802	0.0245947	-1	-3	-1	0.260322	-2	-6	-6	-6	-6
tree_1	7764	ENSG00000171940	HUMAN19173	0.188606	0.191537	0.208144	0.18934	0.221841	0.113344	0.492599	0.274276	-5	-5	0.132353	0.204283	0.38476	0.0447192	0.160734	0.16678	-3	-6	-6	-6	-6
tree_1	7779	ENSG00000170385	HUMAN02475	0.11765	0.272332	0.394401	0.22881	0.0484697	-1	0.201449	0.536493	-5	-5	2.85858	0.208686	0.511158	0.0677388	-1	0.201342	-1	-6	-6	-6	-6
tree_1	7786	ENSG00000139625	HUMAN06498	0.05065	0.0709506	0.0537023	0.109248	-3	0.203979	0.878787	0.75019	-5	-5	0.0418675	0.0321967	0.0894312	-3	-3	-3	-1	-6	-6	-6	-6
tree_1	7832	ENSG00000159388	HUMAN02361	0.0238451	0.0288563	0.0609483	-3	-3	-3	-1	0.107044	-5	-5	0.051944	-3	-3	-4	-3	-3	-2	-6	-6	-6	-6
tree_1	7867	ENSG00000114738	HUMAN20958	0.0644814	0.0878921	0.0786782	0.050616	0.150256	-3	0.301749	0.13564	-5	-5	0.0176212	-3	-3	-3	-3	0.152841	-1	-6	-6	-6	-6
tree_1	79009	ENSG00000107625	HUMAN03214	0.066783	0.0567553	-3	-3	-3	0.673756	-4	0.360301	-5	-5	0.0527986	-3	0.0387582	0.28365	-3	-3	-3	-6	-6	-6	-6
tree_1	79053	ENSG00000159063	HUMAN05258	0.161678	0.157775	0.14715	0.265998	0.672387	0.144342	0.725678	1.7491	-5	-5	0.178637	0.281555	0.123521	0.365636	-3	-3	-1	-6	-6	-6	-6
tree_1	79074	ENSG00000135974	HUMAN17450	0.187309	0.184731	0.523808	-3	0.0961978	-1	-3	0.395246	-5	-5	0.10995	0.324304	-3	0.195572	-1	0.200051	-1	-6	-6	-6	-6
tree_1	79077	ENSG00000179958	HUMAN10885	0.191934	0.183106	0.240346	0.136084	0.418349	-4	-4	1.8874	-5	-5	1.02478	0.284524	-1	-2	-3	-3	-2	-6	-6	-6	-6
tree_1	79109	ENSG00000119487	HUMAN29169	0.0468628	0.0397262	-3	0.0603265	0.272015	-3	-3	0.306083	-5	-5	0.0525689	0.0891152	-3	-3	-3	-3	-1	-6	-6	-6	-6
tree_1	79172	ENSG00000138092	HUMAN16694	0.318469	0.362312	0.692158	0.90637	0.195377	2.52063	-3	0.732504	-5	-5	0.437829	0.247943	0.111246	0.433275	0.853282	0.845258	-1	-6	-6	-6	-6
tree_1	79176	ENSG00000107872	HUMAN03587	0.00970369	0.0505979	0.0190446	0.0749974	-3	0.0990383	-3	0.235453	-5	-5	0.0774032	0.0686974	-3	0.458979	-3	0.101236	-1	-6	-6	-6	-6
tree_1	79183	ENSG00000124120	HUMAN19033	0.0674932	0.0528038	0.122241	0.194532	0.0785763	-1	0.414097	0.296798	-5	-5	0.0628152	0.0421426	0.232337	-3	-3	-3	-1	-6	-6	-6	-6
tree_1	7922	ENSG00000112473	HUMAN24892	0.176392	0.234724	0.233933	0.206421	0.39014	0.604498	0.242083	1.62143	-5	-5	0.119064	0.171062	0.386166	-3	-4	0.242497	-1	-6	-6	-6	-6
tree_1	79575	ENSG00000127220	HUMAN14963	0.0342547	0.0776967	0.0352498	0.031917	0.0394945	-3	0.0919109	0.107785	-5	-5	0.0404798	0.0448131	-3	0.094805	-3	-3	-1	-6	-6	-6	-6
tree_1	79612	ENSG00000172766	HUMAN07599	0.155661	0.106563	0.183067	0.0488547	0.317539	0.0804268	0.163326	0.449002	-5	-5	0.0885905	0.158677	0.123851	-1	-3	0.210489	-2	-6	-6	-6	-6
tree_1	79621	ENSG00000136104	HUMAN07675	0.207443	0.243942	0.26069	0.449502	0.25659	-4	-3	0.390913	-5	-5	0.212197	0.182651	0.262948	-3	-4	-3	-1	-6	-6	-6	-6
tree_1	79632	ENSG00000111879	HUMAN25522	0.067379	0.102717	0.284928	0.105961	0.281645	0.19221	0.236405	0.70855	-5	-5	0.115217	0.44427	0.494784	0.403697	-1	1.05894	-3	-6	-6	-6	-6
tree_1	79646	ENSG00000120137	HUMAN24195	0.0206304	0.230866	-3	-3	-3	-3	-1	0.637686	-5	-5	-3	-3	-3	-1	-3	-3	-1	-6	-6	-6	-6
tree_1	79668	ENSG00000151883	HUMAN23329	0.0333047	0.0559162	0.0415716	0.111524	0.057277	0.188371	-3	0.329853	-5	-5	0.0515671	-3	0.189746	0.110807	0.129242	0.127303	-1	-6	-6	-6	-6
tree_1	79676	ENSG00000111325	HUMAN07339	0.103319	0.0982199	0.090076	0.320936	0.0652306	0.464414	-3	0.384762	-5	-5	0.0889187	0.102271	-3	0.18596	0.0973712	0.429313	-1	-6	-6	-6	-6
tree_1	79703	ENSG00000173653	HUMAN04983	0.0565354	0.0474538	0.0832038	-3	0.126869	0.0868055	-3	0.157823	-5	-5	0.119006	-3	-3	-1	-3	0.219217	-1	-6	-6	-6	-6
tree_1	79718	ENSG00000177565	HUMAN21815	0.019042	-3	-3	-3	-3	-1	-1	0.181607	-5	-5	0.0106591	0.0215948	-3	-3	-3	-3	-1	-6	-6	-6	-6
tree_1	79727	ENSG00000131914	HUMAN00533	0.04586	0.069146	0.0556794	0.109149	0.233102	-2	-3	1.07479	-5	-5	0.0290169	0.0283749	-3	0.0853686	-3	-4	-2	-6	-6	-6	-6
tree_1	79738	ENSG00000179941	HUMAN06842	0.358679	0.339506	0.670778	0.634743	0.67705	0.352972	0.35472	0.80936	-5	-5	0.654099	0.56919	0.298885	1.19479	1.45032	-4	-2	-6	-6	-6	-6
tree_1	79780	ENSG00000149231	HUMAN05375	0.224487	0.255257	0.276532	0.909023	0.214383	0.520904	-3	0.828926	-5	-5	0.390071	0.364799	0.40176	0.689669	-4	1.04105	-2	-6	-6	-6	-6
tree_1	7980	ENSG00000105825	HUMAN26557	0.483196	0.397059	1.14654	0.794337	0.337849	0.350502	-2	2.48059	-5	-5	0.612739	0.831237	0.335394	0.773463	-4	0.173359	-3	-6	-6	-6	-6
tree_1	79817	ENSG00000120162	HUMAN28581	0.0190544	-3	-3	-3	0.19865	0.406468	-1	0.609758	-5	-5	0.0490606	-3	-3	-3	-1	-3	-1	-6	-6	-6	-6
tree_1	79874	ENSG00000177548	HUMAN10797	0.0704187	0.118526	0.105918	0.0777685	0.0632428	0.408031	-3	0.320135	-5	-5	0.0861086	0.14722	0.0524312	0.121314	-3	-4	-1	-6	-6	-6	-6
tree_1	79877	ENSG00000172992	HUMAN12802	0.0356394	0.0680472	0.148849	-3	-3	-4	-3	0.201786	-5	-5	0.134431	0.0455929	0.0376029	-3	-3	0.802383	-1	-6	-6	-6	-6
tree_1	79933	ENSG00000166317	HUMAN03292	0.161517	0.257	0.293087	0.422767	0.233388	0.663996	0.399267	0.557076	-5	-5	0.214295	0.122947	0.0700395	0.320748	-3	-3	-1	-6	-6	-6	-6
tree_1	79980	ENSG00000149636	HUMAN18957	0.39569	0.664869	0.724126	1.21373	1.27612	-1	-1	0.477862	-5	-5	0.449392	0.380604	0.130818	0.362842	-3	0.362376	-1	-6	-6	-6	-6
tree_1	79989	ENSG00000105948	HUMAN27031	0.0302531	0.034214	0.107756	0.233993	0.21196	-3	-3	0.71092	-5	-5	0.117569	0.57916	-3	0.209803	-3	0.402101	-1	-6	-6	-6	-6
tree_1	79993	ENSG00000164181	HUMAN23391	0.128154	0.0628057	0.0656156	0.234695	-3	-4	-4	0.652241	-5	-5	0.065615	-4	0.231542	0.0944311	0.180755	-3	-2	-6	-6	-6	-6
tree_1	80021	ENSG00000137842	HUMAN09366	0.217041	0.420182	0.30365	0.24047	0.117376	-3	-3	0.520634	-5	-5	0.4562	0.448364	0.137119	1.33849	-1	0.188662	-3	-6	-6	-6	-6
tree_1	80059	ENSG00000176204	HUMAN17203	0.0388401	0.0255085	0.0889642	0.22351	0.199092	0.0740885	-3	0.58492	-5	-5	0.120615	0.87508	0.196378	-3	0.828949	0.247211	-1	-6	-6	-6	-6
tree_1	80135	ENSG00000117133	HUMAN01202	0.0381348	0.0968435	0.248445	0.253817	0.227237	0.348194	-3	2.35075	-5	-5	0.210095	0.121876	-3	0.325344	-1	-3	-1	-6	-6	-6	-6
tree_1	80155	ENSG00000164134	HUMAN22879	0.0221436	0.0686497	0.0207564	-3	0.0372184	0.329777	-3	0.327271	-5	-5	0.0154292	-3	0.280495	-3	-1	0.164496	-1	-6	-6	-6	-6
tree_1	80196	ENSG00000170633	HUMAN07294	0.115412	0.112379	0.157126	0.391312	0.318964	0.376175	-4	0.62399	-5	-5	0.125106	0.290301	0.0606273	0.27656	-3	0.451542	-1	-6	-6	-6	-6
tree_1	8022	ENSG00000107187	HUMAN29410	0.0869263	0.0417177	0.0756951	0.0331846	0.477997	0.209724	0.324658	0.332507	-5	-5	0.0301666	0.0239849	-3	0.210174	-3	-3	-1	-6	-6	-6	-6
tree_1	80262	ENSG00000125149	HUMAN11201	0.059715	0.0255919	0.0494557	0.118562	0.40901	0.136147	-3	0.347438	-5	-5	0.0243156	0.0691997	0.126718	-3	-4	-3	-1	-6	-6	-6	-6
tree_1	80271	ENSG00000086544	HUMAN15576	0.301456	0.242967	0.303537	0.44081	0.223038	0.348742	0.137987	0.539894	-5	-5	0.221479	0.133668	0.0679275	0.0821602	-4	0.693187	-3	-6	-6	-6	-6
tree_1	80315	ENSG00000113742	HUMAN24248	0.0303869	0.0175467	0.105304	0.0490239	-3	-3	-3	0.530488	-5	-5	0.0178413	0.084931	-3	-3	-3	-3	-3	-6	-6	-6	-6
tree_1	80347	ENSG00000068120	HUMAN12692	0.130887	0.31288	0.190606	0.155266	0.136706	0.118343	0.382579	0.447649	-5	-5	0.0931834	0.208959	-3	0.208311	-3	0.102787	-1	-6	-6	-6	-6
tree_1	80351	ENSG00000107854	HUMAN03425	0.0391807	0.0279781	0.022401	0.026567	0.0189914	-3	-3	0.269802	-5	-5	0.0270804	-3	-3	0.178419	-3	-3	-1	-6	-6	-6	-6
tree_1	8045	ENSG00000099849	HUMAN03870	0.2566	0.166512	0.192075	0.327225	0.570018	0.413429	0.113361	1.16928	-5	-5	0.280377	0.190913	0.0565917	0.371287	0.373449	0.16757	-1	-6	-6	-6	-6
tree_1	80745	ENSG00000138050	HUMAN16881	0.275765	0.336612	0.144893	0.449429	0.460596	0.12936	0.108628	0.652046	-5	-5	0.441543	2.01262	0.217076	0.320804	-4	0.326799	-2	-6	-6	-6	-6
tree_1	81029	ENSG00000111186	HUMAN05783	0.0162878	0.0108101	0.0357906	0.135042	0.0451443	0.0459814	-3	0.126739	-5	-5	0.0293163	0.0895916	-3	0.0525942	-3	0.021442	-1	-6	-6	-6	-6
tree_1	81034	ENSG00000164933	HUMAN28120	0.167536	0.0847453	0.0836975	0.127201	0.0554062	0.275987	-3	0.458425	-5	-5	0.0773328	0.394155	0.144357	0.139051	-4	-3	-2	-6	-6	-6	-6
tree_1	811	ENSG00000179218	HUMAN14798	0.0278157	0.0382548	0.0758151	-3	0.0310657	0.252503	-4	0.219945	-5	-5	0.0761064	0.0425668	0.0327684	-3	-3	-3	-1	-6	-6	-6	-6
tree_1	8153	ENSG00000108830	HUMAN12729	0.00923588	0.0549853	0.0544115	-3	0.676073	0.446224	-3	0.441309	-5	-5	0.0549549	-2	-3	-3	-4	-3	-1	-6	-6	-6	-6
tree_1	81550	ENSG00000083544	HUMAN07713	0.146537	0.122599	0.226344	0.205918	0.314068	0.270997	0.549907	0.379937	-5	-5	0.236621	0.421428	0.196306	-4	-3	-3	-3	-6	-6	-6	-6
tree_1	81551	ENSG00000015592	HUMAN27607	0.00511715	0.0150525	0.128576	-3	0.261284	-1	-1	0.128648	-5	-5	-3	-3	-3	-3	-3	-3	-1	-6	-6	-6	-6
tree_1	81566	ENSG00000110925	HUMAN06414	0.0856553	0.18907	0.0800634	0.132876	0.163424	0.0974783	0.393678	0.737399	-5	-5	0.033071	-3	0.120184	-3	0.40019	-3	-1	-6	-6	-6	-6
tree_1	8178	ENSG00000105656	HUMAN15036	0.0922832	0.154742	0.11249	0.0847734	0.075485	0.16842	0.247227	0.334133	-5	-5	0.0264756	0.0197801	0.0362801	0.154194	-1	-3	-1	-6	-6	-6	-6
tree_1	81894	ENSG00000155287	HUMAN03524	0.0461045	0.0768727	0.166087	-3	0.400274	-3	-1	0.163068	-5	-5	0.0272677	-3	-3	-3	-1	-3	-1	-6	-6	-6	-6
tree_1	821	ENSG00000127022	HUMAN24367	0.077536	0.147804	0.0445021	0.0672089	0.0992372	-4	-3	0.547555	-5	-5	0.0565777	0.035112	0.0694866	-3	-3	0.271934	-3	-6	-6	-6	-6
tree_1	8313	ENSG00000168646	HUMAN13195	0.0782811	0.10507	0.0927776	0.167518	0.0776122	0.0924071	0.0929462	0.42215	-5	-5	0.0547949	0.0257312	-3	0.168205	-3	0.161759	-3	-6	-6	-6	-6
tree_1	83483	ENSG00000130300	HUMAN14972	0.0678303	0.320506	0.165107	0.103469	0.193234	0.0884022	-3	0.401112	-5	-5	0.103006	0.615621	1.40475	0.222377	0.222707	0.0891732	-1	-6	-6	-6	-6
tree_1	83729	ENSG00000139269	HUMAN06664	0.220116	0.321179	0.390324	0.274969	0.197504	1.35682	0.907581	2.48576	-5	-5	0.274826	0.743296	0.193673	-4	-3	0.225783	-1	-6	-6	-6	-6
tree_1	83743	ENSG00000105447	HUMAN15926	0.0743223	0.0967738	0.106624	0.0615364	0.0502124	0.129097	-3	0.458586	-5	-5	0.0379762	0.094201	0.0703021	-4	-3	0.307709	-2	-6	-6	-6	-6
tree_1	83759	ENSG00000173914	HUMAN04979	0.0419073	0.0324769	0.0838972	-3	0.147041	-1	-3	0.905365	-5	-5	0.0677051	-3	-3	-3	-3	-3	-1	-6	-6	-6	-6
tree_1	8394	ENSG00000143398	HUMAN01637	0.109449	0.169382	0.0880657	0.175884	0.146287	-3	-3	0.271592	-5	-5	0.0332453	0.251182	0.00709174	-3	-3	-4	-3	-6	-6	-6	-6
tree_1	83989	ENSG00000113391	HUMAN23589	0.0664736	0.152545	0.0202794	0.0330451	-3	0.616997	-4	0.689073	-5	-5	0.0452869	0.146283	-3	-3	-1	0.152038	-2	-6	-6	-6	-6
tree_1	84064	ENSG00000167220	HUMAN13929	0.0927817	0.0913726	0.208459	0.0733593	-3	0.825697	-1	0.541288	-5	-5	0.211185	0.713007	0.283151	-3	-4	0.82452	-1	-6	-6	-6	-6
tree_1	8406	ENSG00000101955	HUMAN29733	0.0531734	0.0587114	0.100293	0.0512283	0.197076	-3	-3	0.747698	-5	-5	0.0447146	-3	-3	-1	-3	-3	-1	-6	-6	-6	-6
tree_1	84071	ENSG00000118690	HUMAN25444	0.208885	0.307499	0.395635	0.390233	0.406554	0.536584	0.0774695	0.857774	-5	-5	0.313351	0.32003	0.432638	0.314503	0.158049	0.776689	-1	-6	-6	-6	-6
tree_1	84080	ENSG00000124074	HUMAN11249	0.115539	0.217283	0.0934606	0.138296	0.35448	0.181822	0.112209	0.506313	-5	-5	0.127341	0.111268	-4	0.0606873	1.18286	-3	-1	-6	-6	-6	-6
tree_1	84164	ENSG00000100325	HUMAN19964	0.140563	0.101997	0.156411	0.0794443	0.696298	-1	-1	0.54123	-5	-5	0.214299	0.0780101	0.0759171	0.0748783	0.171171	-1	-1	-6	-6	-6	-6
tree_1	8416	ENSG00000143412	HUMAN01619	0.191778	0.200216	0.472605	0.723896	1.06908	1.06475	-1	2.74661	-5	-5	0.414431	0.537877	0.413367	0.139639	0.466042	-3	-1	-6	-6	-6	-6
tree_1	84206	ENSG00000183496	HUMAN09937	0.0132153	0.0228828	0.0158023	0.0116864	0.046047	0.215651	0.14384	0.194395	-5	-5	-3	0.0712908	-3	0.0307956	-3	0.0727949	-1	-6	-6	-6	-6
tree_1	84248	ENSG00000122068	HUMAN22040	0.0461644	0.358366	0.155235	0.107075	0.0645198	1.19246	-3	0.507096	-5	-5	0.261357	0.0417666	0.198835	-1	-3	-3	-1	-6	-6	-6	-6
tree_1	8424	ENSG00000129151	HUMAN04286	0.0776677	0.0737464	0.338337	0.154952	0.309876	-3	-3	0.556814	-5	-5	0.204899	0.469965	0.0556978	0.354522	-3	-3	-3	-6	-6	-6	-6
tree_1	84253	ENSG00000136895	HUMAN29183	0.0792596	0.140865	0.120235	0.207789	0.0777688	0.127006	0.201251	0.335658	-5	-5	0.0867298	0.112591	0.0456637	0.123862	0.138202	0.000100348	-1	-6	-6	-6	-6
tree_1	84261	ENSG00000132004	HUMAN14767	0.0982416	0.078931	0.486965	0.642607	0.171385	0.14314	0.0997442	0.298666	-5	-5	0.274288	0.27188	0.308299	0.297128	-3	-4	0.294634	-6	-6	-6	-6
tree_1	84274	ENSG00000110871	HUMAN07269	0.189409	0.247943	0.338341	0.317206	0.127025	0.791624	0.394273	1.12578	-5	-5	0.191727	0.19821	-1	0.132519	-4	-4	-1	-6	-6	-6	-6
tree_1	8434	ENSG00000122707	HUMAN28692	0.062918	0.0984565	0.12363	0.0854869	0.0572991	0.258173	1.53336	0.569051	-5	-5	0.125371	0.0851779	0.08068	-3	0.186897	-3	-1	-6	-6	-6	-6
tree_1	8445	ENSG00000127334	HUMAN06765	0.0367505	0.0657454	-3	0.0436054	-3	0.111903	-3	0.179222	-5	-5	0.0140495	0.158098	-3	-3	-3	-3	-1	-6	-6	-6	-6
tree_1	84553	ENSG00000146267	HUMAN25393	-1	-1	-1	0.0615745	0.0925973	-3	-3	0.744643	-5	-5	-3	-1	-3	-3	-3	-3	-3	-6	-6	-6	-6
tree_1	84570	ENSG00000188517	HUMAN22779	0.120546	0.174886	0.325023	0.285033	0.500201	0.30905	0.893529	0.500727	-5	-5	0.0496128	0.154077	0.0665518	0.147327	-1	0.43089	-1	-6	-6	-6	-6
tree_1	84614	ENSG00000185278	HUMAN02148	0.0818187	0.0918685	0.199903	0.0796122	-3	-3	-3	0.144475	-5	-5	0.076611	-3	-3	0.272126	-1	-3	-1	-6	-6	-6	-6
tree_1	84650	ENSG00000123179	HUMAN07665	0.308886	0.31037	0.216501	-3	0.288509	-3	-3	0.669601	-5	-5	1.45668	0.229255	0.428463	0.30204	-3	-4	-1	-6	-6	-6	-6
tree_1	84691	ENSG00000135248	HUMAN26937	0.344401	0.400287	0.655765	0.310065	0.90699	0.291754	1.39833	0.59366	-5	-5	0.286376	0.13988	0.664189	0.580392	0.371606	1.26886	-1	-6	-6	-6	-6
tree_1	84708	ENSG00000072201	HUMAN22411	0.112766	0.176579	0.367226	0.186369	0.202069	0.255775	0.125784	1.19671	-5	-5	0.132527	0.280641	0.0503872	0.0632249	0.321811	0.106962	-1	-6	-6	-6	-6
tree_1	84720	ENSG00000165282	HUMAN28655	0.170659	0.270132	0.329082	0.347952	0.179038	0.187818	0.176879	0.353586	-5	-5	0.238388	0.226145	0.136628	1.0458	0.504308	0.285778	-1	-6	-6	-6	-6
tree_1	84787	ENSG00000133247	HUMAN16348	0.21293	0.111926	0.6488	0.15823	0.0980631	0.145992	-4	0.125466	-5	-5	0.117326	0.204796	1.37025	0.0552482	-3	-3	-3	-6	-6	-6	-6
tree_1	84881	ENSG00000165526	HUMAN05711	0.22936	0.247396	0.405122	0.398987	0.407588	0.355733	0.132211	1.0309	-5	-5	0.378147	-4	8.10333	0.76851	0.572139	0.400291	-2	-6	-6	-6	-6
tree_1	84901	ENSG00000176953	HUMAN10800	0.281658	0.244423	0.407077	0.373759	1.92989	-3	0.591274	2.38655	-5	-5	0.334646	0.876689	0.234853	0.420869	-3	0.593302	-4	-6	-6	-6	-6
tree_1	84911	ENSG00000161298	HUMAN15371	0.203327	0.194371	0.262907	0.124131	0.178009	-3	-4	0.86319	-5	-5	0.557273	-4	0.088554	0.443935	0.367933	-3	-2	-6	-6	-6	-6
tree_1	84919	ENSG00000158615	HUMAN02382	0.372879	0.556466	0.434684	0.589324	0.646781	2.39635	1.21337	0.9557	-5	-5	0.666882	0.25956	1.59255	0.775004	0.844752	2.41045	-3	-6	-6	-6	-6.00E+00
tree_1	8491	ENSG00000011566	HUMAN16878	0.0215845	0.0894991	0.10256	0.0220817	-3	0.0566362	-3	0.33213	-5	-5	0.0660996	0.19895	-3	0.152836	-3	0.833823	-1	-6	-6	-6	-6.00E+00
tree_1	85313	ENSG00000131013	HUMAN25717	0.0371155	0.0485989	0.112615	0.0951637	-3	-1	-3	1.31967	-5	-5	0.0286375	-3	0.0579107	-3	-1	0.104098	-1	-6	-6	-6	-6.00E+00
tree_1	85329	ENSG00000133317	HUMAN04770	0.312167	0.309457	0.446893	0.10097	0.376097	0.15065	0.382697	0.670055	-5	-5	0.615455	0.110003	-4	0.377656	-3	-1	-2	-6	-6	-6	-6.00E+00
tree_1	8539	ENSG00000166181	HUMAN04366	0.0124949	0.107735	-3	-3	-3	0.0750754	-3	0.523962	-5	-5	0.0704291	-3	-3	-3	-3	-3	-1	-6	-6	-6	-6.00E+00
tree_1	8544	ENSG00000087842	HUMAN29624	0.0550274	0.120532	0.101147	0.175302	-3	-3	-1	0.883581	-5	-5	0.0665667	-3	-3	-3	-3	0.380862	-1	-6	-6	-6	-6.00E+00
tree_1	8560	ENSG00000143753	HUMAN02548	0.105514	0.180837	0.131291	0.199613	0.112205	0.112763	-3	0.83939	-5	-5	0.268366	5.0509	0.165686	-3	-1	0.16957	-1	-6	-6	-6	-6
tree_1	8638	ENSG00000135114	HUMAN07285	0.18581	0.342983	0.387994	0.414097	0.29584	0.549405	1.51743	0.496718	-5	-5	0.373995	0.529464	0.265287	0.634623	0.275693	-4	-1	-6	-6	-6	-6
tree_1	8697	ENSG00000094880	HUMAN23858	0.0558507	0.00672827	0.0812771	0.11127	0.11526	-3	-3	0.355771	-5	-5	0.0908647	0.0387355	0.0382055	0.126659	-3	0.137776	-1	-6	-6	-6	-6
tree_1	8703	ENSG00000158850	HUMAN02010	0.0355743	0.0632482	0.108752	0.153923	0.214511	-3	-3	0.75899	-5	-5	0.0247457	0.066254	-3	0.143321	-3	0.100082	-1	-6	-6	-6	-6
tree_1	87178	ENSG00000138035	HUMAN16998	0.0747963	0.118728	0.143015	0.170918	0.259718	0.469134	-3	0.406799	-5	-5	0.0956114	0.0470242	0.308715	0.0569016	-3	-1	-1	-6	-6	-6	-6
tree_1	8717	ENSG00000102871	HUMAN11204	0.137787	0.167101	0.203258	0.143517	0.11312	0.138204	-1	0.415186	-5	-5	0.0853829	0.0832551	0.110826	-3	-4	-3	-1	-6	-6	-6	-6
tree_1	8774	ENSG00000134265	HUMAN13716	0.0161199	0.0457591	-3	0.167786	-3	-3	-2	0.419997	-5	-5	0.0191711	-3	-3	-3	-2	-3	-1	-6	-6	-6	-6
tree_1	8811	ENSG00000182687	HUMAN13391	0.0501389	0.0663341	0.0797394	0.0630219	0.120489	0.0926433	0.38787	0.731184	-5	-5	0.0802096	0.169071	0.139142	0.366026	0.197028	0.189456	-1	-6	-6	-6	-6
tree_1	8816	ENSG00000139990	HUMAN08573	0.133504	0.20413	0.135404	0.157759	0.0831297	0.255691	0.109993	0.43736	-5	-5	0.0773705	0.0420085	0.158666	0.141922	0.384913	-3	-1	-6	-6	-6	-6
tree_1	8842	ENSG00000007062	HUMAN22247	0.411047	0.42866	0.493292	0.389067	0.136854	0.239234	0.0839446	0.453664	-5	-5	0.438892	0.217871	0.440984	0.119472	-3	0.766078	-4	-6	-6	-6	-6
tree_1	8856	ENSG00000144852	HUMAN21359	0.175818	0.143157	0.244537	0.167505	0.317245	-3	0.432121	0.238907	-5	-5	0.784657	0.132969	0.342987	0.210807	-3	-4	-1	-6	-6	-6	-6
tree_1	886	ENSG00000163394	HUMAN22299	0.0539127	0.0988444	0.0507248	0.132471	0.0996564	-3	-1	0.49467	-5	-5	0.0612698	0.255206	-3	0.196774	-3	0.279032	-1	-6	-6	-6	-6
tree_1	8880	ENSG00000162613	HUMAN01186	0.0144096	-3	-3	0.0477433	0.032706	-3	-1	0.384956	-5	-5	-3	0.0384357	-3	-3	-3	0.338294	-1	-6	-6	-6	-6
tree_1	8886	ENSG00000088205	HUMAN17545	0.104366	0.160894	0.173693	0.18572	0.133216	0.205523	0.638433	0.507755	-5	-5	0.108802	0.0767523	0.231592	0.0892645	-3	0.685754	-1	-6	-6	-6	-6
tree_1	8891	ENSG00000070785	HUMAN00906	0.104443	0.444535	0.172366	0.333778	0.485171	-3	0.0970522	2.34898	-5	-5	0.210198	0.0858427	-3	0.06818	-3	0.392901	-3	-6	-6	-6	-6
tree_1	8899	ENSG00000112739	HUMAN24447	0.0489529	0.0701851	0.0539441	0.238737	0.0814166	-3	-3	0.32395	-5	-5	0.0527848	-3	0.0311734	-3	-3	-3	-4	-6	-6	-6	-6
tree_1	8906	ENSG00000213983	HUMAN08170	0.145799	0.213748	0.49671	0.208937	0.294716	0.394604	0.418473	1.9787	-5	-5	0.081003	0.82726	0.45096	1.193	1.46143	0.27956	-1	-6	-6	-6	-6
tree_1	8909	ENSG00000111405	HUMAN06270	0.0920941	0.123543	0.168403	0.271292	0.511717	0.0848186	-1	0.922119	-5	-5	0.403537	0.360994	0.0877661	0.35563	-3	0.917489	-1	-6	-6	-6	-6
tree_1	8910	ENSG00000127990	HUMAN26564	0.0788372	0.0207308	0.0709779	-3	0.129033	-3	-3	0.372428	-5	-5	-3	0.0335992	0.403084	-3	-3	-3	-1	-6	-6	-6	-6
tree_1	89781	ENSG00000100099	HUMAN19926	0.306143	0.472027	0.383854	0.62523	0.60893	0.993892	0.486776	0.94395	-5	-5	0.385522	0.892576	0.296045	0.20124	-3	0.425702	-4	-6	-6	-6	-6
tree_1	89869	ENSG00000139151	HUMAN06092	0.222201	0.239642	0.175946	0.405297	0.224648	-3	0.0589634	0.460197	-5	-5	0.30684	0.508471	0.627805	0.289876	-4	0.29044	-2	-6	-6	-6	-6
tree_1	8993	ENSG00000008438	HUMAN15837	0.187548	0.329944	0.651023	1.50888	0.711446	0.568225	0.172233	0.512599	-5	-5	0.194094	0.644147	0.928717	0.651437	-3	2.76975	-1	-6	-6	-6	-6
tree_1	90249	ENSG00000113763	HUMAN24285	0.0210921	0.0344324	0.0257284	0.0232661	0.0110219	0.077558	0.0397698	0.31513	-5	-5	0.0116855	-3	-3	0.0252285	-4	0.100222	-3	-6	-6	-6	-6
tree_1	90268	ENSG00000154124	HUMAN23206	0.117151	0.189214	0.129571	0.145399	0.123283	0.185641	-1	0.246353	-5	-5	0.065854	-3	0.194888	0.581022	-3	0.745447	-1	-6	-6	-6	-6
tree_1	9039	ENSG00000144744	HUMAN21130	0.00692754	0.0479196	0.0353278	-3	-3	-1	-3	0.557028	-5	-5	-3	0.121455	-2	-3	-3	-2	-1	-6	-6	-6	-6
tree_1	90441	ENSG00000173545	HUMAN23211	0.155453	0.156702	0.249779	0.128005	0.203436	0.299476	0.842637	0.544914	-5	-5	0.28727	0.0922161	0.154144	0.0976633	-4	0.222698	-2	-6	-6	-6	-6.00E+00
tree_1	90634	ENSG00000139597	HUMAN07543	0.183337	0.150094	0.695727	0.812682	-3	-1	-2	-4	-5	-5	0.365749	0.0988228	0.506054	-3	-3	0.246263	-2	-6	-6	-6	-6.00E+00
tree_1	9070	ENSG00000129691	HUMAN27698	0.00896899	0.131921	0.104767	0.0755575	0.0366248	0.762863	-1	0.684447	-5	-5	-3	0.671229	0.0513077	0.0605309	0.624864	-3	-1	-6	-6	-6	-6.00E+00
tree_1	90806	ENSG00000174606	HUMAN02498	0.139615	0.139839	0.249165	0.163479	0.0512744	-4	-3	1.7207	-5	-5	0.216951	-4	0.16482	0.126576	-3	-3	-2	-6	-6	-6	-6.00E+00
tree_1	9092	ENSG00000175467	HUMAN04926	0.0282119	0.0290295	0.0467836	0.13974	0.0805967	0.0517543	0.119648	0.242679	-5	-5	0.0259693	0.010448	-3	-3	-3	-3	-1	-6	-6	-6	-6.00E+00
tree_1	9101	ENSG00000138592	HUMAN09485	0.148546	0.160977	0.165539	0.164476	0.488133	0.167293	0.674876	0.819951	-5	-5	0.219021	0.17117	0.230126	0.0829309	0.333786	0.333703	-1	-6	-6	-6	-6.00E+00
tree_1	9126	ENSG00000108055	HUMAN03639	0.000772898	-3	-3	0.0174319	0.020381	-3	-3	0.0911866	-5	-5	-3	-3	-3	-3	-3	-3	-3	-6	-6	-6	-6.00E+00
tree_1	91404	ENSG00000187231	HUMAN17934	0.0137716	0.0134607	-3	-3	-3	-1	-3	0.318941	-5	-5	0.0246811	0.0569749	-3	-3	0.105703	-3	-3	-6	-6	-6	-6.00E+00
tree_1	91647	ENSG00000171953	HUMAN12138	0.136995	0.0929146	0.022168	0.500855	0.324655	0.159109	-1	0.839135	-5	-5	0.257643	0.086333	-3	-3	-3	-3	-1	-6	-6	-6	-6.00E+00
tree_1	9166	ENSG00000147654	HUMAN28152	0.0118434	0.0947111	0.20116	0.187971	0.19108	-1	-3	1.48997	-5	-5	-3	0.675423	-3	-3	-1	-1	-1	-6	-6	-6	-6.00E+00
tree_1	91949	ENSG00000168434	HUMAN10701	0.0548259	0.141697	0.195424	0.158429	0.144338	0.406174	0.34238	0.553054	-5	-5	0.177071	0.118688	0.133414	0.12713	0.0547305	-3	-3	-6	-6	-6	-6.00E+00
tree_1	9196	ENSG00000170049	HUMAN11971	0.0855264	0.106699	0.260635	0.161967	-3	0.835945	0.416975	0.580864	-5	-5	0.0417552	0.070456	-3	-3	-1	-3	-1	-6	-6	-6	-6.00E+00
tree_1	9202	ENSG00000146463	HUMAN00710	0.0825644	0.210321	0.296111	0.0166589	0.0859994	0.0491614	0.0819491	0.456656	-5	-5	0.0638737	0.0974956	0.17898	-3	-3	0.659094	-1	-6	-6	-6	-6.00E+00
tree_1	92105	ENSG00000149262	HUMAN05250	0.0394263	0.140965	0.046557	-3	0.0439561	0.429428	-3	0.664614	-5	-5	0.06393	0.0421796	0.0997124	0.0663671	-3	-3	-1	-6	-6	-6	-6.00E+00
tree_1	9213	ENSG00000143324	HUMAN02199	0.108438	0.178438	-3	0.178757	-3	0.565101	-3	0.142654	-5	-5	0.166826	0.0730644	-3	-3	-3	-3	-3	-6	-6	-6	-6.00E+00
tree_1	92241	ENSG00000198771	HUMAN02085	0.287281	0.561597	0.304475	0.339324	0.562993	0.582273	0.406719	0.633827	-5	-5	0.253091	0.61158	0.244049	0.468119	-3	-3	-1	-6	-6	-6	-6.00E+00
tree_1	92335	ENSG00000266173	HUMAN13154	0.0546976	0.129281	0.078593	0.0580994	0.109306	0.21593	-4	0.256162	-5	-5	0.0287195	0.0707298	-3	-3	-3	-3	-1	-6	-6	-6	-6.00E+00
tree_1	92370	ENSG00000155893	HUMAN21587	0.118319	0.291349	0.133959	0.0865539	0.0764813	-3	-1	0.561233	-5	-5	0.0522774	0.0345376	-3	0.185122	-3	0.384141	-1	-6	-6	-6	-6.00E+00
tree_1	9255	ENSG00000164022	HUMAN22764	0.0984261	0.247038	0.456026	0.323439	0.204178	0.329219	-4	0.556269	-5	-5	0.0986774	0.924966	0.650975	0.0563702	-3	0.733353	-2	-6	-6	-6	-6.00E+00
tree_1	9261	ENSG00000162889	HUMAN02429	0.0365143	0.0786375	0.0262045	0.0816117	-3	0.199712	-3	0.120446	-5	-5	0.0206292	-3	-3	-3	-3	-3	-4	-6	-6	-6	-6.00E+00
tree_1	9270	ENSG00000119185	HUMAN16599	0.0386447	-3	0.0838505	-3	-1	-1	-1	0.159455	-5	-5	0.115448	-3	-1	-3	-1	-3	-3	-6	-6	-6	-6.00E+00
tree_1	92979	ENSG00000139266	HUMAN06693	0.0551868	0.00956664	0.152132	-1	0.143396	0.18134	-1	0.856964	-5	-5	-3	0.0626615	-1	0.125267	-3	0.367893	-1	-6	-6	-6	-6.00E+00
tree_1	9319	ENSG00000071539	HUMAN23157	0.0690135	0.0620796	0.129477	0.0577371	0.358861	0.516887	1.59783	0.291029	-5	-5	0.0730556	0.253642	0.0394302	0.183075	-3	-3	-1	-6	-6	-6	-6.00E+00
tree_1	931	ENSG00000156738	HUMAN04631	0.344448	0.270801	0.369687	0.254848	0.133602	0.38974	0.233015	0.491866	-5	-5	0.563362	0.742203	0.267385	0.170534	-3	0.359777	-2	-6	-6	-6	-6.00E+00
tree_1	9322	ENSG00000125733	HUMAN14477	0.0393751	0.141281	0.0867642	0.0345245	0.0535729	-3	0.114288	0.489941	-5	-5	0.0406022	0.112142	0.0820493	0.0501155	-3	-3	-1	-6	-6	-6	-6.00E+00
tree_1	9328	ENSG00000148308	HUMAN29344	0.105134	0.174976	0.0744579	0.0212815	0.160179	0.0523129	-3	0.558428	-5	-5	0.100879	0.0374424	-3	-3	-3	0.026368	-1	-6	-6	-6	-6.00E+00
tree_1	932	ENSG00000149516	HUMAN04613	0.510292	0.347246	0.719795	2.77326	1.1468	-4	-4	0.597765	-5	-5	0.959919	0.784996	0.0957556	2.31849	-4	2.00433	-1	-6	-6	-6	-6.00E+00
tree_1	933	ENSG00000012124	HUMAN15289	0.263675	0.554253	0.648368	0.985871	0.425831	1.18498	0.534913	0.464977	-5	-5	0.538804	0.46356	0.61885	0.635393	-4	0.302884	-4	-6	-6	-6	-6.00E+00
tree_1	93436	ENSG00000105676	HUMAN15065	0.0650797	0.128556	0.247924	0.258664	0.165509	0.227075	0.15025	0.339741	-5	-5	0.110995	0.882962	0.0711421	0.166686	0.453632	0.144874	-1	-6	-6	-6	-6.00E+00
tree_1	9343	ENSG00000108883	HUMAN12791	0.0122048	-3	-3	-3	0.0912971	-3	-3	0.117727	-5	-5	-3	-3	-3	-3	0.400109	-3	-1	-6	-6	-6	-6.00E+00
tree_1	9356	ENSG00000197901	HUMAN04760	0.090377	0.122549	0.153034	0.148163	0.342283	-3	0.31651	0.94255	-5	-5	0.222883	0.130489	0.364314	0.0819363	0.195622	-3	-1	-6	-6	-6	-6.00E+00
tree_1	93587	ENSG00000145331	HUMAN22710	0.143537	0.231318	0.408983	1.01056	0.913264	0.150607	-3	3.09933	-5	-5	0.224679	0.160393	-3	0.0751021	0.31175	-4	-2	-6	-6	-6	-6.00E+00
tree_1	9370	ENSG00000181092	HUMAN21927	0.0716836	0.19442	0.275954	0.431613	0.107914	-3	0.393074	0.98668	-5	-5	0.136587	0.477794	0.181627	0.380302	-3	-4	-2	-6	-6	-6	-6.00E+00
tree_1	9394	ENSG00000136720	HUMAN17619	0.00634041	0.0050182	0.00681844	-3	-3	0.0944691	-3	0.547592	-5	-5	-3	0.0188465	-3	-3	-3	-3	-1	-6	-6	-6	-6.00E+00
tree_1	94005	ENSG00000087111	HUMAN12261	0.051518	0.115429	0.130379	0.102504	0.323457	0.166835	0.364898	0.941843	-5	-5	0.291269	-3	0.263562	0.11151	0.129181	0.729156	-1	-6	-6	-6	-6.00E+00
tree_1	94097	ENSG00000144040	HUMAN17137	0.0289563	0.0180888	0.0760243	0.163524	0.124196	0.453802	-3	0.088011	-5	-5	0.0978112	-3	-3	-3	-3	-3	-1	-6	-6	-6	-6.00E+00
tree_1	9429	ENSG00000118777	HUMAN22651	0.189583	0.195121	0.267425	0.266399	0.446634	0.0652267	-3	1.01258	-5	-5	0.209827	0.183548	0.263112	0.297034	0.292997	-4	-4	-6	-6	-6	-6.00E+00
tree_1	942	ENSG00000114013	HUMAN21382	0.652652	0.42609	0.675895	0.360584	0.511251	0.254023	-4	0.514189	-5	-5	2.04325	3.04079	0.929341	0.22455	1.07874	0.345515	-2	-6	-6	-6	-6.00E+00
tree_1	9459	ENSG00000129675	HUMAN30397	0.121611	0.116172	0.1022	0.157452	0.0273008	-3	0.623418	0.418412	-5	-5	0.0679115	0.0422463	0.0561304	0.149699	0.186892	0.560053	-1	-6	-6	-6	-6.00E+00
tree_1	9466	ENSG00000104998	HUMAN14839	0.402869	0.376017	0.399556	0.431206	0.270767	0.842887	4.15366	0.644648	-5	-5	0.360846	0.444966	0.287255	0.164697	0.591886	0.940633	-3	-6	-6	-6	-6.00E+00
tree_1	94	ENSG00000139567	HUMAN06430	0.0640499	0.155191	0.152785	0.0520758	0.188486	-3	-1	0.191295	-5	-5	0.158201	0.0206304	-3	0.328164	0.0493375	-3	-3	-6	-6	-6	-6.00E+00
tree_1	950	ENSG00000138760	HUMAN22557	0.123469	0.161451	0.266078	0.0928127	0.126457	0.193692	0.0760531	0.833692	-5	-5	0.191044	0.0306864	-3	0.223261	-3	0.392143	-1	-6	-6	-6	-6.00E+00
tree_1	9512	ENSG00000105819	HUMAN26777	0.074936	0.130719	0.101352	0.147466	0.160305	0.874102	0.523033	0.780154	-5	-5	0.13456	-4	0.0419538	0.410935	-4	0.174328	-2	-6	-6	-6	-6.00E+00
tree_1	9515	ENSG00000145087	HUMAN21369	0.0530864	0.0519553	0.0925222	0.143507	0.0756712	0.260886	0.173513	0.906815	-5	-5	0.0773588	-3	0.184368	0.114038	-3	-3	-1	-6	-6	-6	-6.00E+00
tree_1	9529	ENSG00000166170	HUMAN08962	0.0471393	0.0463561	0.0421184	0.187228	0.111382	-3	0.190165	0.309268	-5	-5	0.251044	0.0775854	-3	0.259272	-3	0.189723	-1	-6	-6	-6	-6.00E+00
tree_1	9530	ENSG00000156735	HUMAN27703	0.159111	0.341564	0.0756258	0.411193	0.351859	0.394387	-3	0.783832	-5	-5	0.204726	0.493583	0.192089	0.144392	-3	-3	-1	-6	-6	-6	-6.00E+00
tree_1	953	ENSG00000138185	HUMAN03468	0.208746	0.586017	0.294852	0.1774	0.402334	0.36032	0.182767	1.17697	-5	-5	0.598935	0.27362	0.0740337	0.772073	-3	0.399385	-1	-6	-6	-6	-6.00E+00
tree_1	9550	ENSG00000136888	HUMAN29079	0.0906373	0.156755	-3	-3	-3	-2	-2	0.355627	-5	-5	0.0955777	-3	0.650144	-3	-3	-3	-1	-6	-6	-6	-6.00E+00
tree_1	9562	ENSG00000107789	HUMAN03392	0.140436	0.353427	0.161959	0.18807	0.252172	-3	0.285013	1.03364	-5	-5	0.231933	0.170859	0.555499	0.229774	0.423376	0.306504	-1	-6	-6	-6	-6.00E+00
tree_1	956	ENSG00000168032	HUMAN20711	0.258365	0.247949	0.388845	0.139853	0.307967	0.095268	-3	1.15611	-5	-5	0.174447	0.0765293	-3	0.30202	0.193104	0.192142	-1	-6	-6	-6	-6.00E+00
tree_1	9578	ENSG00000198752	HUMAN08948	0.0465832	0.0434467	0.0819303	0.0312829	0.0357653	0.0805032	0.183684	0.21782	-5	-5	0.0807012	0.101619	0.0263471	0.0233427	-3	0.385505	-1	-6	-6	-6	-6.00E+00
tree_1	9603	ENSG00000050344	HUMAN26089	0.340328	0.421315	0.634515	0.514393	0.699551	0.768716	0.544578	1.32955	-5	-5	0.53265	0.388433	0.741731	0.176567	-4	0.516348	-3	-6	-6	-6	-6.00E+00
tree_1	9628	ENSG00000182732	HUMAN08602	0.0389792	0.00790461	-3	0.0811687	-3	-3	-3	0.672363	-5	-5	0.0355972	0.0641539	-3	0.147352	-3	-3	-1	-6	-6	-6	-6.00E+00
tree_1	9635	ENSG00000137975	HUMAN01224	0.314598	0.258286	0.337789	0.34824	0.602204	0.167987	1.57052	0.717452	-5	-5	0.223924	1.06629	0.21225	0.517591	0.726565	1.37371	-3	-6	-6	-6	-6.00E+00
tree_1	9646	ENSG00000198730	HUMAN04180	0.018092	0.0173619	0.070765	0.0364352	0.0695568	0.214661	-3	0.275241	-5	-5	0.0222907	0.122239	0.00946645	0.0994941	-3	-3	0.312625	-6	-6	-6	-6.00E+00
tree_1	9665	ENSG00000166783	HUMAN10572	0.169376	0.147205	0.240983	0.130968	0.236772	0.202513	0.10214	0.543195	-5	-5	0.137675	0.10815	0.137368	0.229783	0.277546	-3	-1	-6	-6	-6	-6.00E+00
tree_1	9672	ENSG00000162512	HUMAN00621	0.158742	0.216579	0.268878	0.180172	0.314165	0.315893	0.157676	0.665961	-5	-5	0.0895537	0.235786	0.0605403	0.212259	-3	0.402638	-1	-6	-6	-6	-6.00E+00
tree_1	9677	ENSG00000168781	HUMAN09380	0.124335	0.179908	0.203864	0.267628	0.209481	0.104396	0.230759	0.677108	-5	-5	0.136794	0.207415	0.308492	-3	0.383161	0.418899	-4	-6	-6	-6	-6.00E+00
tree_1	9683	ENSG00000102921	HUMAN11011	0.180603	0.271907	0.239399	0.20153	0.384107	0.377443	1.14078	0.986865	-5	-5	0.400735	0.257101	0.268371	0.0585008	0.379426	0.189074	-1	-6	-6	-6	-6.00E+00
tree_1	9692	ENSG00000100890	HUMAN08305	0.224929	0.528949	0.982669	0.643471	0.472453	0.490125	0.512531	0.667206	-5	-5	0.10772	0.911139	1.36434	1.7469	0.347009	0.367762	-1	-6	-6	-6	-6.00E+00
tree_1	9699	ENSG00000176406	HUMAN28123	0.0496539	0.0753831	0.116851	0.042348	0.0485864	0.225821	-3	0.649251	-5	-5	0.0890163	0.0570588	0.0980105	0.0705563	-3	0.220149	-3	-6	-6	-6	-6.00E+00
tree_1	9709	ENSG00000051108	HUMAN11088	0.117656	0.134335	0.269142	0.147305	0.123937	0.422146	-3	0.42072	-5	-5	0.19864	0.593454	0.319228	0.436249	-3	-3	-1	-6	-6	-6	-6.00E+00
tree_1	9728	ENSG00000138593	HUMAN09466	0.0989705	0.0980641	0.124542	0.0465792	0.207623	-3	0.174667	0.373799	-5	-5	0.195597	0.205928	0.0694986	-3	-3	-3	-1	-6	-6	-6	-6.00E+00
tree_1	9748	ENSG00000065613	HUMAN03621	0.149336	0.212368	0.232375	0.248729	0.272584	0.701361	0.360762	0.593975	-5	-5	0.277367	0.301415	0.246268	0.232034	0.196962	0.178499	-4	-6	-6	-6	-6.00E+00
tree_1	9777	ENSG00000101337	HUMAN18831	0.0543318	0.0263338	0.0241966	-3	-3	-1	-3	0.0883065	-5	-5	0.0171136	0.0173466	-3	-3	-3	-3	-1	-6	-6	-6	-6.00E+00
tree_1	9788	ENSG00000170873	HUMAN28219	0.0496137	0.0522968	0.0612704	0.0787212	0.0292196	0.0943424	0.319357	0.658545	-5	-5	0.00797033	-3	0.0946719	-3	-3	-3	-3	-6	-6	-6	-6.00E+00
tree_1	9791	ENSG00000156471	HUMAN28060	0.0299712	0.0609497	0.0772228	0.0476403	0.116826	-3	-3	0.18772	-5	-5	0.0283026	0.0908146	-3	-3	-3	-3	-1	-6	-6	-6	-6.00E+00
tree_1	9819	ENSG00000196428	HUMAN21654	0.233374	0.258487	0.348257	0.203212	0.500725	0.986281	0.136635	0.589423	-5	-5	0.126517	0.868072	1.36046	0.134509	0.55902	0.258992	-1	-6	-6	-6	-6.00E+00
tree_1	9859	ENSG00000143702	HUMAN02707	0.10157	0.109211	0.133808	0.106244	0.0198907	0.627293	0.0797418	0.705184	-5	-5	0.205062	0.143829	0.451422	0.101706	0.0554381	0.160393	-3	-6	-6	-6	-6.00E+00
tree_1	9868	ENSG00000154174	HUMAN21232	0.0929555	0.0802419	0.0798334	0.094293	0.0992349	-3	0.1882	0.252879	-5	-5	0.0638881	0.107458	0.2826	-3	-3	-3	-1	-6	-6	-6	-6.00E+00
tree_1	9879	ENSG00000145833	HUMAN23816	0.0113611	0.0510842	0.00849188	0.0703786	0.0480858	-3	-3	0.0994032	-5	-5	-3	-3	-3	-3	-3	-3	-1	-6	-6	-6	-6.00E+00
tree_1	990	ENSG00000094804	HUMAN12565	0.219724	0.35221	0.484108	0.420651	0.410453	0.321825	-1	0.74027	-5	-5	0.241399	0.738782	0.0780452	0.443155	-3	-4	-1	-6	-6	-6	-6.00E+00
tree_1	9912	ENSG00000006740	HUMAN12051	0.0832296	0.0707955	0.0676877	0.0174915	0.0923613	0.935379	0.493025	0.15624	-5	-5	0.0346399	0.305539	0.057725	0.0811341	-3	0.193429	-1	-6	-6	-6	-6.00E+00
tree_1	991	ENSG00000117399	HUMAN00852	0.0671414	0.0157343	0.128057	0.02341	-3	-3	-1	0.301329	-5	-5	0.0931044	-3	-3	0.214922	-3	-3	-3	-6	-6	-6	-6.00E+00
tree_1	993	ENSG00000164045	HUMAN20828	0.24261	0.105695	0.161199	0.121397	0.15716	0.50184	0.25118	0.319985	-5	-5	0.410393	0.113063	0.281683	-3	-4	-3	-1	-6	-6	-6	-6.00E+00
tree_1	9941	ENSG00000157036	HUMAN20688	0.172424	0.176631	0.29204	0.128454	0.917933	0.397404	0.39645	0.721526	-5	-5	0.105863	0.384629	0.180356	0.220485	-4	-4	-1	-6	-6	-6	-6.00E+00
tree_1	9987	ENSG00000152795	HUMAN22601	0.0279552	0.181805	0.123012	0.0898473	-3	0.584158	-3	0.497888	-5	-5	-3	-3	-3	0.394409	-4	-3	-1	-6	-6	-6	-6.00E+00
tree_1	10838	ENSG00000063587	HUMAN30491	0.051943	0.142483	0.169235	0.0715273	0.172166	0.180571	-4	0.0518856	-5	-5	0.062288	0.116352	0.0782182	0.0324527	-3	0.0642842	-2	-6	-6	-6	-6.00E+00
tree_1	122809	ENSG00000180008	HUMAN08425	0.121057	0.16078	0.132996	0.126758	0.191727	-3	-4	0.509858	-5	-5	0.217665	0.224004	-3	-3	-3	0.342873	-2	-6	-6	-6	-6.00E+00
tree_1	1230	ENSG00000163823	HUMAN20790	0.118464	0.399106	0.54431	0.815564	0.33298	0.0759692	-4	0.495561	-5	-5	0.151044	0.170974	0.433349	0.127805	-3	-3	-1	-6	-6	-6	-6.00E+00
tree_1	139221	ENSG00000157502	HUMAN30189	0.196955	0.367915	0.480649	0.398578	0.405063	0.645972	1.19697	0.261869	-5	-5	0.49648	0.601526	1.07636	0.292115	0.539528	0.89487	-1	-6	-6	-6	-6.00E+00
tree_1	139760	ENSG00000147262	HUMAN30335	0.227497	0.722383	0.167963	0.38787	0.117026	0.188769	-1	0.970526	-5	-5	0.343955	1.04317	0.192615	1.49479	0.772997	0.384046	-1	-6	-6	-6	-6.00E+00
tree_1	140701	ENSG00000183260	HUMAN19308	0.0450821	0.0694284	0.197962	0.164548	0.214789	0.192487	0.173281	0.606658	-5	-5	0.0574946	0.15706	0.459568	0.165047	0.375036	-4	0.348383	-6	-6	-6	-6.00E+00
tree_1	164127	ENSG00000178395	HUMAN02541	0.21964	0.38831	0.291582	0.129233	0.607891	0.570602	0.28738	0.5111	-5	-5	0.250955	0.233842	0.0891732	0.338	0.616204	0.542926	-3	-6	-6	-6	-6.00E+00
tree_1	1816	ENSG00000169676	HUMAN22221	0.0526616	0.200948	0.0517044	0.0952762	0.115021	0.134075	0.151636	0.101992	-5	-5	0.149659	0.0362217	0.367303	0.084481	-4	0.269202	-4	-6	-6	-6	-6.00E+00
tree_1	22890	ENSG00000126804	HUMAN08512	0.046745	0.112304	0.0838586	0.12395	-4	-3	-3	0.554624	-5	-5	0.014559	0.0854332	-3	0.102623	-1	-3	-1	-6	-6	-6	-6.00E+00
tree_1	2290	ENSG00000176165	HUMAN08248	0.0242695	0.0120905	0.0724062	-3	0.211953	0.0282625	-1	0.0219861	-5	-5	-1	0.0683832	-3	-3	-3	-3	-1	-6	-6	-6	-6.00E+00
tree_1	2838	ENSG00000154165	HUMAN21215	0.231163	0.120329	0.303127	0.0925715	0.0628796	0.381697	-3	1.00198	-5	-5	0.3218	0.2452	-4	0.0939914	-4	-3	-1	-6	-6	-6	-6.00E+00
tree_1	3351	ENSG00000135312	HUMAN25299	0.0593534	0.0685691	0.0836043	0.138712	0.0963691	0.139299	-3	0.175781	-5	-5	0.10447	0.335529	0.0449325	-3	0.270579	-3	-1	-6	-6	-6	-6.00E+00
tree_1	339398	ENSG00000213171	HUMAN01662	0.0447513	0.158801	0.118516	0.0297421	0.261459	0.295586	-3	1.10618	-5	-5	0.144088	0.0510033	0.212648	0.0602998	1.29495	0.177079	-1	-6	-6	-6	-6.00E+00
tree_1	353345	ENSG00000187037	HUMAN26185	0.160491	0.27715	0.217342	0.555538	0.283483	0.106349	-4	0.519984	-5	-5	0.475478	0.955164	0.166323	-3	-4	0.431354	-2	-6	-6	-6	-6.00E+00
tree_1	390437	ENSG00000184394	HUMAN07927	0.0777254	0.0745381	0.181486	0.789127	0.58871	0.331201	1.24363	1.6166	-5	-5	0.177005	-3	0.359895	0.965858	0.903657	-4	0.888267	-6	-6	-6	-6.00E+00
tree_1	401498	ENSG00000188133	HUMAN28594	0.0374594	0.0667499	0.117599	0.22853	0.220578	-3	-3	0.840054	-5	-5	0.080915	0.0581721	0.0655439	0.31804	-3	0.275667	-1	-6	-6	-6	-6.00E+00
tree_1	403341	ENSG00000177125	HUMAN29176	0.0725996	0.0537839	-1	-3	-3	-3	-3	0.155097	-5	-5	-1	-3	-3	-3	-1	-3	-1	-6	-6	-6	-6.00E+00
tree_1	408263	ENSG00000172568	HUMAN24146	0.13976	0.170213	0.325777	0.226464	0.64442	0.394332	-3	1.34099	-5	-5	0.113187	0.492145	-3	-3	-3	0.769827	-1	-6	-6	-6	-6.00E+00
tree_1	448834	ENSG00000203786	HUMAN01693	0.284863	0.605914	0.539404	0.642547	1.13898	-3	-4	1.61444	-5	-5	0.923381	1.17263	0.48749	2.8253	1.09351	0.675727	-3	-6	-6	-6	-6.00E+00
tree_1	4675	ENSG00000186310	HUMAN30105	0.200325	0.3198	0.459147	0.268265	0.619539	-4	0.316008	0.695453	-5	-5	0.186979	1.56092	0.363275	-3	-4	-4	-2	-6	-6	-6	-6.00E+00
tree_1	4762	ENSG00000181965	HUMAN23827	0.0421387	0.0814618	0.134988	0.298839	0.225737	-3	0.346107	2.08286	-5	-5	0.221016	0.224092	-3	0.166866	-3	0.346657	-2	-6	-6	-6	-6.00E+00
tree_1	51209	ENSG00000123570	HUMAN30172	0.0207362	-3	-3	-3	-3	-2	-1	0.314298	-5	-5	0.0445957	-3	-3	-3	-4	-3	-2	-6	-6	-6	-6.00E+00
tree_1	51554	ENSG00000129048	HUMAN21512	0.100182	0.132275	0.422534	1.33163	0.125987	-3	0.388718	0.128708	-5	-5	0.602293	0.442946	0.330325	0.194979	-1	0.388561	-1	-6	-6	-6	-6.00E+00
tree_1	54328	ENSG00000184194	HUMAN29920	0.0300905	0.0745279	-3	-3	-3	-1	-1	0.477808	-5	-5	-3	-3	-3	-3	-3	-3	-1	-6	-6	-6	-6.00E+00
tree_1	57567	ENSG00000166188	HUMAN11126	0.0196762	0.0161258	0.0116423	-3	0.036556	-3	-3	0.10392	-5	-5	0.00421576	-3	-3	0.034323	-3	-3	-1	-6	-6	-6	-6.00E+00
tree_1	6035	ENSG00000129538	HUMAN07959	0.270681	0.205792	0.32644	0.693518	0.0614441	0.246849	0.245323	0.663036	-5	-5	0.355933	0.235016	0.509018	0.173668	-4	0.247904	-1	-6	-6	-6	-6.00E+00
tree_1	63943	ENSG00000204315	HUMAN24847	0.415632	0.442654	0.290253	0.298884	1.03704	-3	-1	0.781719	-5	-5	0.393232	0.0182437	0.383143	1.80898	-1	0.445805	-1	-6	-6	-6	-6.00E+00
tree_1	64410	ENSG00000183655	HUMAN09994	0.0338002	0.0129348	0.0252504	0.00641208	-3	-3	0.0688274	0.308898	-5	-5	0.013003	-3	0.0212941	-3	0.114342	-3	-3	-6	-6	-6	-6.00E+00
tree_1	719	ENSG00000171860	HUMAN05936	0.501315	0.722197	0.88132	0.925569	0.670207	0.141259	1.71201	0.344963	-5	-5	0.672637	0.611011	21.1001	0.589613	0.868671	0.639121	-2	-6	-6	-6	-6.00E+00
tree_1	7857	ENSG00000171951	HUMAN18298	0.150985	0.174973	0.356276	0.232822	0.644231	-1	-1	0.229397	-5	-5	0.105955	0.375149	-3	0.049034	-3	0.284302	-3	-6	-6	-6	-6.00E+00
tree_1	79156	ENSG00000166289	HUMAN15202	0.0207876	0.0556918	0.115479	0.0125022	0.0614721	0.752586	-3	0.0946574	-5	-5	0.0908871	0.18818	0.0375196	-3	-3	0.0443759	-3	-6	-6	-6	-6.00E+00
tree_1	8507	ENSG00000171617	HUMAN23492	0.00673975	-3	-3	-3	-3	-3	-3	0.105135	-5	-5	-3	-3	-3	-3	-3	0.0696383	-3	-6	-6	-6	-6.00E+00
tree_1	85315	ENSG00000170915	HUMAN25192	0.0304563	0.0188723	0.137182	-3	-3	-3	-3	0.216206	-5	-5	0.0434633	0.10183	-3	0.0901973	-3	-3	-1	-6	-6	-6	-6.00E+00
tree_1	9023	ENSG00000138135	HUMAN03409	0.0742188	0.62252	0.354525	0.278028	0.273617	-3	-3	0.235015	-5	-5	0.124174	0.103474	0.142435	-3	-3	-4	-1	-6	-6	-6	-6.00E+00
tree_1	91523	ENSG00000179715	HUMAN06268	0.274346	0.341977	0.40704	0.400741	0.419394	0.789928	0.16982	0.262563	-5	-5	0.431906	0.404831	0.842608	0.298985	-1	0.340422	-1	-6	-6	-6	-6.00E+00
tree_1	10000	ENSG00000117020	HUMAN02712	0.00507262	0.0108608	-3	-3	-3	-3	-3	0.096328	-5	-5	-3	-3	-3	-3	-1	-3	-1	-6	-6	-6	-6.00E+00
tree_1	1019	ENSG00000135446	HUMAN06691	0.0741238	0.0430166	0.124794	-3	-3	-3	-1	0.218424	-5	-5	-3	-3	-3	0.452665	-1	-3	-1	-6	-6	-6	-6.00E+00
tree_1	10254	ENSG00000115145	HUMAN17738	0.147678	0.242477	0.18409	0.0417429	0.328114	0.179038	0.65273	0.706611	-5	-5	0.0991359	0.13456	-4	-3	-4	-1	-2	-6	-6	-6	-6.00E+00
tree_1	10397	ENSG00000104419	HUMAN28259	0.027939	0.0131203	0.0286943	0.056721	0.0260993	-3	-3	0.310897	-5	-5	0.0274695	0.0836877	-3	-3	-3	0.0424683	-1	-6	-6	-6	-6.00E+00
tree_1	10430	ENSG00000105677	HUMAN15305	0.00647923	0.0278503	0.0158229	-3	0.144208	-3	-1	0.199437	-5	-5	-3	-3	-3	-3	-1	-3	-4	-6	-6	-6	-6.00E+00
tree_1	10478	ENSG00000100372	HUMAN20223	0.030417	0.0948623	0.0795803	0.137185	0.326345	0.107701	-3	0.744969	-5	-5	0.070538	0.114565	0.413119	-3	-4	0.419839	-3	-6	-6	-6	-6.00E+00
tree_1	10492	ENSG00000135316	HUMAN25340	0.00597152	0.00972484	-3	-3	-3	0.30417	-1	0.237765	-5	-5	-3	-3	-3	-3	-3	-3	-1	-6	-6	-6	-6.00E+00
tree_1	10524	ENSG00000172977	HUMAN04903	-3	0.00703615	0.0145657	-3	0.352805	-3	-3	0.124821	-5	-5	0.0212644	-3	-3	0.0608406	-3	-3	-1	-6	-6	-6	-6.00E+00
tree_1	10527	ENSG00000205339	HUMAN04158	-1	-1	-3	0.0289338	-3	-3	0.0674885	0.266442	-5	-5	-1	-3	-3	-3	-1	-3	-3	-6	-6	-6	-6.00E+00
tree_1	10556	ENSG00000148688	HUMAN03420	0.115362	0.0705272	0.908711	0.0908286	0.139544	0.385248	-4	1.1772	-5	-5	0.171983	0.152802	-3	-3	-1	1.91968	-4	-6	-6	-6	-6.00E+00
tree_1	10558	ENSG00000090054	HUMAN28863	0.0608705	0.0695118	0.061876	0.264885	0.154708	-1	0.0987826	0.564834	-5	-5	0.0902539	0.0400159	-3	-3	-4	-1	-1	-6	-6	-6	-6.00E+00
tree_1	10803	ENSG00000173585	HUMAN20784	0.0974397	0.144579	0.0857298	0.0549151	-3	0.163883	-3	0.799824	-5	-5	0.166283	0.648014	0.545731	-3	-1	-3	-1	-6	-6	-6	-6.00E+00
tree_1	10845	ENSG00000166855	HUMAN09653	0.0398857	0.0444513	0.0872644	0.023146	0.29442	0.621627	0.694561	0.536932	-5	-5	0.073295	0.0829137	0.154664	0.0512483	-1	0.346233	-1	-6	-6	-6	-6.00E+00
tree_1	1101	ENSG00000136457	HUMAN12972	0.0352715	0.0397776	0.0478285	0.0447058	0.103252	-3	-3	-1	-5	-5	0.016995	-3	0.150425	-3	-1	-1	-1	-6	-6	-6	-6.00E+00
tree_1	123720	ENSG00000156232	HUMAN09956	0.344474	0.496642	0.259139	0.234943	0.357692	0.32102	0.206718	1.38719	-5	-5	0.309876	0.344679	0.212698	0.367052	-3	0.301725	-1	-6	-6	-6	-6.00E+00
tree_1	124220	ENSG00000162078	HUMAN10344	0.216496	0.648748	0.352301	0.183891	0.869805	1.38235	1.08111	0.402854	-5	-5	0.503514	0.63709	-4	0.595066	-4	-4	-2	-6	-6	-6	-6.00E+00
tree_1	124930	ENSG00000198720	HUMAN12316	0.0217871	0.0180115	0.0383371	0.0451625	0.0209811	-3	-3	0.0496582	-5	-5	0.0101336	0.0174594	-3	-3	-2	0.124399	-1	-6	-6	-6	-6.00E+00
tree_1	128	ENSG00000197894	HUMAN22701	0.0904371	-1	-1	-1	-1	0.0986073	0.622625	0.66521	-5	-5	0.145885	-1	-3	-1	0.310277	-4	-2	-6	-6	-6	-6.00E+00
tree_1	130916	ENSG00000122085	HUMAN18505	0.358786	0.451877	0.474457	0.39205	0.448838	0.489177	0.680387	0.579524	-5	-5	0.643576	1.29238	-4	0.088434	-4	-4	-4	-6	-6	-6	-6.00E+00
tree_1	137868	ENSG00000185053	HUMAN27460	0.0577194	0.0835225	0.0652548	0.11018	0.273132	0.613175	-3	0.591889	-5	-5	0.0288	-3	0.450179	-3	-1	-2	-1	-6	-6	-6	-6.00E+00
tree_1	145282	ENSG00000151338	HUMAN08322	0.266791	0.520054	0.334872	0.736563	0.792012	-4	0.156162	0.469328	-5	-5	0.454816	0.190362	0.258894	0.974786	-1	-4	-1	-6	-6	-6	-6.00E+00
tree_1	148738	ENSG00000168509	HUMAN01536	0.120798	0.175479	0.218374	0.436681	0.151671	0.443096	1.33662	1.03627	-5	-5	0.0624703	0.247025	0.186862	-3	-1	-3	-1	-6	-6	-6	-6.00E+00
tree_1	148867	ENSG00000162695	HUMAN01315	0.0547021	0.0862938	0.0750993	-3	-3	-1	0.746929	0.445671	-5	-5	0.0197732	0.299398	-3	-3	-1	0.123903	-1	-6	-6	-6	-6.00E+00
tree_1	160140	ENSG00000166323	HUMAN05443	0.281409	0.359957	0.447628	-1	-1	-1	-3	-1	-5	-5	0.26968	-4	-1	0.117171	-1	-3	-1	-6	-6	-6	-6.00E+00
tree_1	163859	ENSG00000143751	HUMAN02572	0.326393	0.494762	0.473069	0.474953	0.346778	1.78243	0.251538	0.659299	-5	-5	0.215302	0.895578	0.408621	-4	-4	0.37914	-2	-6	-6	-6	-6.00E+00
tree_1	1859	ENSG00000157540	HUMAN19517	0.0187943	0.0302612	0.0453367	0.0928769	0.103993	-3	-3	0.386609	-5	-5	-3	-3	-3	-3	-1	-3	-1	-6	-6	-6	-6.00E+00
tree_1	1870	ENSG00000007968	HUMAN00463	0.142196	0.132911	0.153513	0.155073	0.278717	0.0907301	0.145367	0.389192	-5	-5	0.126742	0.0877971	0.105077	0.112951	-1	0.292388	-1	-6	-6	-6	-6.00E+00
tree_1	1993	ENSG00000107105	HUMAN28569	0.0202226	0.0238433	-3	-3	-1	-1	-3	0.218745	-5	-5	-3	-3	-3	-3	-1	-3	-1	-6	-6	-6	-6.00E+00
tree_1	199699	ENSG00000179284	HUMAN14802	0.436206	0.741885	0.318034	0.457337	0.594341	-4	-3	0.561131	-5	-5	0.407485	0.460941	0.441298	0.657833	-1	-4	-1	-6	-6	-6	-6.00E+00
tree_1	2027	ENSG00000108515	HUMAN11816	0.0143811	0.040699	0.0167603	0.280454	0.0519961	0.163477	-4	0.65789	-5	-5	0.0315265	-3	0.184819	0.104588	-3	-2	-2	-6	-6	-6	-6.00E+00
tree_1	2037	ENSG00000079819	HUMAN25580	0.273766	0.296164	0.282126	0.256077	0.237961	0.293492	-3	0.60361	-5	-5	0.161535	0.100224	0.19808	0.117739	-4	0.374119	-1	-6	-6	-6	-6.00E+00
tree_1	2040	ENSG00000148175	HUMAN29109	0.138853	0.0298159	0.302675	0.086952	0.0616159	-3	-3	0.457673	-5	-5	0.0540351	0.385845	0.216529	-3	0.38375	-2	-2	-6	-6	-6	-6.00E+00
tree_1	2145	ENSG00000108799	HUMAN12704	0.0255714	0.0349408	0.0283081	0.0220024	-3	0.706789	-3	0.219907	-5	-5	0.0437294	0.0111179	-3	0.06218	-1	-3	-1	-6	-6	-6	-6.00E+00
tree_1	2176	ENSG00000158169	HUMAN28902	0.43527	0.353039	0.322639	0.521531	0.163316	0.726483	0.220619	0.691118	-5	-5	0.459748	0.41632	0.446643	0.363711	0.461429	0.911346	-1	-6	-6	-6	-6.00E+00
tree_1	219333	ENSG00000152484	HUMAN07500	0.0136731	0.0177953	-3	-3	-3	-3	-3	0.347176	-5	-5	0.0322864	-3	-3	-3	-2	-3	-1	-6	-6	-6	-6.00E+00
tree_1	221336	ENSG00000151917	HUMAN25232	0.213232	0.134293	0.167828	0.458582	-3	0.692635	0.344251	1.02857	-5	-5	0.0365466	-3	-3	-2	-3	-4	-1	-6	-6	-6	-6.00E+00
tree_1	222487	ENSG00000182885	HUMAN11115	0.171425	0.263078	0.229749	0.323419	0.15027	0.18254	0.297472	0.285957	-5	-5	0.261185	0.401029	0.557313	0.177387	-3	0.824328	-3	-6	-6	-6	-6.00E+00
tree_1	222663	ENSG00000146197	HUMAN24941	0.0367982	0.0424811	0.110209	0.145665	0.0567955	0.0569826	-3	0.681634	-5	-5	0.0817001	-3	0.0773324	0.286935	-3	-3	-3	-6	-6	-6	-6.00E+00
tree_1	22884	ENSG00000047056	HUMAN02809	0.025365	0.0189513	0.0398648	-3	0.0396404	0.732167	-3	0.53974	-5	-5	0.0285756	-3	0.113913	-3	-1	0.408294	-1	-6	-6	-6	-6.00E+00
tree_1	22921	ENSG00000148450	HUMAN02956	0.166223	0.159135	0.316557	0.0623395	0.358333	0.38669	0.416988	1.68113	-5	-5	0.523364	0.33324	-3	0.103735	-1	-3	-2	-6	-6	-6	-6.00E+00
tree_1	22927	ENSG00000130956	HUMAN28915	0.136394	0.180139	0.253187	0.367725	0.588085	0.522865	-1	0.26995	-5	-5	0.255427	0.112471	-3	-3	-3	0.135451	-1	-6	-6	-6	-6.00E+00
tree_1	22995	ENSG00000103995	HUMAN09462	0.248241	0.280933	0.464984	0.419878	0.413154	0.52549	0.857254	1.38137	-5	-5	0.390966	0.702284	0.280026	0.625182	-4	1.21615	0.205377	-6	-6	-6	-6.00E+00
tree_1	23028	ENSG00000004487	HUMAN00455	0.0023384	0.0276298	0.0261751	-3	0.0650642	-3	-3	0.152889	-5	-5	-3	0.176866	-1	0.174464	-3	0.0813871	-2	-6	-6	-6	-6.00E+00
tree_1	23474	ENSG00000105755	HUMAN15691	0.0556842	0.197021	0.313988	0.167388	-3	0.556057	-3	0.683081	-5	-5	0.0915429	-4	-4	0.295382	-3	-3	-1	-6	-6	-6	-6.00E+00
tree_1	254778	ENSG00000169085	HUMAN27875	0.200199	0.190779	0.134966	0.258662	0.270388	-3	-2	0.52121	-5	-5	0.157863	-4	-4	0.0751891	0.394243	-3	-2	-6	-6	-6	-6.00E+00
tree_1	2571	ENSG00000128683	HUMAN17852	0.0456727	0.0460332	0.05706	-3	0.0803278	0.389364	1.07824	0.386881	-5	-5	-3	0.0372375	0.118832	0.0725602	-2	-3	-3	-6	-6	-6	-6.00E+00
tree_1	25976	ENSG00000163659	HUMAN21702	0.0967639	0.158654	0.137391	0.0803341	0.173579	-3	1.38676	0.275013	-5	-5	0.106604	0.142905	-3	0.0555045	-2	0.346208	-1	-6	-6	-6	-6.00E+00
tree_1	25998	ENSG00000005700	HUMAN25315	0.151916	0.168881	0.248231	0.352166	0.423149	-1	0.421376	0.505386	-5	-5	0.0756001	0.431921	0.151664	0.118578	-1	0.340425	-1	-6	-6	-6	-6.00E+00
tree_1	26007	ENSG00000149476	HUMAN04663	0.161519	0.0939571	0.0392171	0.276658	0.030793	0.496463	-3	0.958478	-5	-5	0.190733	0.0937358	0.072848	-3	0.152928	-3	-3	-6	-6	-6	-6.00E+00
tree_1	2669	ENSG00000164949	HUMAN28035	0.028358	0.0463521	0.0492204	-3	-3	-3	-4	0.981249	-5	-5	0.118323	-3	0.535617	-3	-1	-3	-3	-6	-6	-6	-6.00E+00
tree_1	2670	ENSG00000131095	HUMAN12798	0.0522033	0.0569111	0.235872	-3	-3	-3	-3	0.555147	-5	-5	0.0652804	-3	-3	0.0601848	-3	-3	-1	-6	-6	-6	-6.00E+00
tree_1	27086	ENSG00000114861	HUMAN21144	0.040252	0.0328624	-3	-3	-3	-3	-3	0.716583	-5	-5	-3	-3	-1	-3	-3	-3	-1	-6	-6	-6	-6.00E+00
tree_1	27241	ENSG00000122507	HUMAN26164	0.0937412	0.17249	0.182308	0.233679	0.390941	-3	0.191684	0.57235	-5	-5	0.158077	0.136045	0.0949198	0.432814	-1	0.384802	-1	-6	-6	-6	-6.00E+00
tree_1	2830	ENSG00000146360	HUMAN25464	0.034579	0.0431562	0.0701526	0.0691783	0.0303753	0.101054	-3	0.840383	-5	-5	0.0351144	0.0470273	0.128238	0.0597697	-1	-3	-1	-6	-6	-6	-6.00E+00
tree_1	28989	ENSG00000148335	HUMAN29290	0.0193316	0.0291235	-1	-3	-3	-3	0.0673231	0.132405	-5	-5	0.0966613	-1	-1	-3	-3	-1	-1	-6	-6	-6	-6.00E+00
tree_1	29126	ENSG00000120217	HUMAN28483	0.361168	0.560234	0.626119	0.826453	-1	0.3469	-3	0.240173	-5	-5	0.342376	0.21232	1.6887	0.255956	0.430132	0.192322	-1	-6	-6	-6	-6.00E+00
tree_1	29767	ENSG00000128872	HUMAN09500	0.0766913	0.0286447	0.0550321	0.206525	0.103231	-3	0.207526	0.936061	-5	-5	0.0986712	-3	0.101922	-2	-3	-1	-1	-6	-6	-6	-6.00E+00
tree_1	29889	ENSG00000134697	HUMAN00746	0.132778	0.26364	0.192549	0.256538	0.252072	0.491971	1.4743	1.04137	-5	-5	0.191858	1.27652	0.187028	0.0706763	-4	-4	-1	-6	-6	-6	-6.00E+00
tree_1	3145	ENSG00000256269	HUMAN05604	0.0927267	0.128992	0.128608	0.225984	0.0947259	-3	-3	0.513474	-5	-5	0.29437	-3	0.0658265	0.149612	-1	-3	-1	-6	-6	-6	-6.00E+00
tree_1	340069	ENSG00000164334	HUMAN23699	0.436044	0.31837	0.652311	0.292801	0.38135	0.351149	0.34843	1.24561	-5	-5	0.269618	0.314143	2.05719	-4	0.526834	0.265037	-2	-6	-6	-6	-6.00E+00
tree_1	346673	ENSG00000146857	HUMAN27003	0.330309	0.260793	0.46007	0.187237	0.389773	-4	0.638675	0.321181	-5	-5	0.526203	0.236552	0.394237	0.870234	-3	-3	-2	-6	-6	-6	-6.00E+00
tree_1	352999	ENSG00000184530	HUMAN25566	0.458458	0.271372	0.637562	0.384207	0.326155	0.992379	-3	1.43437	-5	-5	0.882118	-4	1.6068	1.99634	-3	-3	-2	-6	-6	-6	-6.00E+00
tree_1	3627	ENSG00000169245	HUMAN22552	0.250588	2.03586	1.17496	0.356307	-1	0.713681	-3	1.08677	-5	-5	0.224318	1.44918	-4	-3	-1	-3	-1	-6	-6	-6	-6.00E+00
tree_1	3832	ENSG00000138160	HUMAN03432	0.212938	0.16798	0.331867	0.172604	0.375035	0.862127	0.605848	0.646459	-5	-5	0.207857	0.123973	-3	0.517303	-3	0.155314	-1	-6	-6	-6	-6.00E+00
tree_1	387597	ENSG00000143195	HUMAN02076	0.120516	0.10978	0.142633	0.0689988	-3	0.0275787	-3	0.397869	-5	-5	0.21112	0.117058	0.000100002	0.097852	-1	-3	-1	-6	-6	-6	-6.00E+00
tree_1	387718	ENSG00000175018	HUMAN03764	0.417605	0.427336	0.44304	0.839882	0.681445	0.392554	0.785526	1.55211	-5	-5	0.167996	0.54636	2.00882	0.118438	-1	0.389259	-1	-6	-6	-6	-6.00E+00
tree_1	388135	ENSG00000205363	HUMAN09767	0.101752	0.125095	0.20395	0.0455713	-3	-3	-3	0.4294	-5	-5	0.131495	-3	0.10256	0.106078	-2	0.378486	-1	-6	-6	-6	-6.00E+00
tree_1	3980	ENSG00000005156	HUMAN12396	0.152164	0.118344	0.260057	0.245167	0.323382	0.582637	1.63379	0.392762	-5	-5	0.22563	0.155164	0.112536	0.207655	-3	0.493565	-1	-6	-6	-6	-6.00E+00
tree_1	406	ENSG00000133794	HUMAN04193	0.0200191	0.0523665	0.0299747	0.115966	0.338353	-3	-3	0.52537	-5	-5	0.0132151	0.0582414	-3	-3	-1	-3	-1	-6	-6	-6	-6.00E+00
tree_1	4298	ENSG00000130382	HUMAN14442	0.0775012	0.0318014	0.23388	0.0184532	0.245626	0.095347	0.0284093	0.131157	-5	-5	0.0102668	0.0159985	-3	0.263197	-1	0.0926541	-1	-6	-6	-6	-6.00E+00
tree_1	443	ENSG00000108381	HUMAN11757	0.144927	0.22033	0.408509	0.115788	0.137226	-3	-3	0.56175	-5	-5	0.19129	0.0867277	-4	-3	0.101966	-3	-3	-6	-6	-6	-6.00E+00
tree_1	4603	ENSG00000185697	HUMAN27878	0.0749662	0.0618972	0.289436	0.0875185	0.127587	0.290081	0.292154	0.532626	-5	-5	0.152683	0.107034	0.0892918	0.234026	-1	-3	-1	-6	-6	-6	-6.00E+00
tree_1	4665	ENSG00000166886	HUMAN06652	0.0605819	0.0597452	0.139361	0.0478199	0.0872275	-1	-3	0.379316	-5	-5	0.0597627	-3	0.220479	-2	-2	-2	-1	-6	-6	-6	-6.00E+00
tree_1	4886	ENSG00000164128	HUMAN23009	0.0331746	0.0678575	0.083307	0.0740442	0.159798	-3	-3	0.321365	-5	-5	0.146604	0.487076	-3	-3	-1	-3	-1	-6	-6	-6	-6.00E+00
tree_1	4915	ENSG00000148053	HUMAN28832	0.0608941	0.133113	0.0535966	-3	0.0472147	-2	-3	0.344429	-5	-5	0.0296399	-3	0.0357372	-3	-1	-3	-1	-6	-6	-6	-6.00E+00
tree_1	5062	ENSG00000180370	HUMAN22024	0.0142774	0.00795916	-3	0.0136731	-3	0.18253	-3	0.152137	-5	-5	0.090566	0.0711217	0.152952	0.0841301	-2	-3	-1	-6	-6	-6	-6.00E+00
tree_1	50640	ENSG00000135241	HUMAN26827	0.123322	0.292779	0.369773	0.255277	0.168442	0.327764	0.492019	0.544273	-5	-5	0.272718	0.504331	0.776281	0.077855	-1	-3	-1	-6	-6	-6	-6.00E+00
tree_1	51179	ENSG00000116882	HUMAN01486	0.357423	0.188899	0.280645	0.377941	0.458159	0.850355	-4	0.566129	-5	-5	0.559552	0.555563	0.468741	-3	-4	0.000100877	-2	-6	-6	-6	-6.00E+00
tree_1	51400	ENSG00000214517	HUMAN05182	0.0256378	0.00824744	-3	-3	0.570081	-3	-3	1.50083	-5	-5	0.0580284	-3	-3	-3	-3	-2	-1	-6	-6	-6	-6.00E+00
tree_1	51542	ENSG00000143952	HUMAN17043	0.111978	0.100585	0.152687	0.0924343	0.0741156	0.140161	0.70483	0.58306	-5	-5	0.181138	0.219583	0.343287	0.0767528	-2	-4	-3	-6	-6	-6	-6.00E+00
tree_1	5291	ENSG00000051382	HUMAN21566	0.0314053	0.0375278	0.0829686	0.096094	0.0303193	0.0681042	0.12071	0.287704	-5	-5	0.0686614	0.212228	0.0658321	0.0629419	-1	-3	-1	-6	-6	-6	-6.00E+00
tree_1	54207	ENSG00000100433	HUMAN08759	0.022588	0.0781447	0.0592799	0.0184301	-3	-3	0.133092	0.153393	-5	-5	0.0468482	-3	-3	-3	-1	0.239697	-3	-6	-6	-6	-6.00E+00
tree_1	54413	ENSG00000196338	HUMAN30015	0.0197855	0.0360497	0.07084	-3	-3	-1	-3	0.432093	-5	-5	0.0281867	-3	-3	-3	-1	-1	-2	-6	-6	-6	-6.00E+00
tree_1	54586	ENSG00000120160	HUMAN28580	0.523448	0.468253	0.578315	0.74724	0.401958	0.751258	0.894916	1.80372	-5	-5	0.642259	0.937522	0.271716	-4	0.291516	0.594566	-2	-6	-6	-6	-6.00E+00
tree_1	54737	ENSG00000196199	HUMAN07449	0.205733	0.297035	0.296644	0.132478	0.255951	0.0943643	0.272351	0.392095	-5	-5	0.205158	0.107371	0.229273	0.176557	0.181475	0.0632572	-1	-6	-6	-6	-6.00E+00
tree_1	54940	ENSG00000109180	HUMAN22389	0.15514	0.171928	1.18537	0.105952	0.60941	-2	-3	0.924143	-5	-5	0.313146	-3	-1	-1	-3	-1	-1	-6	-6	-6	-6.00E+00
tree_1	54953	ENSG00000157181	HUMAN02249	0.243446	0.247509	0.362536	0.353013	0.142149	0.504373	-4	0.573124	-5	-5	0.179521	1.24033	0.220271	-3	-2	-4	-1	-6	-6	-6	-6.00E+00
tree_1	55129	ENSG00000160746	HUMAN20748	0.0598604	0.143554	0.134103	0.190285	0.39947	-3	0.133143	0.965476	-5	-5	0.117034	-3	0.333734	-3	0.0833758	0.141618	-1	-6	-6	-6	-6.00E+00
tree_1	55248	ENSG00000065600	HUMAN02483	0.055115	0.0943116	0.0448592	0.0980319	0.135531	1.252	0.17471	0.56657	-5	-5	0.104773	0.0643032	-3	1.02287	0.444779	0.232373	-1	-6	-6	-6	-6.00E+00
tree_1	55254	ENSG00000176142	HUMAN21345	0.078617	0.048827	0.0367302	-3	0.532576	-3	-3	1.33134	-5	-5	0.0185273	-3	-3	0.446416	-3	-3	-1	-6	-6	-6	-6.00E+00
tree_1	55572	ENSG00000110074	HUMAN05714	0.303531	0.178776	1.04224	0.947132	0.604514	0.31648	0.397274	1.71986	-5	-5	0.434705	0.483655	0.477246	0.69667	-4	0.404114	-2	-6	-6	-6	-6.00E+00
tree_1	55657	ENSG00000171163	HUMAN02792	0.243905	0.18123	0.468551	0.219006	0.326452	2.37948	0.434683	0.431362	-5	-5	0.423176	-1	0.237781	0.572603	0.661811	0.000100354	-1	-6	-6	-6	-6.00E+00
tree_1	55660	ENSG00000196504	HUMAN17740	0.0404006	0.0515579	0.00816442	0.115457	0.0465422	-1	-3	0.0703113	-5	-5	0.00728852	-3	-1	-3	-1	0.0710752	-1	-6	-6	-6	-6.00E+00
tree_1	5566	ENSG00000072062	HUMAN14845	0.052599	0.0375761	0.0280508	-3	0.107026	-3	1.48235	0.217509	-5	-5	-3	0.0552136	-3	-3	-1	-3	-2	-6	-6	-6	-6.00E+00
tree_1	55709	ENSG00000123444	HUMAN04461	-3	0.032054	-3	0.0814605	0.045326	-3	-1	0.296916	-5	-5	0.166986	-3	-3	-3	-1	0.724826	-2	-6	-6	-6	-6.00E+00
tree_1	55776	ENSG00000112167	HUMAN25005	0.228421	0.242685	0.335704	0.141902	0.466623	-3	-4	3.53305	-5	-5	0.267183	0.777425	0.0739654	0.786422	-1	0.440479	-3	-6	-6	-6	-6.00E+00
tree_1	55791	ENSG00000121931	HUMAN01403	0.639556	0.527981	0.575496	0.400889	0.944418	0.160804	-4	1.0353	-5	-5	0.399205	0.965644	0.702367	0.365557	-1	-4	-3	-6	-6	-6	-6.00E+00
tree_1	55796	ENSG00000076770	HUMAN30344	0.270197	0.451532	0.182983	0.172087	0.12626	1.13376	-3	0.379922	-5	-5	0.524104	0.452745	-3	-4	-3	0.189444	-2	-6	-6	-6	-6.00E+00
tree_1	56267	ENSG00000137944	HUMAN01236	0.15885	0.19938	0.234391	0.193313	0.245844	0.065774	0.440273	0.518675	-5	-5	0.19388	0.0646389	0.665037	-3	-2	-4	-1	-6	-6	-6	-6.00E+00
tree_1	56339	ENSG00000165819	HUMAN07994	0.0330828	0.0510672	0.0556779	0.0610775	-3	-3	-3	1.30938	-5	-5	0.0766732	-1	0.146324	-3	-1	-3	-1	-6	-6	-6	-6.00E+00
tree_1	56947	ENSG00000168958	HUMAN18317	0.0581115	0.10228	0.112431	0.236706	0.268911	0.116341	0.340581	0.818449	-5	-5	0.128823	-1	0.0741159	-1	-2	-1	-2	-6	-6	-6	-6.00E+00
tree_1	56951	ENSG00000113583	HUMAN23793	0.196012	0.44735	0.299332	0.45423	0.796446	-4	0.608922	1.00758	-5	-5	0.195996	0.219631	0.260319	0.844424	-4	-1	-2	-6	-6	-6	-6.00E+00
tree_1	56983	ENSG00000163389	HUMAN21346	0.116348	0.112938	0.120177	0.0414975	-1	-1	-1	0.37228	-5	-5	0.0840675	0.136795	-1	0.130092	-2	-3	-1	-6	-6	-6	-6.00E+00
tree_1	57184	ENSG00000178761	HUMAN09814	0.281557	0.31066	0.248043	0.308746	0.191109	-3	-3	0.787737	-5	-5	0.186518	0.104049	-3	0.401274	-2	-4	-2	-6	-6	-6	-6.00E+00
tree_1	5729	ENSG00000168229	HUMAN08400	0.174134	0.249391	0.378551	0.250658	0.5867	0.320785	1.29619	1.12224	-5	-5	0.16837	0.0980336	0.175362	2.68352	-1	0.320179	-1	-6	-6	-6	-6.00E+00
tree_1	57406	ENSG00000163686	HUMAN21075	0.0798203	0.054128	0.0840042	0.0378387	0.161528	-3	0.407192	0.949007	-5	-5	0.0278862	0.0893624	-3	0.0612813	-1	-3	-1	-6	-6	-6	-6.00E+00
tree_1	57447	ENSG00000165795	HUMAN07965	0.0584243	0.154707	0.0553875	0.183631	-3	-3	-2	0.694709	-5	-5	0.0201977	-3	0.889285	-3	-2	-4	-1	-6	-6	-6	-6.00E+00
tree_1	57862	ENSG00000119725	HUMAN08625	0.044492	0.306966	0.0858723	0.15739	-3	-1	-1	0.281722	-5	-5	0.270198	-3	-3	-1	-1	-1	-2	-6	-6	-6	-6.00E+00
tree_1	5884	ENSG00000152942	HUMAN23452	0.206766	0.338616	0.394338	0.373181	0.788231	0.143154	0.772961	0.931645	-5	-5	0.188605	0.0696298	-4	0.177015	-1	0.323542	-2	-6	-6	-6	-6.00E+00
tree_1	5893	ENSG00000002016	HUMAN05778	0.281468	0.43547	0.293088	0.250831	0.355995	0.550913	0.874149	0.651495	-5	-5	0.343096	0.573597	0.267268	0.167708	-4	0.552451	-4	-6	-6	-6	-6.00E+00
tree_1	5957	ENSG00000109047	HUMAN12028	0.0489939	0.0639035	0.238687	0.10565	0.0641388	-3	-3	0.299406	-5	-5	0.389243	0.106453	0.119135	0.0669767	-1	-3	-1	-6	-6	-6	-6.00E+00
tree_1	6102	ENSG00000102218	HUMAN29778	0.118741	0.151511	0.378855	0.188677	0.113481	-4	-4	1.02119	-5	-5	0.235919	-3	0.131244	-3	-2	0.168614	-2	-6	-6	-6	-6.00E+00
tree_1	6376	ENSG00000006210	HUMAN11104	0.424551	0.8102	1.33821	0.446715	1.26759	0.132292	-4	0.365375	-5	-5	0.206071	0.298781	0.556172	0.40029	-3	0.255556	0.425042	-6	-6	-6	-6.00E+00
tree_1	64123	ENSG00000162618	HUMAN01194	0.190877	0.139893	0.422888	0.195677	0.174808	2.94435	0.26699	0.797955	-5	-5	0.127589	0.130741	0.0963664	0.216318	0.212116	-3	-4	-6	-6	-6	-6.00E+00
tree_1	64129	ENSG00000142910	HUMAN00633	0.0647445	0.100792	0.290368	0.0706516	0.134834	0.26506	-1	0.405316	-5	-5	0.130817	0.0688033	0.085551	0.102095	-4	-3	-1	-6	-6	-6	-6.00E+00
tree_1	64420	ENSG00000106868	HUMAN29039	0.318256	0.346305	0.606844	0.32367	0.331926	0.342047	-3	0.530083	-5	-5	0.313526	0.24406	0.442188	1.00088	0.830821	0.249634	-1	-6	-6	-6	-6.00E+00
tree_1	64426	ENSG00000111707	HUMAN07236	0.0157329	0.158311	0.100996	0.168105	-3	-3	-3	0.462822	-5	-5	0.012685	-3	-3	-3	-2	-3	-1	-6	-6	-6	-6.00E+00
tree_1	64806	ENSG00000166090	HUMAN08162	0.143006	0.188583	0.464157	0.467897	0.921514	1.69771	-1	0.377603	-5	-5	0.236602	7.40947	-1	-3	0.94525	3.89581	-1	-6	-6	-6	-6.00E+00
tree_1	6487	ENSG00000126091	HUMAN00861	0.0457166	0.104436	0.0462737	0.279329	0.326218	0.219263	-3	0.262123	-5	-5	0.0196463	-3	0.000100307	0.219903	-2	-2	-1	-6	-6	-6	-6.00E+00
tree_1	64963	ENSG00000181991	HUMAN10004	0.262142	0.193385	0.600479	0.178516	1.4512	-3	0.0783598	0.385039	-5	-5	-4	0.355181	0.657628	0.834276	-2	-3	0.387235	-6	-6	-6	-6.00E+00
tree_1	65082	ENSG00000139719	HUMAN07320	0.0205083	0.0211408	0.0518754	-3	0.0374658	0.265765	-3	0.406932	-5	-5	0.0166647	-3	-3	-3	-3	-3	-1	-6	-6	-6	-6.00E+00
tree_1	6554	ENSG00000100652	HUMAN08585	0.201503	0.196233	0.324721	0.23608	0.30841	0.15636	0.0624673	0.454969	-5	-5	0.192376	0.81814	0.405287	-3	0.54913	0.646565	-1	-6	-6	-6	-6.00E+00
tree_1	65993	ENSG00000074071	HUMAN10263	0.0416419	0.0588214	0.203042	0.429392	0.0419878	-4	-1	0.21219	-5	-5	0.0594777	0.206587	0.115481	-3	-1	0.0999369	-3	-6	-6	-6	-6.00E+00
tree_1	66000	ENSG00000144868	HUMAN21516	0.268076	0.537019	0.304782	0.436449	0.502804	0.213912	0.441242	0.506454	-5	-5	0.524444	0.36302	0.877195	0.397247	-1	0.750524	-3	-6	-6	-6	-6.00E+00
tree_1	66005	ENSG00000177830	HUMAN03901	0.0927846	0.084112	0.189332	0.0836967	0.157377	0.153911	0.152763	0.332615	-5	-5	0.102978	0.130801	-3	-3	-1	-3	-1	-6	-6	-6	-6.00E+00
tree_1	6855	ENSG00000102003	HUMAN29864	0.0352623	0.0547719	-3	-3	-3	0.552076	-3	0.1663	-5	-5	0.0482004	0.0375955	0.142949	-3	-1	-4	-2	-6	-6	-6	-6.00E+00
tree_1	7048	ENSG00000163513	HUMAN20621	0.0447312	0.0457772	0.165711	0.0576224	0.0215497	-3	0.0744438	0.36707	-5	-5	0.101623	0.317036	0.123228	0.0688809	-1	-3	-1	-6	-6	-6	-6.00E+00
tree_1	7353	ENSG00000070010	HUMAN19726	0.0204499	0.0190543	0.0224663	0.0652241	-3	0.096796	-3	0.221319	-5	-5	-3	0.0373031	-3	-3	-1	-3	-3	-6	-6	-6	-6.00E+00
tree_1	7472	ENSG00000105989	HUMAN26867	0.0141128	0.0552106	0.419017	-3	0.0352788	-3	-3	0.605628	-5	-5	0.0783136	0.464501	-3	-3	-1	0.326704	-3	-6	-6	-6	-6.00E+00
tree_1	785	ENSG00000182389	HUMAN17734	0.0175908	0.00759821	0.0314963	-3	0.0847552	-3	-1	0.478114	-5	-5	-3	-3	-3	-3	-3	-3	-3	-6	-6	-6	-6.00E+00
tree_1	79709	ENSG00000130309	HUMAN14986	0.052467	0.0416294	0.0499532	0.10302	0.0364623	0.301911	0.0591975	0.214075	-5	-5	0.0247499	0.0511258	-3	0.0629322	-1	-3	-3	-6	-6	-6	-6.00E+00
tree_1	79811	ENSG00000137776	HUMAN09557	0.112564	0.0912985	0.298457	0.0329826	0.188831	0.249433	-3	0.273162	-5	-5	0.063845	0.0231673	0.318558	-3	-3	-3	-1	-6	-6	-6	-6.00E+00
tree_1	79892	ENSG00000197771	HUMAN03711	0.0626231	0.082083	0.104721	0.0187512	0.0792114	-3	-3	0.257231	-5	-5	0.0353627	0.0496247	0.0725698	-3	-1	-3	-1	-6	-6	-6	-6.00E+00
tree_1	79982	ENSG00000164031	HUMAN22722	0.0526632	0.120921	0.340894	0.360021	0.0888476	0.800589	-3	0.428114	-5	-5	0.0505374	-3	-3	-3	-3	-1	-1	-6	-6	-6	-6.00E+00
tree_1	8208	ENSG00000159259	HUMAN19507	0.132898	0.208843	0.358029	0.189346	0.138552	0.312726	1.24942	0.673098	-5	-5	0.114934	0.171797	0.0668602	0.286722	-4	-3	-2	-6	-6	-6	-6.00E+00
tree_1	83591	ENSG00000173451	HUMAN06815	0.25229	0.114394	0.227681	0.0827085	0.336522	-3	-2	1.02436	-5	-5	0.0874567	0.0904677	-4	-4	-2	-3	-2	-6	-6	-6	-6.00E+00
tree_1	83931	ENSG00000196182	HUMAN00731	0.0311464	0.0289268	-3	0.0616365	0.0374077	-3	-2	0.168765	-5	-5	0.0252613	0.0794191	-3	-3	-3	-3	-3	-6	-6	-6	-6.00E+00
tree_1	84233	ENSG00000171202	HUMAN05291	0.314746	0.564637	0.687854	0.624855	0.431695	0.321942	-1	3.23116	-5	-5	0.220053	-4	-4	-4	-1	-3	-1	-6	-6	-6	-6.00E+00
tree_1	84272	ENSG00000119820	HUMAN16826	0.0252778	-3	-3	-3	-3	-3	-3	0.614911	-5	-5	0.040547	-3	-3	0.208782	-1	-3	-1	-6	-6	-6	-6.00E+00
tree_1	84287	ENSG00000171307	HUMAN03497	0.0199929	0.0536208	0.0227996	0.0756992	0.229572	-3	0.451342	0.520809	-5	-5	-3	0.0760864	-3	-3	-1	-3	-1	-6	-6	-6	-6.00E+00
tree_1	8452	ENSG00000036257	HUMAN18307	0.00607252	-3	-3	-3	-3	-3	-3	0.133962	-5	-5	0.0129492	0.0394068	-3	-3	-1	-3	-1	-6	-6	-6	-6.00E+00
tree_1	84897	ENSG00000154144	HUMAN05676	0.283361	0.261771	0.411417	0.335472	0.815815	0.410255	0.409305	1.06363	-5	-5	0.253846	0.18177	0.281623	-3	-1	0.821298	-1	-6	-6	-6	-6.00E+00
tree_1	8882	ENSG00000109917	HUMAN05526	0.0882096	0.209457	0.198504	0.228649	0.37596	-3	0.752351	0.938768	-5	-5	0.129684	0.694266	0.227477	-3	-1	0.187667	-1	-6	-6	-6	-6.00E+00
tree_1	9063	ENSG00000078043	HUMAN13919	0.0361082	0.209346	0.0359347	-3	0.109319	-3	-3	0.291919	-5	-5	0.0356035	-3	-3	0.219645	-1	-3	-1	-6	-6	-6	-6.00E+00
tree_1	9134	ENSG00000175305	HUMAN28046	0.0860069	0.206754	0.167025	0.245544	0.0622511	-4	0.182775	2.2291	-5	-5	0.363102	-2	-3	-3	-3	-3	-2	-6	-6	-6	-6.00E+00
tree_1	9140	ENSG00000145782	HUMAN23685	0.0943316	0.061765	0.718913	0.463191	0.729304	0.130164	-1	1.60492	-5	-5	0.1662	-3	-1	0.52842	-1	0.795616	-1	-6	-6	-6	-6.00E+00
tree_1	91624	ENSG00000162614	HUMAN01185	0.0812905	0.0961479	0.226165	0.204513	0.481858	-3	1.00921	1.17978	-5	-5	0.101979	0.102187	0.0697825	-3	-4	0.251225	-1	-6	-6	-6	-6.00E+00
tree_1	92092	ENSG00000146858	HUMAN27029	0.277456	0.196316	0.165498	-3	0.151873	0.314773	0.632363	0.522724	-5	-5	0.21431	0.547211	0.15881	0.15755	-1	-3	-3	-6	-6	-6	-6.00E+00
tree_1	92399	ENSG00000148187	HUMAN29117	0.244972	0.218981	0.3119	0.388031	0.145053	0.919039	0.73385	0.971818	-5	-5	0.813478	0.0542183	-4	-4	-2	-3	-2	-6	-6	-6	-6.00E+00
tree_1	9420	ENSG00000172817	HUMAN27863	0.269196	0.590894	0.578427	0.105433	0.242714	0.348075	-4	0.620974	-5	-5	1.00685	0.655264	0.533059	0.483206	-1	0.230777	-1	-6	-6	-6	-6.00E+00
tree_1	9424	ENSG00000099337	HUMAN15443	0.133851	0.216263	0.139455	0.0980836	0.255129	0.0907698	-1	0.583427	-5	-5	0.0423444	0.0438158	-3	0.0424871	-1	-4	-3	-6	-6	-6	-6.00E+00
tree_1	9627	ENSG00000064692	HUMAN23707	0.182581	0.202463	0.218594	0.139393	0.119653	0.147398	0.235442	0.539787	-5	-5	0.0775999	0.22925	0.470701	0.158864	-1	0.130366	-3	-6	-6	-6	-6.00E+00
tree_1	9764	ENSG00000135709	HUMAN11518	0.0682267	0.0922674	0.194237	0.0776093	0.0864621	0.0350349	0.0824631	0.351741	-5	-5	0.0368635	0.0483879	0.0265022	0.0923179	-1	0.24699	-1	-6	-6	-6	-6.00E+00
tree_1	2650	ENSG00000187210	HUMAN28800	0.110626	0.220348	0.0609346	0.10105	0.25622	0.359811	0.178867	0.54111	-5	-5	0.339184	0.199406	0.105308	0.110777	-1	0.143442	-1	-6	-6	-6	-6.00E+00
tree_1	343930	ENSG00000151379	HUMAN16642	0.238295	0.245405	0.193252	0.142996	1.85069	0.38476	-3	0.188386	-5	-5	0.15354	-3	0.0886127	-3	-2	-3	0.756549	-6	-6	-6	-6.00E+00
tree_1	64112	ENSG00000165943	HUMAN08817	0.228002	0.255976	1.08169	0.177673	0.187417	-3	-3	0.374313	-5	-5	0.30139	0.67352	0.167219	0.38871	-3	-4	-2	-6	-6	-6	-6.00E+00
tree_1	7852	ENSG00000121966	HUMAN17690	0.0627117	0.0889168	0.0303881	0.0503379	-3	-3	-3	0.165973	-5	-5	-3	0.0353526	-1	-3	0.289639	-3	-1	-6	-6	-6	-6.00E+00
tree_1	10406	ENSG00000101443	HUMAN19069	0.46307	0.374416	0.245281	0.254024	0.112965	-2	-2	0.490049	-5	-5	0.503614	-4	0.229173	0.596697	-3	-3	-2	-6	-6	-6	-6.00E+00
tree_1	1003	ENSG00000179776	HUMAN11153	0.214164	0.118941	0.182625	0.0257346	0.129279	0.256551	-3	0.450874	-1	-1	0.221566	0.217899	0.103898	0.103917	0.082657	0.102522	-1	-6	-6	-6	-6.00E+00
tree_1	10227	ENSG00000109736	HUMAN22133	0.144564	0.0906939	0.162245	0.164466	-3	0.15053	0.976276	0.550884	-1	-3	0.368333	0.0691241	0.111869	-3	-3	0.116834	-1	-6	-6	-6	-6.00E+00
tree_1	10343	ENSG00000130943	HUMAN20341	0.286876	0.554786	0.398	0.364354	0.557816	0.482128	0.651964	0.51551	-3	0.180233	0.308533	0.343389	0.47508	0.403386	0.193621	1.20758	0.228812	-6	-6	-6	-6.00E+00
tree_1	10451	ENSG00000134215	HUMAN01329	0.0488582	0.0488798	0.0292009	0.141375	0.17155	0.289143	0.289784	0.457778	-1	0.324854	0.076637	-3	0.123475	-3	-3	0.0692541	-3	-6	-6	-6	-6.00E+00
tree_1	1047	ENSG00000153132	HUMAN22890	0.101504	0.176438	0.295156	0.273382	0.2872	0.547689	-3	0.92412	-2	-3	0.303366	0.14542	0.108342	0.32634	-4	-4	-4	-6	-6	-6	-6.00E+00
tree_1	10526	ENSG00000133704	HUMAN06184	0.0698536	0.0692635	0.357834	-3	0.0472519	0.123456	0.124792	0.397026	-1	-3	0.0544213	0.110274	0.0589815	0.106014	-3	0.0745112	-1	-6	-6	-6	-6.00E+00
tree_1	10730	ENSG00000136758	HUMAN02979	0.0639396	0.0782671	0.129027	0.200731	0.0793419	0.217286	-3	0.298065	-1	-3	0.0193035	0.073554	-3	-3	-3	-3	-1	-6	-6	-6	-6.00E+00
tree_1	10743	ENSG00000108557	HUMAN12125	0.092054	0.0818441	0.087779	0.0691465	0.106063	0.205669	0.117337	0.33142	-1	0.157724	0.133326	0.0556311	0.0502886	0.100474	0.0329562	0.0383462	0.671197	-6	-6	-6	-6.00E+00
tree_1	10747	ENSG00000009724	HUMAN00235	0.217758	0.234491	0.323878	0.278527	0.371301	0.531314	0.485025	0.732989	-4	-1	0.167216	0.0561464	0.749368	0.160271	0.486099	0.66888	-2	-6	-6	-6	-6.00E+00
tree_1	10807	ENSG00000165689	HUMAN29419	0.135652	0.100929	0.285288	0.117481	0.440986	0.670678	-3	1.13904	-1	-3	0.739688	0.155738	0.113062	0.0931669	0.562778	0.0523044	-4	-6	-6	-6	-6.00E+00
tree_1	10827	ENSG00000055147	HUMAN24116	0.22719	0.320012	0.325396	0.182015	0.206054	0.826867	0.406679	0.763853	-1	-1	0.419389	1.61611	-3	0.0974346	-3	0.404712	-1	-6	-6	-6	-6.00E+00
tree_1	11033	ENSG00000105963	HUMAN25889	0.0409577	0.0560666	0.143876	0.0174636	0.0189548	-3	0.0516323	0.0669354	-1	-4	0.0404557	0.100492	-3	0.0584061	0.000100199	0.147079	-2	-6	-6	-6	-6.00E+00
tree_1	11131	ENSG00000137225	HUMAN25129	0.181301	0.296194	0.329489	0.328952	0.286686	0.464985	0.825567	1.61676	-2	-4	0.328325	0.210859	0.0460691	0.262011	-3	-4	-4	-6	-6	-6	-6.00E+00
tree_1	11182	ENSG00000160326	HUMAN29366	0.117086	0.0967917	0.0811624	0.0171293	0.0467092	0.0649718	0.0922604	0.274676	-1	-3	0.0982858	0.198288	0.080816	3.60587	0.102452	0.276709	-1	-6	-6	-6	-6.00E+00
tree_1	112770	ENSG00000198715	HUMAN01860	0.321225	0.279732	0.182146	0.454677	0.928754	0.300271	0.149134	1.10588	-2	-4	0.257262	0.338806	-3	0.371199	-4	0.149686	-2	-6	-6	-6	-6.00E+00
tree_1	114788	ENSG00000164796	HUMAN28156	0.0218437	0.0250967	0.0350212	0.0656949	0.0623808	0.111317	0.101334	0.460978	-3	-1	0.0149116	0.0182512	0.053964	0.1168	-3	0.208234	0.314926	-6	-6	-6	-6.00E+00
tree_1	114826	ENSG00000186532	HUMAN11726	0.329061	0.469613	0.416118	0.344527	0.197437	0.25314	0.651319	0.73802	-4	-4	0.660398	0.366105	0.667894	0.229457	0.548892	0.111271	-3	-6	-6	-6	-6.00E+00
tree_1	123872	ENSG00000154099	HUMAN11499	0.142179	0.222377	0.671468	0.837535	0.48888	0.973169	0.841514	1.38972	-4	-3	0.430213	0.344479	0.64649	0.244521	0.6264	0.597748	-4	-6	-6	-6	-6.00E+00
tree_1	123970	ENSG00000166152	HUMAN11014	0.16651	0.269304	0.471454	0.394752	0.721199	0.54179	0.086598	2.02052	-1	-2	-1	0.320006	0.377732	0.279218	-4	-4	-1	-6	-6	-6	-6.00E+00
tree_1	1260	ENSG00000183862	HUMAN30467	0.0454825	0.0437786	0.167967	0.126744	0.689415	0.346889	0.34752	0.775544	-2	-1	0.0540773	0.0823735	0.0830336	-3	-4	0.233235	-4	-6	-6	-6	-6.00E+00
tree_1	127943	ENSG00000162746	HUMAN02038	0.127844	0.139954	0.183131	0.188561	0.236531	0.106052	-4	0.753323	-1	-3	0.152428	0.0750206	0.186432	0.183256	-4	0.163705	-1	-6	-6	-6	-6.00E+00
tree_1	134526	ENSG00000172497	HUMAN23556	0.188166	0.170202	0.228246	0.200343	0.328736	0.38171	0.261449	0.628819	-4	-2	0.213063	0.832898	0.0915099	0.0709174	-3	0.148679	-2	-6	-6	-6	-6.00E+00
tree_1	134728	ENSG00000146243	HUMAN25301	0.1846	0.412302	0.495179	0.215214	0.5191	-3	-1	0.791991	-1	-4	0.298846	0.341944	-3	0.11995	-1	-4	-1	-6	-6	-6	-6.00E+00
tree_1	137872	ENSG00000147576	HUMAN27874	0.124143	0.172314	0.285377	0.029187	0.0861814	0.214147	0.430531	0.540346	-1	-2	0.11749	-3	2.7343	-3	-4	0.429311	-1	-6	-6	-6	-6.00E+00
tree_1	140893	ENSG00000130701	HUMAN19256	0.281827	0.40985	0.325882	0.822091	0.393123	0.333548	0.57871	0.833183	-4	-4	0.474842	1.03462	0.265734	0.643602	1.05455	0.672262	-2	-6	-6	-6	-6.00E+00
tree_1	145407	ENSG00000139971	HUMAN08451	0.572117	0.499174	0.700869	0.663736	0.823417	1.3546	1.08984	0.865684	-1	0.411297	0.84475	0.250935	0.775109	0.368226	1.24338	0.272265	-1	-6	-6	-6	-6.00E+00
tree_1	150372	ENSG00000235568	HUMAN20272	0.411319	0.403775	0.680299	0.682834	0.590689	2.78695	0.782854	0.279487	-4	-1	0.365371	-4	0.41668	0.830999	-4	0.388713	0.775709	-6	-6	-6	-6.00E+00
tree_1	1506	ENSG00000141086	HUMAN11268	0.135448	0.0735021	0.121676	0.117722	0.584959	0.415927	0.4152	1.45053	-4	-4	0.0680528	0.14852	0.845691	0.836511	-4	-4	-2	-6	-6	-6	-6.00E+00
tree_1	154865	ENSG00000164675	HUMAN26897	0.26163	0.402264	0.548031	0.651796	0.469601	0.709581	0.409269	0.742019	-1	0.160846	0.500261	0.424237	0.421187	0.196454	0.160374	0.247162	-1	-6	-6	-6	-6.00E+00
tree_1	157855	ENSG00000215262	HUMAN27682	0.296908	0.463838	0.681104	0.47179	0.375087	0.251966	1.24482	0.645179	-4	-4	0.380309	0.769441	1.20002	0.211294	0.13823	0.264122	-3	-6	-6	-6	-6.00E+00
tree_1	157	ENSG00000100077	HUMAN19922	0.0383174	0.069064	0.0254013	-3	-3	0.254885	-3	0.153528	-4	-2	0.0652764	0.0929718	-3	-3	-3	-3	-3	-6	-6	-6	-6.00E+00
tree_1	159989	ENSG00000165325	HUMAN05339	0.0884265	0.275564	0.559243	0.401698	0.649759	1.52648	1.20176	0.476485	-4	-1	0.538891	0.415229	0.415117	0.338425	0.158534	-4	-4	-6	-6	-6	-6.00E+00
tree_1	164656	ENSG00000187045	HUMAN20099	0.0987898	0.0841303	0.101823	0.0532854	0.09774	0.179288	0.136681	0.286346	-3	0.259373	0.0894972	0.0974407	0.0691791	0.139511	0.0298198	0.111501	-1	-6	-6	-6	-6.00E+00
tree_1	164832	ENSG00000170500	HUMAN17416	0.187973	0.204195	0.375469	0.118999	0.0921316	0.309915	0.126606	0.294291	0.404807	-1	0.218857	0.127204	0.166256	-3	0.350074	0.234736	0.843213	-6	-6	-6	-6.00E+00
tree_1	166379	ENSG00000181004	HUMAN22845	0.440544	0.488898	0.360177	0.330809	0.63145	0.138779	0.579302	1.05039	-4	0.354282	0.38655	1.32962	0.424868	0.149004	0.379221	0.301134	0.0824148	-6	-6	-6	-6.00E+00
tree_1	174	ENSG00000081051	HUMAN22510	0.372661	0.211036	0.712101	0.102862	0.129059	0.457234	0.413091	0.595225	-1	-3	0.298301	0.296864	0.64453	0.245454	0.139569	0.0976395	-1	-6	-6	-6	-6.00E+00
tree_1	1758	ENSG00000152592	HUMAN22645	0.208364	0.244062	0.242084	0.314655	0.354715	0.8025	0.548594	0.743558	-4	-1	0.164688	0.657121	0.206176	4.81969	-4	0.788035	-2	-6	-6	-6	-6.00E+00
tree_1	1811	ENSG00000091138	HUMAN26821	0.186675	0.341878	0.943946	1.2566	1.01519	3.7858	0.565435	0.522641	-4	-3	0.186806	0.83377	0.888068	1.196	-4	0.590944	-4	-6	-6	-6	-6.00E+00
tree_1	196477	ENSG00000197651	HUMAN06901	0.331335	0.246919	0.746334	0.948139	0.367964	0.568555	0.678855	0.90917	-4	-1	0.331594	0.774815	0.0379255	0.440372	0.175172	0.712168	-3	-6	-6	-6	-6.00E+00
tree_1	200035	ENSG00000186364	HUMAN01525	0.432633	0.229203	0.510917	0.355914	2.04321	0.902772	-4	0.510816	-4	-1	0.599729	0.427559	0.330646	0.735109	1.35349	2.2606	-1	-6	-6	-6	-6.00E+00
tree_1	2000	ENSG00000102034	HUMAN30330	0.311784	0.606456	0.163257	0.316424	0.540736	-3	0.313984	0.523065	-4	-1	0.130969	0.311646	-3	-3	-3	0.196222	-1	-6	-6	-6	-6.00E+00
tree_1	2009	ENSG00000066629	HUMAN08895	0.0283464	0.0530547	0.0272922	0.0410353	0.212954	0.0493171	0.198571	0.228451	-1	-1	0.0390682	-3	0.136778	0.0424754	-3	-3	-1	-6	-6	-6	-6.00E+00
tree_1	2015	ENSG00000174837	HUMAN14480	0.253055	0.50049	0.596128	0.380103	0.385259	0.640929	0.826297	1.21062	-4	-1	0.267674	0.718932	0.766158	0.394673	0.646983	0.777516	2.47598	-6	-6	-6	-6.00E+00
tree_1	202151	ENSG00000164188	HUMAN23272	0.337708	0.376376	0.400852	0.680502	0.527612	0.692462	-4	0.562058	-1	-4	0.568622	0.658097	0.413922	3.51598	0.347717	-4	-2	-6	-6	-6	-6.00E+00
tree_1	2028	ENSG00000138792	HUMAN22790	0.184542	0.198334	0.38288	0.144128	0.341618	0.240671	0.31455	0.714663	-2	-1	0.304266	0.323843	0.576928	0.109594	-3	-3	-2	-6	-6	-6	-6.00E+00
tree_1	203522	ENSG00000165359	HUMAN30374	0.185818	0.126483	0.345305	0.20217	0.300407	0.320674	0.552031	0.368543	-4	-2	0.140287	0.406144	-3	0.127528	1.11386	0.184044	-2	-6	-6	-6	-6.00E+00
tree_1	2041	ENSG00000146904	HUMAN27169	0.115723	0.0799696	0.318719	0.20825	0.127143	0.0436659	0.160354	0.641411	-1	0.36705	0.143781	0.11496	0.307025	0.237267	0.425288	0.0986147	-4	-6	-6	-6	-6.00E+00
tree_1	2103	ENSG00000119715	HUMAN08695	0.0597987	0.0321346	-3	0.0623148	0.635903	-3	-1	0.253783	-1	-3	-3	0.266554	0.164874	0.0545209	-3	0.1247	-1	-6	-6	-6	-6.00E+00
tree_1	219844	ENSG00000198331	HUMAN05705	0.199759	0.305323	0.793584	0.336582	0.509684	0.761893	0.18809	1.38652	-4	-2	0.335543	0.443913	0.434834	-4	-3	-3	-2	-6	-6	-6	-6.00E+00
tree_1	220296	ENSG00000165478	HUMAN05687	0.0475843	0.086559	0.0346777	0.0646031	0.027968	-3	-2	0.165002	-1	-4	0.0140485	-4	-3	-3	0.173585	0.0681678	-2	-6	-6	-6	-6.00E+00
tree_1	221294	ENSG00000178425	HUMAN25493	0.263217	0.177648	0.157371	0.159268	0.287657	-3	0.36681	1.11005	-4	-2	0.170749	0.155239	0.12755	-4	0.326311	-3	-2	-6	-6	-6	-6.00E+00
tree_1	221785	ENSG00000197037	HUMAN26639	0.117389	0.208921	0.0942594	0.115486	0.115954	0.170226	-1	0.526772	-1	-3	0.118213	0.154645	-1	0.140286	-1	-3	-3	-6	-6	-6	-6.00E+00
tree_1	222223	ENSG00000164659	HUMAN26501	0.0736257	0.0541663	0.104378	0.0834373	0.0898529	0.390016	-1	0.789619	-3	-1	0.0526536	0.0422467	1.10215	0.130114	0.337136	0.150131	-3	-6	-6	-6	-6.00E+00
tree_1	222235	ENSG00000161040	HUMAN26772	0.306772	0.391883	0.583059	0.397799	0.707322	0.449908	0.728567	0.647617	-4	0.362266	0.884586	0.543497	0.529692	0.852024	-1	-4	0.362885	-6	-6	-6	-6.00E+00
tree_1	222826	ENSG00000145975	HUMAN24448	0.399728	0.583117	0.695651	0.642449	0.800286	1.01521	0.103268	1.00918	-1	-1	0.389677	0.269383	3.45946	1.34135	0.84698	1.56811	-1	-6	-6	-6	-6.00E+00
tree_1	22824	ENSG00000164070	HUMAN22856	0.0374085	0.173565	0.174826	0.0885769	0.242557	0.323097	1.63929	0.574932	-1	-1	0.170726	0.128503	0.848471	0.173615	-3	-3	-2	-6	-6	-6	-6.00E+00
tree_1	22901	ENSG00000141337	HUMAN13226	0.228382	0.22177	0.15686	0.509395	0.184725	0.214653	-3	0.493242	-1	-3	0.164677	0.138286	1.67694	0.216729	0.199889	0.438564	0.427655	-6	-6	-6	-6.00E+00
tree_1	22905	ENSG00000072134	HUMAN12181	0.10845	0.0698484	0.152007	0.178067	0.161024	0.111907	0.0778275	1.34526	-1	-4	0.146299	0.0641345	0.0542755	0.23664	0.163476	0.0473879	-1	-6	-6	-6	-6.00E+00
tree_1	22943	ENSG00000107984	HUMAN03139	0.187327	0.220814	0.240511	0.0771777	0.479899	-4	-3	0.30525	-2	0.407102	-1	-3	0.201762	-3	-2	0.135703	-2	-6	-6	-6	-6.00E+00
tree_1	22976	ENSG00000157212	HUMAN27302	0.0993307	0.121554	0.188404	0.105706	0.189653	0.187569	0.309367	0.462316	-1	-3	0.0642197	0.0563736	0.0886149	0.0684737	-3	0.124611	-1	-6	-6	-6	-6.00E+00
tree_1	22986	ENSG00000156395	HUMAN03630	0.0755982	0.119439	0.0907046	0.122577	0.131075	0.212364	-3	0.379076	-3	-1	0.0882177	0.0714421	-3	0.173269	0.192104	0.354818	-3	-6	-6	-6	-6.00E+00
tree_1	22987	ENSG00000122012	HUMAN23506	0.0241318	0.0237181	0.0714552	0.0334573	0.0468423	-3	0.0770168	0.412286	-1	-1	0.0261272	0.106864	0.105739	-3	-3	0.0768135	-1	-6	-6	-6	-6.00E+00
tree_1	23039	ENSG00000130227	HUMAN27519	0.010629	0.0254138	-3	0.0926883	-3	0.120627	-3	0.161996	-3	-3	-3	-3	-3	-3	-3	-3	-3	-6	-6	-6	-6.00E+00
tree_1	23046	ENSG00000116852	HUMAN02307	0.0244908	0.0357395	0.0235002	0.0295805	0.192955	0.018984	0.0276147	0.178399	0.12509	-3	0.010681	0.0210006	-3	-3	-3	0.0915637	-3	-6	-6	-6	-6.00E+00
tree_1	2314	ENSG00000177731	HUMAN12148	0.027194	0.0315935	0.0446439	0.0393322	0.101615	0.0618545	0.190798	0.420543	-1	-3	0.0402418	0.0173107	-3	0.0875344	0.0583316	0.0252642	-3	-6	-6	-6	-6.00E+00
tree_1	23215	ENSG00000117523	HUMAN02126	0.114029	0.133517	0.174852	0.169602	0.171143	0.501365	0.274798	0.622409	-3	-1	0.209914	0.249315	0.13533	0.147246	0.29129	0.612049	-3	-6	-6	-6	-6.00E+00
tree_1	23271	ENSG00000118200	HUMAN02303	0.0550994	0.0883653	0.111616	0.0219702	0.0441411	0.0801208	0.487382	0.529036	-4	-2	0.0819889	0.0209154	-3	0.0722398	0.0640606	-3	0.652334	-6	-6	-6	-6.00E+00
tree_1	23483	ENSG00000088451	HUMAN07764	0.0756504	0.103259	0.137993	-3	0.165409	-1	0.333443	0.417029	-1	-2	0.0814957	-3	-3	0.668596	-1	0.333517	-1	-6	-6	-6	-6.00E+00
tree_1	23600	ENSG00000242110	HUMAN23242	0.228707	0.335778	0.549272	0.617127	0.531333	0.954628	1.66406	1.72841	-2	-4	0.481795	0.204623	0.506647	-4	0.234358	0.588044	-2	-6	-6	-6	-6.00E+00
tree_1	23644	ENSG00000038358	HUMAN11264	0.049985	0.0611103	0.112163	0.0140141	0.166909	0.117359	0.074328	0.251777	-4	-3	0.0342072	0.0231968	-3	0.072648	-3	0.101287	-1	-6	-6	-6	-6.00E+00
tree_1	253012	ENSG00000188175	HUMAN26549	0.173498	0.162213	0.294959	0.333992	0.455222	0.294927	0.395557	2.39483	-4	-2	0.266943	0.217367	0.324041	0.326411	-2	0.395102	-1	-6	-6	-6	-6.00E+00
tree_1	255022	ENSG00000185933	HUMAN03616	0.036916	0.0992836	0.126674	0.03574	0.124853	-3	-3	0.367496	-1	0.235561	0.0445186	0.0236017	0.0302256	0.0233584	0.0783277	-3	-1	-6	-6	-6	-6.00E+00
tree_1	2559	ENSG00000145863	HUMAN24178	0.0885097	0.0638731	0.190569	0.0906346	-3	0.275654	0.104484	0.395309	-4	-3	0.0581199	0.0839393	0.141679	0.112123	-3	0.184318	-1	-6	-6	-6	-6.00E+00
tree_1	25778	ENSG00000133059	HUMAN02394	0.122302	0.0855716	0.116768	0.128097	0.168425	0.131542	-1	0.533639	-1	-1	0.0276398	0.04316	0.141665	0.084836	-3	-1	-1	-6	-6	-6	-6.00E+00
tree_1	25885	ENSG00000068654	HUMAN17252	0.130207	0.143198	0.24335	0.131345	0.125408	0.107211	0.9562	0.358784	-4	-4	0.145644	0.138819	0.140856	0.196931	0.197911	0.0622477	-4	-6	-6	-6	-6.00E+00
tree_1	26033	ENSG00000107518	HUMAN03675	0.0292358	0.0764712	0.0573765	0.206428	0.107155	0.112532	0.0865094	0.574612	-1	-1	0.0437334	-3	0.154576	0.0421601	0.156691	0.114471	-2	-6	-6	-6	-6.00E+00
tree_1	26093	ENSG00000105321	HUMAN15876	0.143594	0.226192	0.463638	0.202817	0.205733	0.0703431	0.529406	0.59955	-1	0.177578	0.174035	0.118742	-3	0.263379	-4	0.0702457	-4	-6	-6	-6	-6.00E+00
tree_1	261734	ENSG00000131697	HUMAN00134	0.131145	0.188478	0.241061	0.135806	0.336209	0.35829	0.379901	0.563395	-4	-1	0.193099	0.148843	0.246251	0.13151	0.0963101	0.324199	0.486077	-6	-6	-6	-6.00E+00
tree_1	26191	ENSG00000134242	HUMAN01441	0.373352	0.369717	0.359951	0.573734	0.915494	0.244522	0.700103	0.84751	-1	-1	0.46887	1.57068	1.15815	0.733263	0.859023	0.364218	-1	-6	-6	-6	-6.00E+00
tree_1	26589	ENSG00000259494	HUMAN10001	0.197839	0.162096	0.202373	0.354341	0.163972	0.499567	0.833292	0.920399	-1	-1	0.232522	0.246895	-1	0.155467	-4	0.138381	0.410767	-6	-6	-6	-6.00E+00
tree_1	267004	ENSG00000225830	HUMAN03113	0.244103	0.22904	0.364746	0.166305	0.404352	0.43511	0.326615	1.1539	-1	-3	0.471238	0.1414	0.205809	0.186091	-1	1.57419	-3	-6	-6	-6	-6.00E+00
tree_1	27111	ENSG00000125775	HUMAN18587	0.136944	0.169372	0.312012	0.195548	0.197387	0.0625142	0.105337	0.986933	-4	-3	0.167369	0.450029	0.050389	0.373231	0.55085	-4	-4	-6	-6	-6	-6.00E+00
tree_1	27156	ENSG00000100218	HUMAN19860	0.176923	0.148251	0.179067	0.370405	0.140306	-3	0.087509	0.951726	-1	-3	0.663538	0.178268	0.217588	0.432082	-3	0.319863	-3	-6	-6	-6	-6.00E+00
tree_1	272	ENSG00000133805	HUMAN04171	0.0346253	0.159408	0.133261	0.0884612	0.0190928	0.308459	0.102928	0.268506	-1	-1	0.0489817	0.0576048	0.0872109	0.0648834	-2	0.205307	-1	-6	-6	-6	-6.00E+00
tree_1	27334	ENSG00000078589	HUMAN30081	0.197709	0.105001	0.242304	0.098175	0.484673	-2	0.393488	0.523797	-2	-4	0.0591616	0.251167	0.883786	0.581888	-3	-4	-2	-6	-6	-6	-6.00E+00
tree_1	27336	ENSG00000102241	HUMAN30394	0.164425	0.322412	0.364131	0.247279	0.198516	0.0688506	-3	0.388274	0.334926	-1	0.362575	0.326362	0.105084	0.271951	-3	0.23054	-1	-6	-6	-6	-6.00E+00
tree_1	283600	ENSG00000140107	HUMAN08905	0.0779789	0.131004	0.288312	0.148074	0.31932	0.167283	-3	0.575356	-1	-3	0.0976598	0.0377971	0.111829	0.209729	0.394714	0.697462	-1	-6	-6	-6	-6.00E+00
tree_1	283927	ENSG00000140876	HUMAN11446	0.337775	0.433085	0.47938	1.24003	0.178345	0.615206	-3	0.968285	-4	-1	0.374071	0.816506	0.154326	0.248331	-4	-3	0.37741	-6	-6	-6	-6.00E+00
tree_1	286204	ENSG00000148204	HUMAN29144	0.169704	0.19794	0.310037	0.210794	0.542247	0.508594	0.265712	0.273245	-1	-4	0.179959	0.214462	0.0894946	0.186383	0.0798535	0.246277	-3	-6	-6	-6	-6.00E+00
tree_1	28990	ENSG00000034533	HUMAN21496	0.357385	0.332402	0.481705	0.411716	0.580715	0.614447	-3	1.32019	-1	-3	0.268506	0.591759	1.03662	0.513249	-3	-3	-4	-6	-6	-6	-6.00E+00
tree_1	29063	ENSG00000168228	HUMAN22288	0.181178	0.284582	0.270773	0.23233	0.191296	0.361549	0.178161	2.11582	-1	-4	0.375019	0.159249	0.179994	0.492685	0.757732	0.0849362	-4	-6	-6	-6	-6.00E+00
tree_1	29893	ENSG00000131470	HUMAN12694	0.0868389	0.220684	0.156376	0.126664	0.081885	-3	0.251637	0.299001	-4	-2	0.128052	0.067604	-3	-3	0.234732	-4	-1	-6	-6	-6	-6.00E+00
tree_1	3001	ENSG00000145649	HUMAN23348	0.330989	0.543457	0.621611	0.802983	1.80822	-1	1.39935	-4	-1	0.346993	0.467411	-1	0.474574	0.612436	-4	-1	-3	-6	-6	-6	-6.00E+00
tree_1	3059	ENSG00000180353	HUMAN21373	0.13967	0.381923	0.264869	0.21663	0.215248	0.320626	-4	0.788244	-3	-4	0.304499	0.191484	0.116516	0.503895	-3	-4	-4	-6	-6	-6	-6.00E+00
tree_1	3233	ENSG00000170166	HUMAN17906	0.0435131	0.0729603	0.0886129	0.341006	0.173268	0.199687	-2	0.668719	-4	-4	0.713463	-3	0.0818831	0.236703	-2	-4	-2	-6	-6	-6	-6.00E+00
tree_1	3313	ENSG00000113013	HUMAN23869	0.0194152	0.0318561	0.0497149	0.0198906	0.23785	0.447225	-3	0.268509	-3	-1	0.00649193	-3	-3	0.0693805	0.0737751	-1	-3	-6	-6	-6	-6.00E+00
tree_1	3321	ENSG00000143061	HUMAN01469	0.0375651	0.065251	0.0693197	0.0323773	0.10561	0.528092	0.0167152	0.206823	-1	-1	0.0517512	0.167592	0.0815698	0.0623812	0.0718689	0.0429676	0.104421	-6	-6	-6	-6.00E+00
tree_1	338094	ENSG00000162391	HUMAN01054	0.256658	0.381974	0.245315	0.241137	0.257929	0.336083	0.864371	0.659195	-4	-4	0.581991	0.94142	0.258559	0.220215	-3	0.216905	-3	-6	-6	-6	-6.00E+00
tree_1	338692	ENSG00000172932	HUMAN04993	0.0764755	0.129111	0.0591252	0.140183	0.0762278	0.0269171	0.134637	0.129423	-4	-3	0.0410575	0.0346917	0.0622796	0.137129	0.215424	0.134114	-1	-6	-6	-6	-6.00E+00
tree_1	342574	ENSG00000171446	HUMAN12582	0.0807631	0.184141	0.140461	0.103726	0.108525	1.38313	-3	1.46052	-1	-4	0.0767039	0.0205726	-3	0.0904696	-3	-3	-1	-6	-6	-6	-6.00E+00
tree_1	3456	ENSG00000171855	HUMAN28540	0.475055	0.776311	0.835168	0.0764758	0.315848	0.12864	1.58332	1.16661	-1	-3	0.874153	-1	0.918561	0.692534	-2	-1	-1	-6	-6	-6	-6.00E+00
tree_1	3480	ENSG00000140443	HUMAN10090	0.0362789	0.0135725	0.133544	0.0174297	0.0563598	0.0656382	-3	0.211418	-1	-1	0.0140093	0.0562596	-3	0.064136	-3	-3	-3	-6	-6	-6	-6.00E+00
tree_1	348980	ENSG00000164588	HUMAN23327	0.0342946	0.0811622	0.121079	-3	0.023639	-1	-3	0.351578	-1	-1	0.0478795	-3	-3	-3	-1	-3	-1	-6	-6	-6	-6.00E+00
tree_1	374900	ENSG00000198453	HUMAN15382	0.13614	0.128294	0.184153	0.151639	0.245779	1.26944	-3	0.405972	-1	-3	0.249209	0.260167	0.644128	-3	-1	-3	0.261719	-6	-6	-6	-6.00E+00
tree_1	375337	ENSG00000173769	HUMAN20751	0.377427	0.479537	0.577571	0.558039	0.62842	1.60442	0.514045	0.61141	-1	-1	0.672462	1.04303	0.3399	0.297737	0.181148	0.57312	0.335525	-6	-6	-6	-6.00E+00
tree_1	375449	ENSG00000069020	HUMAN23427	0.139447	0.250161	0.283412	0.3294	0.283921	0.5397	0.307545	0.467284	-1	1.22402	0.266143	0.161389	0.207605	0.424817	0.148536	0.819901	-1	-6	-6	-6	-6.00E+00
tree_1	375686	ENSG00000186583	HUMAN28373	0.239588	0.324645	0.330044	0.361797	0.298196	0.403263	1.85343	0.757312	-1	0.39685	0.461583	0.101638	0.172533	0.343336	0.571468	2.47992	-1	-6	-6	-6	-6.00E+00
tree_1	390637	ENSG00000183208	HUMAN10046	0.173337	0.273139	0.311426	0.191271	0.0861813	0.243071	0.0964087	1.28933	-1	-4	0.376899	2.68695	0.777351	0.271176	0.103063	0.307813	-1	-6	-6	-6	-6.00E+00
tree_1	401265	ENSG00000124743	HUMAN25211	0.0761385	0.048619	0.0596624	0.0251352	0.345585	0.165721	0.224017	0.40566	-1	-3	0.0550199	0.111859	0.430674	-3	-3	0.651305	-1	-6	-6	-6	-6.00E+00
tree_1	4043	ENSG00000163956	HUMAN22143	0.146667	0.0912047	0.092688	0.0715793	0.0526647	0.201188	-3	0.293768	-3	-1	0.0616099	0.159471	-3	0.170036	-3	0.196319	0.222536	-6	-6	-6	-6.00E+00
tree_1	4052	ENSG00000049323	HUMAN16833	0.0720511	0.0794409	0.279547	0.0710469	0.145468	0.0942591	0.241545	0.549193	-1	-4	0.136689	0.0982009	0.041649	0.0284836	0.304518	0.220689	-3	-6	-6	-6	-6.00E+00
tree_1	4064	ENSG00000134061	HUMAN23436	0.260376	0.480313	0.664976	0.838988	0.191892	0.423562	0.636303	0.595311	-1	-1	0.370585	0.563279	0.344235	0.507075	0.854561	0.0842387	-1	-6	-6	-6	-6.00E+00
tree_1	4135	ENSG00000171533	HUMAN05212	0.244413	0.416	0.360886	0.71284	0.281148	0.234671	0.942655	0.85054	-2	-4	0.405421	0.433266	0.927083	0.650699	-4	0.650252	-1	-6	-6	-6	-6.00E+00
tree_1	4162	ENSG00000076706	HUMAN05617	0.25122	0.385185	0.199494	0.106966	0.199247	0.263743	0.243458	0.425852	-1	-3	0.160529	0.0217742	0.0893162	0.511587	-4	0.322401	-2	-6	-6	-6	-6.00E+00
tree_1	4179	ENSG00000117335	HUMAN02451	0.387381	0.71171	0.738548	0.77564	0.37434	0.0582067	0.280501	0.440661	-4	-2	0.657779	0.417691	2.27724	0.975662	-4	0.432663	-2	-6	-6	-6	-6.00E+00
tree_1	4210	ENSG00000103313	HUMAN10376	0.398018	0.46607	0.656002	0.55834	0.405237	0.166563	0.25938	0.680023	-3	-3	0.292141	0.45497	0.368791	0.906363	0.319711	0.380756	0.144211	-6	-6	-6	-6.00E+00
tree_1	4216	ENSG00000085511	HUMAN25817	0.0745156	0.0790317	0.178485	0.0943831	0.104543	-3	0.0861555	0.674298	0.3925	-1	0.0845241	0.15012	0.132917	0.202225	0.213646	-3	-4	-6	-6	-6	-6.00E+00
tree_1	4217	ENSG00000197442	HUMAN25640	0.0393303	0.0698312	0.047373	0.0580936	0.0691984	-1	-3	0.512345	-1	-3	0.0620137	0.146698	0.0612948	-1	-2	0.13334	-3	-6	-6	-6	-6.00E+00
tree_1	441509	ENSG00000188828	HUMAN30168	0.0371615	0.109196	0.0768999	0.0732038	0.0485733	-4	0.117687	0.433611	-1	-4	0.0588109	-3	0.231816	0.169401	0.176607	0.465946	-1	-6	-6	-6	-6.00E+00
tree_1	4641	ENSG00000197879	HUMAN11706	0.0202786	0.0341915	0.0905115	0.0312652	0.0497552	0.134914	0.0402892	0.281031	-3	-3	0.0173232	0.0157852	-3	0.0450179	-3	0.152446	-4	-6	-6	-6	-6.00E+00
tree_1	4649	ENSG00000066933	HUMAN09734	0.138469	0.17569	0.331437	0.239821	0.18789	0.887775	0.18438	0.883574	-4	-4	0.17539	0.247874	0.173807	0.32413	-3	0.344166	-1	-6	-6	-6	-6.00E+00
tree_1	4863	ENSG00000149308	HUMAN05439	0.299415	0.278119	0.287782	0.302849	0.316818	0.822801	0.34963	0.551158	-1	-1	0.328642	0.180085	0.214845	0.237931	0.155833	0.0982174	-2	-6	-6	-6	-6.00E+00
tree_1	50485	ENSG00000138375	HUMAN18184	0.289628	0.374645	0.535252	0.186756	0.35326	0.163934	0.377512	0.773503	-4	-1	0.266205	0.693949	0.164754	0.154141	0.273411	-3	-1	-6	-6	-6	-6.00E+00
tree_1	5053	ENSG00000171759	HUMAN07022	0.0679646	0.177577	0.122565	0.140299	0.144746	0.092796	-3	0.298742	-1	-3	0.136313	0.0599331	0.132981	0.174775	-1	-1	-1	-6	-6	-6	-6.00E+00
tree_1	51061	ENSG00000153066	HUMAN10520	0.221723	0.281387	0.175438	0.209618	0.412053	0.410829	0.403606	0.69991	-4	-3	0.196886	0.263711	0.3985	0.329842	0.375538	0.57421	-4	-6	-6	-6	-6.00E+00
tree_1	54456	ENSG00000073146	HUMAN20369	0.132135	0.136927	0.436992	0.329209	0.409036	1.15966	0.337494	0.730882	-1	-3	0.322783	0.294344	0.0628651	0.23545	-3	0.831396	1.16279	-6	-6	-6	-6.00E+00
tree_1	54475	ENSG00000073536	HUMAN12408	0.0265683	0.068915	0.117116	0.21195	0.211959	0.169409	0.159079	0.438429	-1	-1	0.0791163	0.0942648	0.0589881	-3	-3	-3	-1	-6	-6	-6	-6.00E+00
tree_1	54552	ENSG00000130119	HUMAN29937	0.144969	0.271125	0.482465	0.284478	0.190478	0.321834	0.251241	0.631919	-3	-1	0.111489	0.500616	0.263461	0.388979	-3	-3	-1	-6	-6	-6	-6.00E+00
tree_1	54813	ENSG00000179454	HUMAN08344	0.0336175	0.00805362	0.0939724	0.0432125	0.0858141	-3	0.351467	0.386247	-1	-1	0.0262941	-3	0.0822664	-1	-1	-3	-1	-6	-6	-6	-6.00E+00
tree_1	54832	ENSG00000129003	HUMAN09580	0.10626	0.190085	0.185723	0.182592	0.178229	0.161387	0.42184	0.653588	0.179022	-1	0.22395	0.433213	0.197756	0.160169	0.132617	0.23539	-1	-6	-6	-6	-6.00E+00
tree_1	54938	ENSG00000104835	HUMAN15485	0.0867539	0.227182	0.331616	0.271829	0.179089	0.840351	0.21602	0.306417	-2	-4	0.124456	0.554193	0.276557	0.0761822	0.162966	0.221085	-2	-6	-6	-6	-6.00E+00
tree_1	55048	ENSG00000167987	HUMAN04653	0.178332	0.228262	0.22118	0.236575	0.260074	0.376405	-4	1.69498	-4	-1	0.177565	0.503193	0.531792	0.0415589	0.325832	1.10059	-4	-6	-6	-6	-6.00E+00
tree_1	55112	ENSG00000126870	HUMAN27336	0.195296	0.28969	0.462081	0.267688	0.252083	1.23721	0.409256	0.70507	-1	0.381394	0.210858	0.339391	0.172917	0.409409	0.465935	0.0767906	-4	-6	-6	-6	-6.00E+00
tree_1	55175	ENSG00000178502	HUMAN12660	0.0447596	0.0235009	0.0239038	-3	-3	-3	-3	0.302131	-3	-1	0.00719089	0.0254463	-3	-3	-1	-1	-3	-6	-6	-6	-6.00E+00
tree_1	55225	ENSG00000162437	HUMAN01107	0.187746	0.220912	0.279836	0.221159	0.30284	0.237397	0.403577	0.403194	-4	-1	0.199053	-1	0.558572	0.137186	0.511702	1.2194	-1	-6	-6	-6	-6.00E+00
tree_1	55230	ENSG00000085982	HUMAN18405	0.264737	0.307234	0.285482	0.549712	0.508404	0.209801	0.217704	0.824068	0.201611	0.202542	0.358312	0.457372	0.19599	0.0938588	1.14724	0.159227	0.835991	-6	-6	-6	-6.00E+00
tree_1	55250	ENSG00000134759	HUMAN13872	0.192882	0.142866	0.34237	0.159519	0.283321	0.195027	0.119491	1.1077	-2	-4	0.229157	0.95017	-3	0.161183	0.642583	0.151506	-3	-6	-6	-6	-6.00E+00
tree_1	55315	ENSG00000198246	HUMAN03251	0.150073	0.298102	0.131866	0.0820538	0.134103	0.130424	0.0293879	0.613555	-4	0.534904	0.25006	0.196647	-3	0.117979	-4	0.0645078	0.132675	-6	-6	-6	-6.00E+00
tree_1	55605	ENSG00000139116	HUMAN06222	0.037846	0.0827267	0.145728	0.110827	0.0657528	0.125152	0.081563	0.465688	-3	-1	0.0617922	0.157052	0.0378579	0.252994	0.411891	0.0656144	-1	-6	-6	-6	-6.00E+00
tree_1	55705	ENSG00000198700	HUMAN02326	0.0217239	0.00825341	-3	0.0285093	0.118111	0.172041	-1	0.196138	-3	-1	-3	-3	-3	-3	-3	-1	-3	-6	-6	-6	-6.00E+00
tree_1	55815	ENSG00000102904	HUMAN11258	0.229921	0.37755	0.459068	0.176458	0.403563	0.445187	0.338035	0.872057	-4	-1	0.229799	0.0903291	0.0499498	0.117107	0.255344	0.534901	-1	-6	-6	-6	-6.00E+00
tree_1	55846	ENSG00000111203	HUMAN05800	0.102348	0.125849	0.0959884	0.145414	0.201992	0.100388	-3	0.796141	-3	-1	0.102496	0.213622	1.83839	-1	-3	-3	-1	-6	-6	-6	-6.00E+00
tree_1	56288	ENSG00000148498	HUMAN03016	0.0672779	0.0859013	0.106908	0.110192	0.0456309	-3	0.217469	0.673894	-1	-3	0.0459825	0.0485685	0.235018	0.0447357	0.211746	-3	-1	-6	-6	-6	-6.00E+00
tree_1	57096	ENSG00000092200	HUMAN07980	0.480242	0.437785	0.602696	0.491468	0.588616	0.331813	0.570165	0.968706	-1	-1	0.606421	0.212124	0.435999	0.823991	0.229752	0.379032	-3	-6	-6	-6	-6.00E+00
tree_1	57115	ENSG00000163218	HUMAN01718	0.254644	0.218174	0.186934	0.36484	0.322406	0.184547	0.421899	0.906473	-1	0.370977	0.343572	0.385493	0.188829	0.130128	-4	0.120022	-4	-6	-6	-6	-6.00E+00
tree_1	57186	ENSG00000188559	HUMAN18751	0.105324	0.0907893	0.170493	0.107037	0.293759	0.0639915	0.265431	0.473075	-1	-3	0.148891	0.215843	0.0721067	0.13989	0.918774	0.168841	-1	-6	-6	-6	-6.00E+00
tree_1	57205	ENSG00000145246	HUMAN22375	0.16745	0.170403	0.229617	0.306461	0.281383	0.525405	0.138378	0.896207	0.132498	-2	0.187553	0.366546	0.240248	0.417733	0.0880308	0.248487	-4	-6	-6	-6	-6.00E+00
tree_1	5727	ENSG00000185920	HUMAN28904	0.0392059	0.0611309	0.105616	0.0572658	0.076372	0.167543	0.0617856	0.312028	-3	-1	0.0263955	0.033643	-3	-3	-3	0.0319383	0.624287	-6	-6	-6	-6.00E+00
tree_1	57325	ENSG00000149474	HUMAN18729	0.0506659	0.151492	0.0741554	0.0149361	0.204704	0.55837	-3	0.743599	-3	-1	0.011727	-3	-3	-3	-3	0.147762	-1	-6	-6	-6	-6.00E+00
tree_1	57512	ENSG00000151025	HUMAN02970	0.134458	0.136047	0.163175	0.232618	0.354121	0.652532	0.25954	1.05404	-1	-1	0.18845	0.191895	0.26501	0.292044	0.292107	0.397158	-1	-6	-6	-6	-6.00E+00
tree_1	57529	ENSG00000243978	HUMAN30225	0.379124	0.529968	0.840082	1.06843	0.573039	0.837891	1.16509	2.31438	-4	0.142352	0.873333	0.76962	0.827544	0.763027	0.223515	1.31822	-3	-6	-6	-6	-6.00E+00
tree_1	57544	ENSG00000087301	HUMAN08402	0.266522	0.378447	0.346049	0.383608	0.210324	0.0278358	0.127293	0.66577	-4	-3	0.147993	-4	0.242275	0.287715	0.35037	0.197269	-4	-6	-6	-6	-6.00E+00
tree_1	57579	ENSG00000082269	HUMAN25258	0.176801	0.242141	0.279698	0.179201	0.13126	0.533603	0.299078	0.629653	-4	-3	0.276916	0.260895	0.121291	0.155656	0.663802	0.219878	-4	-6	-6	-6	-6.00E+00
tree_1	57643	ENSG00000162415	HUMAN00910	0.0588793	0.0591622	-1	0.0662829	0.201038	0.36928	-3	0.551141	-1	-3	-1	-1	-1	-1	-1	0.64217	-3	-6	-6	-6	-6.00E+00
tree_1	576	ENSG00000121753	HUMAN00637	0.0477624	0.0277994	0.0775395	0.0448329	0.0410422	0.0515536	0.0487324	0.300454	-3	-3	0.0492795	0.012526	-3	-3	-3	0.0545615	0.283235	-6	-6	-6	-6.00E+00
tree_1	57710	ENSG00000135835	HUMAN02200	0.408622	0.395408	0.520662	0.598591	0.492891	0.443679	0.557734	0.770282	-2	0.396684	0.352606	0.493396	0.538208	0.511597	-4	0.309072	-4	-6	-6	-6	-6.00E+00
tree_1	57722	ENSG00000103742	HUMAN09657	0.0847718	0.115769	0.500347	0.110749	0.152547	0.398847	0.300569	0.666911	-1	-3	0.0950577	0.144269	0.231069	0.189501	0.342522	0.317684	0.164101	-6	-6	-6	-6.00E+00
tree_1	5876	ENSG00000137955	HUMAN01175	0.0245638	0.0383782	-3	-3	-3	0.116032	-3	0.520659	-1	-3	0.039195	0.0606181	-3	-3	-3	-3	-1	-6	-6	-6	-6.00E+00
tree_1	58986	ENSG00000129925	HUMAN10156	0.136734	0.154197	0.130663	0.149847	0.14873	0.162962	0.10512	0.458595	-3	-3	0.152584	0.268828	0.205134	0.198876	0.023565	0.0626829	-4	-6	-6	-6	-6.00E+00
tree_1	5905	ENSG00000100401	HUMAN20237	0.13462	0.0971127	0.131011	0.18784	0.460532	0.385277	0.0967031	0.671871	-1	-3	0.106114	0.173213	0.02978	0.117411	-3	1.56113	-1	-6	-6	-6	-6.00E+00
tree_1	5970	ENSG00000173039	HUMAN04902	0.145214	0.0771162	0.113317	0.226866	0.209467	-3	0.323066	0.276528	-3	-1	0.154386	0.0884091	0.259706	-3	-3	-3	-1	-6	-6	-6	-6.00E+00
tree_1	6050	ENSG00000023191	HUMAN03863	0.109212	0.0797465	0.36378	0.0971615	0.133942	0.0215775	-4	0.372169	-4	-3	0.205582	0.111736	0.300973	0.0787531	0.177793	0.171375	-2	-6	-6	-6	-6.00E+00
tree_1	63035	ENSG00000085185	HUMAN30329	0.11514	0.207493	0.118632	0.120285	0.0974224	0.108985	0.111602	0.454348	-3	-3	0.112719	0.0804981	0.130474	0.0531038	0.1188	0.0909743	-3	-6	-6	-6	-6.00E+00
tree_1	6310	ENSG00000124788	HUMAN24552	0.0633308	0.0615363	0.0710951	0.0464147	0.0944338	0.125355	0.26034	0.229556	-1	-1	0.237154	0.14237	0.0243289	0.0716877	-3	-3	0.113889	-6	-6	-6	-6.00E+00
tree_1	64005	ENSG00000136286	HUMAN26281	0.0584318	0.0585287	0.0893414	0.0934558	0.137802	-3	0.216	0.736352	-2	-2	0.104178	0.0234141	-3	0.0711344	-4	0.0878007	-4	-6	-6	-6	-6.00E+00
tree_1	64092	ENSG00000155307	HUMAN19357	0.154926	0.173887	0.387849	0.258284	0.203383	1.14658	0.638189	1.86753	-4	-4	0.103577	0.905221	0.827148	-3	0.265801	0.921699	-1	-6	-6	-6	-6.00E+00
tree_1	64220	ENSG00000137868	HUMAN09778	0.219394	0.221632	0.206552	0.0979717	0.187013	0.176599	0.358121	0.524343	-1	-3	0.526075	0.146251	2.8087	0.183639	0.175961	1.43004	-4	-6	-6	-6	-6.00E+00
tree_1	64745	ENSG00000165792	HUMAN07962	0.200615	0.354384	0.686452	0.610601	0.074688	0.543939	0.359673	0.575106	-4	-1	0.357817	0.849688	0.279644	-3	-4	1.39576	-3	-6	-6	-6	-6.00E+00
tree_1	64800	ENSG00000186976	HUMAN20295	0.174033	0.447334	0.52038	0.62921	0.482647	0.637406	0.750321	1.45685	-4	0.378325	0.233489	0.558276	0.277019	0.452858	0.207402	0.379076	0.355534	-6	-6	-6	-6.00E+00
tree_1	64848	ENSG00000047188	HUMAN23672	0.018453	0.011627	0.0967245	0.125063	0.298889	0.610846	0.100754	0.489704	-1	0.618352	0.0503728	0.131794	0.147468	0.0312553	0.355786	0.102935	0.2757	-6	-6	-6	-6.00E+00
tree_1	64927	ENSG00000103852	HUMAN10094	0.285121	0.445054	0.340923	0.557556	0.358542	0.695753	0.6834	1.00732	-4	-3	0.362698	1.24887	-4	0.691337	-2	0.164632	-3	-6	-6	-6	-6.00E+00
tree_1	65250	ENSG00000197603	HUMAN23275	0.327576	0.489136	0.455855	0.40227	0.868035	0.375384	0.483721	0.581264	0.971095	-1	0.505148	0.455765	0.466018	0.322131	1.54401	0.378407	-1	-6	-6	-6	-6.00E+00
tree_1	6584	ENSG00000197375	HUMAN23764	0.206229	0.162172	0.3046	0.10369	0.280536	0.172939	0.115268	0.92146	-1	-3	0.180929	0.384007	-3	0.362879	-1	0.686761	0.338987	-6	-6	-6	-6.00E+00
tree_1	6595	ENSG00000080503	HUMAN28454	0.0297908	0.0211656	0.0671899	0.0332013	0.0443319	0.526767	0.0430479	0.207212	-3	-3	0.0174638	-3	-3	-3	-3	0.0819569	-4	-6	-6	-6	-6.00E+00
tree_1	6603	ENSG00000108604	HUMAN13161	0.031924	0.00917469	0.0571911	0.0676398	0.211127	-3	-3	0.237084	-4	-1	0.0627692	-3	-3	-3	-2	-3	-2	-6	-6	-6	-6.00E+00
tree_1	669	ENSG00000172331	HUMAN26994	0.0904771	0.0652304	0.175309	0.140988	-3	-1	0.196286	0.314273	-4	-1	0.0479529	0.0630141	-3	-3	-3	0.393657	-2	-6	-6	-6	-6.00E+00
tree_1	6712	ENSG00000173898	HUMAN04980	0.0262041	0.0546117	0.0650383	0.0674124	0.0923556	0.0680702	0.0950297	0.279866	-1	0.160746	0.0337347	0.0581567	0.0523719	0.00709925	0.0794922	0.0388358	-1	-6	-6	-6	-6.00E+00
tree_1	6872	ENSG00000147133	HUMAN30020	0.0561689	0.0249564	0.061426	0.0998599	0.402112	0.403216	0.637857	0.200643	-1	-3	0.0785211	0.0422038	0.0356381	0.0340682	-3	0.125247	-3	-6	-6	-6	-6.00E+00
tree_1	6926	ENSG00000135111	HUMAN07215	0.0319912	0.0247352	0.0129715	0.0117125	0.0192308	0.154559	-3	0.233731	-4	-2	0.0284641	0.0398849	0.0616054	0.0335433	-2	0.102259	-3	-6	-6	-6	-6.00E+00
tree_1	6942	ENSG00000100207	HUMAN20271	0.0978193	0.107288	0.186003	0.126529	0.0692271	0.159501	0.351044	0.542275	-1	-1	0.131774	0.154811	0.117751	0.0846771	1.21064	0.171506	-1	-6	-6	-6	-6.00E+00
tree_1	7100	ENSG00000187554	HUMAN02538	0.245075	0.44311	0.350597	0.477793	0.388631	0.292497	0.628498	1.13469	-1	-4	0.375864	0.378519	1.09387	0.492093	-4	0.337962	-1	-6	-6	-6	-6.00E+00
tree_1	7158	ENSG00000067369	HUMAN09376	0.233889	0.229532	0.321055	0.317172	0.303134	0.399408	1.56165	0.559973	-1	0.806629	0.362744	0.472146	0.104999	0.255072	1.18709	0.290972	-1	-6	-6	-6	-6.00E+00
tree_1	7267	ENSG00000182670	HUMAN19515	0.21445	0.266849	0.342084	0.444197	0.464001	0.482512	0.431843	0.50056	-1	-1	0.44808	0.551608	0.47798	0.603673	0.390879	0.665367	-3	-6	-6	-6	-6.00E+00
tree_1	728464	ENSG00000053328	HUMAN25467	0.109944	0.127292	0.326093	0.239941	0.389935	0.392565	0.391666	1.07582	-2	-3	0.345934	0.0508563	0.153605	-4	0.589853	-4	-2	-6	-6	-6	-6.00E+00
tree_1	7421	ENSG00000111424	HUMAN06277	0.0900336	0.0473044	0.0918947	0.081295	0.0669775	-3	-3	0.300568	-1	-3	0.163888	0.173228	-3	-3	0.132132	-3	-3	-6	-6	-6	-6.00E+00
tree_1	7448	ENSG00000109072	HUMAN12251	0.12504	0.273306	0.408257	0.369012	0.424155	0.487535	-3	1.43182	-3	-1	0.506919	0.439465	0.70644	0.613271	1.59806	0.30302	-3	-6	-6	-6	-6.00E+00
tree_1	7508	ENSG00000154767	HUMAN20537	0.224427	0.330211	0.266047	0.438414	0.18745	0.270295	0.530131	0.697395	-1	-2	0.473167	0.167159	0.258065	0.337018	0.373024	1.03499	-1	-6	-6	-6	-6.00E+00
tree_1	7536	ENSG00000168066	HUMAN04835	0.0228596	-3	-3	-3	0.00010006	0.000100688	0.230841	0.186379	-1	-3	-3	-3	0.0808429	-3	0.130714	-3	-1	-6	-6	-6	-6.00E+00
tree_1	7809	ENSG00000162399	HUMAN01063	0.164244	0.318254	0.30556	0.445171	0.318928	0.3124	0.803011	0.485262	-4	-2	0.310382	0.174161	0.275074	0.537813	-3	0.445655	-4	-6	-6	-6	-6.00E+00
tree_1	79158	ENSG00000111670	HUMAN07007	0.105161	0.261673	0.129325	0.110405	0.165481	0.261651	0.0809295	0.551942	-1	-3	0.164751	0.231896	0.283397	0.182658	-3	0.373722	-1	-6	-6	-6	-6.00E+00
tree_1	79412	ENSG00000131650	HUMAN10352	0.0856333	0.223994	0.114609	0.130188	0.262227	0.414056	0.1734	0.544082	-2	-4	0.115243	0.0892276	0.123631	0.326036	-4	-2	-2	-6	-6	-6	-6.00E+00
tree_1	79587	ENSG00000134905	HUMAN07844	0.149992	0.191091	0.151797	0.537502	0.509017	0.47398	1.51079	0.619129	-3	-3	0.117298	0.0898858	0.217748	0.158448	0.128676	-4	-1	-6	-6	-6	-6.00E+00
tree_1	79596	ENSG00000152193	HUMAN07754	0.18565	0.329722	0.210097	0.295363	-3	0.330564	0.164373	0.591499	-4	-2	0.132373	0.164913	1.95673	0.15339	0.321199	0.663574	-3	-6	-6	-6	-6.00E+00
tree_1	79736	ENSG00000172171	HUMAN12342	0.371069	0.345365	0.93853	0.426327	1.09557	-1	-3	-4	-4	-2	1.57127	0.596702	1.29461	0.478446	-3	0.37532	-2	-6	-6	-6	-6.00E+00
tree_1	79812	ENSG00000173269	HUMAN03381	0.187037	0.198471	0.381128	0.14958	0.180176	0.351318	0.221627	0.35416	-1	0.292345	0.303756	0.319588	0.23231	0.749771	0.144844	0.294245	-1	-6	-6	-6	-6.00E+00
tree_1	79886	ENSG00000120159	HUMAN28573	0.155912	0.193205	0.108403	0.0661702	-3	-3	0.350716	1.17071	-1	-4	0.194833	0.107197	0.184571	-3	-3	-3	-2	-6	-6	-6	-6.00E+00
[truncated: 6,979 more rows]
