# Supplementary material for: Computational reconstruction of evolutionary selection in human brain networks
Source: Front Neuroinform. 2026 Jan 26;19:1623174. doi: 10.3389/fninf.2025.1623174 (PMC12883834; doi:10.3389/fninf.2025.1623174)
Supplement: Supplementary file 1 [file Data_Sheet_1.zip › Piszczek et al Genetic-Trait-Mining/storage/input/ontologyHuman.json]

{
  "success": true,
  "id": 0,
  "start_row": 0,
  "num_rows": 1,
  "total_rows": 1,
  "msg": [
    {
     "id": 4005,
     "atlas_id": 3999,
     "ontology_id": 7,
     "acronym": "Br",
     "name": "brain",
     "color_hex_triplet": "A0A0A0",
     "graph_order": 0,
     "st_level": null,
     "hemisphere_id": 3,
     "parent_structure_id": null,
     "children": [
      {
       "id": 4006,
       "atlas_id": 4000,
       "ontology_id": 7,
       "acronym": "GM",
       "name": "gray matter",
       "color_hex_triplet": "787878",
       "graph_order": 1,
       "st_level": null,
       "hemisphere_id": 3,
       "parent_structure_id": 4005,
       "children": [
        {
         "id": 4007,
         "atlas_id": 4001,
         "ontology_id": 7,
         "acronym": "Tel",
         "name": "telencephalon",
         "color_hex_triplet": "D988A3",
         "graph_order": 2,
         "st_level": null,
         "hemisphere_id": 3,
         "parent_structure_id": 4006,
         "children": [
          {
           "id": 4008,
           "atlas_id": 4002,
           "ontology_id": 7,
           "acronym": "Cx",
           "name": "cerebral cortex",
           "color_hex_triplet": "EDA65F",
           "graph_order": 3,
           "st_level": null,
           "hemisphere_id": 3,
           "parent_structure_id": 4007,
           "children": [
            {
             "id": 4009,
             "atlas_id": 4003,
             "ontology_id": 7,
             "acronym": "FL",
             "name": "frontal lobe",
             "color_hex_triplet": "E8CD59",
             "graph_order": 4,
             "st_level": null,
             "hemisphere_id": 3,
             "parent_structure_id": 4008,
             "children": [
              {
               "id": 4053,
               "atlas_id": 4047,
               "ontology_id": 7,
               "acronym": "AOrG",
               "name": "anterior orbital gyrus",
               "color_hex_triplet": "E8BF59",
               "graph_order": 5,
               "st_level": null,
               "hemisphere_id": 3,
               "parent_structure_id": 4009,
               "children": [
                {
                 "id": 4054,
                 "atlas_id": 4048,
                 "ontology_id": 7,
                 "acronym": "AOrG",
                 "name": "anterior orbital gyrus, left",
                 "color_hex_triplet": "E8BF59",
                 "graph_order": 6,
                 "st_level": null,
                 "hemisphere_id": 1,
                 "parent_structure_id": 4053,
                 "children": []
                },
                {
                 "id": 4055,
                 "atlas_id": 4049,
                 "ontology_id": 7,
                 "acronym": "AOrG",
                 "name": "anterior orbital gyrus, right",
                 "color_hex_triplet": "E8BF59",
                 "graph_order": 7,
                 "st_level": null,
                 "hemisphere_id": 2,
                 "parent_structure_id": 4053,
                 "children": []
                }
               ]
              },
              {
               "id": 4078,
               "atlas_id": 4072,
               "ontology_id": 7,
               "acronym": "fro",
               "name": "frontal operculum",
               "color_hex_triplet": "E8C159",
               "graph_order": 8,
               "st_level": null,
               "hemisphere_id": 3,
               "parent_structure_id": 4009,
               "children": [
                {
                 "id": 4079,
                 "atlas_id": 4073,
                 "ontology_id": 7,
                 "acronym": "fro",
                 "name": "frontal operculum, left",
                 "color_hex_triplet": "E8C159",
                 "graph_order": 9,
                 "st_level": null,
                 "hemisphere_id": 1,
                 "parent_structure_id": 4078,
                 "children": []
                },
                {
                 "id": 4080,
                 "atlas_id": 4074,
                 "ontology_id": 7,
                 "acronym": "fro",
                 "name": "frontal operculum, right",
                 "color_hex_triplet": "E8C159",
                 "graph_order": 10,
                 "st_level": null,
                 "hemisphere_id": 2,
                 "parent_structure_id": 4078,
                 "children": []
                }
               ]
              },
              {
               "id": 4888,
               "atlas_id": 4888,
               "ontology_id": 7,
               "acronym": "FP",
               "name": "frontal pole",
               "color_hex_triplet": "E8C359",
               "graph_order": 11,
               "st_level": null,
               "hemisphere_id": 3,
               "parent_structure_id": 4009,
               "children": [
                {
                 "id": 4889,
                 "atlas_id": 4889,
                 "ontology_id": 7,
                 "acronym": "FP",
                 "name": "frontal pole, left",
                 "color_hex_triplet": "E8C359",
                 "graph_order": 12,
                 "st_level": null,
                 "hemisphere_id": 1,
                 "parent_structure_id": 4888,
                 "children": [
                  {
                   "id": 4890,
                   "atlas_id": 4890,
                   "ontology_id": 7,
                   "acronym": "FP-s",
                   "name": "frontal pole, left, superior aspect",
                   "color_hex_triplet": "E8C359",
                   "graph_order": 13,
                   "st_level": null,
                   "hemisphere_id": 1,
                   "parent_structure_id": 4889,
                   "children": []
                  },
                  {
                   "id": 4891,
                   "atlas_id": 4891,
                   "ontology_id": 7,
                   "acronym": "FPi",
                   "name": "frontal pole, left, inferior aspect",
                   "color_hex_triplet": "E8C359",
                   "graph_order": 14,
                   "st_level": null,
                   "hemisphere_id": 1,
                   "parent_structure_id": 4889,
                   "children": []
                  },
                  {
                   "id": 4892,
                   "atlas_id": 4892,
                   "ontology_id": 7,
                   "acronym": "FPm",
                   "name": "frontal pole, left, medial aspect",
                   "color_hex_triplet": "E8C359",
                   "graph_order": 15,
                   "st_level": null,
                   "hemisphere_id": 1,
                   "parent_structure_id": 4889,
                   "children": []
                  }
                 ]
                },
                {
                 "id": 4893,
                 "atlas_id": 4893,
                 "ontology_id": 7,
                 "acronym": "FP",
                 "name": "frontal pole, right",
                 "color_hex_triplet": "E8C359",
                 "graph_order": 16,
                 "st_level": null,
                 "hemisphere_id": 2,
                 "parent_structure_id": 4888,
                 "children": [
                  {
                   "id": 4894,
                   "atlas_id": 4894,
                   "ontology_id": 7,
                   "acronym": "FP-s",
                   "name": "frontal pole, right, superior aspect",
                   "color_hex_triplet": "E8C359",
                   "graph_order": 17,
                   "st_level": null,
                   "hemisphere_id": 2,
                   "parent_structure_id": 4893,
                   "children": []
                  },
                  {
                   "id": 4895,
                   "atlas_id": 4895,
                   "ontology_id": 7,
                   "acronym": "FPi",
                   "name": "frontal pole, right, inferior aspect",
                   "color_hex_triplet": "E8C359",
                   "graph_order": 18,
                   "st_level": null,
                   "hemisphere_id": 2,
                   "parent_structure_id": 4893,
                   "children": []
                  },
                  {
                   "id": 4896,
                   "atlas_id": 4896,
                   "ontology_id": 7,
                   "acronym": "FPm",
                   "name": "frontal pole, right, medial aspect",
                   "color_hex_triplet": "E8C359",
                   "graph_order": 19,
                   "st_level": null,
                   "hemisphere_id": 2,
                   "parent_structure_id": 4893,
                   "children": []
                  }
                 ]
                }
               ]
              },
              {
               "id": 4047,
               "atlas_id": 4041,
               "ontology_id": 7,
               "acronym": "GRe",
               "name": "gyrus rectus",
               "color_hex_triplet": "E8C459",
               "graph_order": 20,
               "st_level": null,
               "hemisphere_id": 3,
               "parent_structure_id": 4009,
               "children": [
                {
                 "id": 4048,
                 "atlas_id": 4042,
                 "ontology_id": 7,
                 "acronym": "GRe",
                 "name": "gyrus rectus, left",
                 "color_hex_triplet": "E8C459",
                 "graph_order": 21,
                 "st_level": null,
                 "hemisphere_id": 1,
                 "parent_structure_id": 4047,
                 "children": []
                },
                {
                 "id": 4049,
                 "atlas_id": 4043,
                 "ontology_id": 7,
                 "acronym": "GRe",
                 "name": "gyrus rectus, right",
                 "color_hex_triplet": "E8C459",
                 "graph_order": 22,
                 "st_level": null,
                 "hemisphere_id": 2,
                 "parent_structure_id": 4047,
                 "children": []
                }
               ]
              },
              {
               "id": 4035,
               "atlas_id": 4029,
               "ontology_id": 7,
               "acronym": "IFG",
               "name": "inferior frontal gyrus",
               "color_hex_triplet": "E8C659",
               "graph_order": 23,
               "st_level": null,
               "hemisphere_id": 3,
               "parent_structure_id": 4009,
               "children": [
                {
                 "id": 4036,
                 "atlas_id": 4030,
                 "ontology_id": 7,
                 "acronym": "IFG",
                 "name": "inferior frontal gyrus, left",
                 "color_hex_triplet": "E8C659",
                 "graph_order": 24,
                 "st_level": null,
                 "hemisphere_id": 1,
                 "parent_structure_id": 4035,
                 "children": []
                },
                {
                 "id": 4037,
                 "atlas_id": 4031,
                 "ontology_id": 7,
                 "acronym": "IFG",
                 "name": "inferior frontal gyrus, right",
                 "color_hex_triplet": "E8C659",
                 "graph_order": 25,
                 "st_level": null,
                 "hemisphere_id": 2,
                 "parent_structure_id": 4035,
                 "children": []
                },
                {
                 "id": 4041,
                 "atlas_id": 4035,
                 "ontology_id": 7,
                 "acronym": "opIFG",
                 "name": "inferior frontal gyrus, opercular part",
                 "color_hex_triplet": "E8C659",
                 "graph_order": 26,
                 "st_level": null,
                 "hemisphere_id": 3,
                 "parent_structure_id": 4035,
                 "children": [
                  {
                   "id": 4042,
                   "atlas_id": 4036,
                   "ontology_id": 7,
                   "acronym": "opIFG",
                   "name": "inferior frontal gyrus, opercular part, left",
                   "color_hex_triplet": "E8C659",
                   "graph_order": 27,
                   "st_level": null,
                   "hemisphere_id": 1,
                   "parent_structure_id": 4041,
                   "children": []
                  },
                  {
                   "id": 4043,
                   "atlas_id": 4037,
                   "ontology_id": 7,
                   "acronym": "opIFG",
                   "name": "inferior frontal gyrus, opercular part, right",
                   "color_hex_triplet": "E8C659",
                   "graph_order": 28,
                   "st_level": null,
                   "hemisphere_id": 2,
                   "parent_structure_id": 4041,
                   "children": []
                  }
                 ]
                },
                {
                 "id": 4044,
                 "atlas_id": 4038,
                 "ontology_id": 7,
                 "acronym": "orIFG",
                 "name": "inferior frontal gyrus, orbital part",
                 "color_hex_triplet": "E8C659",
                 "graph_order": 29,
                 "st_level": null,
                 "hemisphere_id": 3,
                 "parent_structure_id": 4035,
                 "children": [
                  {
                   "id": 4045,
                   "atlas_id": 4039,
                   "ontology_id": 7,
                   "acronym": "orIFG",
                   "name": "inferior frontal gyrus, orbital part, left",
                   "color_hex_triplet": "E8C659",
                   "graph_order": 30,
                   "st_level": null,
                   "hemisphere_id": 1,
                   "parent_structure_id": 4044,
                   "children": []
                  },
                  {
                   "id": 4046,
                   "atlas_id": 4040,
                   "ontology_id": 7,
                   "acronym": "orIFG",
                   "name": "inferior frontal gyrus, orbital part, right",
                   "color_hex_triplet": "E8C659",
                   "graph_order": 31,
                   "st_level": null,
                   "hemisphere_id": 2,
                   "parent_structure_id": 4044,
                   "children": []
                  }
                 ]
                },
                {
                 "id": 4038,
                 "atlas_id": 4032,
                 "ontology_id": 7,
                 "acronym": "trIFG",
                 "name": "inferior frontal gyrus, triangular part",
                 "color_hex_triplet": "E8C659",
                 "graph_order": 32,
                 "st_level": null,
                 "hemisphere_id": 3,
                 "parent_structure_id": 4035,
                 "children": [
                  {
                   "id": 4039,
                   "atlas_id": 4033,
                   "ontology_id": 7,
                   "acronym": "trIFG",
                   "name": "inferior frontal gyrus, triangular part, left",
                   "color_hex_triplet": "E8C659",
                   "graph_order": 33,
                   "st_level": null,
                   "hemisphere_id": 1,
                   "parent_structure_id": 4038,
                   "children": []
                  },
                  {
                   "id": 4040,
                   "atlas_id": 4034,
                   "ontology_id": 7,
                   "acronym": "trIFG",
                   "name": "inferior frontal gyrus, triangular part, right",
                   "color_hex_triplet": "E8C659",
                   "graph_order": 34,
                   "st_level": null,
                   "hemisphere_id": 2,
                   "parent_structure_id": 4038,
                   "children": []
                  }
                 ]
                }
               ]
              },
              {
               "id": 4900,
               "atlas_id": 4900,
               "ontology_id": 7,
               "acronym": "IRoG",
               "name": "inferior rostral gyrus",
               "color_hex_triplet": "E8C859",
               "graph_order": 35,
               "st_level": null,
               "hemisphere_id": 3,
               "parent_structure_id": 4009,
               "children": [
                {
                 "id": 4901,
                 "atlas_id": 4901,
                 "ontology_id": 7,
                 "acronym": "IRoG",
                 "name": "inferior rostral gyrus, left",
                 "color_hex_triplet": "E8C859",
                 "graph_order": 36,
                 "st_level": null,
                 "hemisphere_id": 1,
                 "parent_structure_id": 4900,
                 "children": []
                },
                {
                 "id": 4902,
                 "atlas_id": 4902,
                 "ontology_id": 7,
                 "acronym": "IRoG",
                 "name": "inferior rostral gyrus, right",
                 "color_hex_triplet": "E8C859",
                 "graph_order": 37,
                 "st_level": null,
                 "hemisphere_id": 2,
                 "parent_structure_id": 4900,
                 "children": []
                }
               ]
              },
              {
               "id": 4059,
               "atlas_id": 4053,
               "ontology_id": 7,
               "acronym": "LOrG",
               "name": "lateral orbital gyrus",
               "color_hex_triplet": "E8CA59",
               "graph_order": 38,
               "st_level": null,
               "hemisphere_id": 3,
               "parent_structure_id": 4009,
               "children": [
                {
                 "id": 4060,
                 "atlas_id": 4054,
                 "ontology_id": 7,
                 "acronym": "LOrG",
                 "name": "lateral orbital gyrus, left",
                 "color_hex_triplet": "E8CA59",
                 "graph_order": 39,
                 "st_level": null,
                 "hemisphere_id": 1,
                 "parent_structure_id": 4059,
                 "children": []
                },
                {
                 "id": 4061,
                 "atlas_id": 4055,
                 "ontology_id": 7,
                 "acronym": "LOrG",
                 "name": "lateral orbital gyrus, right",
                 "color_hex_triplet": "E8CA59",
                 "graph_order": 40,
                 "st_level": null,
                 "hemisphere_id": 2,
                 "parent_structure_id": 4059,
                 "children": []
                }
               ]
              },
              {
               "id": 4050,
               "atlas_id": 4044,
               "ontology_id": 7,
               "acronym": "MOrG",
               "name": "medial orbital gyrus",
               "color_hex_triplet": "E8CB59",
               "graph_order": 41,
               "st_level": null,
               "hemisphere_id": 3,
               "parent_structure_id": 4009,
               "children": [
                {
                 "id": 4051,
                 "atlas_id": 4045,
                 "ontology_id": 7,
                 "acronym": "MOrG",
                 "name": "medial orbital gyrus, left",
                 "color_hex_triplet": "E8CB59",
                 "graph_order": 42,
                 "st_level": null,
                 "hemisphere_id": 1,
                 "parent_structure_id": 4050,
                 "children": []
                },
                {
                 "id": 4052,
                 "atlas_id": 4046,
                 "ontology_id": 7,
                 "acronym": "MOrG",
                 "name": "medial orbital gyrus, right",
                 "color_hex_triplet": "E8CB59",
                 "graph_order": 43,
                 "st_level": null,
                 "hemisphere_id": 2,
                 "parent_structure_id": 4050,
                 "children": []
                }
               ]
              },
              {
               "id": 4028,
               "atlas_id": 4022,
               "ontology_id": 7,
               "acronym": "MFG",
               "name": "middle frontal gyrus",
               "color_hex_triplet": "E8CD59",
               "graph_order": 44,
               "st_level": null,
               "hemisphere_id": 3,
               "parent_structure_id": 4009,
               "children": [
                {
                 "id": 4029,
                 "atlas_id": 4023,
                 "ontology_id": 7,
                 "acronym": "MFG",
                 "name": "middle frontal gyrus, left",
                 "color_hex_triplet": "E8CD59",
                 "graph_order": 45,
                 "st_level": null,
                 "hemisphere_id": 1,
                 "parent_structure_id": 4028,
                 "children": [
                  {
                   "id": 4030,
                   "atlas_id": 4024,
                   "ontology_id": 7,
                   "acronym": "MFG-s",
                   "name": "middle frontal gyrus, left, superior bank of gyrus",
                   "color_hex_triplet": "E8CD59",
                   "graph_order": 46,
                   "st_level": null,
                   "hemisphere_id": 1,
                   "parent_structure_id": 4029,
                   "children": []
                  },
                  {
                   "id": 4031,
                   "atlas_id": 4025,
                   "ontology_id": 7,
                   "acronym": "MFG-i",
                   "name": "middle frontal gyrus, left, inferior bank of gyrus",
                   "color_hex_triplet": "E8CD59",
                   "graph_order": 47,
                   "st_level": null,
                   "hemisphere_id": 1,
                   "parent_structure_id": 4029,
                   "children": []
                  }
                 ]
                },
                {
                 "id": 4032,
                 "atlas_id": 4026,
                 "ontology_id": 7,
                 "acronym": "MFG",
                 "name": "middle frontal gyrus, right",
                 "color_hex_triplet": "E8CD59",
                 "graph_order": 48,
                 "st_level": null,
                 "hemisphere_id": 2,
                 "parent_structure_id": 4028,
                 "children": [
                  {
                   "id": 4033,
                   "atlas_id": 4027,
                   "ontology_id": 7,
                   "acronym": "MFG-s",
                   "name": "middle frontal gyrus, right, superior bank of gyrus",
                   "color_hex_triplet": "E8CD59",
                   "graph_order": 49,
                   "st_level": null,
                   "hemisphere_id": 2,
                   "parent_structure_id": 4032,
                   "children": []
                  },
                  {
                   "id": 4034,
                   "atlas_id": 4028,
                   "ontology_id": 7,
                   "acronym": "MFG-i",
                   "name": "middle frontal gyrus, right, inferior bank of gyrus",
                   "color_hex_triplet": "E8CD59",
                   "graph_order": 50,
                   "st_level": null,
                   "hemisphere_id": 2,
                   "parent_structure_id": 4032,
                   "children": []
                  }
                 ]
                }
               ]
              },
              {
               "id": 265504406,
               "atlas_id": null,
               "ontology_id": 7,
               "acronym": "OlfA",
               "name": "olfactory area",
               "color_hex_triplet": "E8CE59",
               "graph_order": 51,
               "st_level": null,
               "hemisphere_id": 3,
               "parent_structure_id": 4009,
               "children": [
                {
                 "id": 265504410,
                 "atlas_id": null,
                 "ontology_id": 7,
                 "acronym": "OlfA",
                 "name": "olfactory area, left",
                 "color_hex_triplet": "E8CE59",
                 "graph_order": 52,
                 "st_level": null,
                 "hemisphere_id": 1,
                 "parent_structure_id": 265504406,
                 "children": []
                },
                {
                 "id": 265504414,
                 "atlas_id": null,
                 "ontology_id": 7,
                 "acronym": "OlfA",
                 "name": "olfactory area, right",
                 "color_hex_triplet": "E8CE59",
                 "graph_order": 53,
                 "st_level": null,
                 "hemisphere_id": 2,
                 "parent_structure_id": 265504406,
                 "children": []
                }
               ]
              },
              {
               "id": 4071,
               "atlas_id": 4065,
               "ontology_id": 7,
               "acronym": "PCLa",
               "name": "paracentral lobule, anterior part",
               "color_hex_triplet": "E8CF59",
               "graph_order": 54,
               "st_level": null,
               "hemisphere_id": 3,
               "parent_structure_id": 4009,
               "children": [
                {
                 "id": 4072,
                 "atlas_id": 4066,
                 "ontology_id": 7,
                 "acronym": "PCLa",
                 "name": "paracentral lobule, anterior part, left",
                 "color_hex_triplet": "E8CF59",
                 "graph_order": 55,
                 "st_level": null,
                 "hemisphere_id": 1,
                 "parent_structure_id": 4071,
                 "children": [
                  {
                   "id": 4073,
                   "atlas_id": 4067,
                   "ontology_id": 7,
                   "acronym": "PCLa-s",
                   "name": "paracentral lobule, anterior part, left, superior bank of gyrus",
                   "color_hex_triplet": "E8CF59",
                   "graph_order": 56,
                   "st_level": null,
                   "hemisphere_id": 1,
                   "parent_structure_id": 4072,
                   "children": []
                  },
                  {
                   "id": 4074,
                   "atlas_id": 4068,
                   "ontology_id": 7,
                   "acronym": "PCLa-i",
                   "name": "paracentral lobule, anterior part, left, inferior bank of gyrus",
                   "color_hex_triplet": "E8CF59",
                   "graph_order": 57,
                   "st_level": null,
                   "hemisphere_id": 1,
                   "parent_structure_id": 4072,
                   "children": []
                  }
                 ]
                },
                {
                 "id": 4075,
                 "atlas_id": 4069,
                 "ontology_id": 7,
                 "acronym": "PCLa",
                 "name": "paracentral lobule, anterior part, right",
                 "color_hex_triplet": "E8CF59",
                 "graph_order": 58,
                 "st_level": null,
                 "hemisphere_id": 2,
                 "parent_structure_id": 4071,
                 "children": [
                  {
                   "id": 4076,
                   "atlas_id": 4070,
                   "ontology_id": 7,
                   "acronym": "PCLa-s",
                   "name": "paracentral lobule, anterior part, right, superior bank of gyrus",
                   "color_hex_triplet": "E8CF59",
                   "graph_order": 59,
                   "st_level": null,
                   "hemisphere_id": 2,
                   "parent_structure_id": 4075,
                   "children": []
                  },
                  {
                   "id": 4077,
                   "atlas_id": 4071,
                   "ontology_id": 7,
                   "acronym": "PCLa-i",
                   "name": "paracentral lobule, anterior part, right, inferior bank of gyrus",
                   "color_hex_triplet": "E8CF59",
                   "graph_order": 60,
                   "st_level": null,
                   "hemisphere_id": 2,
                   "parent_structure_id": 4075,
                   "children": []
                  }
                 ]
                }
               ]
              },
              {
               "id": 4065,
               "atlas_id": 4059,
               "ontology_id": 7,
               "acronym": "PTG",
               "name": "paraterminal gyrus",
               "color_hex_triplet": "E8D059",
               "graph_order": 61,
               "st_level": null,
               "hemisphere_id": 3,
               "parent_structure_id": 4009,
               "children": [
                {
                 "id": 4066,
                 "atlas_id": 4060,
                 "ontology_id": 7,
                 "acronym": "PTG",
                 "name": "paraterminal gyrus, left",
                 "color_hex_triplet": "E8D059",
                 "graph_order": 62,
                 "st_level": null,
                 "hemisphere_id": 1,
                 "parent_structure_id": 4065,
                 "children": []
                },
                {
                 "id": 4067,
                 "atlas_id": 4061,
                 "ontology_id": 7,
                 "acronym": "PTG",
                 "name": "paraterminal gyrus, right",
                 "color_hex_triplet": "E8D059",
                 "graph_order": 63,
                 "st_level": null,
                 "hemisphere_id": 2,
                 "parent_structure_id": 4065,
                 "children": []
                }
               ]
              },
              {
               "id": 4068,
               "atlas_id": 4062,
               "ontology_id": 7,
               "acronym": "PaOG",
               "name": "parolfactory gyri",
               "color_hex_triplet": "E8D259",
               "graph_order": 64,
               "st_level": null,
               "hemisphere_id": 3,
               "parent_structure_id": 4009,
               "children": [
                {
                 "id": 4069,
                 "atlas_id": 4063,
                 "ontology_id": 7,
                 "acronym": "PaOG",
                 "name": "parolfactory gyri, left",
                 "color_hex_triplet": "E8D259",
                 "graph_order": 65,
                 "st_level": null,
                 "hemisphere_id": 1,
                 "parent_structure_id": 4068,
                 "children": []
                },
                {
                 "id": 4070,
                 "atlas_id": 4064,
                 "ontology_id": 7,
                 "acronym": "PaOG",
                 "name": "parolfactory gyri, right",
                 "color_hex_triplet": "E8D259",
                 "graph_order": 66,
                 "st_level": null,
                 "hemisphere_id": 2,
                 "parent_structure_id": 4068,
                 "children": []
                }
               ]
              },
              {
               "id": 4056,
               "atlas_id": 4050,
               "ontology_id": 7,
               "acronym": "POrG",
               "name": "posterior orbital gyrus",
               "color_hex_triplet": "E8D459",
               "graph_order": 67,
               "st_level": null,
               "hemisphere_id": 3,
               "parent_structure_id": 4009,
               "children": [
                {
                 "id": 4057,
                 "atlas_id": 4051,
                 "ontology_id": 7,
                 "acronym": "POrG",
                 "name": "posterior orbital gyrus, left",
                 "color_hex_triplet": "E8D459",
                 "graph_order": 68,
                 "st_level": null,
                 "hemisphere_id": 1,
                 "parent_structure_id": 4056,
                 "children": []
                },
                {
                 "id": 4058,
                 "atlas_id": 4052,
                 "ontology_id": 7,
                 "acronym": "POrG",
                 "name": "posterior orbital gyrus, right",
                 "color_hex_triplet": "E8D459",
                 "graph_order": 69,
                 "st_level": null,
                 "hemisphere_id": 2,
                 "parent_structure_id": 4056,
                 "children": []
                }
               ]
              },
              {
               "id": 4010,
               "atlas_id": 4004,
               "ontology_id": 7,
               "acronym": "PrG",
               "name": "precentral gyrus",
               "color_hex_triplet": "E8D659",
               "graph_order": 70,
               "st_level": null,
               "hemisphere_id": 3,
               "parent_structure_id": 4009,
               "children": [
                {
                 "id": 4011,
                 "atlas_id": 4005,
                 "ontology_id": 7,
                 "acronym": "PrG",
                 "name": "precentral gyrus, left",
                 "color_hex_triplet": "E8D659",
                 "graph_order": 71,
                 "st_level": null,
                 "hemisphere_id": 1,
                 "parent_structure_id": 4010,
                 "children": [
                  {
                   "id": 4012,
                   "atlas_id": 4006,
                   "ontology_id": 7,
                   "acronym": "PrG-prc",
                   "name": "precentral gyrus, left, bank of the precentral sulcus",
                   "color_hex_triplet": "E8D659",
                   "graph_order": 72,
                   "st_level": null,
                   "hemisphere_id": 1,
                   "parent_structure_id": 4011,
                   "children": []
                  },
                  {
                   "id": 4013,
                   "atlas_id": 4007,
                   "ontology_id": 7,
                   "acronym": "PrG-sl",
                   "name": "precentral gyrus, left, superior lateral aspect of gyrus",
                   "color_hex_triplet": "E8D659",
                   "graph_order": 73,
                   "st_level": null,
                   "hemisphere_id": 1,
                   "parent_structure_id": 4011,
                   "children": []
                  },
                  {
                   "id": 4014,
                   "atlas_id": 4008,
                   "ontology_id": 7,
                   "acronym": "PrG-il",
                   "name": "precentral gyrus, left, inferior lateral aspect of gyrus",
                   "color_hex_triplet": "E8D659",
                   "graph_order": 74,
                   "st_level": null,
                   "hemisphere_id": 1,
                   "parent_structure_id": 4011,
                   "children": []
                  },
                  {
                   "id": 4015,
                   "atlas_id": 4009,
                   "ontology_id": 7,
                   "acronym": "PrG-cs",
                   "name": "precentral gyrus, left, bank of the central sulcus",
                   "color_hex_triplet": "E8D659",
                   "graph_order": 75,
                   "st_level": null,
                   "hemisphere_id": 1,
                   "parent_structure_id": 4011,
                   "children": []
                  }
                 ]
                },
                {
                 "id": 4016,
                 "atlas_id": 4010,
                 "ontology_id": 7,
                 "acronym": "PrG",
                 "name": "precentral gyrus, right",
                 "color_hex_triplet": "E8D659",
                 "graph_order": 76,
                 "st_level": null,
                 "hemisphere_id": 2,
                 "parent_structure_id": 4010,
                 "children": [
                  {
                   "id": 4017,
                   "atlas_id": 4011,
                   "ontology_id": 7,
                   "acronym": "PrG-prc",
                   "name": "precentral gyrus, right, bank of the precentral sulcus",
                   "color_hex_triplet": "E8D659",
                   "graph_order": 77,
                   "st_level": null,
                   "hemisphere_id": 2,
                   "parent_structure_id": 4016,
                   "children": []
                  },
                  {
                   "id": 4018,
                   "atlas_id": 4012,
                   "ontology_id": 7,
                   "acronym": "PrG-sl",
                   "name": "precentral gyrus, right, superior lateral aspect of gyrus",
                   "color_hex_triplet": "E8D659",
                   "graph_order": 78,
                   "st_level": null,
                   "hemisphere_id": 2,
                   "parent_structure_id": 4016,
                   "children": []
                  },
                  {
                   "id": 4019,
                   "atlas_id": 4013,
                   "ontology_id": 7,
                   "acronym": "PrG-il",
                   "name": "precentral gyrus, right, inferior lateral aspect of gyrus",
                   "color_hex_triplet": "E8D659",
                   "graph_order": 79,
                   "st_level": null,
                   "hemisphere_id": 2,
                   "parent_structure_id": 4016,
                   "children": []
                  },
                  {
                   "id": 4020,
                   "atlas_id": 4014,
                   "ontology_id": 7,
                   "acronym": "PrG-cs",
                   "name": "precentral gyrus, right, bank of the central sulcus",
                   "color_hex_triplet": "E8D659",
                   "graph_order": 80,
                   "st_level": null,
                   "hemisphere_id": 2,
                   "parent_structure_id": 4016,
                   "children": []
                  }
                 ]
                }
               ]
              },
              {
               "id": 4021,
               "atlas_id": 4015,
               "ontology_id": 7,
               "acronym": "SFG",
               "name": "superior frontal gyrus",
               "color_hex_triplet": "E8D959",
               "graph_order": 81,
               "st_level": null,
               "hemisphere_id": 3,
               "parent_structure_id": 4009,
               "children": [
                {
                 "id": 4022,
                 "atlas_id": 4016,
                 "ontology_id": 7,
                 "acronym": "SFG",
                 "name": "superior frontal gyrus, left",
                 "color_hex_triplet": "E8D959",
                 "graph_order": 82,
                 "st_level": null,
                 "hemisphere_id": 1,
                 "parent_structure_id": 4021,
                 "children": [
                  {
                   "id": 4023,
                   "atlas_id": 4017,
                   "ontology_id": 7,
                   "acronym": "SFG-m",
                   "name": "superior frontal gyrus, left, medial bank of gyrus",
                   "color_hex_triplet": "E8D959",
                   "graph_order": 83,
                   "st_level": null,
                   "hemisphere_id": 1,
                   "parent_structure_id": 4022,
                   "children": []
                  },
                  {
                   "id": 4024,
                   "atlas_id": 4018,
                   "ontology_id": 7,
                   "acronym": "SFG-l",
                   "name": "superior frontal gyrus, left, lateral bank of gyrus",
                   "color_hex_triplet": "E8D959",
                   "graph_order": 84,
                   "st_level": null,
                   "hemisphere_id": 1,
                   "parent_structure_id": 4022,
                   "children": []
                  }
                 ]
                },
                {
                 "id": 4025,
                 "atlas_id": 4019,
                 "ontology_id": 7,
                 "acronym": "SFG",
                 "name": "superior frontal gyrus, right",
                 "color_hex_triplet": "E8D959",
                 "graph_order": 85,
                 "st_level": null,
                 "hemisphere_id": 2,
                 "parent_structure_id": 4021,
                 "children": [
                  {
                   "id": 4026,
                   "atlas_id": 4020,
                   "ontology_id": 7,
                   "acronym": "SFG-m",
                   "name": "superior frontal gyrus, right, medial bank of gyrus",
                   "color_hex_triplet": "E8D959",
                   "graph_order": 86,
                   "st_level": null,
                   "hemisphere_id": 2,
                   "parent_structure_id": 4025,
                   "children": []
                  },
                  {
                   "id": 4027,
                   "atlas_id": 4021,
                   "ontology_id": 7,
                   "acronym": "SFG-l",
                   "name": "superior frontal gyrus, right, lateral bank of gyrus",
                   "color_hex_triplet": "E8D959",
                   "graph_order": 87,
                   "st_level": null,
                   "hemisphere_id": 2,
                   "parent_structure_id": 4025,
                   "children": []
                  }
                 ]
                }
               ]
              },
              {
               "id": 4897,
               "atlas_id": 4897,
               "ontology_id": 7,
               "acronym": "SRoG",
               "name": "superior rostral gyrus",
               "color_hex_triplet": "E8DB59",
               "graph_order": 88,
               "st_level": null,
               "hemisphere_id": 3,
               "parent_structure_id": 4009,
               "children": [
                {
                 "id": 4898,
                 "atlas_id": 4898,
                 "ontology_id": 7,
                 "acronym": "SRoG",
                 "name": "superior rostral gyrus, left",
                 "color_hex_triplet": "E8DB59",
                 "graph_order": 89,
                 "st_level": null,
                 "hemisphere_id": 1,
                 "parent_structure_id": 4897,
                 "children": []
                },
                {
                 "id": 4899,
                 "atlas_id": 4899,
                 "ontology_id": 7,
                 "acronym": "SRoG",
                 "name": "superior rostral gyrus, right",
                 "color_hex_triplet": "E8DB59",
                 "graph_order": 90,
                 "st_level": null,
                 "hemisphere_id": 2,
                 "parent_structure_id": 4897,
                 "children": []
                }
               ]
              }
             ]
            },
            {
             "id": 4268,
             "atlas_id": 4262,
             "ontology_id": 7,
             "acronym": "Ins",
             "name": "insula",
             "color_hex_triplet": "FEFF61",
             "graph_order": 91,
             "st_level": null,
             "hemisphere_id": 3,
             "parent_structure_id": 4008,
             "children": [
              {
               "id": 4269,
               "atlas_id": 4263,
               "ontology_id": 7,
               "acronym": "LIG",
               "name": "long insular gyri",
               "color_hex_triplet": "FFF161",
               "graph_order": 92,
               "st_level": null,
               "hemisphere_id": 3,
               "parent_structure_id": 4268,
               "children": [
                {
                 "id": 4270,
                 "atlas_id": 4264,
                 "ontology_id": 7,
                 "acronym": "LIG",
                 "name": "long insular gyri, left",
                 "color_hex_triplet": "FFF161",
                 "graph_order": 93,
                 "st_level": null,
                 "hemisphere_id": 1,
                 "parent_structure_id": 4269,
                 "children": []
                },
                {
                 "id": 4271,
                 "atlas_id": 4265,
                 "ontology_id": 7,
                 "acronym": "LIG",
                 "name": "long insular gyri, right",
                 "color_hex_triplet": "FFF161",
                 "graph_order": 94,
                 "st_level": null,
                 "hemisphere_id": 2,
                 "parent_structure_id": 4269,
                 "children": []
                }
               ]
              },
              {
               "id": 4272,
               "atlas_id": 4266,
               "ontology_id": 7,
               "acronym": "SIG",
               "name": "short insular gyri",
               "color_hex_triplet": "EFFF61",
               "graph_order": 95,
               "st_level": null,
               "hemisphere_id": 3,
               "parent_structure_id": 4268,
               "children": [
                {
                 "id": 4273,
                 "atlas_id": 4267,
                 "ontology_id": 7,
                 "acronym": "SIG",
                 "name": "short insular gyri, left",
                 "color_hex_triplet": "EFFF61",
                 "graph_order": 96,
                 "st_level": null,
                 "hemisphere_id": 1,
                 "parent_structure_id": 4272,
                 "children": []
                },
                {
                 "id": 4274,
                 "atlas_id": 4268,
                 "ontology_id": 7,
                 "acronym": "SIG",
                 "name": "short insular gyri, right",
                 "color_hex_triplet": "EFFF61",
                 "graph_order": 97,
                 "st_level": null,
                 "hemisphere_id": 2,
                 "parent_structure_id": 4272,
                 "children": []
                }
               ]
              }
             ]
            },
            {
             "id": 4219,
             "atlas_id": 4213,
             "ontology_id": 7,
             "acronym": "LL",
             "name": "limbic lobe",
             "color_hex_triplet": "BF934C",
             "graph_order": 98,
             "st_level": null,
             "hemisphere_id": 3,
             "parent_structure_id": 4008,
             "children": [
              {
               "id": 4220,
               "atlas_id": 4214,
               "ontology_id": 7,
               "acronym": "CgG",
               "name": "cingulate gyrus",
               "color_hex_triplet": "7F6233",
               "graph_order": 99,
               "st_level": null,
               "hemisphere_id": 3,
               "parent_structure_id": 4219,
               "children": [
                {
                 "id": 4221,
                 "atlas_id": 4215,
                 "ontology_id": 7,
                 "acronym": "CgGf",
                 "name": "cingulate gyrus, frontal part",
                 "color_hex_triplet": "7F5B33",
                 "graph_order": 100,
                 "st_level": null,
                 "hemisphere_id": 3,
                 "parent_structure_id": 4220,
                 "children": [
                  {
                   "id": 4222,
                   "atlas_id": 4216,
                   "ontology_id": 7,
                   "acronym": "CgGf",
                   "name": "cingulate gyrus, frontal part, left",
                   "color_hex_triplet": "7F5B33",
                   "graph_order": 101,
                   "st_level": null,
                   "hemisphere_id": 1,
                   "parent_structure_id": 4221,
                   "children": [
                    {
                     "id": 4223,
                     "atlas_id": 4217,
                     "ontology_id": 7,
                     "acronym": "CgGf-s",
                     "name": "cingulate gyrus, frontal part, left, superior bank of gyrus",
                     "color_hex_triplet": "7F5B33",
                     "graph_order": 102,
                     "st_level": null,
                     "hemisphere_id": 1,
                     "parent_structure_id": 4222,
                     "children": []
                    },
                    {
                     "id": 4224,
                     "atlas_id": 4218,
                     "ontology_id": 7,
                     "acronym": "CgGf-i",
                     "name": "cingulate gyrus, frontal part, left, inferior bank of gyrus",
                     "color_hex_triplet": "7F5B33",
                     "graph_order": 103,
                     "st_level": null,
                     "hemisphere_id": 1,
                     "parent_structure_id": 4222,
                     "children": []
                    }
                   ]
                  },
                  {
                   "id": 4225,
                   "atlas_id": 4219,
                   "ontology_id": 7,
                   "acronym": "CgGf",
                   "name": "cingulate gyrus, frontal part, right",
                   "color_hex_triplet": "7F5B33",
                   "graph_order": 104,
                   "st_level": null,
                   "hemisphere_id": 2,
                   "parent_structure_id": 4221,
                   "children": [
                    {
                     "id": 4226,
                     "atlas_id": 4220,
                     "ontology_id": 7,
                     "acronym": "CgGf-s",
                     "name": "cingulate gyrus, frontal part, right, superior bank of gyrus",
                     "color_hex_triplet": "7F5B33",
                     "graph_order": 105,
                     "st_level": null,
                     "hemisphere_id": 2,
                     "parent_structure_id": 4225,
                     "children": []
                    },
                    {
                     "id": 4227,
                     "atlas_id": 4221,
                     "ontology_id": 7,
                     "acronym": "CgGf-i",
                     "name": "cingulate gyrus, frontal part, right, inferior bank of gyrus",
                     "color_hex_triplet": "7F5B33",
                     "graph_order": 106,
                     "st_level": null,
                     "hemisphere_id": 2,
                     "parent_structure_id": 4225,
                     "children": []
                    }
                   ]
                  }
                 ]
                },
                {
                 "id": 4228,
                 "atlas_id": 4222,
                 "ontology_id": 7,
                 "acronym": "CgGp",
                 "name": "cingulate gyrus, parietal part",
                 "color_hex_triplet": "7F6233",
                 "graph_order": 107,
                 "st_level": null,
                 "hemisphere_id": 3,
                 "parent_structure_id": 4220,
                 "children": [
                  {
                   "id": 4229,
                   "atlas_id": 4223,
                   "ontology_id": 7,
                   "acronym": "CgGp",
                   "name": "cingulate gyrus, parietal part, left",
                   "color_hex_triplet": "7F6233",
                   "graph_order": 108,
                   "st_level": null,
                   "hemisphere_id": 1,
                   "parent_structure_id": 4228,
                   "children": [
                    {
                     "id": 4230,
                     "atlas_id": 4224,
                     "ontology_id": 7,
                     "acronym": "CgGp-s",
                     "name": "cingulate gyrus, parietal part, left, superior bank of gyrus",
                     "color_hex_triplet": "7F6233",
                     "graph_order": 109,
                     "st_level": null,
                     "hemisphere_id": 1,
                     "parent_structure_id": 4229,
                     "children": []
                    },
                    {
                     "id": 4231,
                     "atlas_id": 4225,
                     "ontology_id": 7,
                     "acronym": "CgGp-i",
                     "name": "cingulate gyrus, parietal part, left, inferior bank of gyrus",
                     "color_hex_triplet": "7F6233",
                     "graph_order": 110,
                     "st_level": null,
                     "hemisphere_id": 1,
                     "parent_structure_id": 4229,
                     "children": []
                    }
                   ]
                  },
                  {
                   "id": 4232,
                   "atlas_id": 4226,
                   "ontology_id": 7,
                   "acronym": "CgGp",
                   "name": "cingulate gyrus, parietal part, right",
                   "color_hex_triplet": "7F6233",
                   "graph_order": 111,
                   "st_level": null,
                   "hemisphere_id": 2,
                   "parent_structure_id": 4228,
                   "children": [
                    {
                     "id": 4233,
                     "atlas_id": 4227,
                     "ontology_id": 7,
                     "acronym": "CgGp-s",
                     "name": "cingulate gyrus, parietal part, right, superior bank of gyrus",
                     "color_hex_triplet": "7F6233",
                     "graph_order": 112,
                     "st_level": null,
                     "hemisphere_id": 2,
                     "parent_structure_id": 4232,
                     "children": []
                    },
                    {
                     "id": 4234,
                     "atlas_id": 4228,
                     "ontology_id": 7,
                     "acronym": "CgGp-i",
                     "name": "cingulate gyrus, parietal part, right, inferior bank of gyrus",
                     "color_hex_triplet": "7F6233",
                     "graph_order": 113,
                     "st_level": null,
                     "hemisphere_id": 2,
                     "parent_structure_id": 4232,
                     "children": []
                    }
                   ]
                  }
                 ]
                },
                {
                 "id": 4235,
                 "atlas_id": 4229,
                 "ontology_id": 7,
                 "acronym": "CgGr",
                 "name": "cingulate gyrus, retrosplenial part",
                 "color_hex_triplet": "7F6933",
                 "graph_order": 114,
                 "st_level": null,
                 "hemisphere_id": 3,
                 "parent_structure_id": 4220,
                 "children": [
                  {
                   "id": 4236,
                   "atlas_id": 4230,
                   "ontology_id": 7,
                   "acronym": "CgGr",
                   "name": "cingulate gyrus, retrosplenial part, left",
                   "color_hex_triplet": "7F6933",
                   "graph_order": 115,
                   "st_level": null,
                   "hemisphere_id": 1,
                   "parent_structure_id": 4235,
                   "children": [
                    {
                     "id": 4237,
                     "atlas_id": 4231,
                     "ontology_id": 7,
                     "acronym": "CgGr-s",
                     "name": "cingulate gyrus, retrosplenial part, left, superior bank of gyrus",
                     "color_hex_triplet": "7F6933",
                     "graph_order": 116,
                     "st_level": null,
                     "hemisphere_id": 1,
                     "parent_structure_id": 4236,
                     "children": []
                    },
                    {
                     "id": 4238,
                     "atlas_id": 4232,
                     "ontology_id": 7,
                     "acronym": "CgGr-i",
                     "name": "cingulate gyrus, retrosplenial part, left, inferior bank of gyrus",
                     "color_hex_triplet": "7F6933",
                     "graph_order": 117,
                     "st_level": null,
                     "hemisphere_id": 1,
                     "parent_structure_id": 4236,
                     "children": []
                    }
                   ]
                  },
                  {
                   "id": 4239,
                   "atlas_id": 4233,
                   "ontology_id": 7,
                   "acronym": "CgGr",
                   "name": "cingulate gyrus, retrosplenial part, right",
                   "color_hex_triplet": "7F6933",
                   "graph_order": 118,
                   "st_level": null,
                   "hemisphere_id": 2,
                   "parent_structure_id": 4235,
                   "children": [
                    {
                     "id": 4240,
                     "atlas_id": 4234,
                     "ontology_id": 7,
                     "acronym": "CgGr-s",
                     "name": "cingulate gyrus, retrosplenial part, right, superior bank of gyrus",
                     "color_hex_triplet": "7F6933",
                     "graph_order": 119,
                     "st_level": null,
                     "hemisphere_id": 2,
                     "parent_structure_id": 4239,
                     "children": []
                    },
                    {
                     "id": 4241,
                     "atlas_id": 4235,
                     "ontology_id": 7,
                     "acronym": "CgGr-i",
                     "name": "cingulate gyrus, retrosplenial part, right, inferior bank of gyrus",
                     "color_hex_triplet": "7F6933",
                     "graph_order": 120,
                     "st_level": null,
                     "hemisphere_id": 2,
                     "parent_structure_id": 4239,
                     "children": []
                    }
                   ]
                  }
                 ]
                },
                {
                 "id": 4062,
                 "atlas_id": 4056,
                 "ontology_id": 7,
                 "acronym": "SCG",
                 "name": "subcallosal cingulate gyrus",
                 "color_hex_triplet": "7F5F33",
                 "graph_order": 121,
                 "st_level": null,
                 "hemisphere_id": 3,
                 "parent_structure_id": 4220,
                 "children": [
                  {
                   "id": 4063,
                   "atlas_id": 4057,
                   "ontology_id": 7,
                   "acronym": "SCG",
                   "name": "subcallosal cingulate gyrus, left",
                   "color_hex_triplet": "7F5F33",
                   "graph_order": 122,
                   "st_level": null,
                   "hemisphere_id": 1,
                   "parent_structure_id": 4062,
                   "children": []
                  },
                  {
                   "id": 4064,
                   "atlas_id": 4058,
                   "ontology_id": 7,
                   "acronym": "SCG",
                   "name": "subcallosal cingulate gyrus, right",
                   "color_hex_triplet": "7F5F33",
                   "graph_order": 123,
                   "st_level": null,
                   "hemisphere_id": 2,
                   "parent_structure_id": 4062,
                   "children": []
                  }
                 ]
                }
               ]
              },
              {
               "id": 4249,
               "atlas_id": 4243,
               "ontology_id": 7,
               "acronym": "HiF",
               "name": "hippocampal formation",
               "color_hex_triplet": "FFC466",
               "graph_order": 124,
               "st_level": null,
               "hemisphere_id": 3,
               "parent_structure_id": 4219,
               "children": [
                {
                 "id": 12891,
                 "atlas_id": null,
                 "ontology_id": 7,
                 "acronym": "DG",
                 "name": "dentate gyrus",
                 "color_hex_triplet": "FFB566",
                 "graph_order": 125,
                 "st_level": null,
                 "hemisphere_id": 3,
                 "parent_structure_id": 4249,
                 "children": [
                  {
                   "id": 4258,
                   "atlas_id": 4252,
                   "ontology_id": 7,
                   "acronym": "DG",
                   "name": "dentate gyrus, left",
                   "color_hex_triplet": "FFB566",
                   "graph_order": 126,
                   "st_level": null,
                   "hemisphere_id": 1,
                   "parent_structure_id": 12891,
                   "children": []
                  },
                  {
                   "id": 4267,
                   "atlas_id": 4261,
                   "ontology_id": 7,
                   "acronym": "DG",
                   "name": "dentate gyrus, right",
                   "color_hex_triplet": "FFB566",
                   "graph_order": 127,
                   "st_level": null,
                   "hemisphere_id": 2,
                   "parent_structure_id": 12891,
                   "children": []
                  }
                 ]
                },
                {
                 "id": 12892,
                 "atlas_id": null,
                 "ontology_id": 7,
                 "acronym": "CA1",
                 "name": "CA1 field",
                 "color_hex_triplet": "FFBA66",
                 "graph_order": 128,
                 "st_level": null,
                 "hemisphere_id": 3,
                 "parent_structure_id": 4249,
                 "children": [
                  {
                   "id": 4254,
                   "atlas_id": 4248,
                   "ontology_id": 7,
                   "acronym": "CA1",
                   "name": "CA1 field, left",
                   "color_hex_triplet": "FFBA66",
                   "graph_order": 129,
                   "st_level": null,
                   "hemisphere_id": 1,
                   "parent_structure_id": 12892,
                   "children": []
                  },
                  {
                   "id": 4263,
                   "atlas_id": 4257,
                   "ontology_id": 7,
                   "acronym": "CA1",
                   "name": "CA1 field, right",
                   "color_hex_triplet": "FFBA66",
                   "graph_order": 130,
                   "st_level": null,
                   "hemisphere_id": 2,
                   "parent_structure_id": 12892,
                   "children": []
                  }
                 ]
                },
                {
                 "id": 12893,
                 "atlas_id": null,
                 "ontology_id": 7,
                 "acronym": "CA2",
                 "name": "CA2 field",
                 "color_hex_triplet": "FFBF66",
                 "graph_order": 131,
                 "st_level": null,
                 "hemisphere_id": 3,
                 "parent_structure_id": 4249,
                 "children": [
                  {
                   "id": 4255,
                   "atlas_id": 4249,
                   "ontology_id": 7,
                   "acronym": "CA2",
                   "name": "CA2 field, left",
                   "color_hex_triplet": "FFBF66",
                   "graph_order": 132,
                   "st_level": null,
                   "hemisphere_id": 1,
                   "parent_structure_id": 12893,
                   "children": []
                  },
                  {
                   "id": 4264,
                   "atlas_id": 4258,
                   "ontology_id": 7,
                   "acronym": "CA2",
                   "name": "CA2 field, right",
                   "color_hex_triplet": "FFBF66",
                   "graph_order": 133,
                   "st_level": null,
                   "hemisphere_id": 2,
                   "parent_structure_id": 12893,
                   "children": []
                  }
                 ]
                },
                {
                 "id": 12894,
                 "atlas_id": null,
                 "ontology_id": 7,
                 "acronym": "CA3",
                 "name": "CA3 field",
                 "color_hex_triplet": "FFC466",
                 "graph_order": 134,
                 "st_level": null,
                 "hemisphere_id": 3,
                 "parent_structure_id": 4249,
                 "children": [
                  {
                   "id": 4256,
                   "atlas_id": 4250,
                   "ontology_id": 7,
                   "acronym": "CA3",
                   "name": "CA3 field, left",
                   "color_hex_triplet": "FFC466",
                   "graph_order": 135,
                   "st_level": null,
                   "hemisphere_id": 1,
                   "parent_structure_id": 12894,
                   "children": []
                  },
                  {
                   "id": 4265,
                   "atlas_id": 4259,
                   "ontology_id": 7,
                   "acronym": "CA3",
                   "name": "CA3 field, right",
                   "color_hex_triplet": "FFC466",
                   "graph_order": 136,
                   "st_level": null,
                   "hemisphere_id": 2,
                   "parent_structure_id": 12894,
                   "children": []
                  }
                 ]
                },
                {
                 "id": 12895,
                 "atlas_id": null,
                 "ontology_id": 7,
                 "acronym": "CA4",
                 "name": "CA4 field",
                 "color_hex_triplet": "FFC966",
                 "graph_order": 137,
                 "st_level": null,
                 "hemisphere_id": 3,
                 "parent_structure_id": 4249,
                 "children": [
                  {
                   "id": 4257,
                   "atlas_id": 4251,
                   "ontology_id": 7,
                   "acronym": "CA4",
                   "name": "CA4 field, left",
                   "color_hex_triplet": "FFC966",
                   "graph_order": 138,
                   "st_level": null,
                   "hemisphere_id": 1,
                   "parent_structure_id": 12895,
                   "children": []
                  },
                  {
                   "id": 4266,
                   "atlas_id": 4260,
                   "ontology_id": 7,
                   "acronym": "CA4",
                   "name": "CA4 field, right",
                   "color_hex_triplet": "FFC966",
                   "graph_order": 139,
                   "st_level": null,
                   "hemisphere_id": 2,
                   "parent_structure_id": 12895,
                   "children": []
                  }
                 ]
                },
                {
                 "id": 265504424,
                 "atlas_id": null,
                 "ontology_id": 7,
                 "acronym": "IG",
                 "name": "indusium griseum",
                 "color_hex_triplet": "FFCE66",
                 "graph_order": 140,
                 "st_level": null,
                 "hemisphere_id": 3,
                 "parent_structure_id": 4249,
                 "children": [
                  {
                   "id": 265504428,
                   "atlas_id": null,
                   "ontology_id": 7,
                   "acronym": "IG",
                   "name": "indusium griseum, left",
                   "color_hex_triplet": "FFCE66",
                   "graph_order": 141,
                   "st_level": null,
                   "hemisphere_id": 1,
                   "parent_structure_id": 265504424,
                   "children": []
                  },
                  {
                   "id": 265504432,
                   "atlas_id": null,
                   "ontology_id": 7,
                   "acronym": "IG",
                   "name": "indusium griseum, right",
                   "color_hex_triplet": "FFCE66",
                   "graph_order": 142,
                   "st_level": null,
                   "hemisphere_id": 2,
                   "parent_structure_id": 265504424,
                   "children": []
                  }
                 ]
                },
                {
                 "id": 12896,
                 "atlas_id": null,
                 "ontology_id": 7,
                 "acronym": "S",
                 "name": "subiculum",
                 "color_hex_triplet": "FFD366",
                 "graph_order": 143,
                 "st_level": null,
                 "hemisphere_id": 3,
                 "parent_structure_id": 4249,
                 "children": [
                  {
                   "id": 4251,
                   "atlas_id": 4245,
                   "ontology_id": 7,
                   "acronym": "S",
                   "name": "subiculum, left",
                   "color_hex_triplet": "FFD366",
                   "graph_order": 144,
                   "st_level": null,
                   "hemisphere_id": 1,
                   "parent_structure_id": 12896,
                   "children": [
                    {
                     "id": 4252,
                     "atlas_id": 4246,
                     "ontology_id": 7,
                     "acronym": "PrS",
                     "name": "presubiculum, left",
                     "color_hex_triplet": "FFD366",
                     "graph_order": 145,
                     "st_level": null,
                     "hemisphere_id": 1,
                     "parent_structure_id": 4251,
                     "children": []
                    },
                    {
                     "id": 4253,
                     "atlas_id": 4247,
                     "ontology_id": 7,
                     "acronym": "PaS",
                     "name": "parasubiculum, left",
                     "color_hex_triplet": "FFD366",
                     "graph_order": 146,
                     "st_level": null,
                     "hemisphere_id": 1,
                     "parent_structure_id": 4251,
                     "children": []
                    },
                    {
                     "id": 265504436,
                     "atlas_id": null,
                     "ontology_id": 7,
                     "acronym": "ProS",
                     "name": "prosubiculum, left",
                     "color_hex_triplet": "FFD366",
                     "graph_order": 147,
                     "st_level": null,
                     "hemisphere_id": 1,
                     "parent_structure_id": 4251,
                     "children": []
                    },
                    {
                     "id": 265504440,
                     "atlas_id": null,
                     "ontology_id": 7,
                     "acronym": "Sub",
                     "name": "subiculum proper, left",
                     "color_hex_triplet": "FFD366",
                     "graph_order": 148,
                     "st_level": null,
                     "hemisphere_id": 1,
                     "parent_structure_id": 4251,
                     "children": []
                    }
                   ]
                  },
                  {
                   "id": 4260,
                   "atlas_id": 4254,
                   "ontology_id": 7,
                   "acronym": "S",
                   "name": "subiculum, right",
                   "color_hex_triplet": "FFD366",
                   "graph_order": 149,
                   "st_level": null,
                   "hemisphere_id": 2,
                   "parent_structure_id": 12896,
                   "children": [
                    {
                     "id": 4261,
                     "atlas_id": 4255,
                     "ontology_id": 7,
                     "acronym": "PrS",
                     "name": "presubiculum, right",
                     "color_hex_triplet": "FFD366",
                     "graph_order": 150,
                     "st_level": null,
                     "hemisphere_id": 2,
                     "parent_structure_id": 4260,
                     "children": []
                    },
                    {
                     "id": 4262,
                     "atlas_id": 4256,
                     "ontology_id": 7,
                     "acronym": "PaS",
                     "name": "parasubiculum, right",
                     "color_hex_triplet": "FFD366",
                     "graph_order": 151,
                     "st_level": null,
                     "hemisphere_id": 2,
                     "parent_structure_id": 4260,
                     "children": []
                    },
                    {
                     "id": 265504444,
                     "atlas_id": null,
                     "ontology_id": 7,
                     "acronym": "ProS",
                     "name": "prosubiculum, right",
                     "color_hex_triplet": "FFD366",
                     "graph_order": 152,
                     "st_level": null,
                     "hemisphere_id": 2,
                     "parent_structure_id": 4260,
                     "children": []
                    },
                    {
                     "id": 265504448,
                     "atlas_id": null,
                     "ontology_id": 7,
                     "acronym": "Sub",
                     "name": "subiculum proper, right",
                     "color_hex_triplet": "FFD366",
                     "graph_order": 153,
                     "st_level": null,
                     "hemisphere_id": 2,
                     "parent_structure_id": 4260,
                     "children": []
                    }
                   ]
                  }
                 ]
                }
               ]
              },
              {
               "id": 4242,
               "atlas_id": 4236,
               "ontology_id": 7,
               "acronym": "PHG",
               "name": "parahippocampal gyrus",
               "color_hex_triplet": "BF934C",
               "graph_order": 154,
               "st_level": null,
               "hemisphere_id": 3,
               "parent_structure_id": 4219,
               "children": [
                {
                 "id": 4243,
                 "atlas_id": 4237,
                 "ontology_id": 7,
                 "acronym": "PHG",
                 "name": "parahippocampal gyrus, left",
                 "color_hex_triplet": "BF934C",
                 "graph_order": 155,
                 "st_level": null,
                 "hemisphere_id": 1,
                 "parent_structure_id": 4242,
                 "children": [
                  {
                   "id": 4244,
                   "atlas_id": 4238,
                   "ontology_id": 7,
                   "acronym": "PHG-l",
                   "name": "parahippocampal gyrus, left, lateral bank of gyrus",
                   "color_hex_triplet": "BF934C",
                   "graph_order": 156,
                   "st_level": null,
                   "hemisphere_id": 1,
                   "parent_structure_id": 4243,
                   "children": []
                  },
                  {
                   "id": 4245,
                   "atlas_id": 4239,
                   "ontology_id": 7,
                   "acronym": "PHG-cos",
                   "name": "parahippocampal gyrus, left, bank of the cos",
                   "color_hex_triplet": "BF934C",
                   "graph_order": 157,
                   "st_level": null,
                   "hemisphere_id": 1,
                   "parent_structure_id": 4243,
                   "children": []
                  }
                 ]
                },
                {
                 "id": 4246,
                 "atlas_id": 4240,
                 "ontology_id": 7,
                 "acronym": "PHG",
                 "name": "parahippocampal gyrus, right",
                 "color_hex_triplet": "BF934C",
                 "graph_order": 158,
                 "st_level": null,
                 "hemisphere_id": 2,
                 "parent_structure_id": 4242,
                 "children": [
                  {
                   "id": 4247,
                   "atlas_id": 4241,
                   "ontology_id": 7,
                   "acronym": "PHG-l",
                   "name": "parahippocampal gyrus, right, lateral bank of gyrus",
                   "color_hex_triplet": "BF934C",
                   "graph_order": 159,
                   "st_level": null,
                   "hemisphere_id": 2,
                   "parent_structure_id": 4246,
                   "children": []
                  },
                  {
                   "id": 4248,
                   "atlas_id": 4242,
                   "ontology_id": 7,
                   "acronym": "PHG-cos",
                   "name": "parahippocampal gyrus, right, bank of the cos",
                   "color_hex_triplet": "BF934C",
                   "graph_order": 160,
                   "st_level": null,
                   "hemisphere_id": 2,
                   "parent_structure_id": 4246,
                   "children": []
                  }
                 ]
                }
               ]
              },
              {
               "id": 10142,
               "atlas_id": null,
               "ontology_id": 7,
               "acronym": "Pir",
               "name": "piriform cortex",
               "color_hex_triplet": "BF9E4C",
               "graph_order": 161,
               "st_level": null,
               "hemisphere_id": 3,
               "parent_structure_id": 4219,
               "children": [
                {
                 "id": 10143,
                 "atlas_id": null,
                 "ontology_id": 7,
                 "acronym": "Pir",
                 "name": "piriform cortex, left",
                 "color_hex_triplet": "BF9E4C",
                 "graph_order": 162,
                 "st_level": null,
                 "hemisphere_id": 1,
                 "parent_structure_id": 10142,
                 "children": []
                },
                {
                 "id": 10144,
                 "atlas_id": null,
                 "ontology_id": 7,
                 "acronym": "Pir",
                 "name": "piriform cortex, right",
                 "color_hex_triplet": "BF9E4C",
                 "graph_order": 163,
                 "st_level": null,
                 "hemisphere_id": 2,
                 "parent_structure_id": 10142,
                 "children": []
                }
               ]
              }
             ]
            },
            {
             "id": 4180,
             "atlas_id": 4174,
             "ontology_id": 7,
             "acronym": "OL",
             "name": "occipital lobe",
             "color_hex_triplet": "E88551",
             "graph_order": 164,
             "st_level": null,
             "hemisphere_id": 3,
             "parent_structure_id": 4008,
             "children": [
              {
               "id": 4184,
               "atlas_id": 4178,
               "ontology_id": 7,
               "acronym": "Cun",
               "name": "cuneus",
               "color_hex_triplet": "E87751",
               "graph_order": 165,
               "st_level": null,
               "hemisphere_id": 3,
               "parent_structure_id": 4180,
               "children": [
                {
                 "id": 4185,
                 "atlas_id": 4179,
                 "ontology_id": 7,
                 "acronym": "Cun",
                 "name": "cuneus, left",
                 "color_hex_triplet": "E87751",
                 "graph_order": 166,
                 "st_level": null,
                 "hemisphere_id": 1,
                 "parent_structure_id": 4184,
                 "children": [
                  {
                   "id": 4186,
                   "atlas_id": 4180,
                   "ontology_id": 7,
                   "acronym": "Cun-pest",
                   "name": "cuneus, left, peristriate",
                   "color_hex_triplet": "E87751",
                   "graph_order": 167,
                   "st_level": null,
                   "hemisphere_id": 1,
                   "parent_structure_id": 4185,
                   "children": []
                  },
                  {
                   "id": 4187,
                   "atlas_id": 4181,
                   "ontology_id": 7,
                   "acronym": "Cun-str",
                   "name": "cuneus, left, striate",
                   "color_hex_triplet": "E87751",
                   "graph_order": 168,
                   "st_level": null,
                   "hemisphere_id": 1,
                   "parent_structure_id": 4185,
                   "children": []
                  }
                 ]
                },
                {
                 "id": 4188,
                 "atlas_id": 4182,
                 "ontology_id": 7,
                 "acronym": "Cun",
                 "name": "cuneus, right",
                 "color_hex_triplet": "E87751",
                 "graph_order": 169,
                 "st_level": null,
                 "hemisphere_id": 2,
                 "parent_structure_id": 4184,
                 "children": [
                  {
                   "id": 4189,
                   "atlas_id": 4183,
                   "ontology_id": 7,
                   "acronym": "Cun-pest",
                   "name": "cuneus, right, peristriate",
                   "color_hex_triplet": "E87751",
                   "graph_order": 170,
                   "st_level": null,
                   "hemisphere_id": 2,
                   "parent_structure_id": 4188,
                   "children": []
                  },
                  {
                   "id": 4190,
                   "atlas_id": 4184,
                   "ontology_id": 7,
                   "acronym": "Cun-str",
                   "name": "cuneus, right, striate",
                   "color_hex_triplet": "E87751",
                   "graph_order": 171,
                   "st_level": null,
                   "hemisphere_id": 2,
                   "parent_structure_id": 4188,
                   "children": []
                  }
                 ]
                }
               ]
              },
              {
               "id": 4205,
               "atlas_id": 4199,
               "ontology_id": 7,
               "acronym": "IOG",
               "name": "inferior occipital gyrus",
               "color_hex_triplet": "E87B51",
               "graph_order": 172,
               "st_level": null,
               "hemisphere_id": 3,
               "parent_structure_id": 4180,
               "children": [
                {
                 "id": 4206,
                 "atlas_id": 4200,
                 "ontology_id": 7,
                 "acronym": "IOG",
                 "name": "inferior occipital gyrus, left",
                 "color_hex_triplet": "E87B51",
                 "graph_order": 173,
                 "st_level": null,
                 "hemisphere_id": 1,
                 "parent_structure_id": 4205,
                 "children": [
                  {
                   "id": 4207,
                   "atlas_id": 4201,
                   "ontology_id": 7,
                   "acronym": "IOG-s",
                   "name": "inferior occipital gyrus, left, superior bank of gyrus",
                   "color_hex_triplet": "E87B51",
                   "graph_order": 174,
                   "st_level": null,
                   "hemisphere_id": 1,
                   "parent_structure_id": 4206,
                   "children": []
                  },
                  {
                   "id": 4208,
                   "atlas_id": 4202,
                   "ontology_id": 7,
                   "acronym": "IOG-i",
                   "name": "inferior occipital gyrus, left, inferior bank of gyrus",
                   "color_hex_triplet": "E87B51",
                   "graph_order": 175,
                   "st_level": null,
                   "hemisphere_id": 1,
                   "parent_structure_id": 4206,
                   "children": []
                  }
                 ]
                },
                {
                 "id": 4209,
                 "atlas_id": 4203,
                 "ontology_id": 7,
                 "acronym": "IOG",
                 "name": "inferior occipital gyrus, right",
                 "color_hex_triplet": "E87B51",
                 "graph_order": 176,
                 "st_level": null,
                 "hemisphere_id": 2,
                 "parent_structure_id": 4205,
                 "children": [
                  {
                   "id": 4210,
                   "atlas_id": 4204,
                   "ontology_id": 7,
                   "acronym": "IOG-s",
                   "name": "inferior occipital gyrus, right, superior bank of gyrus",
                   "color_hex_triplet": "E87B51",
                   "graph_order": 177,
                   "st_level": null,
                   "hemisphere_id": 2,
                   "parent_structure_id": 4209,
                   "children": []
                  },
                  {
                   "id": 4211,
                   "atlas_id": 4205,
                   "ontology_id": 7,
                   "acronym": "IOG-i",
                   "name": "inferior occipital gyrus, right, inferior bank of gyrus",
                   "color_hex_triplet": "E87B51",
                   "graph_order": 178,
                   "st_level": null,
                   "hemisphere_id": 2,
                   "parent_structure_id": 4209,
                   "children": []
                  }
                 ]
                }
               ]
              },
              {
               "id": 4191,
               "atlas_id": 4185,
               "ontology_id": 7,
               "acronym": "LiG",
               "name": "lingual gyrus",
               "color_hex_triplet": "E88051",
               "graph_order": 179,
               "st_level": null,
               "hemisphere_id": 3,
               "parent_structure_id": 4180,
               "children": [
                {
                 "id": 4192,
                 "atlas_id": 4186,
                 "ontology_id": 7,
                 "acronym": "LiG",
                 "name": "lingual gyrus, left",
                 "color_hex_triplet": "E88051",
                 "graph_order": 180,
                 "st_level": null,
                 "hemisphere_id": 1,
                 "parent_structure_id": 4191,
                 "children": [
                  {
                   "id": 4193,
                   "atlas_id": 4187,
                   "ontology_id": 7,
                   "acronym": "LiG-pest",
                   "name": "lingual gyrus, left, peristriate",
                   "color_hex_triplet": "E88051",
                   "graph_order": 181,
                   "st_level": null,
                   "hemisphere_id": 1,
                   "parent_structure_id": 4192,
                   "children": []
                  },
                  {
                   "id": 4194,
                   "atlas_id": 4188,
                   "ontology_id": 7,
                   "acronym": "LiG-str",
                   "name": "lingual gyrus, left, striate",
                   "color_hex_triplet": "E88051",
                   "graph_order": 182,
                   "st_level": null,
                   "hemisphere_id": 1,
                   "parent_structure_id": 4192,
                   "children": []
                  }
                 ]
                },
                {
                 "id": 4195,
                 "atlas_id": 4189,
                 "ontology_id": 7,
                 "acronym": "LiG",
                 "name": "lingual gyrus, right",
                 "color_hex_triplet": "E88051",
                 "graph_order": 183,
                 "st_level": null,
                 "hemisphere_id": 2,
                 "parent_structure_id": 4191,
                 "children": [
                  {
                   "id": 4196,
                   "atlas_id": 4190,
                   "ontology_id": 7,
                   "acronym": "LiG-pest",
                   "name": "lingual gyrus, right, peristriate",
                   "color_hex_triplet": "E88051",
                   "graph_order": 184,
                   "st_level": null,
                   "hemisphere_id": 2,
                   "parent_structure_id": 4195,
                   "children": []
                  },
                  {
                   "id": 4197,
                   "atlas_id": 4191,
                   "ontology_id": 7,
                   "acronym": "LiG-str",
                   "name": "lingual gyrus, right, striate",
                   "color_hex_triplet": "E88051",
                   "graph_order": 185,
                   "st_level": null,
                   "hemisphere_id": 2,
                   "parent_structure_id": 4195,
                   "children": []
                  }
                 ]
                }
               ]
              },
              {
               "id": 4181,
               "atlas_id": 4175,
               "ontology_id": 7,
               "acronym": "OP",
               "name": "occipital pole",
               "color_hex_triplet": "E88551",
               "graph_order": 186,
               "st_level": null,
               "hemisphere_id": 3,
               "parent_structure_id": 4180,
               "children": [
                {
                 "id": 4182,
                 "atlas_id": 4176,
                 "ontology_id": 7,
                 "acronym": "OP",
                 "name": "occipital pole, left",
                 "color_hex_triplet": "E88551",
                 "graph_order": 187,
                 "st_level": null,
                 "hemisphere_id": 1,
                 "parent_structure_id": 4181,
                 "children": [
                  {
                   "id": 4909,
                   "atlas_id": 4909,
                   "ontology_id": 7,
                   "acronym": "OPs",
                   "name": "occipital pole, left, superior aspect",
                   "color_hex_triplet": "E88551",
                   "graph_order": 188,
                   "st_level": null,
                   "hemisphere_id": 1,
                   "parent_structure_id": 4182,
                   "children": []
                  },
                  {
                   "id": 4910,
                   "atlas_id": 4910,
                   "ontology_id": 7,
                   "acronym": "OPi",
                   "name": "occipital pole, left, inferior aspect",
                   "color_hex_triplet": "E88551",
                   "graph_order": 189,
                   "st_level": null,
                   "hemisphere_id": 1,
                   "parent_structure_id": 4182,
                   "children": []
                  },
                  {
                   "id": 4911,
                   "atlas_id": 4911,
                   "ontology_id": 7,
                   "acronym": "OPl",
                   "name": "occipital pole, left, lateral aspect",
                   "color_hex_triplet": "E88551",
                   "graph_order": 190,
                   "st_level": null,
                   "hemisphere_id": 1,
                   "parent_structure_id": 4182,
                   "children": []
                  }
                 ]
                },
                {
                 "id": 4183,
                 "atlas_id": 4177,
                 "ontology_id": 7,
                 "acronym": "OP",
                 "name": "occipital pole, right",
                 "color_hex_triplet": "E88551",
                 "graph_order": 191,
                 "st_level": null,
                 "hemisphere_id": 2,
                 "parent_structure_id": 4181,
                 "children": [
                  {
                   "id": 4912,
                   "atlas_id": 4912,
                   "ontology_id": 7,
                   "acronym": "OPs",
                   "name": "occipital pole, right, superior aspect",
                   "color_hex_triplet": "E88551",
                   "graph_order": 192,
                   "st_level": null,
                   "hemisphere_id": 2,
                   "parent_structure_id": 4183,
                   "children": []
                  },
                  {
                   "id": 4913,
                   "atlas_id": 4913,
                   "ontology_id": 7,
                   "acronym": "OPi",
                   "name": "occipital pole, right, inferior aspect",
                   "color_hex_triplet": "E88551",
                   "graph_order": 193,
                   "st_level": null,
                   "hemisphere_id": 2,
                   "parent_structure_id": 4183,
                   "children": []
                  },
                  {
                   "id": 4914,
                   "atlas_id": 4914,
                   "ontology_id": 7,
                   "acronym": "OPl",
                   "name": "occipital pole, right, lateral aspect",
                   "color_hex_triplet": "E88551",
                   "graph_order": 194,
                   "st_level": null,
                   "hemisphere_id": 2,
                   "parent_structure_id": 4183,
                   "children": []
                  }
                 ]
                }
               ]
              },
              {
               "id": 4198,
               "atlas_id": 4192,
               "ontology_id": 7,
               "acronym": "OTG",
               "name": "occipito-temporal gyrus",
               "color_hex_triplet": "E88A51",
               "graph_order": 195,
               "st_level": null,
               "hemisphere_id": 3,
               "parent_structure_id": 4180,
               "children": [
                {
                 "id": 4199,
                 "atlas_id": 4193,
                 "ontology_id": 7,
                 "acronym": "OTG",
                 "name": "occipito-temporal gyrus, left",
                 "color_hex_triplet": "E88A51",
                 "graph_order": 196,
                 "st_level": null,
                 "hemisphere_id": 1,
                 "parent_structure_id": 4198,
                 "children": [
                  {
                   "id": 4200,
                   "atlas_id": 4194,
                   "ontology_id": 7,
                   "acronym": "OTG-s",
                   "name": "occipito-temporal gyrus, left, superior bank of gyrus",
                   "color_hex_triplet": "E88A51",
                   "graph_order": 197,
                   "st_level": null,
                   "hemisphere_id": 1,
                   "parent_structure_id": 4199,
                   "children": []
                  },
                  {
                   "id": 4201,
                   "atlas_id": 4195,
                   "ontology_id": 7,
                   "acronym": "OTG-i",
                   "name": "occipito-temporal gyrus, left, inferior bank of gyrus",
                   "color_hex_triplet": "E88A51",
                   "graph_order": 198,
                   "st_level": null,
                   "hemisphere_id": 1,
                   "parent_structure_id": 4199,
                   "children": []
                  }
                 ]
                },
                {
                 "id": 4202,
                 "atlas_id": 4196,
                 "ontology_id": 7,
                 "acronym": "OTG",
                 "name": "occipito-temporal gyrus, right",
                 "color_hex_triplet": "E88A51",
                 "graph_order": 199,
                 "st_level": null,
                 "hemisphere_id": 2,
                 "parent_structure_id": 4198,
                 "children": [
                  {
                   "id": 4203,
                   "atlas_id": 4197,
                   "ontology_id": 7,
                   "acronym": "OTG-s",
                   "name": "occipito-temporal gyrus, right, superior bank of gyrus",
                   "color_hex_triplet": "E88A51",
                   "graph_order": 200,
                   "st_level": null,
                   "hemisphere_id": 2,
                   "parent_structure_id": 4202,
                   "children": []
                  },
                  {
                   "id": 4204,
                   "atlas_id": 4198,
                   "ontology_id": 7,
                   "acronym": "OTG-i",
                   "name": "occipito-temporal gyrus, right, inferior bank of gyrus",
                   "color_hex_triplet": "E88A51",
                   "graph_order": 201,
                   "st_level": null,
                   "hemisphere_id": 2,
                   "parent_structure_id": 4202,
                   "children": []
                  }
                 ]
                }
               ]
              },
              {
               "id": 4212,
               "atlas_id": 4206,
               "ontology_id": 7,
               "acronym": "SOG",
               "name": "superior occipital gyrus",
               "color_hex_triplet": "E88F51",
               "graph_order": 202,
               "st_level": null,
               "hemisphere_id": 3,
               "parent_structure_id": 4180,
               "children": [
                {
                 "id": 4213,
                 "atlas_id": 4207,
                 "ontology_id": 7,
                 "acronym": "SOG",
                 "name": "superior occipital gyrus, left",
                 "color_hex_triplet": "E88F51",
                 "graph_order": 203,
                 "st_level": null,
                 "hemisphere_id": 1,
                 "parent_structure_id": 4212,
                 "children": [
                  {
                   "id": 4214,
                   "atlas_id": 4208,
                   "ontology_id": 7,
                   "acronym": "SOG-s",
                   "name": "superior occipital gyrus, left, superior bank of gyrus",
                   "color_hex_triplet": "E88F51",
                   "graph_order": 204,
                   "st_level": null,
                   "hemisphere_id": 1,
                   "parent_structure_id": 4213,
                   "children": []
                  },
                  {
                   "id": 4215,
                   "atlas_id": 4209,
                   "ontology_id": 7,
                   "acronym": "SOG-i",
                   "name": "superior occipital gyrus, left, inferior bank of gyrus",
                   "color_hex_triplet": "E88F51",
                   "graph_order": 205,
                   "st_level": null,
                   "hemisphere_id": 1,
                   "parent_structure_id": 4213,
                   "children": []
                  }
                 ]
                },
                {
                 "id": 4216,
                 "atlas_id": 4210,
                 "ontology_id": 7,
                 "acronym": "SOG",
                 "name": "superior occipital gyrus, right",
                 "color_hex_triplet": "E88F51",
                 "graph_order": 206,
                 "st_level": null,
                 "hemisphere_id": 2,
                 "parent_structure_id": 4212,
                 "children": [
                  {
                   "id": 4217,
                   "atlas_id": 4211,
                   "ontology_id": 7,
                   "acronym": "SOG-s",
                   "name": "superior occipital gyrus, right, superior bank of gyrus",
                   "color_hex_triplet": "E88F51",
                   "graph_order": 207,
                   "st_level": null,
                   "hemisphere_id": 2,
                   "parent_structure_id": 4216,
                   "children": []
                  },
                  {
                   "id": 4218,
                   "atlas_id": 4212,
                   "ontology_id": 7,
                   "acronym": "SOG-i",
                   "name": "superior occipital gyrus, right, inferior bank of gyrus",
                   "color_hex_triplet": "E88F51",
                   "graph_order": 208,
                   "st_level": null,
                   "hemisphere_id": 2,
                   "parent_structure_id": 4216,
                   "children": []
                  }
                 ]
                }
               ]
              }
             ]
            },
            {
             "id": 4084,
             "atlas_id": 4078,
             "ontology_id": 7,
             "acronym": "PL",
             "name": "parietal lobe",
             "color_hex_triplet": "FF6C62",
             "graph_order": 209,
             "st_level": null,
             "hemisphere_id": 3,
             "parent_structure_id": 4008,
             "children": [
              {
               "id": 4103,
               "atlas_id": 4097,
               "ontology_id": 7,
               "acronym": "IPL",
               "name": "inferior parietal lobule",
               "color_hex_triplet": "FF5D62",
               "graph_order": 210,
               "st_level": null,
               "hemisphere_id": 3,
               "parent_structure_id": 4084,
               "children": [
                {
                 "id": 4111,
                 "atlas_id": 4105,
                 "ontology_id": 7,
                 "acronym": "AnG",
                 "name": "angular gyrus",
                 "color_hex_triplet": "FF5D62",
                 "graph_order": 211,
                 "st_level": null,
                 "hemisphere_id": 3,
                 "parent_structure_id": 4103,
                 "children": [
                  {
                   "id": 4112,
                   "atlas_id": 4106,
                   "ontology_id": 7,
                   "acronym": "AnG",
                   "name": "angular gyrus, left",
                   "color_hex_triplet": "FF5D62",
                   "graph_order": 212,
                   "st_level": null,
                   "hemisphere_id": 1,
                   "parent_structure_id": 4111,
                   "children": [
                    {
                     "id": 4113,
                     "atlas_id": 4107,
                     "ontology_id": 7,
                     "acronym": "AnG-s",
                     "name": "angular gyrus, left, superior bank of gyrus",
                     "color_hex_triplet": "FF5D62",
                     "graph_order": 213,
                     "st_level": null,
                     "hemisphere_id": 1,
                     "parent_structure_id": 4112,
                     "children": []
                    },
                    {
                     "id": 4114,
                     "atlas_id": 4108,
                     "ontology_id": 7,
                     "acronym": "AnG-i",
                     "name": "angular gyrus, left, inferior bank of gyrus",
                     "color_hex_triplet": "FF5D62",
                     "graph_order": 214,
                     "st_level": null,
                     "hemisphere_id": 1,
                     "parent_structure_id": 4112,
                     "children": []
                    }
                   ]
                  },
                  {
                   "id": 4115,
                   "atlas_id": 4109,
                   "ontology_id": 7,
                   "acronym": "AnG",
                   "name": "angular gyrus, right",
                   "color_hex_triplet": "FF5D62",
                   "graph_order": 215,
                   "st_level": null,
                   "hemisphere_id": 2,
                   "parent_structure_id": 4111,
                   "children": [
                    {
                     "id": 4116,
                     "atlas_id": 4110,
                     "ontology_id": 7,
                     "acronym": "AnG-s",
                     "name": "angular gyrus, right, superior bank of gyrus",
                     "color_hex_triplet": "FF5D62",
                     "graph_order": 216,
                     "st_level": null,
                     "hemisphere_id": 2,
                     "parent_structure_id": 4115,
                     "children": []
                    },
                    {
                     "id": 4117,
                     "atlas_id": 4111,
                     "ontology_id": 7,
                     "acronym": "AnG-i",
                     "name": "angular gyrus, right, inferior bank of gyrus",
                     "color_hex_triplet": "FF5D62",
                     "graph_order": 217,
                     "st_level": null,
                     "hemisphere_id": 2,
                     "parent_structure_id": 4115,
                     "children": []
                    }
                   ]
                  }
                 ]
                },
                {
                 "id": 4104,
                 "atlas_id": 4098,
                 "ontology_id": 7,
                 "acronym": "SMG",
                 "name": "supramarginal gyrus",
                 "color_hex_triplet": "FF5D62",
                 "graph_order": 218,
                 "st_level": null,
                 "hemisphere_id": 3,
                 "parent_structure_id": 4103,
                 "children": [
                  {
                   "id": 4105,
                   "atlas_id": 4099,
                   "ontology_id": 7,
                   "acronym": "SMG",
                   "name": "supramarginal gyrus, left",
                   "color_hex_triplet": "FF5D62",
                   "graph_order": 219,
                   "st_level": null,
                   "hemisphere_id": 1,
                   "parent_structure_id": 4104,
                   "children": [
                    {
                     "id": 4106,
                     "atlas_id": 4100,
                     "ontology_id": 7,
                     "acronym": "SMG-s",
                     "name": "supramarginal gyrus, left, superior bank of gyrus",
                     "color_hex_triplet": "FF5D62",
                     "graph_order": 220,
                     "st_level": null,
                     "hemisphere_id": 1,
                     "parent_structure_id": 4105,
                     "children": []
                    },
                    {
                     "id": 4107,
                     "atlas_id": 4101,
                     "ontology_id": 7,
                     "acronym": "SMG-i",
                     "name": "supramarginal gyrus, left, inferior bank of gyrus",
                     "color_hex_triplet": "FF5D62",
                     "graph_order": 221,
                     "st_level": null,
                     "hemisphere_id": 1,
                     "parent_structure_id": 4105,
                     "children": []
                    }
                   ]
                  },
                  {
                   "id": 4108,
                   "atlas_id": 4102,
                   "ontology_id": 7,
                   "acronym": "SMG",
                   "name": "supramarginal gyrus, right",
                   "color_hex_triplet": "FF5D62",
                   "graph_order": 222,
                   "st_level": null,
                   "hemisphere_id": 2,
                   "parent_structure_id": 4104,
                   "children": [
                    {
                     "id": 4109,
                     "atlas_id": 4103,
                     "ontology_id": 7,
                     "acronym": "SMG-s",
                     "name": "supramarginal gyrus, right, superior bank of gyrus",
                     "color_hex_triplet": "FF5D62",
                     "graph_order": 223,
                     "st_level": null,
                     "hemisphere_id": 2,
                     "parent_structure_id": 4108,
                     "children": []
                    },
                    {
                     "id": 4110,
                     "atlas_id": 4104,
                     "ontology_id": 7,
                     "acronym": "SMG-i",
                     "name": "supramarginal gyrus, right, inferior bank of gyrus",
                     "color_hex_triplet": "FF5D62",
                     "graph_order": 224,
                     "st_level": null,
                     "hemisphere_id": 2,
                     "parent_structure_id": 4108,
                     "children": []
                    }
                   ]
                  }
                 ]
                }
               ]
              },
              {
               "id": 4125,
               "atlas_id": 4119,
               "ontology_id": 7,
               "acronym": "PCLp",
               "name": "paracentral lobule, posterior part",
               "color_hex_triplet": "FF6462",
               "graph_order": 225,
               "st_level": null,
               "hemisphere_id": 3,
               "parent_structure_id": 4084,
               "children": [
                {
                 "id": 4126,
                 "atlas_id": 4120,
                 "ontology_id": 7,
                 "acronym": "PCLp",
                 "name": "paracentral lobule, posterior part, left",
                 "color_hex_triplet": "FF6462",
                 "graph_order": 226,
                 "st_level": null,
                 "hemisphere_id": 1,
                 "parent_structure_id": 4125,
                 "children": [
                  {
                   "id": 4127,
                   "atlas_id": 4121,
                   "ontology_id": 7,
                   "acronym": "PCLp-l",
                   "name": "paracentral lobule, posterior part, left, lateral bank of gyrus",
                   "color_hex_triplet": "FF6462",
                   "graph_order": 227,
                   "st_level": null,
                   "hemisphere_id": 1,
                   "parent_structure_id": 4126,
                   "children": []
                  },
                  {
                   "id": 4128,
                   "atlas_id": 4122,
                   "ontology_id": 7,
                   "acronym": "PCLp-cs",
                   "name": "paracentral lobule, posterior part, left, bank of cingulate sulcus",
                   "color_hex_triplet": "FF6462",
                   "graph_order": 228,
                   "st_level": null,
                   "hemisphere_id": 1,
                   "parent_structure_id": 4126,
                   "children": []
                  }
                 ]
                },
                {
                 "id": 4129,
                 "atlas_id": 4123,
                 "ontology_id": 7,
                 "acronym": "PCLp",
                 "name": "paracentral lobule, posterior part, right",
                 "color_hex_triplet": "FF6462",
                 "graph_order": 229,
                 "st_level": null,
                 "hemisphere_id": 2,
                 "parent_structure_id": 4125,
                 "children": [
                  {
                   "id": 4130,
                   "atlas_id": 4124,
                   "ontology_id": 7,
                   "acronym": "PCLp-l",
                   "name": "paracentral lobule, posterior part, right, lateral bank of gyrus",
                   "color_hex_triplet": "FF6462",
                   "graph_order": 230,
                   "st_level": null,
                   "hemisphere_id": 2,
                   "parent_structure_id": 4129,
                   "children": []
                  },
                  {
                   "id": 4131,
                   "atlas_id": 4125,
                   "ontology_id": 7,
                   "acronym": "PCLp-cs",
                   "name": "paracentral lobule, posterior part, right, bank of cingulate sulcus",
                   "color_hex_triplet": "FF6462",
                   "graph_order": 231,
                   "st_level": null,
                   "hemisphere_id": 2,
                   "parent_structure_id": 4129,
                   "children": []
                  }
                 ]
                }
               ]
              },
              {
               "id": 4085,
               "atlas_id": 4079,
               "ontology_id": 7,
               "acronym": "PoG",
               "name": "postcentral gyrus",
               "color_hex_triplet": "FF6C62",
               "graph_order": 232,
               "st_level": null,
               "hemisphere_id": 3,
               "parent_structure_id": 4084,
               "children": [
                {
                 "id": 4086,
                 "atlas_id": 4080,
                 "ontology_id": 7,
                 "acronym": "PoG",
                 "name": "postcentral gyrus, left",
                 "color_hex_triplet": "FF6C62",
                 "graph_order": 233,
                 "st_level": null,
                 "hemisphere_id": 1,
                 "parent_structure_id": 4085,
                 "children": [
                  {
                   "id": 4087,
                   "atlas_id": 4081,
                   "ontology_id": 7,
                   "acronym": "PoG-cs",
                   "name": "postcentral gyrus, left, bank of the central sulcus",
                   "color_hex_triplet": "FF6C62",
                   "graph_order": 234,
                   "st_level": null,
                   "hemisphere_id": 1,
                   "parent_structure_id": 4086,
                   "children": []
                  },
                  {
                   "id": 4088,
                   "atlas_id": 4082,
                   "ontology_id": 7,
                   "acronym": "PoG-sl",
                   "name": "postcentral gyrus, left, superior lateral aspect of gyrus",
                   "color_hex_triplet": "FF6C62",
                   "graph_order": 235,
                   "st_level": null,
                   "hemisphere_id": 1,
                   "parent_structure_id": 4086,
                   "children": []
                  },
                  {
                   "id": 4089,
                   "atlas_id": 4083,
                   "ontology_id": 7,
                   "acronym": "PoG-il",
                   "name": "postcentral gyrus, left, inferior lateral aspect of gyrus",
                   "color_hex_triplet": "FF6C62",
                   "graph_order": 236,
                   "st_level": null,
                   "hemisphere_id": 1,
                   "parent_structure_id": 4086,
                   "children": []
                  },
                  {
                   "id": 4090,
                   "atlas_id": 4084,
                   "ontology_id": 7,
                   "acronym": "PoG-pcs",
                   "name": "postcentral gyrus, left, bank of the posterior central sulcus",
                   "color_hex_triplet": "FF6C62",
                   "graph_order": 237,
                   "st_level": null,
                   "hemisphere_id": 1,
                   "parent_structure_id": 4086,
                   "children": []
                  }
                 ]
                },
                {
                 "id": 4091,
                 "atlas_id": 4085,
                 "ontology_id": 7,
                 "acronym": "PoG",
                 "name": "postcentral gyrus, right",
                 "color_hex_triplet": "FF6C62",
                 "graph_order": 238,
                 "st_level": null,
                 "hemisphere_id": 2,
                 "parent_structure_id": 4085,
                 "children": [
                  {
                   "id": 4092,
                   "atlas_id": 4086,
                   "ontology_id": 7,
                   "acronym": "PoG-cs",
                   "name": "postcentral gyrus, right, bank of the central sulcus",
                   "color_hex_triplet": "FF6C62",
                   "graph_order": 239,
                   "st_level": null,
                   "hemisphere_id": 2,
                   "parent_structure_id": 4091,
                   "children": []
                  },
                  {
                   "id": 4093,
                   "atlas_id": 4087,
                   "ontology_id": 7,
                   "acronym": "PoG-sl",
                   "name": "postcentral gyrus, right, superior lateral aspect of gyrus",
                   "color_hex_triplet": "FF6C62",
                   "graph_order": 240,
                   "st_level": null,
                   "hemisphere_id": 2,
                   "parent_structure_id": 4091,
                   "children": []
                  },
                  {
                   "id": 4094,
                   "atlas_id": 4088,
                   "ontology_id": 7,
                   "acronym": "PoG-il",
                   "name": "postcentral gyrus, right, inferior lateral aspect of gyrus",
                   "color_hex_triplet": "FF6C62",
                   "graph_order": 241,
                   "st_level": null,
                   "hemisphere_id": 2,
                   "parent_structure_id": 4091,
                   "children": []
                  },
                  {
                   "id": 4095,
                   "atlas_id": 4089,
                   "ontology_id": 7,
                   "acronym": "PoG-pcs",
                   "name": "postcentral gyrus, right, bank of the posterior central sulcus",
                   "color_hex_triplet": "FF6C62",
                   "graph_order": 242,
                   "st_level": null,
                   "hemisphere_id": 2,
                   "parent_structure_id": 4091,
                   "children": []
                  }
                 ]
                }
               ]
              },
              {
               "id": 4118,
               "atlas_id": 4112,
               "ontology_id": 7,
               "acronym": "PCu",
               "name": "precuneus",
               "color_hex_triplet": "FF7462",
               "graph_order": 243,
               "st_level": null,
               "hemisphere_id": 3,
               "parent_structure_id": 4084,
               "children": [
                {
                 "id": 4119,
                 "atlas_id": 4113,
                 "ontology_id": 7,
                 "acronym": "PCu",
                 "name": "precuneus, left",
                 "color_hex_triplet": "FF7462",
                 "graph_order": 244,
                 "st_level": null,
                 "hemisphere_id": 1,
                 "parent_structure_id": 4118,
                 "children": [
                  {
                   "id": 4120,
                   "atlas_id": 4114,
                   "ontology_id": 7,
                   "acronym": "Pcu-s",
                   "name": "precuneus, left, superior lateral bank of gyrus",
                   "color_hex_triplet": "FF7462",
                   "graph_order": 245,
                   "st_level": null,
                   "hemisphere_id": 1,
                   "parent_structure_id": 4119,
                   "children": []
                  },
                  {
                   "id": 4121,
                   "atlas_id": 4115,
                   "ontology_id": 7,
                   "acronym": "Pcu-i",
                   "name": "precuneus, left, inferior lateral bank of gyrus",
                   "color_hex_triplet": "FF7462",
                   "graph_order": 246,
                   "st_level": null,
                   "hemisphere_id": 1,
                   "parent_structure_id": 4119,
                   "children": []
                  }
                 ]
                },
                {
                 "id": 4122,
                 "atlas_id": 4116,
                 "ontology_id": 7,
                 "acronym": "PCu",
                 "name": "precuneus, right",
                 "color_hex_triplet": "FF7462",
                 "graph_order": 247,
                 "st_level": null,
                 "hemisphere_id": 2,
                 "parent_structure_id": 4118,
                 "children": [
                  {
                   "id": 4123,
                   "atlas_id": 4117,
                   "ontology_id": 7,
                   "acronym": "Pcu-s",
                   "name": "precuneus, right, superior lateral bank of gyrus",
                   "color_hex_triplet": "FF7462",
                   "graph_order": 248,
                   "st_level": null,
                   "hemisphere_id": 2,
                   "parent_structure_id": 4122,
                   "children": []
                  },
                  {
                   "id": 4124,
                   "atlas_id": 4118,
                   "ontology_id": 7,
                   "acronym": "Pcu-i",
                   "name": "precuneus, right, inferior lateral bank of gyrus",
                   "color_hex_triplet": "FF7462",
                   "graph_order": 249,
                   "st_level": null,
                   "hemisphere_id": 2,
                   "parent_structure_id": 4122,
                   "children": []
                  }
                 ]
                }
               ]
              },
              {
               "id": 4096,
               "atlas_id": 4090,
               "ontology_id": 7,
               "acronym": "SPL",
               "name": "superior parietal lobule",
               "color_hex_triplet": "FF7B62",
               "graph_order": 250,
               "st_level": null,
               "hemisphere_id": 3,
               "parent_structure_id": 4084,
               "children": [
                {
                 "id": 4097,
                 "atlas_id": 4091,
                 "ontology_id": 7,
                 "acronym": "SPL",
                 "name": "superior parietal lobule, left",
                 "color_hex_triplet": "FF7B62",
                 "graph_order": 251,
                 "st_level": null,
                 "hemisphere_id": 1,
                 "parent_structure_id": 4096,
                 "children": [
                  {
                   "id": 4098,
                   "atlas_id": 4092,
                   "ontology_id": 7,
                   "acronym": "SPL-s",
                   "name": "superior parietal lobule, left, superior bank of gyrus",
                   "color_hex_triplet": "FF7B62",
                   "graph_order": 252,
                   "st_level": null,
                   "hemisphere_id": 1,
                   "parent_structure_id": 4097,
                   "children": []
                  },
                  {
                   "id": 4099,
                   "atlas_id": 4093,
                   "ontology_id": 7,
                   "acronym": "SPL-i",
                   "name": "superior parietal lobule, left, inferior bank of gyrus",
                   "color_hex_triplet": "FF7B62",
                   "graph_order": 253,
                   "st_level": null,
                   "hemisphere_id": 1,
                   "parent_structure_id": 4097,
                   "children": []
                  }
                 ]
                },
                {
                 "id": 4100,
                 "atlas_id": 4094,
                 "ontology_id": 7,
                 "acronym": "SPL",
                 "name": "superior parietal lobule, right",
                 "color_hex_triplet": "FF7B62",
                 "graph_order": 254,
                 "st_level": null,
                 "hemisphere_id": 2,
                 "parent_structure_id": 4096,
                 "children": [
                  {
                   "id": 4101,
                   "atlas_id": 4095,
                   "ontology_id": 7,
                   "acronym": "SPL-s",
                   "name": "superior parietal lobule, right, superior bank of gyrus",
                   "color_hex_triplet": "FF7B62",
                   "graph_order": 255,
                   "st_level": null,
                   "hemisphere_id": 2,
                   "parent_structure_id": 4100,
                   "children": []
                  },
                  {
                   "id": 4102,
                   "atlas_id": 4096,
                   "ontology_id": 7,
                   "acronym": "SPL-i",
                   "name": "superior parietal lobule, right, inferior bank of gyrus",
                   "color_hex_triplet": "FF7B62",
                   "graph_order": 256,
                   "st_level": null,
                   "hemisphere_id": 2,
                   "parent_structure_id": 4100,
                   "children": []
                  }
                 ]
                }
               ]
              }
             ]
            },
            {
             "id": 4132,
             "atlas_id": 4126,
             "ontology_id": 7,
             "acronym": "TL",
             "name": "temporal lobe",
             "color_hex_triplet": "FF937F",
             "graph_order": 257,
             "st_level": null,
             "hemisphere_id": 3,
             "parent_structure_id": 4008,
             "children": [
              {
               "id": 4156,
               "atlas_id": 4150,
               "ontology_id": 7,
               "acronym": "FuG",
               "name": "fusiform gyrus",
               "color_hex_triplet": "FF877F",
               "graph_order": 258,
               "st_level": null,
               "hemisphere_id": 3,
               "parent_structure_id": 4132,
               "children": [
                {
                 "id": 4157,
                 "atlas_id": 4151,
                 "ontology_id": 7,
                 "acronym": "FuG",
                 "name": "fusiform gyrus, left",
                 "color_hex_triplet": "FF877F",
                 "graph_order": 259,
                 "st_level": null,
                 "hemisphere_id": 1,
                 "parent_structure_id": 4156,
                 "children": [
                  {
                   "id": 4158,
                   "atlas_id": 4152,
                   "ontology_id": 7,
                   "acronym": "FuG-its",
                   "name": "fusiform gyrus, left, bank of the its",
                   "color_hex_triplet": "FF877F",
                   "graph_order": 260,
                   "st_level": null,
                   "hemisphere_id": 1,
                   "parent_structure_id": 4157,
                   "children": []
                  },
                  {
                   "id": 4159,
                   "atlas_id": 4153,
                   "ontology_id": 7,
                   "acronym": "FuG-l",
                   "name": "fusiform gyrus, left, lateral bank of gyrus",
                   "color_hex_triplet": "FF877F",
                   "graph_order": 261,
                   "st_level": null,
                   "hemisphere_id": 1,
                   "parent_structure_id": 4157,
                   "children": []
                  },
                  {
                   "id": 4160,
                   "atlas_id": 4154,
                   "ontology_id": 7,
                   "acronym": "FuG-cos",
                   "name": "fusiform gyrus, left, bank of cos",
                   "color_hex_triplet": "FF877F",
                   "graph_order": 262,
                   "st_level": null,
                   "hemisphere_id": 1,
                   "parent_structure_id": 4157,
                   "children": []
                  }
                 ]
                },
                {
                 "id": 4161,
                 "atlas_id": 4155,
                 "ontology_id": 7,
                 "acronym": "FuG",
                 "name": "fusiform gyrus, right",
                 "color_hex_triplet": "FF877F",
                 "graph_order": 263,
                 "st_level": null,
                 "hemisphere_id": 2,
                 "parent_structure_id": 4156,
                 "children": [
                  {
                   "id": 4162,
                   "atlas_id": 4156,
                   "ontology_id": 7,
                   "acronym": "FuG-its",
                   "name": "fusiform gyrus, right, bank of the its",
                   "color_hex_triplet": "FF877F",
                   "graph_order": 264,
                   "st_level": null,
                   "hemisphere_id": 2,
                   "parent_structure_id": 4161,
                   "children": []
                  },
                  {
                   "id": 4163,
                   "atlas_id": 4157,
                   "ontology_id": 7,
                   "acronym": "FuG-l",
                   "name": "fusiform gyrus, right, lateral bank of gyrus",
                   "color_hex_triplet": "FF877F",
                   "graph_order": 265,
                   "st_level": null,
                   "hemisphere_id": 2,
                   "parent_structure_id": 4161,
                   "children": []
                  },
                  {
                   "id": 4164,
                   "atlas_id": 4158,
                   "ontology_id": 7,
                   "acronym": "FuG-cos",
                   "name": "fusiform gyrus, right, bank of cos",
                   "color_hex_triplet": "FF877F",
                   "graph_order": 266,
                   "st_level": null,
                   "hemisphere_id": 2,
                   "parent_structure_id": 4161,
                   "children": []
                  }
                 ]
                }
               ]
              },
              {
               "id": 4165,
               "atlas_id": 4159,
               "ontology_id": 7,
               "acronym": "HG",
               "name": "Heschl's gyrus",
               "color_hex_triplet": "FF8A7F",
               "graph_order": 267,
               "st_level": null,
               "hemisphere_id": 3,
               "parent_structure_id": 4132,
               "children": [
                {
                 "id": 4166,
                 "atlas_id": 4160,
                 "ontology_id": 7,
                 "acronym": "HG",
                 "name": "Heschl's gyrus, left",
                 "color_hex_triplet": "FF8A7F",
                 "graph_order": 268,
                 "st_level": null,
                 "hemisphere_id": 1,
                 "parent_structure_id": 4165,
                 "children": []
                },
                {
                 "id": 4167,
                 "atlas_id": 4161,
                 "ontology_id": 7,
                 "acronym": "HG",
                 "name": "Heschl's gyrus, right",
                 "color_hex_triplet": "FF8A7F",
                 "graph_order": 269,
                 "st_level": null,
                 "hemisphere_id": 2,
                 "parent_structure_id": 4165,
                 "children": []
                }
               ]
              },
              {
               "id": 4147,
               "atlas_id": 4141,
               "ontology_id": 7,
               "acronym": "ITG",
               "name": "inferior temporal gyrus",
               "color_hex_triplet": "FF8D7F",
               "graph_order": 270,
               "st_level": null,
               "hemisphere_id": 3,
               "parent_structure_id": 4132,
               "children": [
                {
                 "id": 4148,
                 "atlas_id": 4142,
                 "ontology_id": 7,
                 "acronym": "ITG",
                 "name": "inferior temporal gyrus, left",
                 "color_hex_triplet": "FF8D7F",
                 "graph_order": 271,
                 "st_level": null,
                 "hemisphere_id": 1,
                 "parent_structure_id": 4147,
                 "children": [
                  {
                   "id": 4149,
                   "atlas_id": 4143,
                   "ontology_id": 7,
                   "acronym": "ITG-its",
                   "name": "inferior temporal gyrus, left, bank of the its",
                   "color_hex_triplet": "FF8D7F",
                   "graph_order": 272,
                   "st_level": null,
                   "hemisphere_id": 1,
                   "parent_structure_id": 4148,
                   "children": []
                  },
                  {
                   "id": 4150,
                   "atlas_id": 4144,
                   "ontology_id": 7,
                   "acronym": "ITG-l",
                   "name": "inferior temporal gyrus, left, lateral bank of gyrus",
                   "color_hex_triplet": "FF8D7F",
                   "graph_order": 273,
                   "st_level": null,
                   "hemisphere_id": 1,
                   "parent_structure_id": 4148,
                   "children": []
                  },
                  {
                   "id": 4151,
                   "atlas_id": 4145,
                   "ontology_id": 7,
                   "acronym": "ITG-mts",
                   "name": "inferior temporal gyrus, left, bank of mts",
                   "color_hex_triplet": "FF8D7F",
                   "graph_order": 274,
                   "st_level": null,
                   "hemisphere_id": 1,
                   "parent_structure_id": 4148,
                   "children": []
                  }
                 ]
                },
                {
                 "id": 4152,
                 "atlas_id": 4146,
                 "ontology_id": 7,
                 "acronym": "ITG",
                 "name": "inferior temporal gyrus, right",
                 "color_hex_triplet": "FF8D7F",
                 "graph_order": 275,
                 "st_level": null,
                 "hemisphere_id": 2,
                 "parent_structure_id": 4147,
                 "children": [
                  {
                   "id": 4153,
                   "atlas_id": 4147,
                   "ontology_id": 7,
                   "acronym": "ITG-its",
                   "name": "inferior temporal gyrus, right, bank of the its",
                   "color_hex_triplet": "FF8D7F",
                   "graph_order": 276,
                   "st_level": null,
                   "hemisphere_id": 2,
                   "parent_structure_id": 4152,
                   "children": []
                  },
                  {
                   "id": 4154,
                   "atlas_id": 4148,
                   "ontology_id": 7,
                   "acronym": "ITG-l",
                   "name": "inferior temporal gyrus, right, lateral bank of gyrus",
                   "color_hex_triplet": "FF8D7F",
                   "graph_order": 277,
                   "st_level": null,
                   "hemisphere_id": 2,
                   "parent_structure_id": 4152,
                   "children": []
                  },
                  {
                   "id": 4155,
                   "atlas_id": 4149,
                   "ontology_id": 7,
                   "acronym": "ITG-mts",
                   "name": "inferior temporal gyrus, right, bank of mts",
                   "color_hex_triplet": "FF8D7F",
                   "graph_order": 278,
                   "st_level": null,
                   "hemisphere_id": 2,
                   "parent_structure_id": 4152,
                   "children": []
                  }
                 ]
                }
               ]
              },
              {
               "id": 4140,
               "atlas_id": 4134,
               "ontology_id": 7,
               "acronym": "MTG",
               "name": "middle temporal gyrus",
               "color_hex_triplet": "FF907F",
               "graph_order": 279,
               "st_level": null,
               "hemisphere_id": 3,
               "parent_structure_id": 4132,
               "children": [
                {
                 "id": 4141,
                 "atlas_id": 4135,
                 "ontology_id": 7,
                 "acronym": "MTG",
                 "name": "middle temporal gyrus, left",
                 "color_hex_triplet": "FF907F",
                 "graph_order": 280,
                 "st_level": null,
                 "hemisphere_id": 1,
                 "parent_structure_id": 4140,
                 "children": [
                  {
                   "id": 4142,
                   "atlas_id": 4136,
                   "ontology_id": 7,
                   "acronym": "MTG-s",
                   "name": "middle temporal gyrus, left, superior bank of gyrus",
                   "color_hex_triplet": "FF907F",
                   "graph_order": 281,
                   "st_level": null,
                   "hemisphere_id": 1,
                   "parent_structure_id": 4141,
                   "children": []
                  },
                  {
                   "id": 4143,
                   "atlas_id": 4137,
                   "ontology_id": 7,
                   "acronym": "MTG-i",
                   "name": "middle temporal gyrus, left, inferior bank of gyrus",
                   "color_hex_triplet": "FF907F",
                   "graph_order": 282,
                   "st_level": null,
                   "hemisphere_id": 1,
                   "parent_structure_id": 4141,
                   "children": []
                  }
                 ]
                },
                {
                 "id": 4144,
                 "atlas_id": 4138,
                 "ontology_id": 7,
                 "acronym": "MTG",
                 "name": "middle temporal gyrus, right",
                 "color_hex_triplet": "FF907F",
                 "graph_order": 283,
                 "st_level": null,
                 "hemisphere_id": 2,
                 "parent_structure_id": 4140,
                 "children": [
                  {
                   "id": 4145,
                   "atlas_id": 4139,
                   "ontology_id": 7,
                   "acronym": "MTG-s",
                   "name": "middle temporal gyrus, right, superior bank of gyrus",
                   "color_hex_triplet": "FF907F",
                   "graph_order": 284,
                   "st_level": null,
                   "hemisphere_id": 2,
                   "parent_structure_id": 4144,
                   "children": []
                  },
                  {
                   "id": 4146,
                   "atlas_id": 4140,
                   "ontology_id": 7,
                   "acronym": "MTG-i",
                   "name": "middle temporal gyrus, right, inferior bank of gyrus",
                   "color_hex_triplet": "FF907F",
                   "graph_order": 285,
                   "st_level": null,
                   "hemisphere_id": 2,
                   "parent_structure_id": 4144,
                   "children": []
                  }
                 ]
                }
               ]
              },
              {
               "id": 4177,
               "atlas_id": 4171,
               "ontology_id": 7,
               "acronym": "PLP",
               "name": "planum polare",
               "color_hex_triplet": "FF937F",
               "graph_order": 286,
               "st_level": null,
               "hemisphere_id": 3,
               "parent_structure_id": 4132,
               "children": [
                {
                 "id": 4178,
                 "atlas_id": 4172,
                 "ontology_id": 7,
                 "acronym": "PLP",
                 "name": "planum polare, left",
                 "color_hex_triplet": "FF937F",
                 "graph_order": 287,
                 "st_level": null,
                 "hemisphere_id": 1,
                 "parent_structure_id": 4177,
                 "children": []
                },
                {
                 "id": 4179,
                 "atlas_id": 4173,
                 "ontology_id": 7,
                 "acronym": "PLP",
                 "name": "planum polare, right",
                 "color_hex_triplet": "FF937F",
                 "graph_order": 288,
                 "st_level": null,
                 "hemisphere_id": 2,
                 "parent_structure_id": 4177,
                 "children": []
                }
               ]
              },
              {
               "id": 4171,
               "atlas_id": 4165,
               "ontology_id": 7,
               "acronym": "PLT",
               "name": "planum temporale",
               "color_hex_triplet": "FF967F",
               "graph_order": 289,
               "st_level": null,
               "hemisphere_id": 3,
               "parent_structure_id": 4132,
               "children": [
                {
                 "id": 4172,
                 "atlas_id": 4166,
                 "ontology_id": 7,
                 "acronym": "PLT",
                 "name": "planum temporale, left",
                 "color_hex_triplet": "FF967F",
                 "graph_order": 290,
                 "st_level": null,
                 "hemisphere_id": 1,
                 "parent_structure_id": 4171,
                 "children": []
                },
                {
                 "id": 4173,
                 "atlas_id": 4167,
                 "ontology_id": 7,
                 "acronym": "PLT",
                 "name": "planum temporale, right",
                 "color_hex_triplet": "FF967F",
                 "graph_order": 291,
                 "st_level": null,
                 "hemisphere_id": 2,
                 "parent_structure_id": 4171,
                 "children": []
                }
               ]
              },
              {
               "id": 4133,
               "atlas_id": 4127,
               "ontology_id": 7,
               "acronym": "STG",
               "name": "superior temporal gyrus",
               "color_hex_triplet": "FF997F",
               "graph_order": 292,
               "st_level": null,
               "hemisphere_id": 3,
               "parent_structure_id": 4132,
               "children": [
                {
                 "id": 4134,
                 "atlas_id": 4128,
                 "ontology_id": 7,
                 "acronym": "STG",
                 "name": "superior temporal gyrus, left",
                 "color_hex_triplet": "FF997F",
                 "graph_order": 293,
                 "st_level": null,
                 "hemisphere_id": 1,
                 "parent_structure_id": 4133,
                 "children": [
                  {
                   "id": 4135,
                   "atlas_id": 4129,
                   "ontology_id": 7,
                   "acronym": "STG-l",
                   "name": "superior temporal gyrus, left, lateral bank of gyrus",
                   "color_hex_triplet": "FF997F",
                   "graph_order": 294,
                   "st_level": null,
                   "hemisphere_id": 1,
                   "parent_structure_id": 4134,
                   "children": []
                  },
                  {
                   "id": 4136,
                   "atlas_id": 4130,
                   "ontology_id": 7,
                   "acronym": "STG-i",
                   "name": "superior temporal gyrus, left, inferior bank of gyrus",
                   "color_hex_triplet": "FF997F",
                   "graph_order": 295,
                   "st_level": null,
                   "hemisphere_id": 1,
                   "parent_structure_id": 4134,
                   "children": []
                  }
                 ]
                },
                {
                 "id": 4137,
                 "atlas_id": 4131,
                 "ontology_id": 7,
                 "acronym": "STG",
                 "name": "superior temporal gyrus, right",
                 "color_hex_triplet": "FF997F",
                 "graph_order": 296,
                 "st_level": null,
                 "hemisphere_id": 2,
                 "parent_structure_id": 4133,
                 "children": [
                  {
                   "id": 4138,
                   "atlas_id": 4132,
                   "ontology_id": 7,
                   "acronym": "STG-l",
                   "name": "superior temporal gyrus, right, lateral bank of gyrus",
                   "color_hex_triplet": "FF997F",
                   "graph_order": 297,
                   "st_level": null,
                   "hemisphere_id": 2,
                   "parent_structure_id": 4137,
                   "children": []
                  },
                  {
                   "id": 4139,
                   "atlas_id": 4133,
                   "ontology_id": 7,
                   "acronym": "STG-i",
                   "name": "superior temporal gyrus, right, inferior bank of gyrus",
                   "color_hex_triplet": "FF997F",
                   "graph_order": 298,
                   "st_level": null,
                   "hemisphere_id": 2,
                   "parent_structure_id": 4137,
                   "children": []
                  }
                 ]
                }
               ]
              },
              {
               "id": 4174,
               "atlas_id": 4168,
               "ontology_id": 7,
               "acronym": "TP",
               "name": "temporal pole",
               "color_hex_triplet": "FF9C7F",
               "graph_order": 299,
               "st_level": null,
               "hemisphere_id": 3,
               "parent_structure_id": 4132,
               "children": [
                {
                 "id": 4175,
                 "atlas_id": 4169,
                 "ontology_id": 7,
                 "acronym": "TP",
                 "name": "temporal pole, left",
                 "color_hex_triplet": "FF9C7F",
                 "graph_order": 300,
                 "st_level": null,
                 "hemisphere_id": 1,
                 "parent_structure_id": 4174,
                 "children": [
                  {
                   "id": 4903,
                   "atlas_id": 4903,
                   "ontology_id": 7,
                   "acronym": "TP-s",
                   "name": "temporal pole, left, superior aspect",
                   "color_hex_triplet": "FF9C7F",
                   "graph_order": 301,
                   "st_level": null,
                   "hemisphere_id": 1,
                   "parent_structure_id": 4175,
                   "children": []
                  },
                  {
                   "id": 4904,
                   "atlas_id": 4904,
                   "ontology_id": 7,
                   "acronym": "TP-i",
                   "name": "temporal pole, left, inferior aspect",
                   "color_hex_triplet": "FF9C7F",
                   "graph_order": 302,
                   "st_level": null,
                   "hemisphere_id": 1,
                   "parent_structure_id": 4175,
                   "children": []
                  },
                  {
                   "id": 4905,
                   "atlas_id": 4905,
                   "ontology_id": 7,
                   "acronym": "TP-m",
                   "name": "temporal pole, left, medial aspect",
                   "color_hex_triplet": "FF9C7F",
                   "graph_order": 303,
                   "st_level": null,
                   "hemisphere_id": 1,
                   "parent_structure_id": 4175,
                   "children": []
                  }
                 ]
                },
                {
                 "id": 4176,
                 "atlas_id": 4170,
                 "ontology_id": 7,
                 "acronym": "TP",
                 "name": "temporal pole, right",
                 "color_hex_triplet": "FF9C7F",
                 "graph_order": 304,
                 "st_level": null,
                 "hemisphere_id": 2,
                 "parent_structure_id": 4174,
                 "children": [
                  {
                   "id": 4906,
                   "atlas_id": 4906,
                   "ontology_id": 7,
                   "acronym": "TP-s",
                   "name": "temporal pole, right, superior aspect",
                   "color_hex_triplet": "FF9C7F",
                   "graph_order": 305,
                   "st_level": null,
                   "hemisphere_id": 2,
                   "parent_structure_id": 4176,
                   "children": []
                  },
                  {
                   "id": 4907,
                   "atlas_id": 4907,
                   "ontology_id": 7,
                   "acronym": "TP-i",
                   "name": "temporal pole, right, inferior aspect",
                   "color_hex_triplet": "FF9C7F",
                   "graph_order": 306,
                   "st_level": null,
                   "hemisphere_id": 2,
                   "parent_structure_id": 4176,
                   "children": []
                  },
                  {
                   "id": 4908,
                   "atlas_id": 4908,
                   "ontology_id": 7,
                   "acronym": "TP-m",
                   "name": "temporal pole, right, medial aspect",
                   "color_hex_triplet": "FF9C7F",
                   "graph_order": 307,
                   "st_level": null,
                   "hemisphere_id": 2,
                   "parent_structure_id": 4176,
                   "children": []
                  }
                 ]
                }
               ]
              },
              {
               "id": 4168,
               "atlas_id": 4162,
               "ontology_id": 7,
               "acronym": "TG",
               "name": "transverse gyri",
               "color_hex_triplet": "FF9F7F",
               "graph_order": 308,
               "st_level": null,
               "hemisphere_id": 3,
               "parent_structure_id": 4132,
               "children": [
                {
                 "id": 4169,
                 "atlas_id": 4163,
                 "ontology_id": 7,
                 "acronym": "TG",
                 "name": "transverse gyri, left",
                 "color_hex_triplet": "FF9F7F",
                 "graph_order": 309,
                 "st_level": null,
                 "hemisphere_id": 1,
                 "parent_structure_id": 4168,
                 "children": []
                },
                {
                 "id": 4170,
                 "atlas_id": 4164,
                 "ontology_id": 7,
                 "acronym": "TG",
                 "name": "transverse gyri, right",
                 "color_hex_triplet": "FF9F7F",
                 "graph_order": 310,
                 "st_level": null,
                 "hemisphere_id": 2,
                 "parent_structure_id": 4168,
                 "children": []
                }
               ]
              }
             ]
            }
           ]
          },
          {
           "id": 4275,
           "atlas_id": 4269,
           "ontology_id": 7,
           "acronym": "CxN",
           "name": "cerebral nuclei",
           "color_hex_triplet": "C96AE6",
           "graph_order": 311,
           "st_level": null,
           "hemisphere_id": 3,
           "parent_structure_id": 4007,
           "children": [
            {
             "id": 4327,
             "atlas_id": 4321,
             "ontology_id": 7,
             "acronym": "Amg",
             "name": "amygdala",
             "color_hex_triplet": "FF60DE",
             "graph_order": 312,
             "st_level": null,
             "hemisphere_id": 3,
             "parent_structure_id": 4275,
             "children": [
              {
               "id": 4328,
               "atlas_id": 4322,
               "ontology_id": 7,
               "acronym": "ATZ",
               "name": "amygdalohippocampal transition zone",
               "color_hex_triplet": "FF60DE",
               "graph_order": 313,
               "st_level": null,
               "hemisphere_id": 3,
               "parent_structure_id": 4327,
               "children": [
                {
                 "id": 4329,
                 "atlas_id": 4323,
                 "ontology_id": 7,
                 "acronym": "ATZ",
                 "name": "amygdalohippocampal transition zone, left",
                 "color_hex_triplet": "FF60DE",
                 "graph_order": 314,
                 "st_level": null,
                 "hemisphere_id": 1,
                 "parent_structure_id": 4328,
                 "children": [
                  {
                   "id": 4330,
                   "atlas_id": 4324,
                   "ontology_id": 7,
                   "acronym": "AHiA",
                   "name": "amygdalohippocampal area, left",
                   "color_hex_triplet": "FF60DE",
                   "graph_order": 315,
                   "st_level": null,
                   "hemisphere_id": 1,
                   "parent_structure_id": 4329,
                   "children": [
                    {
                     "id": 265504452,
                     "atlas_id": null,
                     "ontology_id": 7,
                     "acronym": "AHiAm",
                     "name": "amygdalohippocampal area, left, magnocellular division",
                     "color_hex_triplet": "FF60DE",
                     "graph_order": 316,
                     "st_level": null,
                     "hemisphere_id": 1,
                     "parent_structure_id": 4330,
                     "children": []
                    },
                    {
                     "id": 265504456,
                     "atlas_id": null,
                     "ontology_id": 7,
                     "acronym": "AHiAp",
                     "name": "amygdalohippocampal area, left, parvocellular division",
                     "color_hex_triplet": "FF60DE",
                     "graph_order": 317,
                     "st_level": null,
                     "hemisphere_id": 1,
                     "parent_structure_id": 4330,
                     "children": []
                    },
                    {
                     "id": 265504460,
                     "atlas_id": null,
                     "ontology_id": 7,
                     "acronym": "AHiAml",
                     "name": "amygdalohippocampal area, left, marginal layer",
                     "color_hex_triplet": "FF60DE",
                     "graph_order": 318,
                     "st_level": null,
                     "hemisphere_id": 1,
                     "parent_structure_id": 4330,
                     "children": []
                    }
                   ]
                  }
                 ]
                },
                {
                 "id": 4335,
                 "atlas_id": 4329,
                 "ontology_id": 7,
                 "acronym": "ATZ",
                 "name": "amygdalohippocampal transition zone, right",
                 "color_hex_triplet": "FF60DE",
                 "graph_order": 319,
                 "st_level": null,
                 "hemisphere_id": 2,
                 "parent_structure_id": 4328,
                 "children": [
                  {
                   "id": 4336,
                   "atlas_id": 4330,
                   "ontology_id": 7,
                   "acronym": "AHiA",
                   "name": "amygdalohippocampal area, right",
                   "color_hex_triplet": "FF60DE",
                   "graph_order": 320,
                   "st_level": null,
                   "hemisphere_id": 2,
                   "parent_structure_id": 4335,
                   "children": [
                    {
                     "id": 265504464,
                     "atlas_id": null,
                     "ontology_id": 7,
                     "acronym": "AHiAm",
                     "name": "amygdalohippocampal area, right, magnocellular division",
                     "color_hex_triplet": "FF60DE",
                     "graph_order": 321,
                     "st_level": null,
                     "hemisphere_id": 2,
                     "parent_structure_id": 4336,
                     "children": []
                    },
                    {
                     "id": 265504468,
                     "atlas_id": null,
                     "ontology_id": 7,
                     "acronym": "AHiAp",
                     "name": "amygdalohippocampal area, right, parvocellular division",
                     "color_hex_triplet": "FF60DE",
                     "graph_order": 322,
                     "st_level": null,
                     "hemisphere_id": 2,
                     "parent_structure_id": 4336,
                     "children": []
                    },
                    {
                     "id": 265504472,
                     "atlas_id": null,
                     "ontology_id": 7,
                     "acronym": "AHiAml",
                     "name": "amygdalohippocampal area, right, marginal layer",
                     "color_hex_triplet": "FF60DE",
                     "graph_order": 323,
                     "st_level": null,
                     "hemisphere_id": 2,
                     "parent_structure_id": 4336,
                     "children": []
                    }
                   ]
                  }
                 ]
                }
               ]
              },
              {
               "id": 265504476,
               "atlas_id": null,
               "ontology_id": 7,
               "acronym": "AAA",
               "name": "anterior amygdaloid area",
               "color_hex_triplet": "FF60DE",
               "graph_order": 324,
               "st_level": null,
               "hemisphere_id": 3,
               "parent_structure_id": 4327,
               "children": [
                {
                 "id": 265504480,
                 "atlas_id": null,
                 "ontology_id": 7,
                 "acronym": "AAA",
                 "name": "anterior amygdaloid area, left",
                 "color_hex_triplet": "FF60DE",
                 "graph_order": 325,
                 "st_level": null,
                 "hemisphere_id": 1,
                 "parent_structure_id": 265504476,
                 "children": [
                  {
                   "id": 265504484,
                   "atlas_id": null,
                   "ontology_id": 7,
                   "acronym": "AAAd",
                   "name": "anterior amygdaloid area, left, dorsal division",
                   "color_hex_triplet": "FF60DE",
                   "graph_order": 326,
                   "st_level": null,
                   "hemisphere_id": 1,
                   "parent_structure_id": 265504480,
                   "children": []
                  },
                  {
                   "id": 265504488,
                   "atlas_id": null,
                   "ontology_id": 7,
                   "acronym": "AAAv",
                   "name": "anterior amygdaloid area, left, ventral division",
                   "color_hex_triplet": "FF60DE",
                   "graph_order": 327,
                   "st_level": null,
                   "hemisphere_id": 1,
                   "parent_structure_id": 265504480,
                   "children": []
                  }
                 ]
                },
                {
                 "id": 265504492,
                 "atlas_id": null,
                 "ontology_id": 7,
                 "acronym": "AAA",
                 "name": "anterior amygdaloid area, right",
                 "color_hex_triplet": "FF60DE",
                 "graph_order": 328,
                 "st_level": null,
                 "hemisphere_id": 2,
                 "parent_structure_id": 265504476,
                 "children": [
                  {
                   "id": 265504496,
                   "atlas_id": null,
                   "ontology_id": 7,
                   "acronym": "AAAd",
                   "name": "anterior amygdaloid area, right, dorsal division",
                   "color_hex_triplet": "FF60DE",
                   "graph_order": 329,
                   "st_level": null,
                   "hemisphere_id": 2,
                   "parent_structure_id": 265504492,
                   "children": []
                  },
                  {
                   "id": 265504500,
                   "atlas_id": null,
                   "ontology_id": 7,
                   "acronym": "AAAv",
                   "name": "anterior amygdaloid area, right, ventral division",
                   "color_hex_triplet": "FF60DE",
                   "graph_order": 330,
                   "st_level": null,
                   "hemisphere_id": 2,
                   "parent_structure_id": 265504492,
                   "children": []
                  }
                 ]
                }
               ]
              },
              {
               "id": 4341,
               "atlas_id": 4335,
               "ontology_id": 7,
               "acronym": "BLA",
               "name": "basolateral nucleus",
               "color_hex_triplet": "FF60DE",
               "graph_order": 331,
               "st_level": null,
               "hemisphere_id": 3,
               "parent_structure_id": 4327,
               "children": [
                {
                 "id": 4342,
                 "atlas_id": 4336,
                 "ontology_id": 7,
                 "acronym": "BLA",
                 "name": "basolateral nucleus, left",
                 "color_hex_triplet": "FF60DE",
                 "graph_order": 332,
                 "st_level": null,
                 "hemisphere_id": 1,
                 "parent_structure_id": 4341,
                 "children": [
                  {
                   "id": 4343,
                   "atlas_id": 4337,
                   "ontology_id": 7,
                   "acronym": "BLAm",
                   "name": "basolateral nucleus, left, magnocellular (dorsal)",
                   "color_hex_triplet": "FF60DE",
                   "graph_order": 333,
                   "st_level": null,
                   "hemisphere_id": 1,
                   "parent_structure_id": 4342,
                   "children": [
                    {
                     "id": 265504504,
                     "atlas_id": null,
                     "ontology_id": 7,
                     "acronym": "BLAdl",
                     "name": "basolateral nucleus, left, dorsolateral division",
                     "color_hex_triplet": "FF60DE",
                     "graph_order": 334,
                     "st_level": null,
                     "hemisphere_id": 1,
                     "parent_structure_id": 4343,
                     "children": []
                    }
                   ]
                  },
                  {
                   "id": 4344,
                   "atlas_id": 4338,
                   "ontology_id": 7,
                   "acronym": "BLAi",
                   "name": "basolateral nucleus, left, intermediate",
                   "color_hex_triplet": "FF60DE",
                   "graph_order": 335,
                   "st_level": null,
                   "hemisphere_id": 1,
                   "parent_structure_id": 4342,
                   "children": []
                  },
                  {
                   "id": 4345,
                   "atlas_id": 4339,
                   "ontology_id": 7,
                   "acronym": "BLAp",
                   "name": "basolateral nucleus, left, parvicellular (ventral)",
                   "color_hex_triplet": "FF60DE",
                   "graph_order": 336,
                   "st_level": null,
                   "hemisphere_id": 1,
                   "parent_structure_id": 4342,
                   "children": [
                    {
                     "id": 265504508,
                     "atlas_id": null,
                     "ontology_id": 7,
                     "acronym": "BLAvl",
                     "name": "basolateral nucleus, left, ventrolateral division",
                     "color_hex_triplet": "FF60DE",
                     "graph_order": 337,
                     "st_level": null,
                     "hemisphere_id": 1,
                     "parent_structure_id": 4345,
                     "children": []
                    },
                    {
                     "id": 265504512,
                     "atlas_id": null,
                     "ontology_id": 7,
                     "acronym": "BLAvm",
                     "name": "basolateral nucleus, left, ventromedial divison",
                     "color_hex_triplet": "FF60DE",
                     "graph_order": 338,
                     "st_level": null,
                     "hemisphere_id": 1,
                     "parent_structure_id": 4345,
                     "children": []
                    }
                   ]
                  }
                 ]
                },
                {
                 "id": 4346,
                 "atlas_id": 4340,
                 "ontology_id": 7,
                 "acronym": "BLA",
                 "name": "basolateral nucleus, right",
                 "color_hex_triplet": "FF60DE",
                 "graph_order": 339,
                 "st_level": null,
                 "hemisphere_id": 2,
                 "parent_structure_id": 4341,
                 "children": [
                  {
                   "id": 4347,
                   "atlas_id": 4341,
                   "ontology_id": 7,
                   "acronym": "BLAm",
                   "name": "basolateral nucleus, right, magnocellular (dorsal)",
                   "color_hex_triplet": "FF60DE",
                   "graph_order": 340,
                   "st_level": null,
                   "hemisphere_id": 2,
                   "parent_structure_id": 4346,
                   "children": [
                    {
                     "id": 265504516,
                     "atlas_id": null,
                     "ontology_id": 7,
                     "acronym": "BLAdl",
                     "name": "basolateral nucleus, right, dorsolateral division",
                     "color_hex_triplet": "FF60DE",
                     "graph_order": 341,
                     "st_level": null,
                     "hemisphere_id": 2,
                     "parent_structure_id": 4347,
                     "children": []
                    }
                   ]
                  },
                  {
                   "id": 4348,
                   "atlas_id": 4342,
                   "ontology_id": 7,
                   "acronym": "BLAi",
                   "name": "basolateral nucleus, right, intermediate",
                   "color_hex_triplet": "FF60DE",
                   "graph_order": 342,
                   "st_level": null,
                   "hemisphere_id": 2,
                   "parent_structure_id": 4346,
                   "children": []
                  },
                  {
                   "id": 4349,
                   "atlas_id": 4343,
                   "ontology_id": 7,
                   "acronym": "BLAp",
                   "name": "basolateral nucleus, right, parvicellular (ventral)",
                   "color_hex_triplet": "FF60DE",
                   "graph_order": 343,
                   "st_level": null,
                   "hemisphere_id": 2,
                   "parent_structure_id": 4346,
                   "children": [
                    {
                     "id": 265504520,
                     "atlas_id": null,
                     "ontology_id": 7,
                     "acronym": "BLAvl",
                     "name": "basolateral nucleus, right, ventrolateral division",
                     "color_hex_triplet": "FF60DE",
                     "graph_order": 344,
                     "st_level": null,
                     "hemisphere_id": 2,
                     "parent_structure_id": 4349,
                     "children": []
                    },
                    {
                     "id": 265504524,
                     "atlas_id": null,
                     "ontology_id": 7,
                     "acronym": "BLAvm",
                     "name": "basolateral nucleus, right, ventromedial divison",
                     "color_hex_triplet": "FF60DE",
                     "graph_order": 345,
                     "st_level": null,
                     "hemisphere_id": 2,
                     "parent_structure_id": 4349,
                     "children": []
                    }
                   ]
                  }
                 ]
                }
               ]
              },
              {
               "id": 4350,
               "atlas_id": 4344,
               "ontology_id": 7,
               "acronym": "BMA",
               "name": "basomedial nucleus",
               "color_hex_triplet": "FF60DE",
               "graph_order": 346,
               "st_level": null,
               "hemisphere_id": 3,
               "parent_structure_id": 4327,
               "children": [
                {
                 "id": 4351,
                 "atlas_id": 4345,
                 "ontology_id": 7,
                 "acronym": "BMA",
                 "name": "basomedial nucleus, left",
                 "color_hex_triplet": "FF60DE",
                 "graph_order": 347,
                 "st_level": null,
                 "hemisphere_id": 1,
                 "parent_structure_id": 4350,
                 "children": [
                  {
                   "id": 265504528,
                   "atlas_id": null,
                   "ontology_id": 7,
                   "acronym": "BMAd",
                   "name": "basomedial nucleus, left, dorsal division",
                   "color_hex_triplet": "FF60DE",
                   "graph_order": 348,
                   "st_level": null,
                   "hemisphere_id": 1,
                   "parent_structure_id": 4351,
                   "children": [
                    {
                     "id": 4352,
                     "atlas_id": 4346,
                     "ontology_id": 7,
                     "acronym": "BMAmc",
                     "name": "basomedial nucleus, left, magnocellular division",
                     "color_hex_triplet": "FF60DE",
                     "graph_order": 349,
                     "st_level": null,
                     "hemisphere_id": 1,
                     "parent_structure_id": 265504528,
                     "children": []
                    },
                    {
                     "id": 265504534,
                     "atlas_id": null,
                     "ontology_id": 7,
                     "acronym": "BMAdl",
                     "name": "basomedial nucleus, left, dorsolateral division",
                     "color_hex_triplet": "FF60DE",
                     "graph_order": 350,
                     "st_level": null,
                     "hemisphere_id": 1,
                     "parent_structure_id": 265504528,
                     "children": []
                    },
                    {
                     "id": 265504538,
                     "atlas_id": null,
                     "ontology_id": 7,
                     "acronym": "BMAm",
                     "name": "basomedial nucleus, left, medial division",
                     "color_hex_triplet": "FF60DE",
                     "graph_order": 351,
                     "st_level": null,
                     "hemisphere_id": 1,
                     "parent_structure_id": 265504528,
                     "children": []
                    }
                   ]
                  },
                  {
                   "id": 265504542,
                   "atlas_id": null,
                   "ontology_id": 7,
                   "acronym": "BMAv",
                   "name": "basomedial nucleus, left, ventral division",
                   "color_hex_triplet": "FF60DE",
                   "graph_order": 352,
                   "st_level": null,
                   "hemisphere_id": 1,
                   "parent_structure_id": 4351,
                   "children": [
                    {
                     "id": 4353,
                     "atlas_id": 4347,
                     "ontology_id": 7,
                     "acronym": "BMApc",
                     "name": "basomedial nucleus, left, parvicellular division",
                     "color_hex_triplet": "FF60DE",
                     "graph_order": 353,
                     "st_level": null,
                     "hemisphere_id": 1,
                     "parent_structure_id": 265504542,
                     "children": []
                    },
                    {
                     "id": 4354,
                     "atlas_id": 4348,
                     "ontology_id": 7,
                     "acronym": "BMAvm",
                     "name": "basomedial nucleus, left, ventromedial division",
                     "color_hex_triplet": "FF60DE",
                     "graph_order": 354,
                     "st_level": null,
                     "hemisphere_id": 1,
                     "parent_structure_id": 265504542,
                     "children": []
                    }
                   ]
                  }
                 ]
                },
                {
                 "id": 4355,
                 "atlas_id": 4349,
                 "ontology_id": 7,
                 "acronym": "BMA",
                 "name": "basomedial nucleus, right",
                 "color_hex_triplet": "FF60DE",
                 "graph_order": 355,
                 "st_level": null,
                 "hemisphere_id": 2,
                 "parent_structure_id": 4350,
                 "children": [
                  {
                   "id": 265504550,
                   "atlas_id": null,
                   "ontology_id": 7,
                   "acronym": "BMAd",
                   "name": "basomedial nucleus, right, dorsal division",
                   "color_hex_triplet": "FF60DE",
                   "graph_order": 356,
                   "st_level": null,
                   "hemisphere_id": 2,
                   "parent_structure_id": 4355,
                   "children": [
                    {
                     "id": 4356,
                     "atlas_id": 4350,
                     "ontology_id": 7,
                     "acronym": "BMAmc",
                     "name": "basomedial nucleus, right, magnocellular division",
                     "color_hex_triplet": "FF60DE",
                     "graph_order": 357,
                     "st_level": null,
                     "hemisphere_id": 2,
                     "parent_structure_id": 265504550,
                     "children": []
                    },
                    {
                     "id": 265504556,
                     "atlas_id": null,
                     "ontology_id": 7,
                     "acronym": "BMAdl",
                     "name": "basomedial nucleus, right, dorsolateral division",
                     "color_hex_triplet": "FF60DE",
                     "graph_order": 358,
                     "st_level": null,
                     "hemisphere_id": 2,
                     "parent_structure_id": 265504550,
                     "children": []
                    },
                    {
                     "id": 265504561,
                     "atlas_id": null,
                     "ontology_id": 7,
                     "acronym": "BMAm",
                     "name": "basomedial nucleus, right, medial division",
                     "color_hex_triplet": "FF60DE",
                     "graph_order": 359,
                     "st_level": null,
                     "hemisphere_id": 2,
                     "parent_structure_id": 265504550,
                     "children": []
                    }
                   ]
                  },
                  {
                   "id": 265504565,
                   "atlas_id": null,
                   "ontology_id": 7,
                   "acronym": "BMAv",
                   "name": "basomedial nucleus, right, ventral division",
                   "color_hex_triplet": "FF60DE",
                   "graph_order": 360,
                   "st_level": null,
                   "hemisphere_id": 2,
                   "parent_structure_id": 4355,
                   "children": [
                    {
                     "id": 4357,
                     "atlas_id": 4351,
                     "ontology_id": 7,
                     "acronym": "BMApc",
                     "name": "basomedial nucleus, right, parvicellular division",
                     "color_hex_triplet": "FF60DE",
                     "graph_order": 361,
                     "st_level": null,
                     "hemisphere_id": 2,
                     "parent_structure_id": 265504565,
                     "children": []
                    },
                    {
                     "id": 4358,
                     "atlas_id": 4352,
                     "ontology_id": 7,
                     "acronym": "BMAvm",
                     "name": "basomedial nucleus, right, ventromedial division",
                     "color_hex_triplet": "FF60DE",
                     "graph_order": 362,
                     "st_level": null,
                     "hemisphere_id": 2,
                     "parent_structure_id": 265504565,
                     "children": []
                    }
                   ]
                  }
                 ]
                }
               ]
              },
              {
               "id": 4359,
               "atlas_id": 4353,
               "ontology_id": 7,
               "acronym": "CeA",
               "name": "central nucleus",
               "color_hex_triplet": "FF60DE",
               "graph_order": 363,
               "st_level": null,
               "hemisphere_id": 3,
               "parent_structure_id": 4327,
               "children": [
                {
                 "id": 4360,
                 "atlas_id": 4354,
                 "ontology_id": 7,
                 "acronym": "CeA",
                 "name": "central nucleus, left",
                 "color_hex_triplet": "FF60DE",
                 "graph_order": 364,
                 "st_level": null,
                 "hemisphere_id": 1,
                 "parent_structure_id": 4359,
                 "children": [
                  {
                   "id": 4361,
                   "atlas_id": 4355,
                   "ontology_id": 7,
                   "acronym": "CeAm",
                   "name": "central nucleus, medial division, left",
                   "color_hex_triplet": "FF60DE",
                   "graph_order": 365,
                   "st_level": null,
                   "hemisphere_id": 1,
                   "parent_structure_id": 4360,
                   "children": [
                    {
                     "id": 265504574,
                     "atlas_id": null,
                     "ontology_id": 7,
                     "acronym": "CeAmd",
                     "name": "central nucleus, medial division, left, dorsal part",
                     "color_hex_triplet": "FF60DE",
                     "graph_order": 366,
                     "st_level": null,
                     "hemisphere_id": 1,
                     "parent_structure_id": 4361,
                     "children": []
                    },
                    {
                     "id": 265504578,
                     "atlas_id": null,
                     "ontology_id": 7,
                     "acronym": "CeAmv",
                     "name": "central nucleus, medial division, left, ventral part",
                     "color_hex_triplet": "FF60DE",
                     "graph_order": 367,
                     "st_level": null,
                     "hemisphere_id": 1,
                     "parent_structure_id": 4361,
                     "children": []
                    }
                   ]
                  },
                  {
                   "id": 4362,
                   "atlas_id": 4356,
                   "ontology_id": 7,
                   "acronym": "CeAl",
                   "name": "central nucleus, lateral division, left",
                   "color_hex_triplet": "FF60DE",
                   "graph_order": 368,
                   "st_level": null,
                   "hemisphere_id": 1,
                   "parent_structure_id": 4360,
                   "children": [
                    {
                     "id": 265504583,
                     "atlas_id": null,
                     "ontology_id": 7,
                     "acronym": "CeAla",
                     "name": "central nucleus, lateral division, left, apical part",
                     "color_hex_triplet": "FF60DE",
                     "graph_order": 369,
                     "st_level": null,
                     "hemisphere_id": 1,
                     "parent_structure_id": 4362,
                     "children": []
                    },
                    {
                     "id": 265504587,
                     "atlas_id": null,
                     "ontology_id": 7,
                     "acronym": "CeAlca",
                     "name": "central nucleus, lateral division, left, capsular part",
                     "color_hex_triplet": "FF60DE",
                     "graph_order": 370,
                     "st_level": null,
                     "hemisphere_id": 1,
                     "parent_structure_id": 4362,
                     "children": []
                    },
                    {
                     "id": 265504591,
                     "atlas_id": null,
                     "ontology_id": 7,
                     "acronym": "CeAlp",
                     "name": "central nucleus, lateral division, left, paracapsular part",
                     "color_hex_triplet": "FF60DE",
                     "graph_order": 371,
                     "st_level": null,
                     "hemisphere_id": 1,
                     "parent_structure_id": 4362,
                     "children": []
                    },
                    {
                     "id": 265504596,
                     "atlas_id": null,
                     "ontology_id": 7,
                     "acronym": "CeAlc",
                     "name": "central nucleus, lateral division, left, central part",
                     "color_hex_triplet": "FF60DE",
                     "graph_order": 372,
                     "st_level": null,
                     "hemisphere_id": 1,
                     "parent_structure_id": 4362,
                     "children": []
                    }
                   ]
                  }
                 ]
                },
                {
                 "id": 4363,
                 "atlas_id": 4357,
                 "ontology_id": 7,
                 "acronym": "CeA",
                 "name": "central nucleus, right",
                 "color_hex_triplet": "FF60DE",
                 "graph_order": 373,
                 "st_level": null,
                 "hemisphere_id": 2,
                 "parent_structure_id": 4359,
                 "children": [
                  {
                   "id": 4364,
                   "atlas_id": 4358,
                   "ontology_id": 7,
                   "acronym": "CeAm",
                   "name": "central nucleus, medial division, right",
                   "color_hex_triplet": "FF60DE",
                   "graph_order": 374,
                   "st_level": null,
                   "hemisphere_id": 2,
                   "parent_structure_id": 4363,
                   "children": [
                    {
                     "id": 265504600,
                     "atlas_id": null,
                     "ontology_id": 7,
                     "acronym": "CeAmd",
                     "name": "central nucleus, medial division, right, dorsal part",
                     "color_hex_triplet": "FF60DE",
                     "graph_order": 375,
                     "st_level": null,
                     "hemisphere_id": 2,
                     "parent_structure_id": 4364,
                     "children": []
                    },
                    {
                     "id": 265504604,
                     "atlas_id": null,
                     "ontology_id": 7,
                     "acronym": "CeAmv",
                     "name": "central nucleus, medial division, right, ventral part",
                     "color_hex_triplet": "FF60DE",
                     "graph_order": 376,
                     "st_level": null,
                     "hemisphere_id": 2,
                     "parent_structure_id": 4364,
                     "children": []
                    }
                   ]
                  },
                  {
                   "id": 4365,
                   "atlas_id": 4359,
                   "ontology_id": 7,
                   "acronym": "CeAl",
                   "name": "central nucleus, lateral division, right",
                   "color_hex_triplet": "FF60DE",
                   "graph_order": 377,
                   "st_level": null,
                   "hemisphere_id": 2,
                   "parent_structure_id": 4363,
                   "children": [
                    {
                     "id": 265504608,
                     "atlas_id": null,
                     "ontology_id": 7,
                     "acronym": "CeAla",
                     "name": "central nucleus, lateral division, right, apical part",
                     "color_hex_triplet": "FF60DE",
                     "graph_order": 378,
                     "st_level": null,
                     "hemisphere_id": 2,
                     "parent_structure_id": 4365,
                     "children": []
                    },
                    {
                     "id": 265504612,
                     "atlas_id": null,
                     "ontology_id": 7,
                     "acronym": "CeAlca",
                     "name": "central nucleus, lateral division, right, capsular part",
                     "color_hex_triplet": "FF60DE",
                     "graph_order": 379,
                     "st_level": null,
                     "hemisphere_id": 2,
                     "parent_structure_id": 4365,
                     "children": []
                    },
                    {
                     "id": 265504616,
                     "atlas_id": null,
                     "ontology_id": 7,
                     "acronym": "CeAlp",
                     "name": "central nucleus, lateral division, right, paracapsular part",
                     "color_hex_triplet": "FF60DE",
                     "graph_order": 380,
                     "st_level": null,
                     "hemisphere_id": 2,
                     "parent_structure_id": 4365,
                     "children": []
                    },
                    {
                     "id": 265504620,
                     "atlas_id": null,
                     "ontology_id": 7,
                     "acronym": "CeAlc",
                     "name": "central nucleus, lateral division, right, central part",
                     "color_hex_triplet": "FF60DE",
                     "graph_order": 381,
                     "st_level": null,
                     "hemisphere_id": 2,
                     "parent_structure_id": 4365,
                     "children": []
                    }
                   ]
                  }
                 ]
                }
               ]
              },
              {
               "id": 4366,
               "atlas_id": 4360,
               "ontology_id": 7,
               "acronym": "COMA",
               "name": "cortico-medial group",
               "color_hex_triplet": "FF60DE",
               "graph_order": 382,
               "st_level": null,
               "hemisphere_id": 3,
               "parent_structure_id": 4327,
               "children": [
                {
                 "id": 4367,
                 "atlas_id": 4361,
                 "ontology_id": 7,
                 "acronym": "COMA",
                 "name": "cortico-medial group, left",
                 "color_hex_triplet": "FF60DE",
                 "graph_order": 383,
                 "st_level": null,
                 "hemisphere_id": 1,
                 "parent_structure_id": 4366,
                 "children": [
                  {
                   "id": 4368,
                   "atlas_id": 4362,
                   "ontology_id": 7,
                   "acronym": "COAa",
                   "name": "anterior cortical nucleus, left",
                   "color_hex_triplet": "FF60DE",
                   "graph_order": 384,
                   "st_level": null,
                   "hemisphere_id": 1,
                   "parent_structure_id": 4367,
                   "children": [
                    {
                     "id": 265504624,
                     "atlas_id": null,
                     "ontology_id": 7,
                     "acronym": "COAad",
                     "name": "anterior cortical nucleus, left, dorsal division",
                     "color_hex_triplet": "FF60DE",
                     "graph_order": 385,
                     "st_level": null,
                     "hemisphere_id": 1,
                     "parent_structure_id": 4368,
                     "children": []
                    },
                    {
                     "id": 265504628,
                     "atlas_id": null,
                     "ontology_id": 7,
                     "acronym": "COAav",
                     "name": "anterior cortical nucleus, left, ventral division",
                     "color_hex_triplet": "FF60DE",
                     "graph_order": 386,
                     "st_level": null,
                     "hemisphere_id": 1,
                     "parent_structure_id": 4368,
                     "children": []
                    },
                    {
                     "id": 265504632,
                     "atlas_id": null,
                     "ontology_id": 7,
                     "acronym": "COAam",
                     "name": "anterior cortical nucleus, left, marginal layer",
                     "color_hex_triplet": "FF60DE",
                     "graph_order": 387,
                     "st_level": null,
                     "hemisphere_id": 1,
                     "parent_structure_id": 4368,
                     "children": []
                    }
                   ]
                  },
                  {
                   "id": 4370,
                   "atlas_id": 4364,
                   "ontology_id": 7,
                   "acronym": "MA",
                   "name": "medial nucleus, left",
                   "color_hex_triplet": "FF60DE",
                   "graph_order": 388,
                   "st_level": null,
                   "hemisphere_id": 1,
                   "parent_structure_id": 4367,
                   "children": [
                    {
                     "id": 265504636,
                     "atlas_id": null,
                     "ontology_id": 7,
                     "acronym": "MAa",
                     "name": "medial nucleus, left, anterior division",
                     "color_hex_triplet": "FF60DE",
                     "graph_order": 389,
                     "st_level": null,
                     "hemisphere_id": 1,
                     "parent_structure_id": 4370,
                     "children": []
                    },
                    {
                     "id": 265504640,
                     "atlas_id": null,
                     "ontology_id": 7,
                     "acronym": "MAp",
                     "name": "medial nucleus, left, posterior division",
                     "color_hex_triplet": "FF60DE",
                     "graph_order": 390,
                     "st_level": null,
                     "hemisphere_id": 1,
                     "parent_structure_id": 4370,
                     "children": [
                      {
                       "id": 265504644,
                       "atlas_id": null,
                       "ontology_id": 7,
                       "acronym": "MApd",
                       "name": "medial nucleus, left, posterior division, dorsal part",
                       "color_hex_triplet": "FF60DE",
                       "graph_order": 391,
                       "st_level": null,
                       "hemisphere_id": 1,
                       "parent_structure_id": 265504640,
                       "children": []
                      },
                      {
                       "id": 265504648,
                       "atlas_id": null,
                       "ontology_id": 7,
                       "acronym": "MApv",
                       "name": "medial nucleus, left, posterior division, ventral part",
                       "color_hex_triplet": "FF60DE",
                       "graph_order": 392,
                       "st_level": null,
                       "hemisphere_id": 1,
                       "parent_structure_id": 265504640,
                       "children": []
                      }
                     ]
                    },
                    {
                     "id": 265504652,
                     "atlas_id": null,
                     "ontology_id": 7,
                     "acronym": "MAm",
                     "name": "medial nucleus, left, marginal layer",
                     "color_hex_triplet": "FF60DE",
                     "graph_order": 393,
                     "st_level": null,
                     "hemisphere_id": 1,
                     "parent_structure_id": 4370,
                     "children": []
                    }
                   ]
                  },
                  {
                   "id": 4369,
                   "atlas_id": 4363,
                   "ontology_id": 7,
                   "acronym": "COAp",
                   "name": "posterior cortical nucleus, left",
                   "color_hex_triplet": "FF60DE",
                   "graph_order": 394,
                   "st_level": null,
                   "hemisphere_id": 1,
                   "parent_structure_id": 4367,
                   "children": [
                    {
                     "id": 265504656,
                     "atlas_id": null,
                     "ontology_id": 7,
                     "acronym": "COApd",
                     "name": "posterior cortical nucleus, left, dorsal division",
                     "color_hex_triplet": "FF60DE",
                     "graph_order": 395,
                     "st_level": null,
                     "hemisphere_id": 1,
                     "parent_structure_id": 4369,
                     "children": []
                    },
                    {
                     "id": 265504660,
                     "atlas_id": null,
                     "ontology_id": 7,
                     "acronym": "COApv",
                     "name": "posterior cortical nucleus, left, ventral division",
                     "color_hex_triplet": "FF60DE",
                     "graph_order": 396,
                     "st_level": null,
                     "hemisphere_id": 1,
                     "parent_structure_id": 4369,
                     "children": []
                    },
                    {
                     "id": 265504664,
                     "atlas_id": null,
                     "ontology_id": 7,
                     "acronym": "COApm",
                     "name": "posterior cortical nucleus, left, marginal layer",
                     "color_hex_triplet": "FF60DE",
                     "graph_order": 397,
                     "st_level": null,
                     "hemisphere_id": 1,
                     "parent_structure_id": 4369,
                     "children": []
                    }
                   ]
                  }
                 ]
                },
                {
                 "id": 4371,
                 "atlas_id": 4365,
                 "ontology_id": 7,
                 "acronym": "COMA",
                 "name": "cortico-medial group, right",
                 "color_hex_triplet": "FF60DE",
                 "graph_order": 398,
                 "st_level": null,
                 "hemisphere_id": 2,
                 "parent_structure_id": 4366,
                 "children": [
                  {
                   "id": 4372,
                   "atlas_id": 4366,
                   "ontology_id": 7,
                   "acronym": "COAa",
                   "name": "anterior cortical nucleus, right",
                   "color_hex_triplet": "FF60DE",
                   "graph_order": 399,
                   "st_level": null,
                   "hemisphere_id": 2,
                   "parent_structure_id": 4371,
                   "children": [
                    {
                     "id": 265504668,
                     "atlas_id": null,
                     "ontology_id": 7,
                     "acronym": "COAad",
                     "name": "anterior cortical nucleus, right, dorsal division",
                     "color_hex_triplet": "FF60DE",
                     "graph_order": 400,
                     "st_level": null,
                     "hemisphere_id": 2,
                     "parent_structure_id": 4372,
                     "children": []
                    },
                    {
                     "id": 265504672,
                     "atlas_id": null,
                     "ontology_id": 7,
                     "acronym": "COAav",
                     "name": "anterior cortical nucleus, right, ventral division",
                     "color_hex_triplet": "FF60DE",
                     "graph_order": 401,
                     "st_level": null,
                     "hemisphere_id": 2,
                     "parent_structure_id": 4372,
                     "children": []
                    },
                    {
                     "id": 265504676,
                     "atlas_id": null,
                     "ontology_id": 7,
                     "acronym": "COAam",
                     "name": "anterior cortical nucleus, right, marginal layer",
                     "color_hex_triplet": "FF60DE",
                     "graph_order": 402,
                     "st_level": null,
                     "hemisphere_id": 2,
                     "parent_structure_id": 4372,
                     "children": []
                    }
                   ]
                  },
                  {
                   "id": 4374,
                   "atlas_id": 4368,
                   "ontology_id": 7,
                   "acronym": "MA",
                   "name": "medial nucleus, right",
                   "color_hex_triplet": "FF60DE",
                   "graph_order": 403,
                   "st_level": null,
                   "hemisphere_id": 2,
                   "parent_structure_id": 4371,
                   "children": [
                    {
                     "id": 265504680,
                     "atlas_id": null,
                     "ontology_id": 7,
                     "acronym": "MAa",
                     "name": "medial nucleus, right, anterior division",
                     "color_hex_triplet": "FF60DE",
                     "graph_order": 404,
                     "st_level": null,
                     "hemisphere_id": 2,
                     "parent_structure_id": 4374,
                     "children": []
                    },
                    {
                     "id": 265504684,
                     "atlas_id": null,
                     "ontology_id": 7,
                     "acronym": "MAp",
                     "name": "medial nucleus, right, posterior division",
                     "color_hex_triplet": "FF60DE",
                     "graph_order": 405,
                     "st_level": null,
                     "hemisphere_id": 2,
                     "parent_structure_id": 4374,
                     "children": [
                      {
                       "id": 265504688,
                       "atlas_id": null,
                       "ontology_id": 7,
                       "acronym": "MApd",
                       "name": "medial nucleus, right, posterior division, dorsal part",
                       "color_hex_triplet": "FF60DE",
                       "graph_order": 406,
                       "st_level": null,
                       "hemisphere_id": 2,
                       "parent_structure_id": 265504684,
                       "children": []
                      },
                      {
                       "id": 265504692,
                       "atlas_id": null,
                       "ontology_id": 7,
                       "acronym": "MApv",
                       "name": "medial nucleus, right, posterior division, ventral part",
                       "color_hex_triplet": "FF60DE",
                       "graph_order": 407,
                       "st_level": null,
                       "hemisphere_id": 2,
                       "parent_structure_id": 265504684,
                       "children": []
                      }
                     ]
                    },
                    {
                     "id": 265504696,
                     "atlas_id": null,
                     "ontology_id": 7,
                     "acronym": "MAm",
                     "name": "medial nucleus, right, marginal layer",
                     "color_hex_triplet": "FF60DE",
                     "graph_order": 408,
                     "st_level": null,
                     "hemisphere_id": 2,
                     "parent_structure_id": 4374,
                     "children": []
                    }
                   ]
                  },
                  {
                   "id": 4373,
                   "atlas_id": 4367,
                   "ontology_id": 7,
                   "acronym": "COAp",
                   "name": "posterior cortical nucleus, right",
                   "color_hex_triplet": "FF60DE",
                   "graph_order": 409,
                   "st_level": null,
                   "hemisphere_id": 2,
                   "parent_structure_id": 4371,
                   "children": [
                    {
                     "id": 265504700,
                     "atlas_id": null,
                     "ontology_id": 7,
                     "acronym": "COApd",
                     "name": "posterior cortical nucleus, right, dorsal division",
                     "color_hex_triplet": "FF60DE",
                     "graph_order": 410,
                     "st_level": null,
                     "hemisphere_id": 2,
                     "parent_structure_id": 4373,
                     "children": []
                    },
                    {
                     "id": 265504704,
                     "atlas_id": null,
                     "ontology_id": 7,
                     "acronym": "COApv",
                     "name": "posterior cortical nucleus, right, ventral division",
                     "color_hex_triplet": "FF60DE",
                     "graph_order": 411,
                     "st_level": null,
                     "hemisphere_id": 2,
                     "parent_structure_id": 4373,
                     "children": []
                    },
                    {
                     "id": 265504708,
                     "atlas_id": null,
                     "ontology_id": 7,
                     "acronym": "COApm",
                     "name": "posterior cortical nucleus, right, marginal layer",
                     "color_hex_triplet": "FF60DE",
                     "graph_order": 412,
                     "st_level": null,
                     "hemisphere_id": 2,
                     "parent_structure_id": 4373,
                     "children": []
                    }
                   ]
                  }
                 ]
                }
               ]
              },
              {
               "id": 4375,
               "atlas_id": 4369,
               "ontology_id": 7,
               "acronym": "IA",
               "name": "intercalated nuclei",
               "color_hex_triplet": "FF60DE",
               "graph_order": 413,
               "st_level": null,
               "hemisphere_id": 3,
               "parent_structure_id": 4327,
               "children": [
                {
                 "id": 4376,
                 "atlas_id": 4370,
                 "ontology_id": 7,
                 "acronym": "IA",
                 "name": "intercalated nuclei, left",
                 "color_hex_triplet": "FF60DE",
                 "graph_order": 414,
                 "st_level": null,
                 "hemisphere_id": 1,
                 "parent_structure_id": 4375,
                 "children": []
                },
                {
                 "id": 4377,
                 "atlas_id": 4371,
                 "ontology_id": 7,
                 "acronym": "IA",
                 "name": "intercalated nuclei, right",
                 "color_hex_triplet": "FF60DE",
                 "graph_order": 415,
                 "st_level": null,
                 "hemisphere_id": 2,
                 "parent_structure_id": 4375,
                 "children": []
                }
               ]
              },
              {
               "id": 4378,
               "atlas_id": 4372,
               "ontology_id": 7,
               "acronym": "LA",
               "name": "lateral nucleus",
               "color_hex_triplet": "FF60DE",
               "graph_order": 416,
               "st_level": null,
               "hemisphere_id": 3,
               "parent_structure_id": 4327,
               "children": [
                {
                 "id": 4379,
                 "atlas_id": 4373,
                 "ontology_id": 7,
                 "acronym": "LA",
                 "name": "lateral nucleus, left",
                 "color_hex_triplet": "FF60DE",
                 "graph_order": 417,
                 "st_level": null,
                 "hemisphere_id": 1,
                 "parent_structure_id": 4378,
                 "children": [
                  {
                   "id": 265504712,
                   "atlas_id": null,
                   "ontology_id": 7,
                   "acronym": "LAd",
                   "name": "lateral nucleus, left, dorsal division",
                   "color_hex_triplet": "FF60DE",
                   "graph_order": 418,
                   "st_level": null,
                   "hemisphere_id": 1,
                   "parent_structure_id": 4379,
                   "children": [
                    {
                     "id": 265504716,
                     "atlas_id": null,
                     "ontology_id": 7,
                     "acronym": "LAda",
                     "name": "lateral nucleus, left, dorsal anterior division",
                     "color_hex_triplet": "FF60DE",
                     "graph_order": 419,
                     "st_level": null,
                     "hemisphere_id": 1,
                     "parent_structure_id": 265504712,
                     "children": []
                    },
                    {
                     "id": 4380,
                     "atlas_id": 4374,
                     "ontology_id": 7,
                     "acronym": "LAdm",
                     "name": "lateral nucleus, left, dorsal medial division",
                     "color_hex_triplet": "FF60DE",
                     "graph_order": 420,
                     "st_level": null,
                     "hemisphere_id": 1,
                     "parent_structure_id": 265504712,
                     "children": []
                    },
                    {
                     "id": 265504722,
                     "atlas_id": null,
                     "ontology_id": 7,
                     "acronym": "LAdl",
                     "name": "lateral nucleus, left, dorsal lateral division",
                     "color_hex_triplet": "FF60DE",
                     "graph_order": 421,
                     "st_level": null,
                     "hemisphere_id": 1,
                     "parent_structure_id": 265504712,
                     "children": [
                      {
                       "id": 265504726,
                       "atlas_id": null,
                       "ontology_id": 7,
                       "acronym": "LAdl-com",
                       "name": "lateral nucleus, left, dorsal lateral division, comb-like part",
                       "color_hex_triplet": "FF60DE",
                       "graph_order": 422,
                       "st_level": null,
                       "hemisphere_id": 1,
                       "parent_structure_id": 265504722,
                       "children": []
                      }
                     ]
                    }
                   ]
                  },
                  {
                   "id": 265504730,
                   "atlas_id": null,
                   "ontology_id": 7,
                   "acronym": "LAi",
                   "name": "lateral nucleus, left, intermediate division",
                   "color_hex_triplet": "FF60DE",
                   "graph_order": 423,
                   "st_level": null,
                   "hemisphere_id": 1,
                   "parent_structure_id": 4379,
                   "children": []
                  },
                  {
                   "id": 265504734,
                   "atlas_id": null,
                   "ontology_id": 7,
                   "acronym": "LAv",
                   "name": "lateral nucleus, left, ventral division",
                   "color_hex_triplet": "FF60DE",
                   "graph_order": 424,
                   "st_level": null,
                   "hemisphere_id": 1,
                   "parent_structure_id": 4379,
                   "children": [
                    {
                     "id": 4381,
                     "atlas_id": 4375,
                     "ontology_id": 7,
                     "acronym": "LAvl",
                     "name": "lateral nucleus, left, ventral lateral division",
                     "color_hex_triplet": "FF60DE",
                     "graph_order": 425,
                     "st_level": null,
                     "hemisphere_id": 1,
                     "parent_structure_id": 265504734,
                     "children": []
                    },
                    {
                     "id": 265504740,
                     "atlas_id": null,
                     "ontology_id": 7,
                     "acronym": "LAvm",
                     "name": "lateral nucleus, left, ventral medial division",
                     "color_hex_triplet": "FF60DE",
                     "graph_order": 426,
                     "st_level": null,
                     "hemisphere_id": 1,
                     "parent_structure_id": 265504734,
                     "children": []
                    },
                    {
                     "id": 265504744,
                     "atlas_id": null,
                     "ontology_id": 7,
                     "acronym": "LAvglo",
                     "name": "lateral nucleus, left, glomerular division",
                     "color_hex_triplet": "FF60DE",
                     "graph_order": 427,
                     "st_level": null,
                     "hemisphere_id": 1,
                     "parent_structure_id": 265504734,
                     "children": []
                    }
                   ]
                  }
                 ]
                },
                {
                 "id": 4382,
                 "atlas_id": 4376,
                 "ontology_id": 7,
                 "acronym": "LA",
                 "name": "lateral nucleus, right",
                 "color_hex_triplet": "FF60DE",
                 "graph_order": 428,
                 "st_level": null,
                 "hemisphere_id": 2,
                 "parent_structure_id": 4378,
                 "children": [
                  {
                   "id": 265504748,
                   "atlas_id": null,
                   "ontology_id": 7,
                   "acronym": "LAd",
                   "name": "lateral nucleus, right, dorsal division",
                   "color_hex_triplet": "FF60DE",
                   "graph_order": 429,
                   "st_level": null,
                   "hemisphere_id": 2,
                   "parent_structure_id": 4382,
                   "children": [
                    {
                     "id": 265504752,
                     "atlas_id": null,
                     "ontology_id": 7,
                     "acronym": "LAda",
                     "name": "lateral nucleus, right, dorsal anterior division",
                     "color_hex_triplet": "FF60DE",
                     "graph_order": 430,
                     "st_level": null,
                     "hemisphere_id": 2,
                     "parent_structure_id": 265504748,
                     "children": []
                    },
                    {
                     "id": 4383,
                     "atlas_id": 4377,
                     "ontology_id": 7,
                     "acronym": "LAdm",
                     "name": "lateral nucleus, right, dorsal medial division",
                     "color_hex_triplet": "FF60DE",
                     "graph_order": 431,
                     "st_level": null,
                     "hemisphere_id": 2,
                     "parent_structure_id": 265504748,
                     "children": []
                    },
                    {
                     "id": 265504758,
                     "atlas_id": null,
                     "ontology_id": 7,
                     "acronym": "LAdl",
                     "name": "lateral nucleus, right, dorsal lateral division",
                     "color_hex_triplet": "FF60DE",
                     "graph_order": 432,
                     "st_level": null,
                     "hemisphere_id": 2,
                     "parent_structure_id": 265504748,
                     "children": [
                      {
                       "id": 265504762,
                       "atlas_id": null,
                       "ontology_id": 7,
                       "acronym": "LAdl-com",
                       "name": "lateral nucleus, right, dorsal lateral division, comb-like part",
                       "color_hex_triplet": "FF60DE",
                       "graph_order": 433,
                       "st_level": null,
                       "hemisphere_id": 2,
                       "parent_structure_id": 265504758,
                       "children": []
                      }
                     ]
                    }
                   ]
                  },
                  {
                   "id": 265504766,
                   "atlas_id": null,
                   "ontology_id": 7,
                   "acronym": "LAi",
                   "name": "lateral nucleus, right, intermediate division",
                   "color_hex_triplet": "FF60DE",
                   "graph_order": 434,
                   "st_level": null,
                   "hemisphere_id": 2,
                   "parent_structure_id": 4382,
                   "children": []
                  },
                  {
                   "id": 265504770,
                   "atlas_id": null,
                   "ontology_id": 7,
                   "acronym": "LAv",
                   "name": "lateral nucleus, right, ventral division",
                   "color_hex_triplet": "FF60DE",
                   "graph_order": 435,
                   "st_level": null,
                   "hemisphere_id": 2,
                   "parent_structure_id": 4382,
                   "children": [
                    {
                     "id": 4384,
                     "atlas_id": 4378,
                     "ontology_id": 7,
                     "acronym": "LAvl",
                     "name": "lateral nucleus, right, ventral lateral division",
                     "color_hex_triplet": "FF60DE",
                     "graph_order": 436,
                     "st_level": null,
                     "hemisphere_id": 2,
                     "parent_structure_id": 265504770,
                     "children": []
                    },
                    {
                     "id": 265504776,
                     "atlas_id": null,
                     "ontology_id": 7,
                     "acronym": "LAvm",
                     "name": "lateral nucleus, right, ventral medial division",
                     "color_hex_triplet": "FF60DE",
                     "graph_order": 437,
                     "st_level": null,
                     "hemisphere_id": 2,
                     "parent_structure_id": 265504770,
                     "children": []
                    },
                    {
                     "id": 265504780,
                     "atlas_id": null,
                     "ontology_id": 7,
                     "acronym": "LAvglo",
                     "name": "lateral nucleus, right, glomerular division",
                     "color_hex_triplet": "FF60DE",
                     "graph_order": 438,
                     "st_level": null,
                     "hemisphere_id": 2,
                     "parent_structure_id": 265504770,
                     "children": []
                    }
                   ]
                  }
                 ]
                }
               ]
              },
              {
               "id": 4385,
               "atlas_id": 4379,
               "ontology_id": 7,
               "acronym": "NLOT",
               "name": "nucleus of the lateral olfactory tract",
               "color_hex_triplet": "FF60DE",
               "graph_order": 439,
               "st_level": null,
               "hemisphere_id": 3,
               "parent_structure_id": 4327,
               "children": [
                {
                 "id": 4386,
                 "atlas_id": 4380,
                 "ontology_id": 7,
                 "acronym": "NLOT",
                 "name": "nucleus of the lateral olfactory tract, left",
                 "color_hex_triplet": "FF60DE",
                 "graph_order": 440,
                 "st_level": null,
                 "hemisphere_id": 1,
                 "parent_structure_id": 4385,
                 "children": []
                },
                {
                 "id": 4387,
                 "atlas_id": 4381,
                 "ontology_id": 7,
                 "acronym": "NLOT",
                 "name": "nucleus of the lateral olfactory tract, right",
                 "color_hex_triplet": "FF60DE",
                 "graph_order": 441,
                 "st_level": null,
                 "hemisphere_id": 2,
                 "parent_structure_id": 4385,
                 "children": []
                }
               ]
              },
              {
               "id": 4388,
               "atlas_id": 4382,
               "ontology_id": 7,
               "acronym": "PLA",
               "name": "paralaminar nucleus",
               "color_hex_triplet": "FF60DE",
               "graph_order": 442,
               "st_level": null,
               "hemisphere_id": 3,
               "parent_structure_id": 4327,
               "children": [
                {
                 "id": 4389,
                 "atlas_id": 4383,
                 "ontology_id": 7,
                 "acronym": "PLA",
                 "name": "paralmainar nucleus, left",
                 "color_hex_triplet": "FF60DE",
                 "graph_order": 443,
                 "st_level": null,
                 "hemisphere_id": 1,
                 "parent_structure_id": 4388,
                 "children": [
                  {
                   "id": 265504784,
                   "atlas_id": null,
                   "ontology_id": 7,
                   "acronym": "PLAglo",
                   "name": "paralmainar nucleus, left, glomerular part",
                   "color_hex_triplet": "FF60DE",
                   "graph_order": 444,
                   "st_level": null,
                   "hemisphere_id": 1,
                   "parent_structure_id": 4389,
                   "children": []
                  }
                 ]
                },
                {
                 "id": 4390,
                 "atlas_id": 4384,
                 "ontology_id": 7,
                 "acronym": "PLA",
                 "name": "paralmainar nucleus, right",
                 "color_hex_triplet": "FF60DE",
                 "graph_order": 445,
                 "st_level": null,
                 "hemisphere_id": 2,
                 "parent_structure_id": 4388,
                 "children": [
                  {
                   "id": 265504788,
                   "atlas_id": null,
                   "ontology_id": 7,
                   "acronym": "PLAglo",
                   "name": "paralmainar nucleus, right, glomerular part",
                   "color_hex_triplet": "FF60DE",
                   "graph_order": 446,
                   "st_level": null,
                   "hemisphere_id": 2,
                   "parent_structure_id": 4390,
                   "children": []
                  }
                 ]
                }
               ]
              }
             ]
            },
            {
             "id": 4324,
             "atlas_id": 4318,
             "ontology_id": 7,
             "acronym": "AO",
             "name": "anterior olfactory nucleus",
             "color_hex_triplet": "CC4DB2",
             "graph_order": 447,
             "st_level": null,
             "hemisphere_id": 3,
             "parent_structure_id": 4275,
             "children": [
              {
               "id": 4325,
               "atlas_id": 4319,
               "ontology_id": 7,
               "acronym": "AO",
               "name": "anterior olfactory nucleus, left",
               "color_hex_triplet": "CC4DB2",
               "graph_order": 448,
               "st_level": null,
               "hemisphere_id": 1,
               "parent_structure_id": 4324,
               "children": []
              },
              {
               "id": 4326,
               "atlas_id": 4320,
               "ontology_id": 7,
               "acronym": "AO",
               "name": "anterior olfactory nucleus, right",
               "color_hex_triplet": "CC4DB2",
               "graph_order": 449,
               "st_level": null,
               "hemisphere_id": 2,
               "parent_structure_id": 4324,
               "children": []
              }
             ]
            },
            {
             "id": 4300,
             "atlas_id": 4294,
             "ontology_id": 7,
             "acronym": "BF",
             "name": "basal forebrain",
             "color_hex_triplet": "D168FF",
             "graph_order": 450,
             "st_level": null,
             "hemisphere_id": 3,
             "parent_structure_id": 4275,
             "children": [
              {
               "id": 13002,
               "atlas_id": null,
               "ontology_id": 7,
               "acronym": "SptN",
               "name": "septal nuclei",
               "color_hex_triplet": "D168FF",
               "graph_order": 451,
               "st_level": null,
               "hemisphere_id": 3,
               "parent_structure_id": 4300,
               "children": [
                {
                 "id": 4301,
                 "atlas_id": 4295,
                 "ontology_id": 7,
                 "acronym": "SptN",
                 "name": "septal nuclei, left",
                 "color_hex_triplet": "D168FF",
                 "graph_order": 452,
                 "st_level": null,
                 "hemisphere_id": 1,
                 "parent_structure_id": 13002,
                 "children": [
                  {
                   "id": 4302,
                   "atlas_id": 4296,
                   "ontology_id": 7,
                   "acronym": "MS",
                   "name": "medial septal nucleus, left",
                   "color_hex_triplet": "D168FF",
                   "graph_order": 453,
                   "st_level": null,
                   "hemisphere_id": 1,
                   "parent_structure_id": 4301,
                   "children": []
                  },
                  {
                   "id": 4303,
                   "atlas_id": 4297,
                   "ontology_id": 7,
                   "acronym": "LS",
                   "name": "lateral septal nucleus, left",
                   "color_hex_triplet": "D168FF",
                   "graph_order": 454,
                   "st_level": null,
                   "hemisphere_id": 1,
                   "parent_structure_id": 4301,
                   "children": []
                  }
                 ]
                },
                {
                 "id": 4304,
                 "atlas_id": 4298,
                 "ontology_id": 7,
                 "acronym": "SptN",
                 "name": "septal nuclei, right",
                 "color_hex_triplet": "D168FF",
                 "graph_order": 455,
                 "st_level": null,
                 "hemisphere_id": 2,
                 "parent_structure_id": 13002,
                 "children": [
                  {
                   "id": 4305,
                   "atlas_id": 4299,
                   "ontology_id": 7,
                   "acronym": "MS",
                   "name": "medial septal nucleus, right",
                   "color_hex_triplet": "D168FF",
                   "graph_order": 456,
                   "st_level": null,
                   "hemisphere_id": 2,
                   "parent_structure_id": 4304,
                   "children": []
                  },
                  {
                   "id": 4306,
                   "atlas_id": 4300,
                   "ontology_id": 7,
                   "acronym": "LS",
                   "name": "lateral septal nucleus, right",
                   "color_hex_triplet": "D168FF",
                   "graph_order": 457,
                   "st_level": null,
                   "hemisphere_id": 2,
                   "parent_structure_id": 4304,
                   "children": []
                  }
                 ]
                }
               ]
              },
              {
               "id": 13003,
               "atlas_id": null,
               "ontology_id": 7,
               "acronym": "SI",
               "name": "substantia innominata",
               "color_hex_triplet": "D168FF",
               "graph_order": 458,
               "st_level": null,
               "hemisphere_id": 3,
               "parent_structure_id": 4300,
               "children": [
                {
                 "id": 4307,
                 "atlas_id": 4301,
                 "ontology_id": 7,
                 "acronym": "SI",
                 "name": "substantia innominata, left",
                 "color_hex_triplet": "D168FF",
                 "graph_order": 459,
                 "st_level": null,
                 "hemisphere_id": 1,
                 "parent_structure_id": 13003,
                 "children": [
                  {
                   "id": 4308,
                   "atlas_id": 4302,
                   "ontology_id": 7,
                   "acronym": "nbM",
                   "name": "basal nucleus of meynert, left",
                   "color_hex_triplet": "D168FF",
                   "graph_order": 460,
                   "st_level": null,
                   "hemisphere_id": 1,
                   "parent_structure_id": 4307,
                   "children": []
                  },
                  {
                   "id": 4309,
                   "atlas_id": 4303,
                   "ontology_id": 7,
                   "acronym": "DB",
                   "name": "nucleus of the diagonal band, left",
                   "color_hex_triplet": "D168FF",
                   "graph_order": 461,
                   "st_level": null,
                   "hemisphere_id": 1,
                   "parent_structure_id": 4307,
                   "children": [
                    {
                     "id": 4310,
                     "atlas_id": 4304,
                     "ontology_id": 7,
                     "acronym": "DBv",
                     "name": "nucleus of the diagonal band, left, horizontal division",
                     "color_hex_triplet": "D168FF",
                     "graph_order": 462,
                     "st_level": null,
                     "hemisphere_id": 1,
                     "parent_structure_id": 4309,
                     "children": []
                    },
                    {
                     "id": 4311,
                     "atlas_id": 4305,
                     "ontology_id": 7,
                     "acronym": "DBh",
                     "name": "nucleus of the diagonal band, left, vertical division",
                     "color_hex_triplet": "D168FF",
                     "graph_order": 463,
                     "st_level": null,
                     "hemisphere_id": 1,
                     "parent_structure_id": 4309,
                     "children": []
                    }
                   ]
                  },
                  {
                   "id": 4312,
                   "atlas_id": 4306,
                   "ontology_id": 7,
                   "acronym": "Nac",
                   "name": "nucleus of the anterior commissure, left",
                   "color_hex_triplet": "D168FF",
                   "graph_order": 464,
                   "st_level": null,
                   "hemisphere_id": 1,
                   "parent_structure_id": 4307,
                   "children": []
                  },
                  {
                   "id": 4313,
                   "atlas_id": 4307,
                   "ontology_id": 7,
                   "acronym": "BST",
                   "name": "bed  nucleus of stria terminalis, left",
                   "color_hex_triplet": "D168FF",
                   "graph_order": 465,
                   "st_level": null,
                   "hemisphere_id": 1,
                   "parent_structure_id": 4307,
                   "children": []
                  },
                  {
                   "id": 10145,
                   "atlas_id": null,
                   "ontology_id": 7,
                   "acronym": "OlfT",
                   "name": "olfactory tubercle, left",
                   "color_hex_triplet": "D168FF",
                   "graph_order": 466,
                   "st_level": null,
                   "hemisphere_id": 1,
                   "parent_structure_id": 4307,
                   "children": [
                    {
                     "id": 265504792,
                     "atlas_id": null,
                     "ontology_id": 7,
                     "acronym": "IslC",
                     "name": "islands of calleja, left",
                     "color_hex_triplet": "D168FF",
                     "graph_order": 467,
                     "st_level": null,
                     "hemisphere_id": 1,
                     "parent_structure_id": 10145,
                     "children": []
                    }
                   ]
                  }
                 ]
                },
                {
                 "id": 4314,
                 "atlas_id": 4308,
                 "ontology_id": 7,
                 "acronym": "SI",
                 "name": "substantia innominata, right",
                 "color_hex_triplet": "D168FF",
                 "graph_order": 468,
                 "st_level": null,
                 "hemisphere_id": 2,
                 "parent_structure_id": 13003,
                 "children": [
                  {
                   "id": 4315,
                   "atlas_id": 4309,
                   "ontology_id": 7,
                   "acronym": "nbM",
                   "name": "basal nucleus of meynert, right",
                   "color_hex_triplet": "D168FF",
                   "graph_order": 469,
                   "st_level": null,
                   "hemisphere_id": 2,
                   "parent_structure_id": 4314,
                   "children": []
                  },
                  {
                   "id": 4316,
                   "atlas_id": 4310,
                   "ontology_id": 7,
                   "acronym": "DB",
                   "name": "nucleus of the diagonal band, right ",
                   "color_hex_triplet": "D168FF",
                   "graph_order": 470,
                   "st_level": null,
                   "hemisphere_id": 2,
                   "parent_structure_id": 4314,
                   "children": [
                    {
                     "id": 4317,
                     "atlas_id": 4311,
                     "ontology_id": 7,
                     "acronym": "DBv",
                     "name": "nucleus of the diagonal band, right, horizontal division",
                     "color_hex_triplet": "D168FF",
                     "graph_order": 471,
                     "st_level": null,
                     "hemisphere_id": 2,
                     "parent_structure_id": 4316,
                     "children": []
                    },
                    {
                     "id": 4318,
                     "atlas_id": 4312,
                     "ontology_id": 7,
                     "acronym": "DBh",
                     "name": "nucleus of the diagonal band, right, vertical division",
                     "color_hex_triplet": "D168FF",
                     "graph_order": 472,
                     "st_level": null,
                     "hemisphere_id": 2,
                     "parent_structure_id": 4316,
                     "children": []
                    }
                   ]
                  },
                  {
                   "id": 4319,
                   "atlas_id": 4313,
                   "ontology_id": 7,
                   "acronym": "Nac",
                   "name": "nucleus of the anterior commissure, right",
                   "color_hex_triplet": "D168FF",
                   "graph_order": 473,
                   "st_level": null,
                   "hemisphere_id": 2,
                   "parent_structure_id": 4314,
                   "children": []
                  },
                  {
                   "id": 4320,
                   "atlas_id": 4314,
                   "ontology_id": 7,
                   "acronym": "BST",
                   "name": "bed  nucleus of stria terminalis, right",
                   "color_hex_triplet": "D168FF",
                   "graph_order": 474,
                   "st_level": null,
                   "hemisphere_id": 2,
                   "parent_structure_id": 4314,
                   "children": []
                  },
                  {
                   "id": 10146,
                   "atlas_id": null,
                   "ontology_id": 7,
                   "acronym": "OlfT",
                   "name": "olfactory tubercle, right",
                   "color_hex_triplet": "D168FF",
                   "graph_order": 475,
                   "st_level": null,
                   "hemisphere_id": 2,
                   "parent_structure_id": 4314,
                   "children": [
                    {
                     "id": 265504796,
                     "atlas_id": null,
                     "ontology_id": 7,
                     "acronym": "IslC",
                     "name": "islands of calleja, right",
                     "color_hex_triplet": "D168FF",
                     "graph_order": 476,
                     "st_level": null,
                     "hemisphere_id": 2,
                     "parent_structure_id": 10146,
                     "children": []
                    }
                   ]
                  }
                 ]
                }
               ]
              }
             ]
            },
            {
             "id": 4276,
             "atlas_id": 4270,
             "ontology_id": 7,
             "acronym": "BG",
             "name": "basal ganglia",
             "color_hex_triplet": "9257F3",
             "graph_order": 477,
             "st_level": null,
             "hemisphere_id": 3,
             "parent_structure_id": 4275,
             "children": [
              {
               "id": 4293,
               "atlas_id": 4287,
               "ontology_id": 7,
               "acronym": "GP",
               "name": "globus pallidus",
               "color_hex_triplet": "9C53E8",
               "graph_order": 478,
               "st_level": null,
               "hemisphere_id": 3,
               "parent_structure_id": 4276,
               "children": [
                {
                 "id": 12897,
                 "atlas_id": null,
                 "ontology_id": 7,
                 "acronym": "GPe",
                 "name": "globus pallidus, external segment",
                 "color_hex_triplet": "9C53E8",
                 "graph_order": 479,
                 "st_level": null,
                 "hemisphere_id": 3,
                 "parent_structure_id": 4293,
                 "children": [
                  {
                   "id": 4295,
                   "atlas_id": 4289,
                   "ontology_id": 7,
                   "acronym": "GPe",
                   "name": "globus pallidus, external segment, left",
                   "color_hex_triplet": "9C53E8",
                   "graph_order": 480,
                   "st_level": null,
                   "hemisphere_id": 1,
                   "parent_structure_id": 12897,
                   "children": []
                  },
                  {
                   "id": 4298,
                   "atlas_id": 4292,
                   "ontology_id": 7,
                   "acronym": "GPe",
                   "name": "globus pallidus, external segment, right",
                   "color_hex_triplet": "9C53E8",
                   "graph_order": 481,
                   "st_level": null,
                   "hemisphere_id": 2,
                   "parent_structure_id": 12897,
                   "children": []
                  }
                 ]
                },
                {
                 "id": 12898,
                 "atlas_id": null,
                 "ontology_id": 7,
                 "acronym": "GPi",
                 "name": "globus pallidus, internal segment",
                 "color_hex_triplet": "9C53E8",
                 "graph_order": 482,
                 "st_level": null,
                 "hemisphere_id": 3,
                 "parent_structure_id": 4293,
                 "children": [
                  {
                   "id": 4296,
                   "atlas_id": 4290,
                   "ontology_id": 7,
                   "acronym": "GPi",
                   "name": "globus pallidus, internal segment, left",
                   "color_hex_triplet": "9C53E8",
                   "graph_order": 483,
                   "st_level": null,
                   "hemisphere_id": 1,
                   "parent_structure_id": 12898,
                   "children": []
                  },
                  {
                   "id": 4299,
                   "atlas_id": 4293,
                   "ontology_id": 7,
                   "acronym": "GPi",
                   "name": "globus pallidus, internal segment, right",
                   "color_hex_triplet": "9C53E8",
                   "graph_order": 484,
                   "st_level": null,
                   "hemisphere_id": 2,
                   "parent_structure_id": 12898,
                   "children": []
                  }
                 ]
                }
               ]
              },
              {
               "id": 4277,
               "atlas_id": 4271,
               "ontology_id": 7,
               "acronym": "Str",
               "name": "striatum",
               "color_hex_triplet": "895BFF",
               "graph_order": 485,
               "st_level": null,
               "hemisphere_id": 3,
               "parent_structure_id": 4276,
               "children": [
                {
                 "id": 4278,
                 "atlas_id": 4272,
                 "ontology_id": 7,
                 "acronym": "Cd",
                 "name": "caudate nucleus",
                 "color_hex_triplet": "895BFF",
                 "graph_order": 486,
                 "st_level": null,
                 "hemisphere_id": 3,
                 "parent_structure_id": 4277,
                 "children": [
                  {
                   "id": 12899,
                   "atlas_id": null,
                   "ontology_id": 7,
                   "acronym": "BCd",
                   "name": "body of the caudate nucleus",
                   "color_hex_triplet": "895BFF",
                   "graph_order": 487,
                   "st_level": null,
                   "hemisphere_id": 3,
                   "parent_structure_id": 4278,
                   "children": [
                    {
                     "id": 4282,
                     "atlas_id": 4276,
                     "ontology_id": 7,
                     "acronym": "BCd",
                     "name": "body of caudate nucleus, left",
                     "color_hex_triplet": "895BFF",
                     "graph_order": 488,
                     "st_level": null,
                     "hemisphere_id": 1,
                     "parent_structure_id": 12899,
                     "children": []
                    },
                    {
                     "id": 4286,
                     "atlas_id": 4280,
                     "ontology_id": 7,
                     "acronym": "BCd",
                     "name": "body of caudate nucleus, right",
                     "color_hex_triplet": "895BFF",
                     "graph_order": 489,
                     "st_level": null,
                     "hemisphere_id": 2,
                     "parent_structure_id": 12899,
                     "children": []
                    }
                   ]
                  },
                  {
                   "id": 12900,
                   "atlas_id": null,
                   "ontology_id": 7,
                   "acronym": "HCd",
                   "name": "head of the caudate nucleus",
                   "color_hex_triplet": "895BFF",
                   "graph_order": 490,
                   "st_level": null,
                   "hemisphere_id": 3,
                   "parent_structure_id": 4278,
                   "children": [
                    {
                     "id": 4280,
                     "atlas_id": 4274,
                     "ontology_id": 7,
                     "acronym": "HCd",
                     "name": "head of caudate nucleus, left",
                     "color_hex_triplet": "895BFF",
                     "graph_order": 491,
                     "st_level": null,
                     "hemisphere_id": 1,
                     "parent_structure_id": 12900,
                     "children": []
                    },
                    {
                     "id": 4284,
                     "atlas_id": 4278,
                     "ontology_id": 7,
                     "acronym": "HCd",
                     "name": "head of caudate nucleus, right",
                     "color_hex_triplet": "895BFF",
                     "graph_order": 492,
                     "st_level": null,
                     "hemisphere_id": 2,
                     "parent_structure_id": 12900,
                     "children": []
                    }
                   ]
                  },
                  {
                   "id": 12901,
                   "atlas_id": null,
                   "ontology_id": 7,
                   "acronym": "TCd",
                   "name": "tail of the caudate nucleus",
                   "color_hex_triplet": "895BFF",
                   "graph_order": 493,
                   "st_level": null,
                   "hemisphere_id": 3,
                   "parent_structure_id": 4278,
                   "children": [
                    {
                     "id": 4281,
                     "atlas_id": 4275,
                     "ontology_id": 7,
                     "acronym": "TCd",
                     "name": "tail of caudate nucleus, left",
                     "color_hex_triplet": "895BFF",
                     "graph_order": 494,
                     "st_level": null,
                     "hemisphere_id": 1,
                     "parent_structure_id": 12901,
                     "children": []
                    },
                    {
                     "id": 4285,
                     "atlas_id": 4279,
                     "ontology_id": 7,
                     "acronym": "TCd",
                     "name": "tail of caudate nucleus, right",
                     "color_hex_triplet": "895BFF",
                     "graph_order": 495,
                     "st_level": null,
                     "hemisphere_id": 2,
                     "parent_structure_id": 12901,
                     "children": []
                    }
                   ]
                  }
                 ]
                },
                {
                 "id": 4290,
                 "atlas_id": 4284,
                 "ontology_id": 7,
                 "acronym": "Acb",
                 "name": "nucleus accumbens",
                 "color_hex_triplet": "895BFF",
                 "graph_order": 496,
                 "st_level": null,
                 "hemisphere_id": 3,
                 "parent_structure_id": 4277,
                 "children": [
                  {
                   "id": 4291,
                   "atlas_id": 4285,
                   "ontology_id": 7,
                   "acronym": "Acb",
                   "name": "nucleus accumbens, left",
                   "color_hex_triplet": "895BFF",
                   "graph_order": 497,
                   "st_level": null,
                   "hemisphere_id": 1,
                   "parent_structure_id": 4290,
                   "children": []
                  },
                  {
                   "id": 4292,
                   "atlas_id": 4286,
                   "ontology_id": 7,
                   "acronym": "Acb",
                   "name": "nucleus accumbens, right",
                   "color_hex_triplet": "895BFF",
                   "graph_order": 498,
                   "st_level": null,
                   "hemisphere_id": 2,
                   "parent_structure_id": 4290,
                   "children": []
                  }
                 ]
                },
                {
                 "id": 4287,
                 "atlas_id": 4281,
                 "ontology_id": 7,
                 "acronym": "Pu",
                 "name": "putamen",
                 "color_hex_triplet": "895BFF",
                 "graph_order": 499,
                 "st_level": null,
                 "hemisphere_id": 3,
                 "parent_structure_id": 4277,
                 "children": [
                  {
                   "id": 4288,
                   "atlas_id": 4282,
                   "ontology_id": 7,
                   "acronym": "Pu",
                   "name": "putamen, left",
                   "color_hex_triplet": "895BFF",
                   "graph_order": 500,
                   "st_level": null,
                   "hemisphere_id": 1,
                   "parent_structure_id": 4287,
                   "children": []
                  },
                  {
                   "id": 4289,
                   "atlas_id": 4283,
                   "ontology_id": 7,
                   "acronym": "Pu",
                   "name": "putamen, right",
                   "color_hex_triplet": "895BFF",
                   "graph_order": 501,
                   "st_level": null,
                   "hemisphere_id": 2,
                   "parent_structure_id": 4287,
                   "children": []
                  }
                 ]
                }
               ]
              }
             ]
            },
            {
             "id": 4321,
             "atlas_id": 4315,
             "ontology_id": 7,
             "acronym": "Cl",
             "name": "claustrum",
             "color_hex_triplet": "C0A7FF",
             "graph_order": 502,
             "st_level": null,
             "hemisphere_id": 3,
             "parent_structure_id": 4275,
             "children": [
              {
               "id": 4322,
               "atlas_id": 4316,
               "ontology_id": 7,
               "acronym": "Cl",
               "name": "claustrum, left",
               "color_hex_triplet": "C0A7FF",
               "graph_order": 503,
               "st_level": null,
               "hemisphere_id": 1,
               "parent_structure_id": 4321,
               "children": []
              },
              {
               "id": 4323,
               "atlas_id": 4317,
               "ontology_id": 7,
               "acronym": "Cl",
               "name": "claustrum, right",
               "color_hex_triplet": "C0A7FF",
               "graph_order": 504,
               "st_level": null,
               "hemisphere_id": 2,
               "parent_structure_id": 4321,
               "children": []
              }
             ]
            }
           ]
          }
         ]
        },
        {
         "id": 4391,
         "atlas_id": 4385,
         "ontology_id": 7,
         "acronym": "DiE",
         "name": "diencephalon",
         "color_hex_triplet": "94F66E",
         "graph_order": 505,
         "st_level": null,
         "hemisphere_id": 3,
         "parent_structure_id": 4006,
         "children": [
          {
           "id": 4520,
           "atlas_id": 4514,
           "ontology_id": 7,
           "acronym": "ET",
           "name": "epithalamus",
           "color_hex_triplet": "7AE872",
           "graph_order": 506,
           "st_level": null,
           "hemisphere_id": 3,
           "parent_structure_id": 4391,
           "children": [
            {
             "id": 4521,
             "atlas_id": 4515,
             "ontology_id": 7,
             "acronym": "Hb",
             "name": "habenular nuclei",
             "color_hex_triplet": "85E872",
             "graph_order": 507,
             "st_level": null,
             "hemisphere_id": 3,
             "parent_structure_id": 4520,
             "children": [
              {
               "id": 4522,
               "atlas_id": 4516,
               "ontology_id": 7,
               "acronym": "Hb",
               "name": "habenular nuclei, left",
               "color_hex_triplet": "85E872",
               "graph_order": 508,
               "st_level": null,
               "hemisphere_id": 1,
               "parent_structure_id": 4521,
               "children": [
                {
                 "id": 4524,
                 "atlas_id": 4518,
                 "ontology_id": 7,
                 "acronym": "Hl",
                 "name": "lateral habenular nucleus, left",
                 "color_hex_triplet": "85E872",
                 "graph_order": 509,
                 "st_level": null,
                 "hemisphere_id": 1,
                 "parent_structure_id": 4522,
                 "children": [
                  {
                   "id": 4525,
                   "atlas_id": 4519,
                   "ontology_id": 7,
                   "acronym": "Hlm",
                   "name": "lateral habenular nucleus, left, magnocellular division",
                   "color_hex_triplet": "85E872",
                   "graph_order": 510,
                   "st_level": null,
                   "hemisphere_id": 1,
                   "parent_structure_id": 4524,
                   "children": []
                  },
                  {
                   "id": 4526,
                   "atlas_id": 4520,
                   "ontology_id": 7,
                   "acronym": "Hlp",
                   "name": "lateral habenular nucleus, left, parvocellular division",
                   "color_hex_triplet": "85E872",
                   "graph_order": 511,
                   "st_level": null,
                   "hemisphere_id": 1,
                   "parent_structure_id": 4524,
                   "children": []
                  }
                 ]
                },
                {
                 "id": 4523,
                 "atlas_id": 4517,
                 "ontology_id": 7,
                 "acronym": "Hm",
                 "name": "medial habenular nucleus, left",
                 "color_hex_triplet": "85E872",
                 "graph_order": 512,
                 "st_level": null,
                 "hemisphere_id": 1,
                 "parent_structure_id": 4522,
                 "children": []
                }
               ]
              },
              {
               "id": 4527,
               "atlas_id": 4521,
               "ontology_id": 7,
               "acronym": "Hb",
               "name": "habenular nuclei, right",
               "color_hex_triplet": "85E872",
               "graph_order": 513,
               "st_level": null,
               "hemisphere_id": 2,
               "parent_structure_id": 4521,
               "children": [
                {
                 "id": 4529,
                 "atlas_id": 4523,
                 "ontology_id": 7,
                 "acronym": "Hl",
                 "name": "lateral habenular nucleus, right",
                 "color_hex_triplet": "85E872",
                 "graph_order": 514,
                 "st_level": null,
                 "hemisphere_id": 2,
                 "parent_structure_id": 4527,
                 "children": [
                  {
                   "id": 4530,
                   "atlas_id": 4524,
                   "ontology_id": 7,
                   "acronym": "Hlm",
                   "name": "lateral habenular nucleus, right, magnocellular division",
                   "color_hex_triplet": "85E872",
                   "graph_order": 515,
                   "st_level": null,
                   "hemisphere_id": 2,
                   "parent_structure_id": 4529,
                   "children": []
                  },
                  {
                   "id": 4531,
                   "atlas_id": 4525,
                   "ontology_id": 7,
                   "acronym": "Hlp",
                   "name": "lateral habenular nucleus, right, parvocellular division",
                   "color_hex_triplet": "85E872",
                   "graph_order": 516,
                   "st_level": null,
                   "hemisphere_id": 2,
                   "parent_structure_id": 4529,
                   "children": []
                  }
                 ]
                },
                {
                 "id": 4528,
                 "atlas_id": 4522,
                 "ontology_id": 7,
                 "acronym": "Hm",
                 "name": "medial habenular nucleus, right",
                 "color_hex_triplet": "85E872",
                 "graph_order": 517,
                 "st_level": null,
                 "hemisphere_id": 2,
                 "parent_structure_id": 4527,
                 "children": []
                }
               ]
              }
             ]
            },
            {
             "id": 4533,
             "atlas_id": 4527,
             "ontology_id": 7,
             "acronym": "Pa",
             "name": "paraventricular nuclei of thalamus",
             "color_hex_triplet": "7AE872",
             "graph_order": 518,
             "st_level": null,
             "hemisphere_id": 3,
             "parent_structure_id": 4520,
             "children": [
              {
               "id": 4534,
               "atlas_id": 4528,
               "ontology_id": 7,
               "acronym": "Pa",
               "name": "paraventricular nuclei, left of thalamus, left",
               "color_hex_triplet": "7AE872",
               "graph_order": 519,
               "st_level": null,
               "hemisphere_id": 1,
               "parent_structure_id": 4533,
               "children": [
                {
                 "id": 4535,
                 "atlas_id": 4529,
                 "ontology_id": 7,
                 "acronym": "PARA",
                 "name": "anterior paraventricular nucleus of thalamus, left",
                 "color_hex_triplet": "7AE872",
                 "graph_order": 520,
                 "st_level": null,
                 "hemisphere_id": 1,
                 "parent_structure_id": 4534,
                 "children": []
                },
                {
                 "id": 4536,
                 "atlas_id": 4530,
                 "ontology_id": 7,
                 "acronym": "PARP",
                 "name": "posterior paraventricular nucleus of thalamus, left",
                 "color_hex_triplet": "7AE872",
                 "graph_order": 521,
                 "st_level": null,
                 "hemisphere_id": 1,
                 "parent_structure_id": 4534,
                 "children": []
                }
               ]
              },
              {
               "id": 4537,
               "atlas_id": 4531,
               "ontology_id": 7,
               "acronym": "Pa",
               "name": "paraventricular nuclei, right of thalamus, right",
               "color_hex_triplet": "7AE872",
               "graph_order": 522,
               "st_level": null,
               "hemisphere_id": 2,
               "parent_structure_id": 4533,
               "children": [
                {
                 "id": 4538,
                 "atlas_id": 4532,
                 "ontology_id": 7,
                 "acronym": "PARA",
                 "name": "anterior paraventricular nucleus of thalamus, right",
                 "color_hex_triplet": "7AE872",
                 "graph_order": 523,
                 "st_level": null,
                 "hemisphere_id": 2,
                 "parent_structure_id": 4537,
                 "children": []
                },
                {
                 "id": 4539,
                 "atlas_id": 4533,
                 "ontology_id": 7,
                 "acronym": "PARP",
                 "name": "posterior paraventricular nucleus of thalamus, right",
                 "color_hex_triplet": "7AE872",
                 "graph_order": 524,
                 "st_level": null,
                 "hemisphere_id": 2,
                 "parent_structure_id": 4537,
                 "children": []
                }
               ]
              }
             ]
            },
            {
             "id": 4532,
             "atlas_id": 4526,
             "ontology_id": 7,
             "acronym": "PIN",
             "name": "pineal gland",
             "color_hex_triplet": "72E875",
             "graph_order": 525,
             "st_level": null,
             "hemisphere_id": 3,
             "parent_structure_id": 4520,
             "children": []
            }
           ]
          },
          {
           "id": 4540,
           "atlas_id": 4534,
           "ontology_id": 7,
           "acronym": "Hy",
           "name": "hypothalamus",
           "color_hex_triplet": "7FFF90",
           "graph_order": 526,
           "st_level": null,
           "hemisphere_id": 3,
           "parent_structure_id": 4391,
           "children": [
            {
             "id": 4570,
             "atlas_id": 4564,
             "ontology_id": 7,
             "acronym": "AHR",
             "name": "anterior hypothalamic region",
             "color_hex_triplet": "7FFF84",
             "graph_order": 527,
             "st_level": null,
             "hemisphere_id": 3,
             "parent_structure_id": 4540,
             "children": [
              {
               "id": 12902,
               "atlas_id": null,
               "ontology_id": 7,
               "acronym": "AHA",
               "name": "anterior hypothalamic area",
               "color_hex_triplet": "7FFF84",
               "graph_order": 528,
               "st_level": null,
               "hemisphere_id": 3,
               "parent_structure_id": 4570,
               "children": [
                {
                 "id": 4598,
                 "atlas_id": 4592,
                 "ontology_id": 7,
                 "acronym": "AHA",
                 "name": "anterior hypothalamic area, left",
                 "color_hex_triplet": "7FFF84",
                 "graph_order": 529,
                 "st_level": null,
                 "hemisphere_id": 1,
                 "parent_structure_id": 12902,
                 "children": [
                  {
                   "id": 4599,
                   "atlas_id": 4593,
                   "ontology_id": 7,
                   "acronym": "AHAA",
                   "name": "anterior hypothalamic area, left, anterior part",
                   "color_hex_triplet": "7FFF84",
                   "graph_order": 530,
                   "st_level": null,
                   "hemisphere_id": 1,
                   "parent_structure_id": 4598,
                   "children": []
                  },
                  {
                   "id": 4600,
                   "atlas_id": 4594,
                   "ontology_id": 7,
                   "acronym": "AHC",
                   "name": "anterior hypothalamic area, left, central part",
                   "color_hex_triplet": "7FFF84",
                   "graph_order": 531,
                   "st_level": null,
                   "hemisphere_id": 1,
                   "parent_structure_id": 4598,
                   "children": []
                  }
                 ]
                },
                {
                 "id": 4629,
                 "atlas_id": 4623,
                 "ontology_id": 7,
                 "acronym": "AHA",
                 "name": "anterior hypothalamic area, right",
                 "color_hex_triplet": "7FFF84",
                 "graph_order": 532,
                 "st_level": null,
                 "hemisphere_id": 2,
                 "parent_structure_id": 12902,
                 "children": [
                  {
                   "id": 4630,
                   "atlas_id": 4624,
                   "ontology_id": 7,
                   "acronym": "AHAA",
                   "name": "anterior hypothalamic area, right, anterior part",
                   "color_hex_triplet": "7FFF84",
                   "graph_order": 533,
                   "st_level": null,
                   "hemisphere_id": 2,
                   "parent_structure_id": 4629,
                   "children": []
                  },
                  {
                   "id": 4631,
                   "atlas_id": 4625,
                   "ontology_id": 7,
                   "acronym": "AHC",
                   "name": "anterior hypothalamic area, right, central part",
                   "color_hex_triplet": "7FFF84",
                   "graph_order": 534,
                   "st_level": null,
                   "hemisphere_id": 2,
                   "parent_structure_id": 4629,
                   "children": []
                  }
                 ]
                }
               ]
              },
              {
               "id": 12903,
               "atlas_id": null,
               "ontology_id": 7,
               "acronym": "AHN",
               "name": "anterior hypothalamic nucleus",
               "color_hex_triplet": "7FFF84",
               "graph_order": 535,
               "st_level": null,
               "hemisphere_id": 3,
               "parent_structure_id": 4570,
               "children": [
                {
                 "id": 4601,
                 "atlas_id": 4595,
                 "ontology_id": 7,
                 "acronym": "AHN",
                 "name": "anterior hypothalamic nucleus, left",
                 "color_hex_triplet": "7FFF84",
                 "graph_order": 536,
                 "st_level": null,
                 "hemisphere_id": 1,
                 "parent_structure_id": 12903,
                 "children": []
                },
                {
                 "id": 4632,
                 "atlas_id": 4626,
                 "ontology_id": 7,
                 "acronym": "AHN",
                 "name": "anterior hypothalamic nucleus, right",
                 "color_hex_triplet": "7FFF84",
                 "graph_order": 537,
                 "st_level": null,
                 "hemisphere_id": 2,
                 "parent_structure_id": 12903,
                 "children": []
                }
               ]
              },
              {
               "id": 12904,
               "atlas_id": null,
               "ontology_id": 7,
               "acronym": "LHA",
               "name": "lateral hypothalamic area, anterior region",
               "color_hex_triplet": "7FFF84",
               "graph_order": 538,
               "st_level": null,
               "hemisphere_id": 3,
               "parent_structure_id": 4570,
               "children": [
                {
                 "id": 4596,
                 "atlas_id": 4590,
                 "ontology_id": 7,
                 "acronym": "LHA",
                 "name": "lateral hypothalamic area, anterior region, left",
                 "color_hex_triplet": "7FFF84",
                 "graph_order": 539,
                 "st_level": null,
                 "hemisphere_id": 1,
                 "parent_structure_id": 12904,
                 "children": []
                },
                {
                 "id": 4627,
                 "atlas_id": 4621,
                 "ontology_id": 7,
                 "acronym": "LHA",
                 "name": "lateral hypothalamic area, anterior region, right",
                 "color_hex_triplet": "7FFF84",
                 "graph_order": 540,
                 "st_level": null,
                 "hemisphere_id": 2,
                 "parent_structure_id": 12904,
                 "children": []
                }
               ]
              },
              {
               "id": 12905,
               "atlas_id": null,
               "ontology_id": 7,
               "acronym": "PVH",
               "name": "paraventricular nucleus of the hypothalamus",
               "color_hex_triplet": "7FFF84",
               "graph_order": 541,
               "st_level": null,
               "hemisphere_id": 3,
               "parent_structure_id": 4570,
               "children": [
                {
                 "id": 4573,
                 "atlas_id": 4567,
                 "ontology_id": 7,
                 "acronym": "PVH",
                 "name": "paraventricular nucleus of the hypothalamus, left",
                 "color_hex_triplet": "7FFF84",
                 "graph_order": 542,
                 "st_level": null,
                 "hemisphere_id": 1,
                 "parent_structure_id": 12905,
                 "children": [
                  {
                   "id": 4574,
                   "atlas_id": 4568,
                   "ontology_id": 7,
                   "acronym": "SPZ",
                   "name": "subparaventricular zone, left",
                   "color_hex_triplet": "7FFF84",
                   "graph_order": 543,
                   "st_level": null,
                   "hemisphere_id": 1,
                   "parent_structure_id": 4573,
                   "children": []
                  },
                  {
                   "id": 4575,
                   "atlas_id": 4569,
                   "ontology_id": 7,
                   "acronym": "PVHd",
                   "name": "paraventricular nucleus of the hypothalamus, left, descending division",
                   "color_hex_triplet": "7FFF84",
                   "graph_order": 544,
                   "st_level": null,
                   "hemisphere_id": 1,
                   "parent_structure_id": 4573,
                   "children": [
                    {
                     "id": 4577,
                     "atlas_id": 4571,
                     "ontology_id": 7,
                     "acronym": "PVHdp",
                     "name": "paraventricular nucleus of the hypothalamus, left, descending division, dorsal parvicellular part",
                     "color_hex_triplet": "7FFF84",
                     "graph_order": 545,
                     "st_level": null,
                     "hemisphere_id": 1,
                     "parent_structure_id": 4575,
                     "children": []
                    },
                    {
                     "id": 4579,
                     "atlas_id": 4573,
                     "ontology_id": 7,
                     "acronym": "PVHf",
                     "name": "paraventricular nucleus of the hypothalamus, left, descending division, forniceal part",
                     "color_hex_triplet": "7FFF84",
                     "graph_order": 546,
                     "st_level": null,
                     "hemisphere_id": 1,
                     "parent_structure_id": 4575,
                     "children": []
                    },
                    {
                     "id": 4578,
                     "atlas_id": 4572,
                     "ontology_id": 7,
                     "acronym": "PVHlp",
                     "name": "paraventricular nucleus of the hypothalamus, left, descending division, lateral parvicellular part",
                     "color_hex_triplet": "7FFF84",
                     "graph_order": 547,
                     "st_level": null,
                     "hemisphere_id": 1,
                     "parent_structure_id": 4575,
                     "children": []
                    },
                    {
                     "id": 4576,
                     "atlas_id": 4570,
                     "ontology_id": 7,
                     "acronym": "PVHmpv",
                     "name": "paraventricular nucleus of the hypothalamus, left, descending division, medial parvicellular part, ventral zone",
                     "color_hex_triplet": "7FFF84",
                     "graph_order": 548,
                     "st_level": null,
                     "hemisphere_id": 1,
                     "parent_structure_id": 4575,
                     "children": []
                    }
                   ]
                  },
                  {
                   "id": 4580,
                   "atlas_id": 4574,
                   "ontology_id": 7,
                   "acronym": "PVHm",
                   "name": "paraventricular nucleus of the hypothalamus, left, magnocellular division",
                   "color_hex_triplet": "7FFF84",
                   "graph_order": 549,
                   "st_level": null,
                   "hemisphere_id": 1,
                   "parent_structure_id": 4573,
                   "children": [
                    {
                     "id": 4581,
                     "atlas_id": 4575,
                     "ontology_id": 7,
                     "acronym": "PVHam",
                     "name": "paraventricular nucleus of the hypothalamus, left, magnocellular division, anterior magnocellular part",
                     "color_hex_triplet": "7FFF84",
                     "graph_order": 550,
                     "st_level": null,
                     "hemisphere_id": 1,
                     "parent_structure_id": 4580,
                     "children": []
                    },
                    {
                     "id": 4582,
                     "atlas_id": 4576,
                     "ontology_id": 7,
                     "acronym": "PVHmm",
                     "name": "paraventricular nucleus of the hypothalamus, left, magnocellular division, medial magnocellular part",
                     "color_hex_triplet": "7FFF84",
                     "graph_order": 551,
                     "st_level": null,
                     "hemisphere_id": 1,
                     "parent_structure_id": 4580,
                     "children": []
                    },
                    {
                     "id": 4583,
                     "atlas_id": 4577,
                     "ontology_id": 7,
                     "acronym": "PVHpm",
                     "name": "paraventricular nucleus of the hypothalamus, left, magnocellular division, posterior magnocellular part",
                     "color_hex_triplet": "7FFF84",
                     "graph_order": 552,
                     "st_level": null,
                     "hemisphere_id": 1,
                     "parent_structure_id": 4580,
                     "children": [
                      {
                       "id": 4585,
                       "atlas_id": 4579,
                       "ontology_id": 7,
                       "acronym": "PVHpml",
                       "name": "paraventricular nucleus of the hypothalamus, left, magnocellular division, posterior magnocellular part, lateral zone",
                       "color_hex_triplet": "7FFF84",
                       "graph_order": 553,
                       "st_level": null,
                       "hemisphere_id": 1,
                       "parent_structure_id": 4583,
                       "children": []
                      },
                      {
                       "id": 4584,
                       "atlas_id": 4578,
                       "ontology_id": 7,
                       "acronym": "PVHpmm",
                       "name": "paraventricular nucleus of the hypothalamus, left, magnocellular division, posterior magnocellular part, medial zone",
                       "color_hex_triplet": "7FFF84",
                       "graph_order": 554,
                       "st_level": null,
                       "hemisphere_id": 1,
                       "parent_structure_id": 4583,
                       "children": []
                      }
                     ]
                    }
                   ]
                  },
                  {
                   "id": 4586,
                   "atlas_id": 4580,
                   "ontology_id": 7,
                   "acronym": "PVHp",
                   "name": "paraventricular nucleus of the hypothalamus, left, parvicellular division",
                   "color_hex_triplet": "7FFF84",
                   "graph_order": 555,
                   "st_level": null,
                   "hemisphere_id": 1,
                   "parent_structure_id": 4573,
                   "children": [
                    {
                     "id": 4587,
                     "atlas_id": 4581,
                     "ontology_id": 7,
                     "acronym": "PVHap",
                     "name": "paraventricular nucleus of the hypothalamus, left, parvicellular division, anterior parvicellular part",
                     "color_hex_triplet": "7FFF84",
                     "graph_order": 556,
                     "st_level": null,
                     "hemisphere_id": 1,
                     "parent_structure_id": 4586,
                     "children": []
                    },
                    {
                     "id": 4588,
                     "atlas_id": 4582,
                     "ontology_id": 7,
                     "acronym": "PVHmpd",
                     "name": "paraventricular nucleus of the hypothalamus, left, parvicellular division, medial parvicellular part, dorsal zone",
                     "color_hex_triplet": "7FFF84",
                     "graph_order": 557,
                     "st_level": null,
                     "hemisphere_id": 1,
                     "parent_structure_id": 4586,
                     "children": []
                    },
                    {
                     "id": 4589,
                     "atlas_id": 4583,
                     "ontology_id": 7,
                     "acronym": "PVHpv",
                     "name": "paraventricular nucleus of the hypothalamus, left, parvicellular division, periventricular part",
                     "color_hex_triplet": "7FFF84",
                     "graph_order": 558,
                     "st_level": null,
                     "hemisphere_id": 1,
                     "parent_structure_id": 4586,
                     "children": []
                    }
                   ]
                  }
                 ]
                },
                {
                 "id": 4604,
                 "atlas_id": 4598,
                 "ontology_id": 7,
                 "acronym": "PVH",
                 "name": "paraventricular nucleus of the hypothalamus, right",
                 "color_hex_triplet": "7FFF84",
                 "graph_order": 559,
                 "st_level": null,
                 "hemisphere_id": 2,
                 "parent_structure_id": 12905,
                 "children": [
                  {
                   "id": 4605,
                   "atlas_id": 4599,
                   "ontology_id": 7,
                   "acronym": "SPZ",
                   "name": "subparaventricular zone, right",
                   "color_hex_triplet": "7FFF84",
                   "graph_order": 560,
                   "st_level": null,
                   "hemisphere_id": 2,
                   "parent_structure_id": 4604,
                   "children": []
                  },
                  {
                   "id": 4606,
                   "atlas_id": 4600,
                   "ontology_id": 7,
                   "acronym": "PVHd",
                   "name": "paraventricular nucleus of the hypothalamus, right, descending division",
                   "color_hex_triplet": "7FFF84",
                   "graph_order": 561,
                   "st_level": null,
                   "hemisphere_id": 2,
                   "parent_structure_id": 4604,
                   "children": [
                    {
                     "id": 4608,
                     "atlas_id": 4602,
                     "ontology_id": 7,
                     "acronym": "PVHdp",
                     "name": "paraventricular nucleus of the hypothalamus, right, descending division, dorsal parvicellular part",
                     "color_hex_triplet": "7FFF84",
                     "graph_order": 562,
                     "st_level": null,
                     "hemisphere_id": 2,
                     "parent_structure_id": 4606,
                     "children": []
                    },
                    {
                     "id": 4610,
                     "atlas_id": 4604,
                     "ontology_id": 7,
                     "acronym": "PVHf",
                     "name": "paraventricular nucleus of the hypothalamus, right, descending division, forniceal part",
                     "color_hex_triplet": "7FFF84",
                     "graph_order": 563,
                     "st_level": null,
                     "hemisphere_id": 2,
                     "parent_structure_id": 4606,
                     "children": []
                    },
                    {
                     "id": 4609,
                     "atlas_id": 4603,
                     "ontology_id": 7,
                     "acronym": "PVHlp",
                     "name": "paraventricular nucleus of the hypothalamus, right, descending division, lateral parvicellular part",
                     "color_hex_triplet": "7FFF84",
                     "graph_order": 564,
                     "st_level": null,
                     "hemisphere_id": 2,
                     "parent_structure_id": 4606,
                     "children": []
                    },
                    {
                     "id": 4607,
                     "atlas_id": 4601,
                     "ontology_id": 7,
                     "acronym": "PVHmpv",
                     "name": "paraventricular nucleus of the hypothalamus, right, descending division, medial parvicellular part, ventral zone",
                     "color_hex_triplet": "7FFF84",
                     "graph_order": 565,
                     "st_level": null,
                     "hemisphere_id": 2,
                     "parent_structure_id": 4606,
                     "children": []
                    }
                   ]
                  },
                  {
                   "id": 4611,
                   "atlas_id": 4605,
                   "ontology_id": 7,
                   "acronym": "PVHm",
                   "name": "paraventricular nucleus of the hypothalamus, right, magnocellular division",
                   "color_hex_triplet": "7FFF84",
                   "graph_order": 566,
                   "st_level": null,
                   "hemisphere_id": 2,
                   "parent_structure_id": 4604,
                   "children": [
                    {
                     "id": 4612,
                     "atlas_id": 4606,
                     "ontology_id": 7,
                     "acronym": "PVHam",
                     "name": "paraventricular nucleus of the hypothalamus, right, magnocellular division, anterior magnocellular part",
                     "color_hex_triplet": "7FFF84",
                     "graph_order": 567,
                     "st_level": null,
                     "hemisphere_id": 2,
                     "parent_structure_id": 4611,
                     "children": []
                    },
                    {
                     "id": 4613,
                     "atlas_id": 4607,
                     "ontology_id": 7,
                     "acronym": "PVHmm",
                     "name": "paraventricular nucleus of the hypothalamus, right, magnocellular division, medial magnocellular part",
                     "color_hex_triplet": "7FFF84",
                     "graph_order": 568,
                     "st_level": null,
                     "hemisphere_id": 2,
                     "parent_structure_id": 4611,
                     "children": []
                    },
                    {
                     "id": 4614,
                     "atlas_id": 4608,
                     "ontology_id": 7,
                     "acronym": "PVHpm",
                     "name": "paraventricular nucleus of the hypothalamus, right, magnocellular division, posterior magnocellular part",
                     "color_hex_triplet": "7FFF84",
                     "graph_order": 569,
                     "st_level": null,
                     "hemisphere_id": 2,
                     "parent_structure_id": 4611,
                     "children": [
                      {
                       "id": 4616,
                       "atlas_id": 4610,
                       "ontology_id": 7,
                       "acronym": "PVHpml",
                       "name": "paraventricular nucleus of the hypothalamus, right, magnocellular division, posterior magnocellular part, lateral zone",
                       "color_hex_triplet": "7FFF84",
                       "graph_order": 570,
                       "st_level": null,
                       "hemisphere_id": 2,
                       "parent_structure_id": 4614,
                       "children": []
                      },
                      {
                       "id": 4615,
                       "atlas_id": 4609,
                       "ontology_id": 7,
                       "acronym": "PVHpmm",
                       "name": "paraventricular nucleus of the hypothalamus, right, magnocellular division, posterior magnocellular part, medial zone",
                       "color_hex_triplet": "7FFF84",
                       "graph_order": 571,
                       "st_level": null,
                       "hemisphere_id": 2,
                       "parent_structure_id": 4614,
                       "children": []
                      }
                     ]
                    }
                   ]
                  },
                  {
                   "id": 4617,
                   "atlas_id": 4611,
                   "ontology_id": 7,
                   "acronym": "PVHp",
                   "name": "paraventricular nucleus of the hypothalamus, right, parvicellular division",
                   "color_hex_triplet": "7FFF84",
                   "graph_order": 572,
                   "st_level": null,
                   "hemisphere_id": 2,
                   "parent_structure_id": 4604,
                   "children": [
                    {
                     "id": 4618,
                     "atlas_id": 4612,
                     "ontology_id": 7,
                     "acronym": "PVHap",
                     "name": "paraventricular nucleus of the hypothalamus, right, parvicellular division, anterior parvicellular part",
                     "color_hex_triplet": "7FFF84",
                     "graph_order": 573,
                     "st_level": null,
                     "hemisphere_id": 2,
                     "parent_structure_id": 4617,
                     "children": []
                    },
                    {
                     "id": 4619,
                     "atlas_id": 4613,
                     "ontology_id": 7,
                     "acronym": "PVHmpd",
                     "name": "paraventricular nucleus of the hypothalamus, right, parvicellular division, medial parvicellular part, dorsal zone",
                     "color_hex_triplet": "7FFF84",
                     "graph_order": 574,
                     "st_level": null,
                     "hemisphere_id": 2,
                     "parent_structure_id": 4617,
                     "children": []
                    },
                    {
                     "id": 4620,
                     "atlas_id": 4614,
                     "ontology_id": 7,
                     "acronym": "PVHpv",
                     "name": "paraventricular nucleus of the hypothalamus, right, parvicellular division, periventricular part",
                     "color_hex_triplet": "7FFF84",
                     "graph_order": 575,
                     "st_level": null,
                     "hemisphere_id": 2,
                     "parent_structure_id": 4617,
                     "children": []
                    }
                   ]
                  }
                 ]
                }
               ]
              },
              {
               "id": 12906,
               "atlas_id": null,
               "ontology_id": 7,
               "acronym": "PVa",
               "name": "periventricular nucleus of the hypothalamus, anterior part",
               "color_hex_triplet": "7FFF84",
               "graph_order": 576,
               "st_level": null,
               "hemisphere_id": 3,
               "parent_structure_id": 4570,
               "children": [
                {
                 "id": 4572,
                 "atlas_id": 4566,
                 "ontology_id": 7,
                 "acronym": "PVa",
                 "name": "periventricular nucleus of the hypohalamus, anterior part, left",
                 "color_hex_triplet": "7FFF84",
                 "graph_order": 577,
                 "st_level": null,
                 "hemisphere_id": 1,
                 "parent_structure_id": 12906,
                 "children": []
                },
                {
                 "id": 4603,
                 "atlas_id": 4597,
                 "ontology_id": 7,
                 "acronym": "PVa",
                 "name": "periventricular nucleus of the hypohalamus, anterior part, right",
                 "color_hex_triplet": "7FFF84",
                 "graph_order": 578,
                 "st_level": null,
                 "hemisphere_id": 2,
                 "parent_structure_id": 12906,
                 "children": []
                }
               ]
              },
              {
               "id": 12907,
               "atlas_id": null,
               "ontology_id": 7,
               "acronym": "SO",
               "name": "supraoptic nucleus",
               "color_hex_triplet": "7FFF84",
               "graph_order": 579,
               "st_level": null,
               "hemisphere_id": 3,
               "parent_structure_id": 4570,
               "children": [
                {
                 "id": 4593,
                 "atlas_id": 4587,
                 "ontology_id": 7,
                 "acronym": "SO",
                 "name": "supraoptic nucleus, left",
                 "color_hex_triplet": "7FFF84",
                 "graph_order": 580,
                 "st_level": null,
                 "hemisphere_id": 1,
                 "parent_structure_id": 12907,
                 "children": [
                  {
                   "id": 4594,
                   "atlas_id": 4588,
                   "ontology_id": 7,
                   "acronym": "SODL",
                   "name": "supraoptic nucleus, left, dorsolateral part",
                   "color_hex_triplet": "7FFF84",
                   "graph_order": 581,
                   "st_level": null,
                   "hemisphere_id": 1,
                   "parent_structure_id": 4593,
                   "children": []
                  },
                  {
                   "id": 4595,
                   "atlas_id": 4589,
                   "ontology_id": 7,
                   "acronym": "SOVM",
                   "name": "supraoptic nucleus, left, ventromedial part",
                   "color_hex_triplet": "7FFF84",
                   "graph_order": 582,
                   "st_level": null,
                   "hemisphere_id": 1,
                   "parent_structure_id": 4593,
                   "children": []
                  }
                 ]
                },
                {
                 "id": 4624,
                 "atlas_id": 4618,
                 "ontology_id": 7,
                 "acronym": "SO",
                 "name": "supraoptic nucleus, right",
                 "color_hex_triplet": "7FFF84",
                 "graph_order": 583,
                 "st_level": null,
                 "hemisphere_id": 2,
                 "parent_structure_id": 12907,
                 "children": [
                  {
                   "id": 4625,
                   "atlas_id": 4619,
                   "ontology_id": 7,
                   "acronym": "SODL",
                   "name": "supraoptic nucleus, right, dorsolateral part",
                   "color_hex_triplet": "7FFF84",
                   "graph_order": 584,
                   "st_level": null,
                   "hemisphere_id": 2,
                   "parent_structure_id": 4624,
                   "children": []
                  },
                  {
                   "id": 4626,
                   "atlas_id": 4620,
                   "ontology_id": 7,
                   "acronym": "SOVM",
                   "name": "supraoptic nucleus, right, ventromedial part",
                   "color_hex_triplet": "7FFF84",
                   "graph_order": 585,
                   "st_level": null,
                   "hemisphere_id": 2,
                   "parent_structure_id": 4624,
                   "children": []
                  }
                 ]
                }
               ]
              },
              {
               "id": 12908,
               "atlas_id": null,
               "ontology_id": 7,
               "acronym": "SCN",
               "name": "suprachiasmatic nucleus",
               "color_hex_triplet": "7FFF84",
               "graph_order": 586,
               "st_level": null,
               "hemisphere_id": 3,
               "parent_structure_id": 4570,
               "children": [
                {
                 "id": 4590,
                 "atlas_id": 4584,
                 "ontology_id": 7,
                 "acronym": "SCN",
                 "name": "suprachiasmatic nucleus, left",
                 "color_hex_triplet": "7FFF84",
                 "graph_order": 587,
                 "st_level": null,
                 "hemisphere_id": 1,
                 "parent_structure_id": 12908,
                 "children": [
                  {
                   "id": 4591,
                   "atlas_id": 4585,
                   "ontology_id": 7,
                   "acronym": "SCNd",
                   "name": "suprachiasmatic nucleus, left, dorsomedial part",
                   "color_hex_triplet": "7FFF84",
                   "graph_order": 588,
                   "st_level": null,
                   "hemisphere_id": 1,
                   "parent_structure_id": 4590,
                   "children": []
                  },
                  {
                   "id": 4592,
                   "atlas_id": 4586,
                   "ontology_id": 7,
                   "acronym": "SCNv",
                   "name": "suprachiasmatic nucleus, left, ventrolateral part",
                   "color_hex_triplet": "7FFF84",
                   "graph_order": 589,
                   "st_level": null,
                   "hemisphere_id": 1,
                   "parent_structure_id": 4590,
                   "children": []
                  }
                 ]
                },
                {
                 "id": 4621,
                 "atlas_id": 4615,
                 "ontology_id": 7,
                 "acronym": "SCN",
                 "name": "suprachiasmatic nucleus, right",
                 "color_hex_triplet": "7FFF84",
                 "graph_order": 590,
                 "st_level": null,
                 "hemisphere_id": 2,
                 "parent_structure_id": 12908,
                 "children": [
                  {
                   "id": 4622,
                   "atlas_id": 4616,
                   "ontology_id": 7,
                   "acronym": "SCNd",
                   "name": "suprachiasmatic nucleus, right, dorsomedial part",
                   "color_hex_triplet": "7FFF84",
                   "graph_order": 591,
                   "st_level": null,
                   "hemisphere_id": 2,
                   "parent_structure_id": 4621,
                   "children": []
                  },
                  {
                   "id": 4623,
                   "atlas_id": 4617,
                   "ontology_id": 7,
                   "acronym": "SCNv",
                   "name": "suprachiasmatic nucleus, right, ventrolateral part",
                   "color_hex_triplet": "7FFF84",
                   "graph_order": 592,
                   "st_level": null,
                   "hemisphere_id": 2,
                   "parent_structure_id": 4621,
                   "children": []
                  }
                 ]
                }
               ]
              }
             ]
            },
            {
             "id": 4665,
             "atlas_id": 4659,
             "ontology_id": 7,
             "acronym": "MamR",
             "name": "mammillary region",
             "color_hex_triplet": "7FFF89",
             "graph_order": 593,
             "st_level": null,
             "hemisphere_id": 3,
             "parent_structure_id": 4540,
             "children": [
              {
               "id": 13004,
               "atlas_id": null,
               "ontology_id": 7,
               "acronym": "LHM",
               "name": "lateral hypothalamic area, mammillary region",
               "color_hex_triplet": "7FFF89",
               "graph_order": 594,
               "st_level": null,
               "hemisphere_id": 3,
               "parent_structure_id": 4665,
               "children": [
                {
                 "id": 13005,
                 "atlas_id": null,
                 "ontology_id": 7,
                 "acronym": "LHM",
                 "name": "lateral hypothalamic area, mammillary region, left",
                 "color_hex_triplet": "7FFF89",
                 "graph_order": 595,
                 "st_level": null,
                 "hemisphere_id": 1,
                 "parent_structure_id": 13004,
                 "children": [
                  {
                   "id": 4597,
                   "atlas_id": 4591,
                   "ontology_id": 7,
                   "acronym": "PalHy",
                   "name": "pallidohypothalamic nucleus, left",
                   "color_hex_triplet": "7FFF89",
                   "graph_order": 596,
                   "st_level": null,
                   "hemisphere_id": 1,
                   "parent_structure_id": 13005,
                   "children": []
                  }
                 ]
                },
                {
                 "id": 13006,
                 "atlas_id": null,
                 "ontology_id": 7,
                 "acronym": "LHM",
                 "name": "lateral hypothalamic area, mammillary region, right",
                 "color_hex_triplet": "7FFF89",
                 "graph_order": 597,
                 "st_level": null,
                 "hemisphere_id": 2,
                 "parent_structure_id": 13004,
                 "children": [
                  {
                   "id": 4628,
                   "atlas_id": 4622,
                   "ontology_id": 7,
                   "acronym": "PalHy",
                   "name": "pallidohypothalamic nucleus, right",
                   "color_hex_triplet": "7FFF89",
                   "graph_order": 598,
                   "st_level": null,
                   "hemisphere_id": 2,
                   "parent_structure_id": 13006,
                   "children": []
                  }
                 ]
                }
               ]
              },
              {
               "id": 12909,
               "atlas_id": null,
               "ontology_id": 7,
               "acronym": "MB",
               "name": "mammillary body",
               "color_hex_triplet": "7FFF89",
               "graph_order": 599,
               "st_level": null,
               "hemisphere_id": 3,
               "parent_structure_id": 4665,
               "children": [
                {
                 "id": 4671,
                 "atlas_id": 4665,
                 "ontology_id": 7,
                 "acronym": "MB",
                 "name": "mammillary body, left",
                 "color_hex_triplet": "7FFF89",
                 "graph_order": 600,
                 "st_level": null,
                 "hemisphere_id": 1,
                 "parent_structure_id": 12909,
                 "children": [
                  {
                   "id": 4675,
                   "atlas_id": 4669,
                   "ontology_id": 7,
                   "acronym": "LM",
                   "name": "lateral mammillary nucleus, left",
                   "color_hex_triplet": "7FFF89",
                   "graph_order": 601,
                   "st_level": null,
                   "hemisphere_id": 1,
                   "parent_structure_id": 4671,
                   "children": []
                  },
                  {
                   "id": 4672,
                   "atlas_id": 4666,
                   "ontology_id": 7,
                   "acronym": "MM",
                   "name": "medial mammillary nucleus, left",
                   "color_hex_triplet": "7FFF89",
                   "graph_order": 602,
                   "st_level": null,
                   "hemisphere_id": 1,
                   "parent_structure_id": 4671,
                   "children": [
                    {
                     "id": 4673,
                     "atlas_id": 4667,
                     "ontology_id": 7,
                     "acronym": "MMl",
                     "name": "medial mammillary nucleus, left, lateral part",
                     "color_hex_triplet": "7FFF89",
                     "graph_order": 603,
                     "st_level": null,
                     "hemisphere_id": 1,
                     "parent_structure_id": 4672,
                     "children": []
                    },
                    {
                     "id": 4674,
                     "atlas_id": 4668,
                     "ontology_id": 7,
                     "acronym": "MMm",
                     "name": "medial mammillary nucleus, left, medial part",
                     "color_hex_triplet": "7FFF89",
                     "graph_order": 604,
                     "st_level": null,
                     "hemisphere_id": 1,
                     "parent_structure_id": 4672,
                     "children": []
                    },
                    {
                     "id": 265504804,
                     "atlas_id": null,
                     "ontology_id": 7,
                     "acronym": "MMb",
                     "name": "medial mammillary nucleus, left, basal division",
                     "color_hex_triplet": "7FFF89",
                     "graph_order": 605,
                     "st_level": null,
                     "hemisphere_id": 1,
                     "parent_structure_id": 4672,
                     "children": []
                    }
                   ]
                  },
                  {
                   "id": 4676,
                   "atlas_id": 4670,
                   "ontology_id": 7,
                   "acronym": "PMm",
                   "name": "premammillary nucleus, left",
                   "color_hex_triplet": "7FFF89",
                   "graph_order": 606,
                   "st_level": null,
                   "hemisphere_id": 1,
                   "parent_structure_id": 4671,
                   "children": [
                    {
                     "id": 4677,
                     "atlas_id": 4671,
                     "ontology_id": 7,
                     "acronym": "PMD",
                     "name": "premammillary nucleus, left, dorsal part",
                     "color_hex_triplet": "7FFF89",
                     "graph_order": 607,
                     "st_level": null,
                     "hemisphere_id": 1,
                     "parent_structure_id": 4676,
                     "children": []
                    },
                    {
                     "id": 4678,
                     "atlas_id": 4672,
                     "ontology_id": 7,
                     "acronym": "PMV",
                     "name": "premammillary nucleus, left, ventral part",
                     "color_hex_triplet": "7FFF89",
                     "graph_order": 608,
                     "st_level": null,
                     "hemisphere_id": 1,
                     "parent_structure_id": 4676,
                     "children": []
                    }
                   ]
                  }
                 ]
                },
                {
                 "id": 4685,
                 "atlas_id": 4679,
                 "ontology_id": 7,
                 "acronym": "MB",
                 "name": "mammillary body, right",
                 "color_hex_triplet": "7FFF89",
                 "graph_order": 609,
                 "st_level": null,
                 "hemisphere_id": 2,
                 "parent_structure_id": 12909,
                 "children": [
                  {
                   "id": 4689,
                   "atlas_id": 4683,
                   "ontology_id": 7,
                   "acronym": "LM",
                   "name": "lateral mammillary nucleus, right",
                   "color_hex_triplet": "7FFF89",
                   "graph_order": 610,
                   "st_level": null,
                   "hemisphere_id": 2,
                   "parent_structure_id": 4685,
                   "children": []
                  },
                  {
                   "id": 4686,
                   "atlas_id": 4680,
                   "ontology_id": 7,
                   "acronym": "MM",
                   "name": "medial mammillary nucleus, right",
                   "color_hex_triplet": "7FFF89",
                   "graph_order": 611,
                   "st_level": null,
                   "hemisphere_id": 2,
                   "parent_structure_id": 4685,
                   "children": [
                    {
                     "id": 4687,
                     "atlas_id": 4681,
                     "ontology_id": 7,
                     "acronym": "MMl",
                     "name": "medial mammillary nucleus, right, lateral part",
                     "color_hex_triplet": "7FFF89",
                     "graph_order": 612,
                     "st_level": null,
                     "hemisphere_id": 2,
                     "parent_structure_id": 4686,
                     "children": []
                    },
                    {
                     "id": 4688,
                     "atlas_id": 4682,
                     "ontology_id": 7,
                     "acronym": "MMm",
                     "name": "medial mammillary nucleus, right, medial part",
                     "color_hex_triplet": "7FFF89",
                     "graph_order": 613,
                     "st_level": null,
                     "hemisphere_id": 2,
                     "parent_structure_id": 4686,
                     "children": []
                    },
                    {
                     "id": 265504808,
                     "atlas_id": null,
                     "ontology_id": 7,
                     "acronym": "MMb",
                     "name": "medial mammillary nucleus, right, basal division",
                     "color_hex_triplet": "7FFF89",
                     "graph_order": 614,
                     "st_level": null,
                     "hemisphere_id": 2,
                     "parent_structure_id": 4686,
                     "children": []
                    }
                   ]
                  },
                  {
                   "id": 4690,
                   "atlas_id": 4684,
                   "ontology_id": 7,
                   "acronym": "PMm",
                   "name": "premammillary nucleus, right",
                   "color_hex_triplet": "7FFF89",
                   "graph_order": 615,
                   "st_level": null,
                   "hemisphere_id": 2,
                   "parent_structure_id": 4685,
                   "children": [
                    {
                     "id": 4691,
                     "atlas_id": 4685,
                     "ontology_id": 7,
                     "acronym": "PMD",
                     "name": "premammillary nucleus, right, dorsal part",
                     "color_hex_triplet": "7FFF89",
                     "graph_order": 616,
                     "st_level": null,
                     "hemisphere_id": 2,
                     "parent_structure_id": 4690,
                     "children": []
                    },
                    {
                     "id": 4692,
                     "atlas_id": 4686,
                     "ontology_id": 7,
                     "acronym": "PMV",
                     "name": "premammillary nucleus, right, ventral part",
                     "color_hex_triplet": "7FFF89",
                     "graph_order": 617,
                     "st_level": null,
                     "hemisphere_id": 2,
                     "parent_structure_id": 4690,
                     "children": []
                    }
                   ]
                  }
                 ]
                }
               ]
              },
              {
               "id": 12910,
               "atlas_id": null,
               "ontology_id": 7,
               "acronym": "PHA",
               "name": "posterior hypothalamic area",
               "color_hex_triplet": "7FFF89",
               "graph_order": 618,
               "st_level": null,
               "hemisphere_id": 3,
               "parent_structure_id": 4665,
               "children": [
                {
                 "id": 4679,
                 "atlas_id": 4673,
                 "ontology_id": 7,
                 "acronym": "PHA",
                 "name": "posterior hypothalamic area, left",
                 "color_hex_triplet": "7FFF89",
                 "graph_order": 619,
                 "st_level": null,
                 "hemisphere_id": 1,
                 "parent_structure_id": 12910,
                 "children": []
                },
                {
                 "id": 4693,
                 "atlas_id": 4687,
                 "ontology_id": 7,
                 "acronym": "PHA",
                 "name": "posterior hypothalamic area, right",
                 "color_hex_triplet": "7FFF89",
                 "graph_order": 620,
                 "st_level": null,
                 "hemisphere_id": 2,
                 "parent_structure_id": 12910,
                 "children": []
                }
               ]
              },
              {
               "id": 12911,
               "atlas_id": null,
               "ontology_id": 7,
               "acronym": "SuM",
               "name": "supramammillary nucleus",
               "color_hex_triplet": "7FFF89",
               "graph_order": 621,
               "st_level": null,
               "hemisphere_id": 3,
               "parent_structure_id": 4665,
               "children": [
                {
                 "id": 4669,
                 "atlas_id": 4663,
                 "ontology_id": 7,
                 "acronym": "SuM",
                 "name": "supramammillary nucleus, left",
                 "color_hex_triplet": "7FFF89",
                 "graph_order": 622,
                 "st_level": null,
                 "hemisphere_id": 1,
                 "parent_structure_id": 12911,
                 "children": [
                  {
                   "id": 4670,
                   "atlas_id": 4664,
                   "ontology_id": 7,
                   "acronym": "SuMM",
                   "name": "supramammillary nucleus, left, medial part",
                   "color_hex_triplet": "7FFF89",
                   "graph_order": 623,
                   "st_level": null,
                   "hemisphere_id": 1,
                   "parent_structure_id": 4669,
                   "children": []
                  }
                 ]
                },
                {
                 "id": 4683,
                 "atlas_id": 4677,
                 "ontology_id": 7,
                 "acronym": "SuM",
                 "name": "supramammillary nucleus, right",
                 "color_hex_triplet": "7FFF89",
                 "graph_order": 624,
                 "st_level": null,
                 "hemisphere_id": 2,
                 "parent_structure_id": 12911,
                 "children": [
                  {
                   "id": 4684,
                   "atlas_id": 4678,
                   "ontology_id": 7,
                   "acronym": "SuMM",
                   "name": "supramammillary nucleus, right, medial part",
                   "color_hex_triplet": "7FFF89",
                   "graph_order": 625,
                   "st_level": null,
                   "hemisphere_id": 2,
                   "parent_structure_id": 4683,
                   "children": []
                  }
                 ]
                }
               ]
              },
              {
               "id": 12912,
               "atlas_id": null,
               "ontology_id": 7,
               "acronym": "TM",
               "name": "tuberomammillary nucleus",
               "color_hex_triplet": "7FFF89",
               "graph_order": 626,
               "st_level": null,
               "hemisphere_id": 3,
               "parent_structure_id": 4665,
               "children": [
                {
                 "id": 4667,
                 "atlas_id": 4661,
                 "ontology_id": 7,
                 "acronym": "TM",
                 "name": "tuberomammillary nucleus, left",
                 "color_hex_triplet": "7FFF89",
                 "graph_order": 627,
                 "st_level": null,
                 "hemisphere_id": 1,
                 "parent_structure_id": 12912,
                 "children": [
                  {
                   "id": 4668,
                   "atlas_id": 4662,
                   "ontology_id": 7,
                   "acronym": "TMp",
                   "name": "tuberomammillary nucleus, left, principle part",
                   "color_hex_triplet": "7FFF89",
                   "graph_order": 628,
                   "st_level": null,
                   "hemisphere_id": 1,
                   "parent_structure_id": 4667,
                   "children": []
                  }
                 ]
                },
                {
                 "id": 4681,
                 "atlas_id": 4675,
                 "ontology_id": 7,
                 "acronym": "TM",
                 "name": "tuberomammillary nucleus, right",
                 "color_hex_triplet": "7FFF89",
                 "graph_order": 629,
                 "st_level": null,
                 "hemisphere_id": 2,
                 "parent_structure_id": 12912,
                 "children": [
                  {
                   "id": 4682,
                   "atlas_id": 4676,
                   "ontology_id": 7,
                   "acronym": "TMp",
                   "name": "tuberomammillary nucleus, right, principle part",
                   "color_hex_triplet": "7FFF89",
                   "graph_order": 630,
                   "st_level": null,
                   "hemisphere_id": 2,
                   "parent_structure_id": 4681,
                   "children": []
                  }
                 ]
                }
               ]
              }
             ]
            },
            {
             "id": 4541,
             "atlas_id": 4535,
             "ontology_id": 7,
             "acronym": "PrOR",
             "name": "preoptic region",
             "color_hex_triplet": "7FFF8F",
             "graph_order": 631,
             "st_level": null,
             "hemisphere_id": 3,
             "parent_structure_id": 4540,
             "children": [
              {
               "id": 4542,
               "atlas_id": 4536,
               "ontology_id": 7,
               "acronym": "PrOR",
               "name": "preoptic region, left",
               "color_hex_triplet": "7FFF8F",
               "graph_order": 632,
               "st_level": null,
               "hemisphere_id": 1,
               "parent_structure_id": 4541,
               "children": [
                {
                 "id": 4553,
                 "atlas_id": 4547,
                 "ontology_id": 7,
                 "acronym": "IMH",
                 "name": "intermediate hypothalamic nuclei, left",
                 "color_hex_triplet": "7FFF8F",
                 "graph_order": 633,
                 "st_level": null,
                 "hemisphere_id": 1,
                 "parent_structure_id": 4542,
                 "children": [
                  {
                   "id": 4554,
                   "atlas_id": 4548,
                   "ontology_id": 7,
                   "acronym": "IN",
                   "name": "intermediate nucleus, left",
                   "color_hex_triplet": "7FFF8F",
                   "graph_order": 634,
                   "st_level": null,
                   "hemisphere_id": 1,
                   "parent_structure_id": 4553,
                   "children": []
                  },
                  {
                   "id": 4555,
                   "atlas_id": 4549,
                   "ontology_id": 7,
                   "acronym": "UN",
                   "name": "uncinate nucleus, left",
                   "color_hex_triplet": "7FFF8F",
                   "graph_order": 635,
                   "st_level": null,
                   "hemisphere_id": 1,
                   "parent_structure_id": 4553,
                   "children": []
                  }
                 ]
                },
                {
                 "id": 4552,
                 "atlas_id": 4546,
                 "ontology_id": 7,
                 "acronym": "LPO",
                 "name": "lateral preoptic area, left",
                 "color_hex_triplet": "7FFF8F",
                 "graph_order": 636,
                 "st_level": null,
                 "hemisphere_id": 1,
                 "parent_structure_id": 4542,
                 "children": []
                },
                {
                 "id": 4543,
                 "atlas_id": 4537,
                 "ontology_id": 7,
                 "acronym": "MPA",
                 "name": "medial preoptic area, left",
                 "color_hex_triplet": "7FFF8F",
                 "graph_order": 637,
                 "st_level": null,
                 "hemisphere_id": 1,
                 "parent_structure_id": 4542,
                 "children": [
                  {
                   "id": 4544,
                   "atlas_id": 4538,
                   "ontology_id": 7,
                   "acronym": "MPO",
                   "name": "medial preoptic nucleus, left",
                   "color_hex_triplet": "7FFF8F",
                   "graph_order": 638,
                   "st_level": null,
                   "hemisphere_id": 1,
                   "parent_structure_id": 4543,
                   "children": [
                    {
                     "id": 4547,
                     "atlas_id": 4541,
                     "ontology_id": 7,
                     "acronym": "MPOC",
                     "name": "medial preoptic nucleus, left, central part",
                     "color_hex_triplet": "7FFF8F",
                     "graph_order": 639,
                     "st_level": null,
                     "hemisphere_id": 1,
                     "parent_structure_id": 4544,
                     "children": []
                    },
                    {
                     "id": 4545,
                     "atlas_id": 4539,
                     "ontology_id": 7,
                     "acronym": "MPOL",
                     "name": "medial preoptic nucleus, left, lateral part",
                     "color_hex_triplet": "7FFF8F",
                     "graph_order": 640,
                     "st_level": null,
                     "hemisphere_id": 1,
                     "parent_structure_id": 4544,
                     "children": []
                    },
                    {
                     "id": 4546,
                     "atlas_id": 4540,
                     "ontology_id": 7,
                     "acronym": "MPOM",
                     "name": "medial preoptic nucleus, left, medial part",
                     "color_hex_triplet": "7FFF8F",
                     "graph_order": 641,
                     "st_level": null,
                     "hemisphere_id": 1,
                     "parent_structure_id": 4544,
                     "children": []
                    }
                   ]
                  },
                  {
                   "id": 4548,
                   "atlas_id": 4542,
                   "ontology_id": 7,
                   "acronym": "MnPO",
                   "name": "median preoptic nucleus, left",
                   "color_hex_triplet": "7FFF8F",
                   "graph_order": 642,
                   "st_level": null,
                   "hemisphere_id": 1,
                   "parent_structure_id": 4543,
                   "children": []
                  }
                 ]
                },
                {
                 "id": 4549,
                 "atlas_id": 4543,
                 "ontology_id": 7,
                 "acronym": "PVpo",
                 "name": "periventricular nucleus of the hypothalamus, left, preoptic part",
                 "color_hex_triplet": "7FFF8F",
                 "graph_order": 643,
                 "st_level": null,
                 "hemisphere_id": 1,
                 "parent_structure_id": 4542,
                 "children": [
                  {
                   "id": 4550,
                   "atlas_id": 4544,
                   "ontology_id": 7,
                   "acronym": "AVPV",
                   "name": "anteroventral periventricular nucleus, left",
                   "color_hex_triplet": "7FFF8F",
                   "graph_order": 644,
                   "st_level": null,
                   "hemisphere_id": 1,
                   "parent_structure_id": 4549,
                   "children": []
                  },
                  {
                   "id": 4551,
                   "atlas_id": 4545,
                   "ontology_id": 7,
                   "acronym": "DPV",
                   "name": "dorsal periventricular nucleus, left",
                   "color_hex_triplet": "7FFF8F",
                   "graph_order": 645,
                   "st_level": null,
                   "hemisphere_id": 1,
                   "parent_structure_id": 4549,
                   "children": []
                  }
                 ]
                }
               ]
              },
              {
               "id": 4556,
               "atlas_id": 4550,
               "ontology_id": 7,
               "acronym": "PrOR",
               "name": "preoptic region, right",
               "color_hex_triplet": "7FFF8F",
               "graph_order": 646,
               "st_level": null,
               "hemisphere_id": 2,
               "parent_structure_id": 4541,
               "children": [
                {
                 "id": 4567,
                 "atlas_id": 4561,
                 "ontology_id": 7,
                 "acronym": "IMH",
                 "name": "intermediate hypothalamic nuclei, right",
                 "color_hex_triplet": "7FFF8F",
                 "graph_order": 647,
                 "st_level": null,
                 "hemisphere_id": 2,
                 "parent_structure_id": 4556,
                 "children": [
                  {
                   "id": 4568,
                   "atlas_id": 4562,
                   "ontology_id": 7,
                   "acronym": "IN",
                   "name": "intermediate nucleus, right",
                   "color_hex_triplet": "7FFF8F",
                   "graph_order": 648,
                   "st_level": null,
                   "hemisphere_id": 2,
                   "parent_structure_id": 4567,
                   "children": []
                  },
                  {
                   "id": 4569,
                   "atlas_id": 4563,
                   "ontology_id": 7,
                   "acronym": "UN",
                   "name": "uncinate nucleus, right",
                   "color_hex_triplet": "7FFF8F",
                   "graph_order": 649,
                   "st_level": null,
                   "hemisphere_id": 2,
                   "parent_structure_id": 4567,
                   "children": []
                  }
                 ]
                },
                {
                 "id": 4566,
                 "atlas_id": 4560,
                 "ontology_id": 7,
                 "acronym": "LPO",
                 "name": "lateral preoptic area, right",
                 "color_hex_triplet": "7FFF8F",
                 "graph_order": 650,
                 "st_level": null,
                 "hemisphere_id": 2,
                 "parent_structure_id": 4556,
                 "children": []
                },
                {
                 "id": 4557,
                 "atlas_id": 4551,
                 "ontology_id": 7,
                 "acronym": "MPA",
                 "name": "medial preoptic area, right",
                 "color_hex_triplet": "7FFF8F",
                 "graph_order": 651,
                 "st_level": null,
                 "hemisphere_id": 2,
                 "parent_structure_id": 4556,
                 "children": [
                  {
                   "id": 4558,
                   "atlas_id": 4552,
                   "ontology_id": 7,
                   "acronym": "MPO",
                   "name": "medial preoptic nucleus, right",
                   "color_hex_triplet": "7FFF8F",
                   "graph_order": 652,
                   "st_level": null,
                   "hemisphere_id": 2,
                   "parent_structure_id": 4557,
                   "children": [
                    {
                     "id": 4561,
                     "atlas_id": 4555,
                     "ontology_id": 7,
                     "acronym": "MPOC",
                     "name": "medial preoptic nucleus, right, central part",
                     "color_hex_triplet": "7FFF8F",
                     "graph_order": 653,
                     "st_level": null,
                     "hemisphere_id": 2,
                     "parent_structure_id": 4558,
                     "children": []
                    },
                    {
                     "id": 4559,
                     "atlas_id": 4553,
                     "ontology_id": 7,
                     "acronym": "MPOL",
                     "name": "medial preoptic nucleus, right, lateral part",
                     "color_hex_triplet": "7FFF8F",
                     "graph_order": 654,
                     "st_level": null,
                     "hemisphere_id": 2,
                     "parent_structure_id": 4558,
                     "children": []
                    },
                    {
                     "id": 4560,
                     "atlas_id": 4554,
                     "ontology_id": 7,
                     "acronym": "MPOM",
                     "name": "medial preoptic nucleus, right, medial part",
                     "color_hex_triplet": "7FFF8F",
                     "graph_order": 655,
                     "st_level": null,
                     "hemisphere_id": 2,
                     "parent_structure_id": 4558,
                     "children": []
                    }
                   ]
                  },
                  {
                   "id": 4562,
                   "atlas_id": 4556,
                   "ontology_id": 7,
                   "acronym": "MnPO",
                   "name": "median preoptic nucleus, right",
                   "color_hex_triplet": "7FFF8F",
                   "graph_order": 656,
                   "st_level": null,
                   "hemisphere_id": 2,
                   "parent_structure_id": 4557,
                   "children": []
                  }
                 ]
                },
                {
                 "id": 4563,
                 "atlas_id": 4557,
                 "ontology_id": 7,
                 "acronym": "PVpo",
                 "name": "periventricular nucleus of the hypothalamus, right, preoptic part",
                 "color_hex_triplet": "7FFF8F",
                 "graph_order": 657,
                 "st_level": null,
                 "hemisphere_id": 2,
                 "parent_structure_id": 4556,
                 "children": [
                  {
                   "id": 4564,
                   "atlas_id": 4558,
                   "ontology_id": 7,
                   "acronym": "AVPV",
                   "name": "anteroventral periventricular nucleus, right",
                   "color_hex_triplet": "7FFF8F",
                   "graph_order": 658,
                   "st_level": null,
                   "hemisphere_id": 2,
                   "parent_structure_id": 4563,
                   "children": []
                  },
                  {
                   "id": 4565,
                   "atlas_id": 4559,
                   "ontology_id": 7,
                   "acronym": "DPV",
                   "name": "dorsal periventricular nucleus, right",
                   "color_hex_triplet": "7FFF8F",
                   "graph_order": 659,
                   "st_level": null,
                   "hemisphere_id": 2,
                   "parent_structure_id": 4563,
                   "children": []
                  }
                 ]
                }
               ]
              }
             ]
            },
            {
             "id": 4633,
             "atlas_id": 4627,
             "ontology_id": 7,
             "acronym": "TubR",
             "name": "tuberal region",
             "color_hex_triplet": "7FFF97",
             "graph_order": 660,
             "st_level": null,
             "hemisphere_id": 3,
             "parent_structure_id": 4540,
             "children": [
              {
               "id": 4634,
               "atlas_id": 4628,
               "ontology_id": 7,
               "acronym": "Pit",
               "name": "pituitary body",
               "color_hex_triplet": "7FFF97",
               "graph_order": 661,
               "st_level": null,
               "hemisphere_id": 3,
               "parent_structure_id": 4633,
               "children": []
              },
              {
               "id": 12913,
               "atlas_id": null,
               "ontology_id": 7,
               "acronym": "ARH",
               "name": "arcuate nucleus of the hypothalamus",
               "color_hex_triplet": "7FFF97",
               "graph_order": 662,
               "st_level": null,
               "hemisphere_id": 3,
               "parent_structure_id": 4633,
               "children": [
                {
                 "id": 4644,
                 "atlas_id": 4638,
                 "ontology_id": 7,
                 "acronym": "ARH",
                 "name": "arcuate nucleus of the hypothalamus, left",
                 "color_hex_triplet": "7FFF97",
                 "graph_order": 663,
                 "st_level": null,
                 "hemisphere_id": 1,
                 "parent_structure_id": 12913,
                 "children": [
                  {
                   "id": 4645,
                   "atlas_id": 4639,
                   "ontology_id": 7,
                   "acronym": "ArcD",
                   "name": "arcuate nucleus of the hypothalamus, left, dorsal part",
                   "color_hex_triplet": "7FFF97",
                   "graph_order": 664,
                   "st_level": null,
                   "hemisphere_id": 1,
                   "parent_structure_id": 4644,
                   "children": []
                  },
                  {
                   "id": 4646,
                   "atlas_id": 4640,
                   "ontology_id": 7,
                   "acronym": "ArcL",
                   "name": "arcuate nucleus of the hypothalamus, left, lateral part",
                   "color_hex_triplet": "7FFF97",
                   "graph_order": 665,
                   "st_level": null,
                   "hemisphere_id": 1,
                   "parent_structure_id": 4644,
                   "children": []
                  },
                  {
                   "id": 4647,
                   "atlas_id": 4641,
                   "ontology_id": 7,
                   "acronym": "ArcM",
                   "name": "arcuate nucleus of the hypothalamus, left, medial part",
                   "color_hex_triplet": "7FFF97",
                   "graph_order": 666,
                   "st_level": null,
                   "hemisphere_id": 1,
                   "parent_structure_id": 4644,
                   "children": []
                  }
                 ]
                },
                {
                 "id": 4659,
                 "atlas_id": 4653,
                 "ontology_id": 7,
                 "acronym": "ARH",
                 "name": "arcuate nucleus of the hypothalamus, right",
                 "color_hex_triplet": "7FFF97",
                 "graph_order": 667,
                 "st_level": null,
                 "hemisphere_id": 2,
                 "parent_structure_id": 12913,
                 "children": [
                  {
                   "id": 4660,
                   "atlas_id": 4654,
                   "ontology_id": 7,
                   "acronym": "ArcD",
                   "name": "arcuate nucleus of the hypothalamus, right, dorsal part",
                   "color_hex_triplet": "7FFF97",
                   "graph_order": 668,
                   "st_level": null,
                   "hemisphere_id": 2,
                   "parent_structure_id": 4659,
                   "children": []
                  },
                  {
                   "id": 4661,
                   "atlas_id": 4655,
                   "ontology_id": 7,
                   "acronym": "ArcL",
                   "name": "arcuate nucleus of the hypothalamus, right, lateral part",
                   "color_hex_triplet": "7FFF97",
                   "graph_order": 669,
                   "st_level": null,
                   "hemisphere_id": 2,
                   "parent_structure_id": 4659,
                   "children": []
                  },
                  {
                   "id": 4662,
                   "atlas_id": 4656,
                   "ontology_id": 7,
                   "acronym": "ArcM",
                   "name": "arcuate nucleus of the hypothalamus, right, medial part",
                   "color_hex_triplet": "7FFF97",
                   "graph_order": 670,
                   "st_level": null,
                   "hemisphere_id": 2,
                   "parent_structure_id": 4659,
                   "children": []
                  }
                 ]
                }
               ]
              },
              {
               "id": 12914,
               "atlas_id": null,
               "ontology_id": 7,
               "acronym": "DMH",
               "name": "dorsomedial hypothalamic nucleus",
               "color_hex_triplet": "7FFF97",
               "graph_order": 671,
               "st_level": null,
               "hemisphere_id": 3,
               "parent_structure_id": 4633,
               "children": [
                {
                 "id": 4641,
                 "atlas_id": 4635,
                 "ontology_id": 7,
                 "acronym": "DMH",
                 "name": "dorsomedial hypothalamic nucleus, left",
                 "color_hex_triplet": "7FFF97",
                 "graph_order": 672,
                 "st_level": null,
                 "hemisphere_id": 1,
                 "parent_structure_id": 12914,
                 "children": [
                  {
                   "id": 4642,
                   "atlas_id": 4636,
                   "ontology_id": 7,
                   "acronym": "DMC",
                   "name": "dorsomedial hypothalamic nucleus, left, compact part",
                   "color_hex_triplet": "7FFF97",
                   "graph_order": 673,
                   "st_level": null,
                   "hemisphere_id": 1,
                   "parent_structure_id": 4641,
                   "children": []
                  },
                  {
                   "id": 4643,
                   "atlas_id": 4637,
                   "ontology_id": 7,
                   "acronym": "DMD",
                   "name": "dorsomedial hypothalamic nucleus, left, diffuse part",
                   "color_hex_triplet": "7FFF97",
                   "graph_order": 674,
                   "st_level": null,
                   "hemisphere_id": 1,
                   "parent_structure_id": 4641,
                   "children": []
                  }
                 ]
                },
                {
                 "id": 4656,
                 "atlas_id": 4650,
                 "ontology_id": 7,
                 "acronym": "DMH",
                 "name": "dorsomedial hypothalamic nucleus, right",
                 "color_hex_triplet": "7FFF97",
                 "graph_order": 675,
                 "st_level": null,
                 "hemisphere_id": 2,
                 "parent_structure_id": 12914,
                 "children": [
                  {
                   "id": 4657,
                   "atlas_id": 4651,
                   "ontology_id": 7,
                   "acronym": "DMC",
                   "name": "dorsomedial hypothalamic nucleus, right, compact part",
                   "color_hex_triplet": "7FFF97",
                   "graph_order": 676,
                   "st_level": null,
                   "hemisphere_id": 2,
                   "parent_structure_id": 4656,
                   "children": []
                  },
                  {
                   "id": 4658,
                   "atlas_id": 4652,
                   "ontology_id": 7,
                   "acronym": "DMD",
                   "name": "dorsomedial hypothalamic nucleus, right, diffuse part",
                   "color_hex_triplet": "7FFF97",
                   "graph_order": 677,
                   "st_level": null,
                   "hemisphere_id": 2,
                   "parent_structure_id": 4656,
                   "children": []
                  }
                 ]
                }
               ]
              },
              {
               "id": 13007,
               "atlas_id": null,
               "ontology_id": 7,
               "acronym": "LHT",
               "name": "lateral hypothalamic area, tuberal region",
               "color_hex_triplet": "7FFF97",
               "graph_order": 678,
               "st_level": null,
               "hemisphere_id": 3,
               "parent_structure_id": 4633,
               "children": [
                {
                 "id": 13008,
                 "atlas_id": null,
                 "ontology_id": 7,
                 "acronym": "LHT",
                 "name": "lateral hypothalamic area, tuberal region, left",
                 "color_hex_triplet": "7FFF97",
                 "graph_order": 679,
                 "st_level": null,
                 "hemisphere_id": 1,
                 "parent_structure_id": 13007,
                 "children": []
                },
                {
                 "id": 13009,
                 "atlas_id": null,
                 "ontology_id": 7,
                 "acronym": "LHT",
                 "name": "lateral hypothalamic area, tuberal region, right",
                 "color_hex_triplet": "7FFF97",
                 "graph_order": 680,
                 "st_level": null,
                 "hemisphere_id": 2,
                 "parent_structure_id": 13007,
                 "children": []
                }
               ]
              },
              {
               "id": 12915,
               "atlas_id": null,
               "ontology_id": 7,
               "acronym": "LTu",
               "name": "lateral tuberal nucleus",
               "color_hex_triplet": "7FFF97",
               "graph_order": 681,
               "st_level": null,
               "hemisphere_id": 3,
               "parent_structure_id": 4633,
               "children": [
                {
                 "id": 10151,
                 "atlas_id": null,
                 "ontology_id": 7,
                 "acronym": "LTu",
                 "name": "lateral tuberal nucleus, left",
                 "color_hex_triplet": "7FFF97",
                 "graph_order": 682,
                 "st_level": null,
                 "hemisphere_id": 1,
                 "parent_structure_id": 12915,
                 "children": []
                },
                {
                 "id": 10152,
                 "atlas_id": null,
                 "ontology_id": 7,
                 "acronym": "LTu",
                 "name": "lateral tuberal nucleus, right",
                 "color_hex_triplet": "7FFF97",
                 "graph_order": 683,
                 "st_level": null,
                 "hemisphere_id": 2,
                 "parent_structure_id": 12915,
                 "children": []
                }
               ]
              },
              {
               "id": 12916,
               "atlas_id": null,
               "ontology_id": 7,
               "acronym": "ME",
               "name": "median eminence",
               "color_hex_triplet": "7FFF97",
               "graph_order": 684,
               "st_level": null,
               "hemisphere_id": 3,
               "parent_structure_id": 4633,
               "children": [
                {
                 "id": 4649,
                 "atlas_id": 4643,
                 "ontology_id": 7,
                 "acronym": "ME",
                 "name": "median eminence, left",
                 "color_hex_triplet": "7FFF97",
                 "graph_order": 685,
                 "st_level": null,
                 "hemisphere_id": 1,
                 "parent_structure_id": 12916,
                 "children": []
                },
                {
                 "id": 4664,
                 "atlas_id": 4658,
                 "ontology_id": 7,
                 "acronym": "ME",
                 "name": "median eminence, right",
                 "color_hex_triplet": "7FFF97",
                 "graph_order": 686,
                 "st_level": null,
                 "hemisphere_id": 2,
                 "parent_structure_id": 12916,
                 "children": []
                }
               ]
              },
              {
               "id": 12917,
               "atlas_id": null,
               "ontology_id": 7,
               "acronym": "PeF",
               "name": "perifornical nucleus",
               "color_hex_triplet": "7FFF97",
               "graph_order": 687,
               "st_level": null,
               "hemisphere_id": 3,
               "parent_structure_id": 4633,
               "children": [
                {
                 "id": 4648,
                 "atlas_id": 4642,
                 "ontology_id": 7,
                 "acronym": "PeF",
                 "name": "perifornical nucleus, left",
                 "color_hex_triplet": "7FFF97",
                 "graph_order": 688,
                 "st_level": null,
                 "hemisphere_id": 1,
                 "parent_structure_id": 12917,
                 "children": []
                },
                {
                 "id": 4663,
                 "atlas_id": 4657,
                 "ontology_id": 7,
                 "acronym": "PeF",
                 "name": "perifornical nucleus, right",
                 "color_hex_triplet": "7FFF97",
                 "graph_order": 689,
                 "st_level": null,
                 "hemisphere_id": 2,
                 "parent_structure_id": 12917,
                 "children": []
                }
               ]
              },
              {
               "id": 12918,
               "atlas_id": null,
               "ontology_id": 7,
               "acronym": "PVt",
               "name": "periventricular nucleus of the hypothalamus, tuberal part",
               "color_hex_triplet": "7FFF97",
               "graph_order": 690,
               "st_level": null,
               "hemisphere_id": 3,
               "parent_structure_id": 4633,
               "children": [
                {
                 "id": 4636,
                 "atlas_id": 4630,
                 "ontology_id": 7,
                 "acronym": "PVt",
                 "name": "periventricular nucleus of the hypothalamus, tuberal part, left",
                 "color_hex_triplet": "7FFF97",
                 "graph_order": 691,
                 "st_level": null,
                 "hemisphere_id": 1,
                 "parent_structure_id": 12918,
                 "children": []
                },
                {
                 "id": 4651,
                 "atlas_id": 4645,
                 "ontology_id": 7,
                 "acronym": "PVt",
                 "name": "periventricular nucleus of the hypothalamus, tuberal part, right",
                 "color_hex_triplet": "7FFF97",
                 "graph_order": 692,
                 "st_level": null,
                 "hemisphere_id": 2,
                 "parent_structure_id": 12918,
                 "children": []
                }
               ]
              },
              {
               "id": 12919,
               "atlas_id": null,
               "ontology_id": 7,
               "acronym": "VMH",
               "name": "ventromedial hypothalamic nucleus",
               "color_hex_triplet": "7FFF97",
               "graph_order": 693,
               "st_level": null,
               "hemisphere_id": 3,
               "parent_structure_id": 4633,
               "children": [
                {
                 "id": 4637,
                 "atlas_id": 4631,
                 "ontology_id": 7,
                 "acronym": "VMH",
                 "name": "ventromedial hypothalamic nucleus, left",
                 "color_hex_triplet": "7FFF97",
                 "graph_order": 694,
                 "st_level": null,
                 "hemisphere_id": 1,
                 "parent_structure_id": 12919,
                 "children": [
                  {
                   "id": 4639,
                   "atlas_id": 4633,
                   "ontology_id": 7,
                   "acronym": "VMHd",
                   "name": "ventromedial hypothalamic nucleus, left, dorsal part",
                   "color_hex_triplet": "7FFF97",
                   "graph_order": 695,
                   "st_level": null,
                   "hemisphere_id": 1,
                   "parent_structure_id": 4637,
                   "children": []
                  },
                  {
                   "id": 4640,
                   "atlas_id": 4634,
                   "ontology_id": 7,
                   "acronym": "VMHc",
                   "name": "ventromedial hypothalamic nucleus, left, central part",
                   "color_hex_triplet": "7FFF97",
                   "graph_order": 696,
                   "st_level": null,
                   "hemisphere_id": 1,
                   "parent_structure_id": 4637,
                   "children": []
                  },
                  {
                   "id": 4638,
                   "atlas_id": 4632,
                   "ontology_id": 7,
                   "acronym": "VMHv",
                   "name": "ventromedial hypothalamic nucleus, left, ventral part",
                   "color_hex_triplet": "7FFF97",
                   "graph_order": 697,
                   "st_level": null,
                   "hemisphere_id": 1,
                   "parent_structure_id": 4637,
                   "children": []
                  }
                 ]
                },
                {
                 "id": 4652,
                 "atlas_id": 4646,
                 "ontology_id": 7,
                 "acronym": "VMH",
                 "name": "ventromedial hypothalamic nucleus, right",
                 "color_hex_triplet": "7FFF97",
                 "graph_order": 698,
                 "st_level": null,
                 "hemisphere_id": 2,
                 "parent_structure_id": 12919,
                 "children": [
                  {
                   "id": 4654,
                   "atlas_id": 4648,
                   "ontology_id": 7,
                   "acronym": "VMHd",
                   "name": "ventromedial hypothalamic nucleus, right, dorsal part",
                   "color_hex_triplet": "7FFF97",
                   "graph_order": 699,
                   "st_level": null,
                   "hemisphere_id": 2,
                   "parent_structure_id": 4652,
                   "children": []
                  },
                  {
                   "id": 4655,
                   "atlas_id": 4649,
                   "ontology_id": 7,
                   "acronym": "VMHc",
                   "name": "ventromedial hypothalamic nucleus, right, central part",
                   "color_hex_triplet": "7FFF97",
                   "graph_order": 700,
                   "st_level": null,
                   "hemisphere_id": 2,
                   "parent_structure_id": 4652,
                   "children": []
                  },
                  {
                   "id": 4653,
                   "atlas_id": 4647,
                   "ontology_id": 7,
                   "acronym": "VMHv",
                   "name": "ventromedial hypothalamic nucleus, right, ventral part",
                   "color_hex_triplet": "7FFF97",
                   "graph_order": 701,
                   "st_level": null,
                   "hemisphere_id": 2,
                   "parent_structure_id": 4652,
                   "children": []
                  }
                 ]
                }
               ]
              }
             ]
            }
           ]
          },
          {
           "id": 4517,
           "atlas_id": 4511,
           "ontology_id": 7,
           "acronym": "SbT",
           "name": "subthalamus",
           "color_hex_triplet": "92FF5D",
           "graph_order": 702,
           "st_level": null,
           "hemisphere_id": 3,
           "parent_structure_id": 4391,
           "children": [
            {
             "id": 4518,
             "atlas_id": 4512,
             "ontology_id": 7,
             "acronym": "Sb",
             "name": "subthalamic nucleus, left",
             "color_hex_triplet": "92FF5D",
             "graph_order": 703,
             "st_level": null,
             "hemisphere_id": 1,
             "parent_structure_id": 4517,
             "children": []
            },
            {
             "id": 4519,
             "atlas_id": 4513,
             "ontology_id": 7,
             "acronym": "Sb",
             "name": "subthalamic nucleus, right",
             "color_hex_triplet": "92FF5D",
             "graph_order": 704,
             "st_level": null,
             "hemisphere_id": 2,
             "parent_structure_id": 4517,
             "children": []
            }
           ]
          },
          {
           "id": 4392,
           "atlas_id": 4386,
           "ontology_id": 7,
           "acronym": "TH",
           "name": "thalamus",
           "color_hex_triplet": "C6F359",
           "graph_order": 705,
           "st_level": null,
           "hemisphere_id": 3,
           "parent_structure_id": 4391,
           "children": [
            {
             "id": 4393,
             "atlas_id": 4387,
             "ontology_id": 7,
             "acronym": "DT",
             "name": "dorsal thalamus",
             "color_hex_triplet": "A9E855",
             "graph_order": 706,
             "st_level": null,
             "hemisphere_id": 3,
             "parent_structure_id": 4392,
             "children": [
              {
               "id": 12920,
               "atlas_id": null,
               "ontology_id": 7,
               "acronym": "DTA",
               "name": "anterior group of nuclei",
               "color_hex_triplet": "A9E855",
               "graph_order": 707,
               "st_level": null,
               "hemisphere_id": 3,
               "parent_structure_id": 4393,
               "children": [
                {
                 "id": 4395,
                 "atlas_id": 4389,
                 "ontology_id": 7,
                 "acronym": "DTA",
                 "name": "anterior group of nuclei, left",
                 "color_hex_triplet": "A9E855",
                 "graph_order": 708,
                 "st_level": null,
                 "hemisphere_id": 1,
                 "parent_structure_id": 12920,
                 "children": [
                  {
                   "id": 4398,
                   "atlas_id": 4392,
                   "ontology_id": 7,
                   "acronym": "AD",
                   "name": "anterodorsal nucleus of the thalamus, left",
                   "color_hex_triplet": "A9E855",
                   "graph_order": 709,
                   "st_level": null,
                   "hemisphere_id": 1,
                   "parent_structure_id": 4395,
                   "children": []
                  },
                  {
                   "id": 4396,
                   "atlas_id": 4390,
                   "ontology_id": 7,
                   "acronym": "AM",
                   "name": "anteromedial nucleus of the thalamus, left",
                   "color_hex_triplet": "A9E855",
                   "graph_order": 710,
                   "st_level": null,
                   "hemisphere_id": 1,
                   "parent_structure_id": 4395,
                   "children": []
                  },
                  {
                   "id": 4397,
                   "atlas_id": 4391,
                   "ontology_id": 7,
                   "acronym": "AV",
                   "name": "anteroventral nucleus of the thalamus, left",
                   "color_hex_triplet": "A9E855",
                   "graph_order": 711,
                   "st_level": null,
                   "hemisphere_id": 1,
                   "parent_structure_id": 4395,
                   "children": []
                  },
                  {
                   "id": 4399,
                   "atlas_id": 4393,
                   "ontology_id": 7,
                   "acronym": "LD",
                   "name": "lateral dorsal nucleus of the thalamus, left",
                   "color_hex_triplet": "A9E855",
                   "graph_order": 712,
                   "st_level": null,
                   "hemisphere_id": 1,
                   "parent_structure_id": 4395,
                   "children": []
                  }
                 ]
                },
                {
                 "id": 4450,
                 "atlas_id": 4444,
                 "ontology_id": 7,
                 "acronym": "DTA",
                 "name": "anterior group of nuclei, right",
                 "color_hex_triplet": "A9E855",
                 "graph_order": 713,
                 "st_level": null,
                 "hemisphere_id": 2,
                 "parent_structure_id": 12920,
                 "children": [
                  {
                   "id": 4453,
                   "atlas_id": 4447,
                   "ontology_id": 7,
                   "acronym": "AD",
                   "name": "anterodorsal nucleus of the thalamus, right",
                   "color_hex_triplet": "A9E855",
                   "graph_order": 714,
                   "st_level": null,
                   "hemisphere_id": 2,
                   "parent_structure_id": 4450,
                   "children": []
                  },
                  {
                   "id": 4451,
                   "atlas_id": 4445,
                   "ontology_id": 7,
                   "acronym": "AM",
                   "name": "anteromedial nucleus of the thalamus, right",
                   "color_hex_triplet": "A9E855",
                   "graph_order": 715,
                   "st_level": null,
                   "hemisphere_id": 2,
                   "parent_structure_id": 4450,
                   "children": []
                  },
                  {
                   "id": 4452,
                   "atlas_id": 4446,
                   "ontology_id": 7,
                   "acronym": "AV",
                   "name": "anteroventral nucleus of the thalamus, right",
                   "color_hex_triplet": "A9E855",
                   "graph_order": 716,
                   "st_level": null,
                   "hemisphere_id": 2,
                   "parent_structure_id": 4450,
                   "children": []
                  },
                  {
                   "id": 4454,
                   "atlas_id": 4448,
                   "ontology_id": 7,
                   "acronym": "LD",
                   "name": "lateral dorsal nucleus of the thalamus, right",
                   "color_hex_triplet": "A9E855",
                   "graph_order": 717,
                   "st_level": null,
                   "hemisphere_id": 2,
                   "parent_structure_id": 4450,
                   "children": []
                  }
                 ]
                }
               ]
              },
              {
               "id": 12921,
               "atlas_id": null,
               "ontology_id": 7,
               "acronym": "ILc",
               "name": "caudal group of intralaminar nuclei",
               "color_hex_triplet": "A9E855",
               "graph_order": 718,
               "st_level": null,
               "hemisphere_id": 3,
               "parent_structure_id": 4393,
               "children": [
                {
                 "id": 4437,
                 "atlas_id": 4431,
                 "ontology_id": 7,
                 "acronym": "ILc",
                 "name": "caudal group of intralaminar nuclei, left",
                 "color_hex_triplet": "A9E855",
                 "graph_order": 719,
                 "st_level": null,
                 "hemisphere_id": 1,
                 "parent_structure_id": 12921,
                 "children": [
                  {
                   "id": 4438,
                   "atlas_id": 4432,
                   "ontology_id": 7,
                   "acronym": "CM",
                   "name": "centre median nucleus of the thalamus, left",
                   "color_hex_triplet": "A9E855",
                   "graph_order": 720,
                   "st_level": null,
                   "hemisphere_id": 1,
                   "parent_structure_id": 4437,
                   "children": []
                  },
                  {
                   "id": 4439,
                   "atlas_id": 4433,
                   "ontology_id": 7,
                   "acronym": "pf",
                   "name": "parafascicular nucleus of the thalamus, left",
                   "color_hex_triplet": "A9E855",
                   "graph_order": 721,
                   "st_level": null,
                   "hemisphere_id": 1,
                   "parent_structure_id": 4437,
                   "children": []
                  }
                 ]
                },
                {
                 "id": 4492,
                 "atlas_id": 4486,
                 "ontology_id": 7,
                 "acronym": "ILc",
                 "name": "caudal group of intralaminar nuclei, right",
                 "color_hex_triplet": "A9E855",
                 "graph_order": 722,
                 "st_level": null,
                 "hemisphere_id": 2,
                 "parent_structure_id": 12921,
                 "children": [
                  {
                   "id": 4493,
                   "atlas_id": 4487,
                   "ontology_id": 7,
                   "acronym": "CM",
                   "name": "centre median nucleus of the thalamus, right",
                   "color_hex_triplet": "A9E855",
                   "graph_order": 723,
                   "st_level": null,
                   "hemisphere_id": 2,
                   "parent_structure_id": 4492,
                   "children": []
                  },
                  {
                   "id": 4494,
                   "atlas_id": 4488,
                   "ontology_id": 7,
                   "acronym": "pf",
                   "name": "parafascicular nucleus of the thalamus, right",
                   "color_hex_triplet": "A9E855",
                   "graph_order": 724,
                   "st_level": null,
                   "hemisphere_id": 2,
                   "parent_structure_id": 4492,
                   "children": []
                  }
                 ]
                }
               ]
              },
              {
               "id": 12922,
               "atlas_id": null,
               "ontology_id": 7,
               "acronym": "LGd",
               "name": "dorsal lateral geneiculate nucleus",
               "color_hex_triplet": "A9E855",
               "graph_order": 725,
               "st_level": null,
               "hemisphere_id": 3,
               "parent_structure_id": 4393,
               "children": [
                {
                 "id": 4440,
                 "atlas_id": 4434,
                 "ontology_id": 7,
                 "acronym": "LGd",
                 "name": "dorsal lateral geniculate nucleus, left",
                 "color_hex_triplet": "A9E855",
                 "graph_order": 726,
                 "st_level": null,
                 "hemisphere_id": 1,
                 "parent_structure_id": 12922,
                 "children": [
                  {
                   "id": 4441,
                   "atlas_id": 4435,
                   "ontology_id": 7,
                   "acronym": "LGdm",
                   "name": "dorsal lateral geniculate nucleus, left, magnocellular layers",
                   "color_hex_triplet": "A9E855",
                   "graph_order": 727,
                   "st_level": null,
                   "hemisphere_id": 1,
                   "parent_structure_id": 4440,
                   "children": []
                  },
                  {
                   "id": 4442,
                   "atlas_id": 4436,
                   "ontology_id": 7,
                   "acronym": "LGdp",
                   "name": "dorsal lateral geniculate nucleus, left, parvocellular layers",
                   "color_hex_triplet": "A9E855",
                   "graph_order": 728,
                   "st_level": null,
                   "hemisphere_id": 1,
                   "parent_structure_id": 4440,
                   "children": []
                  },
                  {
                   "id": 4443,
                   "atlas_id": 4437,
                   "ontology_id": 7,
                   "acronym": "LGds",
                   "name": "dorsal lateral geniculate nucleus, left, s and intercalated layers",
                   "color_hex_triplet": "A9E855",
                   "graph_order": 729,
                   "st_level": null,
                   "hemisphere_id": 1,
                   "parent_structure_id": 4440,
                   "children": []
                  }
                 ]
                },
                {
                 "id": 4495,
                 "atlas_id": 4489,
                 "ontology_id": 7,
                 "acronym": "LGd",
                 "name": "dorsal lateral geniculate nucleus, right",
                 "color_hex_triplet": "A9E855",
                 "graph_order": 730,
                 "st_level": null,
                 "hemisphere_id": 2,
                 "parent_structure_id": 12922,
                 "children": [
                  {
                   "id": 4496,
                   "atlas_id": 4490,
                   "ontology_id": 7,
                   "acronym": "LGdm",
                   "name": "dorsal lateral geniculate nucleus, right, magnocellular layers",
                   "color_hex_triplet": "A9E855",
                   "graph_order": 731,
                   "st_level": null,
                   "hemisphere_id": 2,
                   "parent_structure_id": 4495,
                   "children": []
                  },
                  {
                   "id": 4497,
                   "atlas_id": 4491,
                   "ontology_id": 7,
                   "acronym": "LGdp",
                   "name": "dorsal lateral geniculate nucleus, right, parvocellular layers",
                   "color_hex_triplet": "A9E855",
                   "graph_order": 732,
                   "st_level": null,
                   "hemisphere_id": 2,
                   "parent_structure_id": 4495,
                   "children": []
                  },
                  {
                   "id": 4498,
                   "atlas_id": 4492,
                   "ontology_id": 7,
                   "acronym": "LGds",
                   "name": "dorsal lateral geniculate nucleus, right, s and intercalated layers",
                   "color_hex_triplet": "A9E855",
                   "graph_order": 733,
                   "st_level": null,
                   "hemisphere_id": 2,
                   "parent_structure_id": 4495,
                   "children": []
                  }
                 ]
                }
               ]
              },
              {
               "id": 12923,
               "atlas_id": null,
               "ontology_id": 7,
               "acronym": "DTL",
               "name": "lateral group of nuclei",
               "color_hex_triplet": "A9E855",
               "graph_order": 734,
               "st_level": null,
               "hemisphere_id": 3,
               "parent_structure_id": 4393,
               "children": [
                {
                 "id": 12924,
                 "atlas_id": null,
                 "ontology_id": 7,
                 "acronym": "DTLd",
                 "name": "lateral group of nuclei, dorsal division",
                 "color_hex_triplet": "A9E855",
                 "graph_order": 735,
                 "st_level": null,
                 "hemisphere_id": 3,
                 "parent_structure_id": 12923,
                 "children": [
                  {
                   "id": 4409,
                   "atlas_id": 4403,
                   "ontology_id": 7,
                   "acronym": "DTLd",
                   "name": "lateral group of nuclei, left, dorsal division",
                   "color_hex_triplet": "A9E855",
                   "graph_order": 736,
                   "st_level": null,
                   "hemisphere_id": 1,
                   "parent_structure_id": 12924,
                   "children": [
                    {
                     "id": 4410,
                     "atlas_id": 4404,
                     "ontology_id": 7,
                     "acronym": "LP",
                     "name": "lateral posterior nucleus of the thalamus, left",
                     "color_hex_triplet": "A9E855",
                     "graph_order": 737,
                     "st_level": null,
                     "hemisphere_id": 1,
                     "parent_structure_id": 4409,
                     "children": []
                    },
                    {
                     "id": 4411,
                     "atlas_id": 4405,
                     "ontology_id": 7,
                     "acronym": "Pla",
                     "name": "anterior nucleus of the pulvinar, left",
                     "color_hex_triplet": "A9E855",
                     "graph_order": 738,
                     "st_level": null,
                     "hemisphere_id": 1,
                     "parent_structure_id": 4409,
                     "children": []
                    },
                    {
                     "id": 4414,
                     "atlas_id": 4408,
                     "ontology_id": 7,
                     "acronym": "Pli",
                     "name": "inferior nucleus of the pulvinar, left",
                     "color_hex_triplet": "A9E855",
                     "graph_order": 739,
                     "st_level": null,
                     "hemisphere_id": 1,
                     "parent_structure_id": 4409,
                     "children": [
                      {
                       "id": 4415,
                       "atlas_id": 4409,
                       "ontology_id": 7,
                       "acronym": "Plil",
                       "name": "inferior nucleus of the pulvinar, left, lateral division",
                       "color_hex_triplet": "A9E855",
                       "graph_order": 740,
                       "st_level": null,
                       "hemisphere_id": 1,
                       "parent_structure_id": 4414,
                       "children": []
                      },
                      {
                       "id": 4416,
                       "atlas_id": 4410,
                       "ontology_id": 7,
                       "acronym": "Plim",
                       "name": "inferior nucleus of the pulvinar, left, medial division",
                       "color_hex_triplet": "A9E855",
                       "graph_order": 741,
                       "st_level": null,
                       "hemisphere_id": 1,
                       "parent_structure_id": 4414,
                       "children": []
                      }
                     ]
                    },
                    {
                     "id": 4413,
                     "atlas_id": 4407,
                     "ontology_id": 7,
                     "acronym": "Pll",
                     "name": "lateral nucleus of the pulvinar, left",
                     "color_hex_triplet": "A9E855",
                     "graph_order": 742,
                     "st_level": null,
                     "hemisphere_id": 1,
                     "parent_structure_id": 4409,
                     "children": []
                    },
                    {
                     "id": 4412,
                     "atlas_id": 4406,
                     "ontology_id": 7,
                     "acronym": "Plm",
                     "name": "medial nucleus of the pulvinar, left",
                     "color_hex_triplet": "A9E855",
                     "graph_order": 743,
                     "st_level": null,
                     "hemisphere_id": 1,
                     "parent_structure_id": 4409,
                     "children": []
                    }
                   ]
                  },
                  {
                   "id": 4464,
                   "atlas_id": 4458,
                   "ontology_id": 7,
                   "acronym": "DTLd",
                   "name": "lateral group of nuclei, right, dorsal division",
                   "color_hex_triplet": "A9E855",
                   "graph_order": 744,
                   "st_level": null,
                   "hemisphere_id": 2,
                   "parent_structure_id": 12924,
                   "children": [
                    {
                     "id": 4465,
                     "atlas_id": 4459,
                     "ontology_id": 7,
                     "acronym": "LP",
                     "name": "lateral posterior nucleus of the thalamus, right",
                     "color_hex_triplet": "A9E855",
                     "graph_order": 745,
                     "st_level": null,
                     "hemisphere_id": 2,
                     "parent_structure_id": 4464,
                     "children": []
                    },
                    {
                     "id": 4466,
                     "atlas_id": 4460,
                     "ontology_id": 7,
                     "acronym": "Pla",
                     "name": "anterior nucleus of the pulvinar, right",
                     "color_hex_triplet": "A9E855",
                     "graph_order": 746,
                     "st_level": null,
                     "hemisphere_id": 2,
                     "parent_structure_id": 4464,
                     "children": []
                    },
                    {
                     "id": 4469,
                     "atlas_id": 4463,
                     "ontology_id": 7,
                     "acronym": "Pli",
                     "name": "inferior nucleus of the pulvinar, right",
                     "color_hex_triplet": "A9E855",
                     "graph_order": 747,
                     "st_level": null,
                     "hemisphere_id": 2,
                     "parent_structure_id": 4464,
                     "children": [
                      {
                       "id": 4470,
                       "atlas_id": 4464,
                       "ontology_id": 7,
                       "acronym": "Plil",
                       "name": "inferior nucleus of the pulvinar, right, lateral division",
                       "color_hex_triplet": "A9E855",
                       "graph_order": 748,
                       "st_level": null,
                       "hemisphere_id": 2,
                       "parent_structure_id": 4469,
                       "children": []
                      },
                      {
                       "id": 4471,
                       "atlas_id": 4465,
                       "ontology_id": 7,
                       "acronym": "Plim",
                       "name": "inferior nucleus of the pulvinar, right, medial division",
                       "color_hex_triplet": "A9E855",
                       "graph_order": 749,
                       "st_level": null,
                       "hemisphere_id": 2,
                       "parent_structure_id": 4469,
                       "children": []
                      }
                     ]
                    },
                    {
                     "id": 4468,
                     "atlas_id": 4462,
                     "ontology_id": 7,
                     "acronym": "Pll",
                     "name": "lateral nucleus of the pulvinar, right",
                     "color_hex_triplet": "A9E855",
                     "graph_order": 750,
                     "st_level": null,
                     "hemisphere_id": 2,
                     "parent_structure_id": 4464,
                     "children": []
                    },
                    {
                     "id": 4467,
                     "atlas_id": 4461,
                     "ontology_id": 7,
                     "acronym": "Plm",
                     "name": "medial nucleus of the pulvinar, right",
                     "color_hex_triplet": "A9E855",
                     "graph_order": 751,
                     "st_level": null,
                     "hemisphere_id": 2,
                     "parent_structure_id": 4464,
                     "children": []
                    }
                   ]
                  }
                 ]
                },
                {
                 "id": 12925,
                 "atlas_id": null,
                 "ontology_id": 7,
                 "acronym": "DTLv",
                 "name": "lateral group of nuclei, ventral division",
                 "color_hex_triplet": "A9E855",
                 "graph_order": 752,
                 "st_level": null,
                 "hemisphere_id": 3,
                 "parent_structure_id": 12923,
                 "children": [
                  {
                   "id": 4417,
                   "atlas_id": 4411,
                   "ontology_id": 7,
                   "acronym": "DTLv",
                   "name": "lateral group of nuclei, left, ventral division",
                   "color_hex_triplet": "A9E855",
                   "graph_order": 753,
                   "st_level": null,
                   "hemisphere_id": 1,
                   "parent_structure_id": 12925,
                   "children": [
                    {
                     "id": 4427,
                     "atlas_id": 4421,
                     "ontology_id": 7,
                     "acronym": "VMb",
                     "name": "basal ventral medial nucleus of the thalamus, left",
                     "color_hex_triplet": "A9E855",
                     "graph_order": 754,
                     "st_level": null,
                     "hemisphere_id": 1,
                     "parent_structure_id": 4417,
                     "children": []
                    },
                    {
                     "id": 4418,
                     "atlas_id": 4412,
                     "ontology_id": 7,
                     "acronym": "VA",
                     "name": "ventral anterior nucleus of the thalamus, left",
                     "color_hex_triplet": "A9E855",
                     "graph_order": 755,
                     "st_level": null,
                     "hemisphere_id": 1,
                     "parent_structure_id": 4417,
                     "children": [
                      {
                       "id": 4420,
                       "atlas_id": 4414,
                       "ontology_id": 7,
                       "acronym": "VAmc",
                       "name": "ventral anterior nucleus of the thalamus, left, magnocellular division",
                       "color_hex_triplet": "A9E855",
                       "graph_order": 756,
                       "st_level": null,
                       "hemisphere_id": 1,
                       "parent_structure_id": 4418,
                       "children": []
                      },
                      {
                       "id": 4419,
                       "atlas_id": 4413,
                       "ontology_id": 7,
                       "acronym": "VAp",
                       "name": "ventral anterior nucleus of the thalamus, left, principal division",
                       "color_hex_triplet": "A9E855",
                       "graph_order": 757,
                       "st_level": null,
                       "hemisphere_id": 1,
                       "parent_structure_id": 4418,
                       "children": []
                      }
                     ]
                    },
                    {
                     "id": 4422,
                     "atlas_id": 4416,
                     "ontology_id": 7,
                     "acronym": "VLa",
                     "name": "ventral lateral anterior nucleus of the thalamus, left",
                     "color_hex_triplet": "A9E855",
                     "graph_order": 758,
                     "st_level": null,
                     "hemisphere_id": 1,
                     "parent_structure_id": 4417,
                     "children": []
                    },
                    {
                     "id": 4423,
                     "atlas_id": 4417,
                     "ontology_id": 7,
                     "acronym": "VLp",
                     "name": "ventral lateral posterior nucleus of the thalamus, left",
                     "color_hex_triplet": "A9E855",
                     "graph_order": 759,
                     "st_level": null,
                     "hemisphere_id": 1,
                     "parent_structure_id": 4417,
                     "children": []
                    },
                    {
                     "id": 4421,
                     "atlas_id": 4415,
                     "ontology_id": 7,
                     "acronym": "VM",
                     "name": "ventral medial nucleus of the thalamus, left",
                     "color_hex_triplet": "A9E855",
                     "graph_order": 760,
                     "st_level": null,
                     "hemisphere_id": 1,
                     "parent_structure_id": 4417,
                     "children": []
                    },
                    {
                     "id": 4426,
                     "atlas_id": 4420,
                     "ontology_id": 7,
                     "acronym": "VPI",
                     "name": "ventral posterior inferior nucleus of the thalamus, left",
                     "color_hex_triplet": "A9E855",
                     "graph_order": 761,
                     "st_level": null,
                     "hemisphere_id": 1,
                     "parent_structure_id": 4417,
                     "children": []
                    },
                    {
                     "id": 4425,
                     "atlas_id": 4419,
                     "ontology_id": 7,
                     "acronym": "VPL",
                     "name": "ventral posterior lateral nucleus of the thalamus, left",
                     "color_hex_triplet": "A9E855",
                     "graph_order": 762,
                     "st_level": null,
                     "hemisphere_id": 1,
                     "parent_structure_id": 4417,
                     "children": [
                      {
                       "id": 265504812,
                       "atlas_id": null,
                       "ontology_id": 7,
                       "acronym": "VPLa",
                       "name": "ventral posterior lateral nucleus of the thalamus, left, anterior division",
                       "color_hex_triplet": "A9E855",
                       "graph_order": 763,
                       "st_level": null,
                       "hemisphere_id": 1,
                       "parent_structure_id": 4425,
                       "children": []
                      },
                      {
                       "id": 265504816,
                       "atlas_id": null,
                       "ontology_id": 7,
                       "acronym": "VPLp",
                       "name": "ventral posterior lateral nucleus of the thalamus, left, posterior division",
                       "color_hex_triplet": "A9E855",
                       "graph_order": 764,
                       "st_level": null,
                       "hemisphere_id": 1,
                       "parent_structure_id": 4425,
                       "children": []
                      }
                     ]
                    },
                    {
                     "id": 4424,
                     "atlas_id": 4418,
                     "ontology_id": 7,
                     "acronym": "VPM",
                     "name": "ventral posterior medial nucleus of the thalamus, left",
                     "color_hex_triplet": "A9E855",
                     "graph_order": 765,
                     "st_level": null,
                     "hemisphere_id": 1,
                     "parent_structure_id": 4417,
                     "children": []
                    }
                   ]
                  },
                  {
                   "id": 4472,
                   "atlas_id": 4466,
                   "ontology_id": 7,
                   "acronym": "DTLv",
                   "name": "lateral group of nuclei, right, ventral division",
                   "color_hex_triplet": "A9E855",
                   "graph_order": 766,
                   "st_level": null,
                   "hemisphere_id": 2,
                   "parent_structure_id": 12925,
                   "children": [
                    {
                     "id": 4482,
                     "atlas_id": 4476,
                     "ontology_id": 7,
                     "acronym": "VMb",
                     "name": "basal ventral medial nucleus of the thalamus, right",
                     "color_hex_triplet": "A9E855",
                     "graph_order": 767,
                     "st_level": null,
                     "hemisphere_id": 2,
                     "parent_structure_id": 4472,
                     "children": []
                    },
                    {
                     "id": 4473,
                     "atlas_id": 4467,
                     "ontology_id": 7,
                     "acronym": "VA",
                     "name": "ventral anterior nucleus of the thalamus, right",
                     "color_hex_triplet": "A9E855",
                     "graph_order": 768,
                     "st_level": null,
                     "hemisphere_id": 2,
                     "parent_structure_id": 4472,
                     "children": [
                      {
                       "id": 4475,
                       "atlas_id": 4469,
                       "ontology_id": 7,
                       "acronym": "VAmc",
                       "name": "ventral anterior nucleus of the thalamus, right, magnocellular division",
                       "color_hex_triplet": "A9E855",
                       "graph_order": 769,
                       "st_level": null,
                       "hemisphere_id": 2,
                       "parent_structure_id": 4473,
                       "children": []
                      },
                      {
                       "id": 4474,
                       "atlas_id": 4468,
                       "ontology_id": 7,
                       "acronym": "VAp",
                       "name": "ventral anterior nucleus of the thalamus, right, principal division",
                       "color_hex_triplet": "A9E855",
                       "graph_order": 770,
                       "st_level": null,
                       "hemisphere_id": 2,
                       "parent_structure_id": 4473,
                       "children": []
                      }
                     ]
                    },
                    {
                     "id": 4477,
                     "atlas_id": 4471,
                     "ontology_id": 7,
                     "acronym": "VLa",
                     "name": "ventral lateral anterior nucleus of the thalamus, right",
                     "color_hex_triplet": "A9E855",
                     "graph_order": 771,
                     "st_level": null,
                     "hemisphere_id": 2,
                     "parent_structure_id": 4472,
                     "children": []
                    },
                    {
                     "id": 4478,
                     "atlas_id": 4472,
                     "ontology_id": 7,
                     "acronym": "VLp",
                     "name": "ventral lateral posterior nucleus of the thalamus, right",
                     "color_hex_triplet": "A9E855",
                     "graph_order": 772,
                     "st_level": null,
                     "hemisphere_id": 2,
                     "parent_structure_id": 4472,
                     "children": []
                    },
                    {
                     "id": 4476,
                     "atlas_id": 4470,
                     "ontology_id": 7,
                     "acronym": "VM",
                     "name": "ventral medial nucleus of the thalamus, right",
                     "color_hex_triplet": "A9E855",
                     "graph_order": 773,
                     "st_level": null,
                     "hemisphere_id": 2,
                     "parent_structure_id": 4472,
                     "children": []
                    },
                    {
                     "id": 4481,
                     "atlas_id": 4475,
                     "ontology_id": 7,
                     "acronym": "VPI",
                     "name": "ventral posterior inferior nucleus of the thalamus, right",
                     "color_hex_triplet": "A9E855",
                     "graph_order": 774,
                     "st_level": null,
                     "hemisphere_id": 2,
                     "parent_structure_id": 4472,
                     "children": []
                    },
                    {
                     "id": 4480,
                     "atlas_id": 4474,
                     "ontology_id": 7,
                     "acronym": "VPL",
                     "name": "ventral posterior lateral nucleus of the thalamus, right",
                     "color_hex_triplet": "A9E855",
                     "graph_order": 775,
                     "st_level": null,
                     "hemisphere_id": 2,
                     "parent_structure_id": 4472,
                     "children": [
                      {
                       "id": 265504820,
                       "atlas_id": null,
                       "ontology_id": 7,
                       "acronym": "VPLa",
                       "name": "ventral posterior lateral nucleus of the thalamus, right, anterior division",
                       "color_hex_triplet": "A9E855",
                       "graph_order": 776,
                       "st_level": null,
                       "hemisphere_id": 2,
                       "parent_structure_id": 4480,
                       "children": []
                      },
                      {
                       "id": 265504824,
                       "atlas_id": null,
                       "ontology_id": 7,
                       "acronym": "VPLp",
                       "name": "ventral posterior lateral nucleus of the thalamus, right, posterior division",
                       "color_hex_triplet": "A9E855",
                       "graph_order": 777,
                       "st_level": null,
                       "hemisphere_id": 2,
                       "parent_structure_id": 4480,
                       "children": []
                      }
                     ]
                    },
                    {
                     "id": 4479,
                     "atlas_id": 4473,
                     "ontology_id": 7,
                     "acronym": "VPM",
                     "name": "ventral posterior medial nucleus of the thalamus, right",
                     "color_hex_triplet": "A9E855",
                     "graph_order": 778,
                     "st_level": null,
                     "hemisphere_id": 2,
                     "parent_structure_id": 4472,
                     "children": []
                    }
                   ]
                  }
                 ]
                }
               ]
              },
              {
               "id": 12926,
               "atlas_id": null,
               "ontology_id": 7,
               "acronym": "MG",
               "name": "medial geniculate complex",
               "color_hex_triplet": "A9E855",
               "graph_order": 779,
               "st_level": null,
               "hemisphere_id": 3,
               "parent_structure_id": 4393,
               "children": [
                {
                 "id": 4444,
                 "atlas_id": 4438,
                 "ontology_id": 7,
                 "acronym": "MG",
                 "name": "medial geniculate complex, left",
                 "color_hex_triplet": "A9E855",
                 "graph_order": 780,
                 "st_level": null,
                 "hemisphere_id": 1,
                 "parent_structure_id": 12926,
                 "children": [
                  {
                   "id": 265504828,
                   "atlas_id": null,
                   "ontology_id": 7,
                   "acronym": "MGd",
                   "name": "dorsal nucelus of medial geniculate complex, left",
                   "color_hex_triplet": "A9E855",
                   "graph_order": 781,
                   "st_level": null,
                   "hemisphere_id": 1,
                   "parent_structure_id": 4444,
                   "children": [
                    {
                     "id": 4446,
                     "atlas_id": 4440,
                     "ontology_id": 7,
                     "acronym": "MGad",
                     "name": "anterodorsal nucleus of medial geniculate complex, left",
                     "color_hex_triplet": "A9E855",
                     "graph_order": 782,
                     "st_level": null,
                     "hemisphere_id": 1,
                     "parent_structure_id": 265504828,
                     "children": []
                    },
                    {
                     "id": 4447,
                     "atlas_id": 4441,
                     "ontology_id": 7,
                     "acronym": "MGpd",
                     "name": "posterodorsal nucleus of medial geniculate complex, left",
                     "color_hex_triplet": "A9E855",
                     "graph_order": 783,
                     "st_level": null,
                     "hemisphere_id": 1,
                     "parent_structure_id": 265504828,
                     "children": []
                    }
                   ]
                  },
                  {
                   "id": 4448,
                   "atlas_id": 4442,
                   "ontology_id": 7,
                   "acronym": "MGmc",
                   "name": "magnocellular nucleus of the medial geniculate complex, left",
                   "color_hex_triplet": "A9E855",
                   "graph_order": 784,
                   "st_level": null,
                   "hemisphere_id": 1,
                   "parent_structure_id": 4444,
                   "children": []
                  },
                  {
                   "id": 4445,
                   "atlas_id": 4439,
                   "ontology_id": 7,
                   "acronym": "MGv",
                   "name": "ventral nucleus of the medial geniculate complex, left",
                   "color_hex_triplet": "A9E855",
                   "graph_order": 785,
                   "st_level": null,
                   "hemisphere_id": 1,
                   "parent_structure_id": 4444,
                   "children": []
                  }
                 ]
                },
                {
                 "id": 4499,
                 "atlas_id": 4493,
                 "ontology_id": 7,
                 "acronym": "MG",
                 "name": "medial geniculate complex, right",
                 "color_hex_triplet": "A9E855",
                 "graph_order": 786,
                 "st_level": null,
                 "hemisphere_id": 2,
                 "parent_structure_id": 12926,
                 "children": [
                  {
                   "id": 265504836,
                   "atlas_id": null,
                   "ontology_id": 7,
                   "acronym": "MGd",
                   "name": "dorsal nucelus of medial geniculate complex, right",
                   "color_hex_triplet": "A9E855",
                   "graph_order": 787,
                   "st_level": null,
                   "hemisphere_id": 2,
                   "parent_structure_id": 4499,
                   "children": [
                    {
                     "id": 4501,
                     "atlas_id": 4495,
                     "ontology_id": 7,
                     "acronym": "MGad",
                     "name": "anterodorsal nucleus of medial geniculate complex, right",
                     "color_hex_triplet": "A9E855",
                     "graph_order": 788,
                     "st_level": null,
                     "hemisphere_id": 2,
                     "parent_structure_id": 265504836,
                     "children": []
                    },
                    {
                     "id": 4502,
                     "atlas_id": 4496,
                     "ontology_id": 7,
                     "acronym": "MGpd",
                     "name": "posterodorsal nucleus of medial geniculate complex, right",
                     "color_hex_triplet": "A9E855",
                     "graph_order": 789,
                     "st_level": null,
                     "hemisphere_id": 2,
                     "parent_structure_id": 265504836,
                     "children": []
                    }
                   ]
                  },
                  {
                   "id": 4503,
                   "atlas_id": 4497,
                   "ontology_id": 7,
                   "acronym": "MGmc",
                   "name": "magnocellular nucleus of the medial geniculate complex, right",
                   "color_hex_triplet": "A9E855",
                   "graph_order": 790,
                   "st_level": null,
                   "hemisphere_id": 2,
                   "parent_structure_id": 4499,
                   "children": []
                  },
                  {
                   "id": 4500,
                   "atlas_id": 4494,
                   "ontology_id": 7,
                   "acronym": "MGv",
                   "name": "ventral nucleus of the medial geniculate complex, right",
                   "color_hex_triplet": "A9E855",
                   "graph_order": 791,
                   "st_level": null,
                   "hemisphere_id": 2,
                   "parent_structure_id": 4499,
                   "children": []
                  }
                 ]
                }
               ]
              },
              {
               "id": 12927,
               "atlas_id": null,
               "ontology_id": 7,
               "acronym": "DTM",
               "name": "medial group of nuclei",
               "color_hex_triplet": "A9E855",
               "graph_order": 792,
               "st_level": null,
               "hemisphere_id": 3,
               "parent_structure_id": 4393,
               "children": [
                {
                 "id": 4400,
                 "atlas_id": 4394,
                 "ontology_id": 7,
                 "acronym": "DTM",
                 "name": "medial group of nuclei, left",
                 "color_hex_triplet": "A9E855",
                 "graph_order": 793,
                 "st_level": null,
                 "hemisphere_id": 1,
                 "parent_structure_id": 12927,
                 "children": [
                  {
                   "id": 4401,
                   "atlas_id": 4395,
                   "ontology_id": 7,
                   "acronym": "MD",
                   "name": "mediodorsal nucleus of the thalamus, left",
                   "color_hex_triplet": "A9E855",
                   "graph_order": 794,
                   "st_level": null,
                   "hemisphere_id": 1,
                   "parent_structure_id": 4400,
                   "children": [
                    {
                     "id": 4402,
                     "atlas_id": 4396,
                     "ontology_id": 7,
                     "acronym": "MDp",
                     "name": "mediodorsal nucleus of the thalamus, left, parvocellular division",
                     "color_hex_triplet": "A9E855",
                     "graph_order": 795,
                     "st_level": null,
                     "hemisphere_id": 1,
                     "parent_structure_id": 4401,
                     "children": []
                    },
                    {
                     "id": 4403,
                     "atlas_id": 4397,
                     "ontology_id": 7,
                     "acronym": "MDm",
                     "name": "mediodorsal nucleus of the thalamus, left, magnocellular division",
                     "color_hex_triplet": "A9E855",
                     "graph_order": 796,
                     "st_level": null,
                     "hemisphere_id": 1,
                     "parent_structure_id": 4401,
                     "children": []
                    },
                    {
                     "id": 4404,
                     "atlas_id": 4398,
                     "ontology_id": 7,
                     "acronym": "MDd",
                     "name": "mediodorsal nucleus of the thalamus, left, densocelllular division",
                     "color_hex_triplet": "A9E855",
                     "graph_order": 797,
                     "st_level": null,
                     "hemisphere_id": 1,
                     "parent_structure_id": 4401,
                     "children": []
                    },
                    {
                     "id": 265504844,
                     "atlas_id": null,
                     "ontology_id": 7,
                     "acronym": "MDl",
                     "name": "mediodorsal nucleus of thalamus, left, multiform (lateral) division",
                     "color_hex_triplet": "A9E855",
                     "graph_order": 798,
                     "st_level": null,
                     "hemisphere_id": 1,
                     "parent_structure_id": 4401,
                     "children": []
                    }
                   ]
                  },
                  {
                   "id": 4407,
                   "atlas_id": 4401,
                   "ontology_id": 7,
                   "acronym": "MV",
                   "name": "medioventral nucleus of the thalamus, left",
                   "color_hex_triplet": "A9E855",
                   "graph_order": 799,
                   "st_level": null,
                   "hemisphere_id": 1,
                   "parent_structure_id": 4400,
                   "children": []
                  },
                  {
                   "id": 4405,
                   "atlas_id": 4399,
                   "ontology_id": 7,
                   "acronym": "Pt",
                   "name": "parataenial nucleus of the thalamus, left",
                   "color_hex_triplet": "A9E855",
                   "graph_order": 800,
                   "st_level": null,
                   "hemisphere_id": 1,
[truncated: 463,967 more chars]
