# Supplementary material for: Computational reconstruction of evolutionary selection in human brain networks
Source: Front Neuroinform. 2026 Jan 26;19:1623174. doi: 10.3389/fninf.2025.1623174 (PMC12883834; doi:10.3389/fninf.2025.1623174)
Supplement: Supplementary file 3 [file Table_1.XLSX]

## Sheet: Supplementary Data 2. GO terms
consistency_option	Domain	_LogP_AMH	_LogP_Branch 1	_LogP_Branch 2	_LogP_Branch 3	_LogP_Branch 4	_LogP_Branch 5	_LogP_Branch 6	_LogP_Branch 7	_LogP_Chimp	_LogP_Denisovan	_LogP_Neanderthal	GO	Category	Description	LogP	Enrichment	GeneID	Hits
high	Affective processing	0	0	-2.12353	0	0	-1.68323	-2.99724	-1.3691	-2.49595	-2.84297	0	GO:0031966	GO Cellular Components	mitochondrial membrane	-7.26503	2.97135	33|517|665|1191|1327|4358|4580|4704|4720|8564|10229|10440|25880|26515|29074|51253|51258|51312|54471|54902|54948|54958|56907|65990|80777|83733|83787|84233|85300|120892|157378|285521	ACADL|ATP5MC2|BNIP3L|CLU|COX4I1|MPV17|MTX1|NDUFA9|NDUFS2|KMO|COQ7|TIMM17A|TMEM186|TIMM10B|MRPL18|MRPL37|MRPL51|SLC25A37|MIEF1|TTC19|MRPL16|TMEM160|SPIRE1|ANTKMT|CYB5B|SLC25A18|ARMC10|TMEM126A|ATCAY|LRRK2|TMEM65|COX18
high	Affective processing	0	-1.78742	0	0	-4.85328	-2.2433	-2.36109	0	-1.83222	0	0	GO:0019752	GO Biological Processes	carboxylic acid metabolic process	-6.26484	2.7892	33|38|383|1382|1906|2954|3074|3155|3356|3990|4329|5352|5577|5947|6622|8564|10005|10295|10449|10955|23417|30001|50507|51582|56922|84830|113451|119391|130752|137872	ACADL|ACAT1|ARG1|CRABP2|EDN1|GSTZ1|HEXB|HMGCL|HTR2A|LIPC|ALDH6A1|PLOD2|PRKAR2B|RBP1|SNCA|KMO|ACOT8|BCKDK|ACAA2|SERINC3|MLYCD|ERO1A|NOX4|AZIN1|MCCC1|ADTRP|AZIN2|GSTO2|MDH1B|ADHFE1
high	Affective processing	-5.99675	0	0	0	0	0	0	0	0	0	0	GO:0051235	GO Biological Processes	maintenance of location	-5.99675	49.7274	402|3074|4052|152404	ARL2|HEXB|LTBP1|IGSF11
high	Affective processing	0	-2.79809	0	0	0	-1.84739	0	0	-3.42191	-2.13592	0	WP4803	WikiPathways	Ciliopathies	-5.74942	5.14334	112|755|8195|10309|10806|29922|51364|51473|54585|83861|84140|84984|146845	ADCY6|CFAP410|MKKS|CCNO|SDCCAG8|NME7|ZMYND10|DCDC2|LZTFL1|RSPH3|FAM161A|CEP19|CFAP52
high	Affective processing	0	0	0	0	0	-1.66411	-1.75945	0	-4.86047	-1.56014	-2.28886	GO:0005929	GO Cellular Components	cilium	-4.86047	6.14529	111|5577|8195|23552|29922|54585|83861|84688|128240	ADCY5|PRKAR2B|MKKS|CDK20|NME7|LZTFL1|RSPH3|SPMIP6|NAXE
high	Affective processing	0	0	-4.59813	0	0	0	0	0	0	0	0	GO:1901796	GO Biological Processes	regulation of signal transduction by p53 class mediator	-4.59813	51.6205	11200|83787|161742	CHEK2|ARMC10|SPRED1
high	Affective processing	0	-2.43443	0	0	0	0	0	0	0	0	0	GO:0090066	GO Biological Processes	regulation of anatomical structure size	-4.52983	2.86607	112|120|136|1382|1906|1946|2982|3269|3356|3680|6049|7349|8195|8482|10371|10439|51393|119032|120892|128239	ADCY6|ADD3|ADORA2B|CRABP2|EDN1|EFNA5|GUCY1A1|HRH1|HTR2A|ITGA9|RNF6|UCN|MKKS|SEMA7A|SEMA3A|OLFM1|TRPV2|BORCS7|LRRK2|IQGAP3
high	Affective processing	0	0	0	0	0	0	-4.43785	0	0	0	0	GO:0045600	GO Biological Processes	positive regulation of fat cell differentiation	-4.43785	21.5967	11197|83643|84935|222008	WIF1|CCDC3|MEDAG|VSTM2A
high	Affective processing	0	0	0	0	0	-3.10554	0	0	0	0	0	GO:0001650	GO Cellular Components	fibrillar center	-4.34142	4.85321	8204|9743|9937|10421|23583|54433|54623|84268|92140|219736	NRIP1|ARHGAP32|DCLRE1A|CD2BP2|SMUG1|GAR1|PAF1|RPAIN|MTDH|STOX1
high	Affective processing	0	-4.24503	0	0	0	0	0	-2.54905	0	0	0	GO:0007292	GO Biological Processes	female gamete generation	-4.24503	19.0886	1906|3074|130951|402381	EDN1|HEXB|M1AP|SOHLH1
high	Affective regulation	-5.56542	-3.25465	0	0	-2.41385	-6.94408	-2.66812	0	-2.36806	0	-4.66731	GO:0060271	GO Biological Processes	cilium assembly	-13.4506	5.81552	1641|5992|8556|9851|11020|23116|23322|27285|51364|51626|55531|79363|79819|80216|80217|83544|84140|84902|89765|89876|91147|92749|118491|123872|146754|164781|196383|348807|399949	DCX|RFX4|CDC14A|KIAA0753|IFT27|TOGARAM1|RPGRIP1L|TEKT2|ZMYND10|DYNC2LI1|ELMOD1|CPLANE2|DNAI4|ALPK1|CFAP43|DNAL1|FAM161A|CEP89|RSPH1|CFAP91|TMEM67|DRC1|CFAP70|DNAAF1|DNAH2|DAW1|RILPL2|CFAP100|HOATZ
high	Affective regulation	-5.11434	0	0	0	0	0	0	-1.8198	0	-3.77378	-1.9817	WP4803	WikiPathways	Ciliopathies	-6.2564	5.24879	4867|9851|11020|23322|51364|51626|83544|84140|89765|91147|92749|122481|123872|166379	NPHP1|KIAA0753|IFT27|RPGRIP1L|ZMYND10|DYNC2LI1|DNAL1|FAM161A|RSPH1|TMEM67|DRC1|AK7|DNAAF1|BBS12
high	Affective regulation	-2.50814	0	0	-5.80645	0	0	0	0	0	0	0	GO:0007218	GO Biological Processes	neuropeptide signaling pathway	-5.80645	25.5432	4852|4922|4986|60675|344758	NPY|NTS|OPRK1|PROK2|GPR149
high	Affective regulation	0	0	0	-5.76789	0	0	0	0	0	0	0	GO:0071222	GO Biological Processes	cellular response to lipopolysaccharide	-5.76789	16.4826	942|1910|4986|7099|7100|57088	CD86|EDNRB|OPRK1|TLR4|TLR5|PLSCR4
high	Affective regulation	0	0	0	0	0	-5.16972	0	0	0	0	0	GO:0090660	GO Biological Processes	cerebrospinal fluid circulation	-5.16972	79.9754	361|80217|164781	AQP4|CFAP43|DAW1
high	Affective regulation	-2.27103	0	0	0	0	0	-2.02324	0	0	0	-2.33231	M5884	Canonical Pathways	NABA CORE MATRISOME	-4.86714	3.76277	1297|1463|1690|2192|2199|3488|4052|5549|7130|8839|9211|30008|79174|255743|343637	COL9A1|NCAN|COCH|FBLN1|FBLN2|IGFBP5|LTBP1|PRELP|TNFAIP6|CCN5|LGI1|EFEMP2|CRELD2|NPNT|RSPO4
high	Affective regulation	0	0	0	0	0	0	-4.03377	0	-3.78796	0	0	GO:0034198	GO Biological Processes	cellular response to amino acid starvation	-4.84527	8.77979	355|4287|5594|55364|92196|143686|144577	FAS|ATXN3|MAPK1|IMPACT|DAPL1|SESN3|KICS2
high	Affective regulation	0	0	-4.84048	0	0	0	0	0	0	0	0	GO:0002260	GO Biological Processes	lymphocyte homeostasis	-4.84048	27.2829	819|3957|10572|10758	CAMLG|LGALS2|SIVA1|TRAF3IP2
high	Affective regulation	0	-2.29461	-4.78416	0	0	0	0	0	0	0	0	GO:1903530	GO Biological Processes	regulation of secretion by cell	-4.78416	7.07157	136|952|1906|2182|4345|4988|7099|79363	ADORA2B|CD38|EDN1|ACSL4|CD200|OPRM1|TLR4|CPLANE2
high	Affective regulation	-1.98504	0	0	0	0	0	0	-2.46787	-1.76056	0	0	GO:0050804	GO Biological Processes	modulation of chemical synaptic transmission	-4.57037	2.79665	136|590|952|1009|1627|1906|2149|2900|2982|5100|5594|6376|7779|7804|8938|9211|10636|22839|23732|57338|81832	ADORA2B|BCHE|CD38|CDH11|DBN1|EDN1|F2R|GRIK4|GUCY1A1|PCDH8|MAPK1|CX3CL1|SLC30A1|LRP8|BAIAP3|LGI1|RGS14|DLGAP4|FRRS1L|JPH3|NETO1
high	Interaction	0	0	0	-4.11457	0	0	-1.41359	0	0	-1.45281	-1.80025	GO:0005759	GO Cellular Components	mitochondrial matrix	-6.63864	3.40908	38|402|622|2954|4704|4720|4968|5019|5428|10573|10587|10884|23408|23410|23417|29074|51102|51654|54938|54948|56922|79568|84881|128240	ACAT1|ARL2|BDH1|GSTZ1|NDUFA9|NDUFS2|OGG1|OXCT1|POLG|MRPL28|TXNRD2|MRPS30|SIRT5|SIRT3|MLYCD|MRPL18|MECR|CDK5RAP1|SARS2|MRPL16|MCCC1|MAIP1|RPUSD4|NAXE
high	Interaction	0	0	0	-2.1155	0	0	0	0	0	0	0	GO:0001650	GO Cellular Components	fibrillar center	-5.98355	5.90907	4794|8204|9682|9937|10421|23583|54433|54623|55810|84268|84280|84916	NFKBIE|NRIP1|KDM4A|DCLRE1A|CD2BP2|SMUG1|GAR1|PAF1|FOXJ2|RPAIN|BTBD10|UTP4
high	Interaction	0	0	0	0	0	0	0	0	0	-5.70011	0	GO:0018022	GO Biological Processes	peptidyl-lysine methylation	-5.70011	120.175	56950|151194|196541	SMYD2|METTL21A|METTL21C
high	Interaction	0	0	0	0	0	0	0	0	-5.28497	0	0	GO:0003779	GO Molecular Functions	actin binding	-5.28497	10.1815	1627|4771|6645|9275|10486|11151|51361	DBN1|NF2|SNTB2|BCL7B|CAP2|CORO1A|HOOK1
high	Interaction	0	0	0	-5.07093	0	0	-2.82421	0	0	-2.28245	-1.83171	GO:0005743	GO Cellular Components	mitochondrial inner membrane	-5.16477	3.06548	622|1327|4580|4704|4720|5321|10229|10573|10884|25875|25880|29074|51312|51805|54902|54948|54968|79568|79714|84233|157378	BDH1|COX4I1|MTX1|NDUFA9|NDUFS2|PLA2G4A|COQ7|MRPL28|MRPS30|LETMD1|TMEM186|MRPL18|SLC25A37|COQ3|TTC19|MRPL16|TMEM70|MAIP1|CCDC51|TMEM126A|TMEM65
high	Interaction	0	0	-5.09383	0	0	0	0	0	0	0	0	WP5046	WikiPathways	NAD metabolism in oncogene induced senescence and mitochondrial dysfunction associated senescence	-5.09383	76.4747	2805|10850|23408	GOT1|CCL27|SIRT5
high	Interaction	0	0	-1.4835	-4.98476	0	0	-2.56119	0	0	0	0	GO:0007005	GO Biological Processes	mitochondrion organization	-4.98476	7.63013	572|4580|4704|23408|25880|54968|79568|84233	BAD|MTX1|NDUFA9|SIRT5|TMEM186|TMEM70|MAIP1|TMEM126A
high	Interaction	0	0	0	0	0	0	0	0	-4.73342	0	0	GO:0051493	GO Biological Processes	regulation of cytoskeleton organization	-4.73342	8.36806	3273|4771|6376|8195|11151|29922|89927	HRG|NF2|CX3CL1|MKKS|CORO1A|NME7|BMERB1
high	Interaction	0	0	0	0	0	0	-4.54989	0	0	0	0	GO:0045600	GO Biological Processes	positive regulation of fat cell differentiation	-4.54989	23.056	11197|83643|84935|222008	WIF1|CCDC3|MEDAG|VSTM2A
high	Interaction	-4.47236	0	0	0	0	0	0	0	0	0	0	GO:0010543	GO Biological Processes	regulation of platelet activation	-4.47236	21.9927	3273|5321|10019|26276	HRG|PLA2G4A|SH2B3|VPS33B
high	Introspection	-1.3976	-9.81387	0	-2.3995	-2.86442	-4.24553	-1.92391	-1.46674	-2.0541	0	-5.3545	GO:0005813	GO Cellular Components	centrosome	-12.5063	3.7361	5577|5594|7188|8556|8999|9851|10636|10783|10806|11073|23177|23271|23322|28981|29070|51361|51626|54627|54902|55791|56852|56899|56954|57662|79000|80216|84140|84902|84984|85459|126731|137886|153657|196383|219736|221150|261734|285753|286187|347240|348654|642273	PRKAR2B|MAPK1|TRAF5|CDC14A|CDKL2|KIAA0753|RGS14|NEK6|SDCCAG8|TOPBP1|CEP68|CAMSAP2|RPGRIP1L|IFT81|CFAP263|HOOK1|DYNC2LI1|MAP10|TTC19|LRIF1|RAD18|ANKS1B|NIT2|CAMSAP3|AUNIP|ALPK1|FAM161A|CEP89|CEP19|CEP295|CCSAP|UBXN2B|TTC23L|RILPL2|STOX1|SKA3|NPHP4|CEP57L1|PPP1R42|KIF24|GEN1|FAM110C
high	Introspection	-2.42137	-2.21104	0	0	0	-6.93002	-1.63069	-3.38802	-1.73505	0	-5.29705	GO:0000226	GO Biological Processes	microtubule cytoskeleton organization	-11.7494	4.03897	1641|3064|3619|4135|8556|9648|9851|10636|10783|10806|23116|23177|23271|27285|51361|54627|56907|57405|57662|79000|80217|83544|84722|84984|85459|89765|89927|89958|92749|123872|126731|137886|146754|164781|221150|347240	DCX|HTT|INCENP|MAP6|CDC14A|GCC2|KIAA0753|RGS14|NEK6|SDCCAG8|TOGARAM1|CEP68|CAMSAP2|TEKT2|HOOK1|MAP10|SPIRE1|SPC25|CAMSAP3|AUNIP|CFAP43|DNAL1|PSRC1|CEP19|CEP295|RSPH1|BMERB1|SAPCD2|DRC1|DNAAF1|CCSAP|UBXN2B|DNAH2|DAW1|SKA3|KIF24
high	Introspection	-4.25152	0	0	0	-2.42068	-2.67659	-2.24725	-1.58472	0	0	-5.71779	GO:0044782	GO Biological Processes	cilium organization	-10.2378	4.61978	1641|5991|8556|9851|23116|23322|23386|27285|28981|29070|51626|80216|80217|83544|84140|84902|84984|89765|90416|92749|123872|146279|146754|164781|166379|196383|347240	DCX|RFX3|CDC14A|KIAA0753|TOGARAM1|RPGRIP1L|NUDCD3|TEKT2|IFT81|CFAP263|DYNC2LI1|ALPK1|CFAP43|DNAL1|FAM161A|CEP89|CEP19|RSPH1|CCDC32|DRC1|DNAAF1|TEKT5|DNAH2|DAW1|BBS12|RILPL2|KIF24
high	Introspection	-5.27177	0	0	-2.65649	0	0	0	-3.17347	-2.30133	0	0	GO:0030425	GO Cellular Components	dendrite	-8.78793	3.37005	320|627|1627|2185|2557|2596|2917|3064|3350|3358|3360|4135|4856|4985|5064|5100|5173|5577|5909|7070|7804|10636|11130|23109|23426|24141|30819|51218|56899|57120|66000|257194|401190	APBA1|BDNF|DBN1|PTK2B|GABRA4|GAP43|GRM7|HTT|HTR1A|HTR2C|HTR4|MAP6|CCN3|OPRD1|PALM|PCDH8|PDYN|PRKAR2B|RAP1GAP|THY1|LRP8|RGS14|ZWINT|DDN|GRIP1|LAMP5|KCNIP2|GLRX5|ANKS1B|GOPC|TMEM108|NEGR1|RGS7BP
high	Introspection	-6.9152	0	0	0	0	0	-2.09809	-3.08629	-1.54921	0	0	GO:0030424	GO Cellular Components	axon	-8.3741	3.2424	627|1627|1861|2185|2596|2917|3064|4135|4185|4345|4649|4685|4856|4985|5064|5173|5874|5909|6620|6855|7070|7804|10439|24141|26059|53942|54536|55638|66000|81832|116983|126731|401190	BDNF|DBN1|TOR1A|PTK2B|GAP43|GRM7|HTT|MAP6|ADAM11|CD200|MYO9A|NCAM2|CCN3|OPRD1|PALM|PDYN|RAB27B|RAP1GAP|SNCB|SYP|THY1|LRP8|OLFM1|LAMP5|ERC2|CNTN5|EXOC6|SYBU|TMEM108|NETO1|ACAP3|CCSAP|RGS7BP
high	Introspection	-1.91983	0	0	0	0	-3.00736	-2.29457	0	0	0	-3.12496	GO:0036064	GO Cellular Components	ciliary basal body	-8.33269	5.99139	8556|10806|23116|23271|23322|28981|29070|51626|57662|84140|84984|126731|134121|164781|196383|261734|283726	CDC14A|SDCCAG8|TOGARAM1|CAMSAP2|RPGRIP1L|IFT81|CFAP263|DYNC2LI1|CAMSAP3|FAM161A|CEP19|CCSAP|CFAP90|DAW1|RILPL2|NPHP4|SAXO2
high	Introspection	-7.63867	0	0	0	0	-1.64335	0	-2.1525	0	0	-1.74619	GO:0097060	GO Cellular Components	synaptic membrane	-7.63867	9.44872	320|1007|1627|4685|4985|5100|23109|53942|81832|114798|401190	APBA1|CDH9|DBN1|NCAM2|OPRD1|PCDH8|DDN|CNTN5|NETO1|SLITRK1|RGS7BP
high	Introspection	-2.22279	0	-2.44991	0	0	-2.37033	0	-2.16922	0	-1.41301	-3.33107	GO:0007018	GO Biological Processes	microtubule-based movement	-7.40321	3.62684	320|3064|3835|5874|5991|27285|28981|51626|54585|55638|57662|64800|66000|80217|81832|92749|119032|123872|134121|146279|146754|164781|166379|261734|347240	APBA1|HTT|KIF22|RAB27B|RFX3|TEKT2|IFT81|DYNC2LI1|LZTFL1|SYBU|CAMSAP3|EFCAB6|TMEM108|CFAP43|NETO1|DRC1|BORCS7|DNAAF1|CFAP90|TEKT5|DNAH2|DAW1|BBS12|NPHP4|KIF24
high	Introspection	-3.61379	0	0	0	0	-1.74005	0	0	0	0	0	GO:0098793	GO Cellular Components	presynapse	-6.52564	2.93842	157|320|627|1007|1861|1947|2185|2596|2900|2917|3064|4185|4985|5100|5173|5874|6620|6855|7070|7732|10228|23109|23349|24141|26059|53942|57706|192683|401190	GRK3|APBA1|BDNF|CDH9|TOR1A|EFNB1|PTK2B|GAP43|GRIK4|GRM7|HTT|ADAM11|OPRD1|PCDH8|PDYN|RAB27B|SNCB|SYP|THY1|RNF112|STX6|DDN|PHF24|LAMP5|ERC2|CNTN5|DENND1A|SCAMP5|RGS7BP
high	Introspection	0	0	0	0	-1.34497	0	0	-1.34497	-2.02938	-4.22077	0	GO:0043269	GO Biological Processes	regulation of monoatomic ion transport	-6.37554	3.29735	596|1804|1906|1950|2185|2280|3064|3350|3758|3763|4985|5270|5774|6376|7070|7225|9465|9914|30818|30819|56704|57120|57620|196996	BCL2|DPP6|EDN1|EGF|PTK2B|FKBP1A|HTT|HTR1A|KCNJ1|KCNJ6|OPRD1|SERPINE2|PTPN3|CX3CL1|THY1|TRPC6|AKAP7|ATP2C2|KCNIP3|KCNIP2|JPH1|GOPC|STIM2|GRAMD2A
high	Sensory affective	0	-3.92843	0	-3.38486	0	0	0	0	-5.30913	0	0	GO:1901222	GO Biological Processes	regulation of non-canonical NF-kappaB signal transduction	-5.47904	7.53625	942|7097|7099|8809|9111|23328|51094|54976|55075	CD86|TLR2|TLR4|IL18R1|NMI|SASH1|ADIPOR1|ADISSP|UACA
high	Sensory affective	0	-5.35414	0	0	0	0	0	0	0	0	0	GO:0031663	GO Biological Processes	lipopolysaccharide-mediated signaling pathway	-5.35414	93.4691	7097|7099|9450	TLR2|TLR4|LY86
high	Sensory affective	0	-4.44242	0	-5.22045	0	0	0	0	0	0	0	GO:0071222	GO Biological Processes	cellular response to lipopolysaccharide	-5.22045	10.2035	567|942|1910|7099|7100|9450|57088	B2M|CD86|EDNRB|TLR4|TLR5|LY86|PLSCR4
high	Sensory affective	0	-1.49805	-3.15791	-1.37856	0	0	-3.02208	0	-1.30954	0	-1.77134	GO:0019752	GO Biological Processes	carboxylic acid metabolic process	-5.02601	2.74629	128|2052|2182|3033|5352|5446|5831|5973|7097|8801|10170|10449|23475|28965|51094|51390|56954|57678|83875|84532|134526|137872|157506|401494	ADH5|EPHX1|ACSL4|HADH|PLOD2|PON3|PYCR1|RENBP|TLR2|SUCLG2|DHRS9|ACAA2|QPRT|SLC27A6|ADIPOR1|AIG1|NIT2|GPAM|BCO2|ACSS1|ACOT12|ADHFE1|RDH10|HACD4
high	Sensory affective	0	0	0	0	0	0	0	-4.83509	0	0	0	GO:0071397	GO Biological Processes	cellular response to cholesterol	-4.83509	62.6998	7804|23209|54762	LRP8|MLC1|GRAMD1C
high	Sensory affective	0	0	0	0	0	0	0	0	-4.66635	0	0	GO:0008023	GO Cellular Components	transcription elongation factor complex	-4.66635	55.6691	7936|8458|55840	NELFE|TTF2|EAF2
high	Sensory affective	0	0	-4.62627	0	0	0	0	0	0	0	0	GO:0042100	GO Biological Processes	B cell proliferation	-4.62627	54.0786	952|5788|7099	CD38|PTPRC|TLR4
high	Sensory affective	-2.03812	0	0	-1.30904	0	0	0	-2.54775	0	0	-2.0523	WP2004	WikiPathways	miR targeted genes in lymphocytes	-4.5782	3.38104	822|3162|4907|5955|7127|7412|8801|9904|10449|10487|10611|57678|64778|64866|84061|157506	CAPG|HMOX1|NT5E|RCN2|TNFAIP2|VCAM1|SUCLG2|RBM19|ACAA2|CAP1|PDLIM5|GPAM|FNDC3B|CDCP1|MAGT1|RDH10
high	Sensory affective	0	-2.97639	-2.25858	-4.34656	0	0	0	0	0	0	0	GO:0001819	GO Biological Processes	positive regulation of cytokine production	-4.34656	5.41086	567|942|3162|4345|5788|7099|7100|8809|56829	B2M|CD86|HMOX1|CD200|PTPRC|TLR4|TLR5|IL18R1|ZC3HAV1
high	Sensory affective	0	0	0	0	0	-3.56994	0	0	0	0	0	GO:0005546	GO Molecular Functions	phosphatidylinositol-4,5-bisphosphate binding	-4.29078	7.29283	822|3758|27111|55803|57664|85477|196996	CAPG|KCNJ1|SDCBP2|ADAP2|PLEKHA4|SCIN|GRAMD2A
high	Social concepts	-5.99221	-1.33477	0	-1.77037	-2.60503	-1.30539	0	0	-1.39506	0	0	GO:0030424	GO Cellular Components	axon	-8.8874	3.18891	1525|1627|1861|2596|3064|3356|4135|4185|4345|4649|4685|4856|4985|5874|5909|6049|6622|6855|7070|7349|10044|10371|22974|24141|25791|26059|51393|53942|54536|55638|66000|81832|84628|126731|349565|401190	CXADR|DBN1|TOR1A|GAP43|HTT|HTR2A|MAP6|ADAM11|CD200|MYO9A|NCAM2|CCN3|OPRD1|RAB27B|RAP1GAP|RNF6|SNCA|SYP|THY1|UCN|SH2D3C|SEMA3A|TPX2|LAMP5|NGEF|ERC2|TRPV2|CNTN5|EXOC6|SYBU|TMEM108|NETO1|NTNG2|CCSAP|NMNAT3|RGS7BP
high	Social concepts	-7.99602	0	0	0	0	0	0	0	0	0	0	GO:0097060	GO Cellular Components	synaptic membrane	-7.99602	7.21538	320|1007|1627|4685|4985|5100|9177|23109|53942|81832|84628|114798|152404|401190	APBA1|CDH9|DBN1|NCAM2|OPRD1|PCDH8|HTR3B|DDN|CNTN5|NETO1|NTNG2|SLITRK1|IGSF11|RGS7BP
high	Social concepts	-3.3834	0	0	0	0	0	-2.2545	0	-1.66323	0	0	GO:0050804	GO Biological Processes	modulation of chemical synaptic transmission	-6.95682	3.16018	136|320|1627|1906|3156|3269|3356|5100|5577|5594|6376|6622|6722|6855|7349|8564|8938|23349|23732|24141|51063|55638|66000|81832|84628|91851|152404|286097	ADORA2B|APBA1|DBN1|EDN1|HMGCR|HRH1|HTR2A|PCDH8|PRKAR2B|MAPK1|CX3CL1|SNCA|SRF|SYP|UCN|KMO|BAIAP3|PHF24|FRRS1L|LAMP5|CALHM2|SYBU|TMEM108|NETO1|NTNG2|CHRDL1|IGSF11|MICU3
high	Social concepts	-1.92531	0	0	0	0	-1.75604	-6.56343	0	0	0	0	GO:0120031	GO Biological Processes	plasma membrane bounded cell projection assembly	-6.56343	6.67588	755|1641|5991|6722|8394|10309|30845|79363|83544|92749|127733|196383	CFAP410|DCX|RFX3|SRF|PIP5K1A|CCNO|EHD3|CPLANE2|DNAL1|DRC1|UBXN10|RILPL2
high	Social concepts	0	0	0	-1.43293	0	-1.771	-3.98534	0	0	0	0	GO:0005929	GO Cellular Components	cilium	-5.95948	2.50979	755|5149|5577|8195|10806|23116|23322|23552|29070|30845|51473|51626|54585|64800|79363|80323|83544|83861|84058|84140|84688|91057|92749|115399|126731|127733|128240|131375|146279|146845|164781|166379|196383|283643	CFAP410|PDE6H|PRKAR2B|MKKS|SDCCAG8|TOGARAM1|RPGRIP1L|CDK20|CFAP263|EHD3|DCDC2|DYNC2LI1|LZTFL1|EFCAB6|CPLANE2|CCDC68|DNAL1|RSPH3|WDR54|FAM161A|SPMIP6|CCDC34|DRC1|LRRC56|CCSAP|UBXN10|NAXE|LYZL4|TEKT5|CFAP52|DAW1|BBS12|RILPL2|TEDC1
high	Social concepts	-3.36773	0	0	-1.84489	-2.68861	-1.34659	0	0	-1.43701	0	0	GO:0030425	GO Cellular Components	dendrite	-5.2232	2.57791	320|1627|2557|2596|3064|3269|3350|3356|3360|4135|4856|4985|5100|5577|5909|7070|7349|10371|11130|23109|23426|24141|30001|30819|56899|66000|257194|401190	APBA1|DBN1|GABRA4|GAP43|HTT|HRH1|HTR1A|HTR2A|HTR4|MAP6|CCN3|OPRD1|PCDH8|PRKAR2B|RAP1GAP|THY1|UCN|SEMA3A|ZWINT|DDN|GRIP1|LAMP5|ERO1A|KCNIP2|ANKS1B|TMEM108|NEGR1|RGS7BP
high	Social concepts	0	0	0	0	0	0	0	0	0	-5.20693	0	GO:0018022	GO Biological Processes	peptidyl-lysine methylation	-5.20693	82.7432	56950|151194|196541	SMYD2|METTL21A|METTL21C
high	Social concepts	-1.33665	-1.45519	0	0	0	-1.40229	-2.46176	0	0	0	0	GO:0000278	GO Biological Processes	mitotic cell cycle	-5.17748	2.61776	580|901|990|3064|3082|3619|7164|7443|8317|8525|10270|10309|10926|11130|11258|22974|51347|51400|51514|54536|54627|54902|57405|81929|84722|137886|387103	BARD1|CCNG2|CDC6|HTT|HGF|INCENP|TPD52L1|VRK1|CDC7|DGKZ|AKAP8|CCNO|DBF4|ZWINT|DCTN3|TPX2|TAOK3|PPME1|DTL|EXOC6|MAP10|TTC19|SPC25|SEH1L|PSRC1|UBXN2B|CENPW
high	Social concepts	0	-5.0471	-2.80027	-1.428	-1.88065	0	-1.7877	0	-2.59447	0	0	GO:0002685	GO Biological Processes	regulation of leukocyte migration	-5.0471	12.4183	430|1906|4254|4345|84830|146433	ASCL2|EDN1|KITLG|CD200|ADTRP|IL34
high	Social concepts	0	0	0	-2.90381	0	0	0	0	0	0	0	GO:0001650	GO Cellular Components	fibrillar center	-4.9481	4.67707	1875|4794|8204|9937|10421|23583|54433|55810|84268|84280|84916|219736	E2F5|NFKBIE|NRIP1|DCLRE1A|CD2BP2|SMUG1|GAR1|FOXJ2|RPAIN|BTBD10|UTP4|STOX1
low	Affective processing	-17.9933	-6.62507	-3.30065	NA	-2.84288	0	-2.79562	-3.07101	0	-8.81597	-2.03134	GO:0098794	GO Cellular Components	postsynapse	-25.4667	4.09368	81|134|476|491|747|775|1500|1501|1607|1627|1812|2561|2563|2596|2743|2823|2899|2900|2902|2904|2913|3738|3746|3778|3800|4233|4897|4915|5577|6457|6529|6547|6622|6812|6857|7070|7337|8001|8874|8898|9148|9743|10846|10858|11141|11178|22839|22930|22986|23181|23236|23413|23768|25769|25897|26012|27161|27253|50807|55752|57497|57575|57689|64101|66000|79953|80059|81831|84708|115703|116443|144165|145581|152404…	ACTN4|ADORA1|ATP1A1|ATP2B2|DAGLA|CACNA1C|CTNND1|CTNND2|DGKB|DBN1|DRD1|GABRB2|GABRD|GAP43|GLRB|GPM6A|GRIK3|GRIK4|GRIN1|GRIN2B|GRM3|KCNA3|KCNC1|KCNMA1|KIF5C|MET|NRCAM|NTRK2|PRKAR2B|SH3GL3|SLC6A1|SLC8A3|SNCA|STXBP1|SYT1|THY1|UBE3A|GLRA3|ARHGEF7|MTMR2|NEURL1|ARHGAP32|PDE10A|CYP46A1|IL1RAPL1|LZTS1|DLGAP4|RAB3GAP1|SORCS3|DIP2A|PLCB1|NCS1|FLRT2|SLC24A2|RNF19A|NSMF|AGO2|PCDH17|ASAP1|SEPTIN11|LRFN2|PCDH10…
low	Affective processing	-16.4063	-2.47523	-3.07226	NA	0	0	0	-5.17233	0	-10.4387	-1.97981	GO:0050804	GO Biological Processes	modulation of chemical synaptic transmission	-25.2703	5.00433	134|136|488|785|1392|1627|1812|1906|2771|2899|2900|2902|2904|2913|2982|3265|3269|3786|4889|4915|5532|5577|5579|5999|6529|6547|6616|6622|6780|6812|6855|6857|7337|8898|9148|9693|9699|9783|10858|11178|22839|22854|22930|22986|23236|25769|25897|25953|26012|27253|27345|55784|57497|57586|57616|57689|64101|66000|84628|91851|116443|152330|152404	ADORA1|ADORA2B|ATP2A2|CACNB4|CRH|DBN1|DRD1|EDN1|GNAI2|GRIK3|GRIK4|GRIN1|GRIN2B|GRM3|GUCY1A1|HRAS|HRH1|KCNQ3|NPY5R|NTRK2|PPP3CB|PRKAR2B|PRKCB|RGS4|SLC6A1|SLC8A3|SNAP25|SNCA|STAU1|STXBP1|SYP|SYT1|UBE3A|MTMR2|NEURL1|RAPGEF2|RIMS2|RIMS3|CYP46A1|LZTS1|DLGAP4|NTNG1|RAB3GAP1|SORCS3|PLCB1|SLC24A2|RNF19A|PNKD|NSMF|PCDH17|KCNMB4|MCTP2|LRFN2|SYT13|TSHZ3|LRRC4C|LRRC4|TMEM108|NTNG2|CHRDL1|GRIN3A|CNTN4|IGSF11
low	Affective processing	-10.095	-4.54435	-4.72568	NA	-2.47396	-1.5991	-2.4347	-3.65279	0	-13.0874	-2.39643	GO:0098793	GO Cellular Components	presynapse	-19.6643	3.98609	134|136|490|491|527|528|535|785|821|1006|1500|1812|2571|2596|2823|2899|2900|2902|2913|3738|3746|3767|4889|4915|5122|5579|6457|6529|6547|6616|6622|6812|6855|6857|7070|7337|7781|8482|8492|8745|8898|9699|9783|10490|10858|10947|11255|22854|23768|25769|25953|27253|54732|55784|57497|57586|79953|84628|116443|140679|341359|401190	ADORA1|ADORA2B|ATP2B1|ATP2B2|ATP6V0C|ATP6V1C1|ATP6V0A1|CACNB4|CANX|CDH8|CTNND1|DRD1|GAD1|GAP43|GPM6A|GRIK3|GRIK4|GRIN1|GRM3|KCNA3|KCNC1|KCNJ11|NPY5R|NTRK2|PCSK1|PRKCB|SH3GL3|SLC6A1|SLC8A3|SNAP25|SNCA|STXBP1|SYP|SYT1|THY1|UBE3A|SLC30A3|SEMA7A|PRSS12|ADAM23|MTMR2|RIMS2|RIMS3|VTI1B|CYP46A1|AP3M2|HRH3|NTNG1|FLRT2|SLC24A2|PNKD|PCDH17|TMED9|MCTP2|LRFN2|SYT13|SYNDIG1|NTNG2|GRIN3A|SLC32A1|SYT10|RGS7BP
low	Affective processing	-13.8917	-6.74639	-2.477	NA	-3.22896	0	-1.66047	-2.17289	0	-9.40109	-2.34008	GO:0030424	GO Cellular Components	axon	-17.699	3.74061	134|476|682|747|1006|1392|1500|1525|1627|2563|2571|2596|2823|2899|2902|2913|3738|3746|3767|3786|3800|4897|4915|5058|5101|5122|5579|5905|5909|6049|6327|6529|6547|6616|6622|6812|6855|6857|7070|7781|7855|8492|8898|10371|10439|10947|11141|22911|23413|55752|57586|57616|66000|84628|140679|140767|146167|152330|349667|401190	ADORA1|ATP1A1|BSG|DAGLA|CDH8|CRH|CTNND1|CXADR|DBN1|GABRD|GAD1|GAP43|GPM6A|GRIK3|GRIN1|GRM3|KCNA3|KCNC1|KCNJ11|KCNQ3|KIF5C|NRCAM|NTRK2|PAK1|PCDH9|PCSK1|PRKCB|RANGAP1|RAP1GAP|RNF6|SCN2B|SLC6A1|SLC8A3|SNAP25|SNCA|STXBP1|SYP|SYT1|THY1|SLC30A3|FZD5|PRSS12|MTMR2|SEMA3A|OLFM1|AP3M2|IL1RAPL1|WDR47|NCS1|SEPTIN11|SYT13|TSHZ3|TMEM108|NTNG2|SLC32A1|NRSN1|SLC38A8|CNTN4|RTN4RL2|RGS7BP
low	Affective processing	-10.6397	-5.01491	-4.17233	NA	-5.09718	0	-2.17779	-2.93061	0	-6.94292	0	GO:0042391	GO Biological Processes	regulation of membrane potential	-16.4757	4.26575	134|476|488|572|665|775|785|1525|1812|1906|2561|2563|2729|2743|2899|2900|2902|2904|3738|3746|3754|3767|3778|3786|4233|4897|4915|5999|6327|6547|6622|8001|8898|9630|9699|9783|10242|22930|23530|27345|30820|30845|57369|66000|116443|152404|388135|401190	ADORA1|ATP1A1|ATP2A2|BAD|BNIP3L|CACNA1C|CACNB4|CXADR|DRD1|EDN1|GABRB2|GABRD|GCLC|GLRB|GRIK3|GRIK4|GRIN1|GRIN2B|KCNA3|KCNC1|KCNF1|KCNJ11|KCNMA1|KCNQ3|MET|NRCAM|NTRK2|RGS4|SCN2B|SLC8A3|SNCA|GLRA3|MTMR2|GNA14|RIMS2|RIMS3|KCNMB2|RAB3GAP1|NNT|KCNMB4|KCNIP1|EHD3|GJD2|TMEM108|GRIN3A|IGSF11|INSYN1|RGS7BP
low	Affective processing	-6.79409	-5.00801	-2.833	NA	-1.9007	0	0	-1.82045	0	-10.5641	0	GO:0044297	GO Cellular Components	cell body	-14.8207	3.68155	134|445|491|775|1392|1501|1525|1620|2563|2596|2752|2771|2823|2899|3746|3767|3800|5122|5126|5274|5373|5577|5792|5909|6529|6547|6616|6622|6780|7070|7855|8001|8874|9148|9693|10439|10490|10846|22911|26012|57699|59345|79953|83394|84152|116443|128240|140767|146760|349667|401190	ADORA1|ASS1|ATP2B2|CACNA1C|CRH|CTNND2|CXADR|BRINP1|GABRD|GAP43|GLUL|GNAI2|GPM6A|GRIK3|KCNC1|KCNJ11|KIF5C|PCSK1|PCSK2|SERPINI1|PMM2|PRKAR2B|PTPRF|RAP1GAP|SLC6A1|SLC8A3|SNAP25|SNCA|STAU1|THY1|FZD5|GLRA3|ARHGEF7|NEURL1|RAPGEF2|OLFM1|VTI1B|PDE10A|WDR47|NSMF|CPNE5|GNB4|SYNDIG1|PITPNM3|PPP1R1B|GRIN3A|NAXE|NRSN1|RTN4RL1|RTN4RL2|RGS7BP
low	Affective processing	-9.14352	-5.4795	0	NA	-3.16826	0	0	-5.07244	0	-5.43852	0	GO:0098982	GO Cellular Components	GABA-ergic synapse	-13.8147	8.38174	491|1209|1812|1946|2561|2563|2571|2596|2743|2982|3800|4852|4889|6529|8482|10947|23236|27253|55752|140679|145581|388135	ATP2B2|CLPTM1|DRD1|EFNA5|GABRB2|GABRD|GAD1|GAP43|GLRB|GUCY1A1|KIF5C|NPY|NPY5R|SLC6A1|SEMA7A|AP3M2|PLCB1|PCDH17|SEPTIN11|SLC32A1|LRFN5|INSYN1
low	Affective processing	-8.96975	-6.84955	-2.33245	NA	0	0	-1.66318	-4.36833	0	-3.45732	0	GO:0050808	GO Biological Processes	synapse organization	-13.7973	4.36066	785|1004|1008|1501|1812|1946|2561|2743|2823|4884|4897|5792|6529|6547|6622|6780|7855|8898|9699|9723|9783|11141|22839|22854|23024|23181|27253|57689|63827|64101|66000|84628|84708|91851|144165|145581|152330|388135|404037	CACNB4|CDH6|CDH10|CTNND2|DRD1|EFNA5|GABRB2|GLRB|GPM6A|NPTX1|NRCAM|PTPRF|SLC6A1|SLC8A3|SNCA|STAU1|FZD5|MTMR2|RIMS2|SEMA3E|RIMS3|IL1RAPL1|DLGAP4|NTNG1|PDZRN3|DIP2A|PCDH17|LRRC4C|BCAN|LRRC4|TMEM108|NTNG2|LNX1|CHRDL1|PRICKLE1|LRFN5|CNTN4|INSYN1|HAPLN4
low	Affective processing	-6.87911	-2.51257	0	NA	0	-1.5705	0	0	-1.44375	-5.7829	-1.65299	GO:0120035	GO Biological Processes	regulation of plasma membrane bounded cell projection organization	-13.1434	3.29174	112|1382|1627|1946|2242|2596|2823|2889|2904|3265|4739|4897|4915|5058|5274|5580|5792|5909|6049|6423|6616|7025|7070|7337|8428|8482|8874|9037|9148|9175|9693|9896|10371|10806|11141|11178|22854|23072|23413|26012|50807|51364|51466|51473|56965|57689|80199|81618|84628|115703|146760|349667	ADCY6|CRABP2|DBN1|EFNA5|FES|GAP43|GPM6A|RAPGEF1|GRIN2B|HRAS|NEDD9|NRCAM|NTRK2|PAK1|SERPINI1|PRKCD|PTPRF|RAP1GAP|RNF6|SFRP2|SNAP25|NR2F1|THY1|UBE3A|STK24|SEMA7A|ARHGEF7|SEMA5A|NEURL1|MAP3K13|RAPGEF2|FIG4|SEMA3A|SDCCAG8|IL1RAPL1|LZTS1|NTNG1|HECW1|NCS1|NSMF|ASAP1|ZMYND10|EVL|DCDC2|PARP6|LRRC4C|FUZ|ITM2C|NTNG2|ARHGAP33|RTN4RL1|RTN4RL2
low	Affective processing	-7.99616	-2.24695	-2.16747	NA	0	0	0	-1.81747	0	-5.10303	0	GO:1903530	GO Biological Processes	regulation of secretion by cell	-10.6627	3.17068	111|134|136|406|488|572|682|785|1113|1392|1906|1946|2242|2771|3767|4282|4602|4843|4889|5122|5532|5579|6616|6622|6812|6857|9699|9783|11069|11141|11267|22930|23236|23410|25953|27243|27345|54972|55784|57102|57586|79363|84830|341359	ADCY5|ADORA1|ADORA2B|BMAL1|ATP2A2|BAD|BSG|CACNB4|CHGA|CRH|EDN1|EFNA5|FES|GNAI2|KCNJ11|MIF|MYB|NOS2|NPY5R|PCSK1|PPP3CB|PRKCB|SNAP25|SNCA|STXBP1|SYT1|RIMS2|RIMS3|RAPGEF4|IL1RAPL1|SNF8|RAB3GAP1|PLCB1|SIRT3|PNKD|CHMP2A|KCNMB4|TMEM132A|MCTP2|FERRY3|SYT13|CPLANE2|ADTRP|SYT10
low	Affective regulation	-11.3029	-3.99364	0	-10.0059	-1.83925	-5.0422	-4.942	-3.96374	-3.05345	-2.77306	-3.37262	GO:0099537	GO Biological Processes	trans-synaptic signaling	-18.5789	4.12631	777|1006|1813|1814|2550|2555|2562|2565|2571|2572|2894|2900|2904|2915|2917|2982|3358|3359|3360|3363|3556|3786|4287|4851|4852|4915|4923|4986|5173|5582|5594|5802|6386|6506|6509|6529|6750|7054|8001|8572|10160|11141|11255|11337|29767|30820|51248|54413|57555|80331|84902|127262|140679|148281|246213|642938	CACNA1E|CDH8|DRD2|DRD3|GABBR1|GABRA2|GABRB3|GABRG1|GAD1|GAD2|GRID1|GRIK4|GRIN2B|GRM5|GRM7|GUCY1A1|HTR2C|HTR3A|HTR4|HTR7|IL1RAP|KCNQ3|ATXN3|NOTCH1|NPY|NTRK2|NTSR1|OPRK1|PDYN|PRKCG|MAPK1|PTPRS|SDCBP|SLC1A2|SLC1A4|SLC6A1|SST|TH|GLRA3|PDLIM4|FARP1|IL1RAPL1|HRH3|GABARAP|TMOD2|KCNIP1|PDZD11|NLGN3|NLGN2|DNAJC5|CEP89|TPRG1L|SLC32A1|SYT6|SLC17A8|INSYN2A
low	Affective regulation	-7.01678	-2.49166	0	-11.4101	-3.99575	-2.49727	-4.13009	0	-5.21397	-3.52861	-1.89507	GO:0098978	GO Cellular Components	glutamatergic synapse	-16.9411	3.46163	87|136|274|493|613|1006|1009|1500|1813|1947|1956|1994|2239|2894|2915|2982|2983|3265|3360|3556|4851|5028|5573|5595|5802|6506|8499|8828|8976|9211|9732|9890|9948|10109|10160|10396|10487|10846|11141|11165|22839|22986|23154|26045|27092|27145|27253|29888|51617|51760|54413|55531|55752|57534|57575|58512|63827|79012|81831|84631|154796|246213|401190	ACTN1|ADORA2B|BIN1|ATP2B4|BCR|CDH8|CDH11|CTNND1|DRD2|EFNB1|EGFR|ELAVL1|GPC4|GRID1|GRM5|GUCY1A1|GUCY1B1|HRAS|HTR4|IL1RAP|NOTCH1|P2RY1|PRKAR1A|MAPK3|PTPRS|SLC1A2|PPFIA2|NRP2|WASL|LGI1|DOCK4|PLPPR4|WDR1|ARPC2|FARP1|ATP8A1|CAP1|PDE10A|IL1RAPL1|NUDT3|DLGAP4|SORCS3|NCDN|LRRTM2|CACNG4|FILIP1|PCDH17|STRN4|NSG2|SYT17|NLGN3|ELMOD1|SEPTIN11|MIB1|PCDH10|DLGAP3|BCAN|CAMKV|NETO2|SLITRK2|AMOT|SLC17A8|RGS7BP
low	Affective regulation	-10.9077	-3.49362	0	-6.25753	-3.38302	-2.42301	-6.46611	0	-3.02248	-1.63604	-3.99505	WP5420	WikiPathways	ADHD and autism ASD pathways	-15.3649	4.05123	217|223|786|867|1813|1956|2550|2555|2560|2562|2565|2571|2572|2752|2904|2915|2917|3067|3360|3363|4128|4129|4160|4522|5021|5156|5409|5567|5573|5580|5582|6328|6332|6529|7054|22839|23426|26100|27092|54413|55312|56267|57555|58512|79109|118788|140679	ALDH2|ALDH9A1|CACNG1|CBL|DRD2|EGFR|GABBR1|GABRA2|GABRB1|GABRB3|GABRG1|GAD1|GAD2|GLUL|GRIN2B|GRM5|GRM7|HDC|HTR4|HTR7|MAOA|MAOB|MC4R|MTHFD1|OXTR|PDGFRA|PNMT|PRKACB|PRKAR1A|PRKCD|PRKCG|SCN3A|SCN7A|SLC6A1|TH|DLGAP4|GRIP1|WIPI2|CACNG4|NLGN3|RFK|KYAT3|NLGN2|DLGAP3|MAPKAP1|PIK3AP1|SLC32A1
low	Affective regulation	-11.0806	-4.53999	0	-9.70523	-5.29578	-1.61877	-5.97585	-1.59178	-5.86868	-3.98753	-4.88684	GO:0098793	GO Cellular Components	presynapse	-14.9454	3.14792	136|274|493|821|1000|1006|1500|1813|1861|1947|2064|2550|2555|2560|2571|2572|2691|2900|2917|2983|4915|4922|4923|4986|5028|5173|5582|5802|5865|6386|6506|6529|6546|6547|6733|7054|8499|10109|10228|10396|10487|10966|11255|27020|27253|28964|30061|51606|51762|54413|57555|57706|80331|85439|115827|127262|132204|140679|148281|196500|246213|340146|401190	ADORA2B|BIN1|ATP2B4|CANX|CDH2|CDH8|CTNND1|DRD2|TOR1A|EFNB1|ERBB2|GABBR1|GABRA2|GABRB1|GAD1|GAD2|GHRH|GRIK4|GRM7|GUCY1B1|NTRK2|NTS|NTSR1|OPRK1|P2RY1|PDYN|PRKCG|PTPRS|RAB3B|SDCBP|SLC1A2|SLC6A1|SLC8A1|SLC8A3|SRPK2|TH|PPFIA2|ARPC2|STX6|ATP8A1|CAP1|RAB40B|HRH3|NPTN|PCDH17|GIT1|SLC40A1|ATP6V1H|RAB8B|NLGN3|NLGN2|DENND1A|DNAJC5|STON2|RAB3C|TPRG1L|SYNPR|SLC32A1|SYT6|PIANP|SLC17A8|SLC35D3|RGS7BP
low	Affective regulation	-6.84182	-2.22808	0	-8.75628	-1.63586	0	-4.60637	0	0	-3.88696	-2.29455	GO:0030424	GO Cellular Components	axon	-12.7298	2.90717	214|274|613|867|1006|1400|1500|1525|1809|1813|1861|2258|2555|2571|2572|2691|2917|3786|4345|4915|4922|4923|4976|4986|5173|5582|5802|5909|6091|6506|6529|6546|6547|7042|7054|7855|8499|8828|9211|9698|11141|22911|23022|23394|26053|27020|28964|51062|55752|56288|57555|57698|89796|127262|127933|140679|140767|246213|253559|401190	ALCAM|BIN1|BCR|CBL|CDH8|CRMP1|CTNND1|CXADR|DPYSL3|DRD2|TOR1A|FGF13|GABRA2|GAD1|GAD2|GHRH|GRM7|KCNQ3|CD200|NTRK2|NTS|NTSR1|OPA1|OPRK1|PDYN|PRKCG|PTPRS|RAP1GAP|ROBO1|SLC1A2|SLC6A1|SLC8A1|SLC8A3|TGFB2|TH|FZD5|PPFIA2|NRP2|LGI1|PUM1|IL1RAPL1|WDR47|PALLD|ADNP|AUTS2|NPTN|GIT1|ATL1|SEPTIN11|PARD3|NLGN2|SHTN1|NAV1|TPRG1L|UHMK1|SLC32A1|NRSN1|SLC17A8|CADM2|RGS7BP
low	Affective regulation	-7.36948	-2.45103	0	-4.97216	-5.19768	-1.93665	-4.12039	0	-3.54495	-3.98006	-2.79998	GO:0060322	GO Biological Processes	head development	-12.6016	2.69508	190|493|585|613|655|1000|1277|1749|1813|1956|2009|2258|2290|2691|2746|2904|3309|3340|3670|4129|4435|4851|4852|4915|5013|5021|5089|5156|5270|5594|5595|5802|5992|6091|6271|6506|7026|7054|7531|7763|8828|8861|9037|9289|9723|11023|22911|23603|23657|26227|28964|55122|63827|79109|79633|79971|80217|83690|83741|90780|140679|158067|166614|196500|347902|374946|431707	NR0B1|ATP2B4|BBS4|BCR|BMP7|CDH2|COL1A1|DLX5|DRD2|EGFR|EML1|FGF13|FOXG1|GHRH|GLUD1|GRIN2B|HSPA5|NDST1|ISL1|MAOB|CITED1|NOTCH1|NPY|NTRK2|OTX1|OXTR|PBX2|PDGFRA|SERPINE2|MAPK1|MAPK3|PTPRS|RFX4|ROBO1|S100A1|SLC1A2|NR2F2|TH|YWHAE|ZFAND5|NRP2|LDB1|SEMA5A|ADGRG1|SEMA3E|VAX1|WDR47|CORO1C|SLC7A11|PHGDH|GIT1|AKIRIN2|BCAN|MAPKAP1|FAT4|WLS|CFAP43|CRISPLD1|TFAP2D|PYGO2|SLC32A1|AK8|DCLK2|PIANP|AMIGO2|DRAXIN|LHX8
low	Affective regulation	-5.73052	-1.87807	0	-6.45475	-2.51919	-4.30483	-4.26525	0	-3.11296	-2.87909	-1.58861	GO:0034330	GO Biological Processes	cell junction organization	-12.3357	3.05099	87|324|613|1000|1006|1009|1525|1813|2064|2239|2258|2555|2562|2565|2915|3556|5792|5802|6376|6386|6529|6547|6640|7042|7855|8499|8934|8976|9076|9723|9948|10152|10160|10487|10580|10804|10979|11141|22839|23327|23544|26045|27020|27145|27253|51762|54413|56288|57555|58512|63827|84631|144100|154796	ACTN1|APC|BCR|CDH2|CDH8|CDH11|CXADR|DRD2|ERBB2|GPC4|FGF13|GABRA2|GABRB3|GABRG1|GRM5|IL1RAP|PTPRF|PTPRS|CX3CL1|SDCBP|SLC6A1|SLC8A3|SNTA1|TGFB2|FZD5|PPFIA2|RAB29|WASL|CLDN1|SEMA3E|WDR1|ABI2|FARP1|CAP1|SORBS1|GJB6|FERMT2|IL1RAPL1|DLGAP4|NEDD4L|SEZ6L|LRRTM2|NPTN|FILIP1|PCDH17|RAB8B|NLGN3|PARD3|NLGN2|DLGAP3|BCAN|SLITRK2|PLEKHA7|AMOT
low	Affective regulation	-6.45166	0	0	-6.50608	-1.85097	0	-3.53207	0	-3.46347	-1.75019	-2.24446	GO:0003013	GO Biological Processes	circulatory system process	-11.62	3.08082	128|136|493|585|613|952|1813|1814|1910|1956|2729|2768|2982|2983|3363|3672|3953|4852|4886|4922|4923|5021|5028|5155|5973|6328|6332|6506|6508|6509|6529|6546|6565|6640|7026|7423|9365|9732|10396|10979|23327|23576|23704|25937|29098|53919|57419|59272|79717|154796	ADH5|ADORA2B|ATP2B4|BBS4|BCR|CD38|DRD2|DRD3|EDNRB|EGFR|GCLC|GNA12|GUCY1A1|GUCY1B1|HTR7|ITGA1|LEPR|NPY|NPY1R|NTS|NTSR1|OXTR|P2RY1|PDGFB|RENBP|SCN3A|SCN7A|SLC1A2|SLC4A3|SLC1A4|SLC6A1|SLC8A1|SLC15A2|SNTA1|NR2F2|VEGFB|KL|DOCK4|ATP8A1|FERMT2|NEDD4L|DDAH1|KCNE4|WWTR1|RANGRF|SLCO1C1|SLC24A3|ACE2|PPCS|AMOT
low	Affective regulation	-3.64917	0	0	-7.44929	-1.60838	0	-3.49031	0	-3.92279	-5.42575	0	GO:0031344	GO Biological Processes	regulation of cell projection organization	-11.5248	2.78077	324|585|655|952|1382|1400|1630|1809|2258|2896|2904|3265|4343|4915|5396|5580|5792|5802|5909|6091|6376|7779|8428|8499|8934|8976|9037|9896|10109|10152|10498|10787|11141|23327|23394|23426|23603|26012|26053|27020|27152|51364|51626|51762|54521|54664|55754|57698|57787|79734|81618|90410|114788|139818|140578|163404|221074|374946	APC|BBS4|BMP7|CD38|CRABP2|CRMP1|DCC|DPYSL3|FGF13|GRN|GRIN2B|HRAS|MOV10|NTRK2|PRRX1|PRKCD|PTPRF|PTPRS|RAP1GAP|ROBO1|CX3CL1|SLC30A1|STK24|PPFIA2|RAB29|WASL|SEMA5A|FIG4|ARPC2|ABI2|CARM1|NCKAP1|IL1RAPL1|NEDD4L|ADNP|GRIP1|CORO1C|NSMF|AUTS2|NPTN|INTU|ZMYND10|DYNC2LI1|RAB8B|WDR44|TMEM106B|TMEM30A|SHTN1|MARK4|KCTD17|ITM2C|IFT20|CSMD3|DOCK11|CHODL|PLPPR5|SLC39A12|DRAXIN
low	Affective regulation	-10.598	0	0	-5.09246	-2.15677	-2.33983	-1.50353	0	-1.83084	-4.01844	-1.64964	GO:0007610	GO Biological Processes	behavior	-11.4148	2.82463	92|460|585|1813|1814|1956|2258|2571|2788|2894|2904|2915|3156|3358|3786|4045|4160|4852|4867|4886|4915|4923|4986|5021|5028|5153|5270|5582|5594|6328|6506|6529|6547|7054|7060|9698|9896|10396|22911|22986|23394|23657|27253|28964|29767|51009|54413|55283|57555|59272|84152|90410|119032|162282|196500|431707	ACVR2A|ASTN1|BBS4|DRD2|DRD3|EGFR|FGF13|GAD1|GNG7|GRID1|GRIN2B|GRM5|HMGCR|HTR2C|KCNQ3|LSAMP|MC4R|NPY|NPHP1|NPY1R|NTRK2|NTSR1|OPRK1|OXTR|P2RY1|PDE1B|SERPINE2|PRKCG|MAPK1|SCN3A|SLC1A2|SLC6A1|SLC8A3|TH|THBS4|PUM1|FIG4|ATP8A1|WDR47|SORCS3|ADNP|SLC7A11|PCDH17|GIT1|TMOD2|DERL2|NLGN3|MCOLN3|NLGN2|ACE2|PPP1R1B|IFT20|BORCS7|ANKFN1|PIANP|LHX8
low	Interaction	-3.40858	-26.668	-19.4503	-24.4418	-28.6842	-8.38915	-20.9495	-2.30921	-21.2114	-22.9114	-9.72747	GO:0098978	GO Cellular Components	glutamatergic synapse	-39.9586	4.05158	87|207|490|491|785|1004|1008|1128|1500|1612|1620|1742|1812|1821|1948|2043|2060|2185|2823|2894|2899|2913|2932|3356|3706|3738|3767|4884|4885|4897|5048|5101|5361|5530|5532|5577|5789|6456|6457|6616|6712|6792|6812|6857|7337|7476|7781|7976|8079|8322|8448|8452|8473|8492|8506|8525|8526|8745|9040|9148|9162|9456|9474|9746|9900|9912|10368|10369|10371|10505|10810|10947|11141|11151|11178|22854|22866|22883|229…	ACTN1|AKT1|ATP2B1|ATP2B2|CACNB4|CDH6|CDH10|CHRM1|CTNND1|DAPK1|BRINP1|DLG4|DRD1|DRP2|EFNB2|EPHA4|EPS15|PTK2B|GPM6A|GRID1|GRIK3|GRM3|GSK3B|HTR2A|ITPKA|KCNA3|KCNJ11|NPTX1|NPTX2|NRCAM|PAFAH1B1|PCDH9|PLXNA1|PPP3CA|PPP3CB|PRKAR2B|PTPRD|SH3GL2|SH3GL3|SNAP25|SPTBN2|CDKL5|STXBP1|SYT1|UBE3A|WNT7A|SLC30A3|FZD3|MLF2|FZD4|DOC2A|CUL3|OGT|PRSS12|CNTNAP1|DGKZ|DGKE|ADAM23|UBE2M|NEURL1|DGKI|HOMER1|ATG5|CLSTN3|SV2A…
low	Interaction	-5.89356	-21.3552	-18.4975	-29.527	-27.8969	-8.5013	-22.7369	-3.99948	-15.8292	-15.6724	-14.1215	GO:0098793	GO Cellular Components	presynapse	-36.9709	3.74531	134|157|273|321|490|491|525|527|528|535|598|783|785|1020|1128|1183|1393|1395|1500|1742|1812|1948|2043|2185|2332|2571|2580|2596|2823|2899|2902|2913|2932|3356|3382|3738|3746|3747|3760|3767|4185|4885|4889|4985|5122|5579|5789|5864|6456|6457|6529|6539|6616|6620|6622|6712|6812|6855|6857|7337|7349|7476|7781|7976|8120|8448|8482|8492|8497|8506|8745|8898|9040|9162|9545|9699|9783|9899|9900|9912|10059|10228|…	ADORA1|GRK3|AMPH|APBA2|ATP2B1|ATP2B2|ATP6V1B1|ATP6V0C|ATP6V1C1|ATP6V0A1|BCL2L1|CACNB2|CACNB4|CDK5|CHRM1|CLCN4|CRHBP|CRHR2|CTNND1|DLG4|DRD1|EFNB2|EPHA4|PTK2B|FMR1|GAD1|GAK|GAP43|GPM6A|GRIK3|GRIN1|GRM3|GSK3B|HTR2A|ICA1|KCNA3|KCNC1|KCNC2|KCNJ3|KCNJ11|ADAM11|NPTX2|NPY5R|OPRD1|PCSK1|PRKCB|PTPRD|RAB3A|SH3GL2|SH3GL3|SLC6A1|SLC6A12|SNAP25|SNCB|SNCA|SPTBN2|STXBP1|SYP|SYT1|UBE3A|UCN|WNT7A|SLC30A3|FZD3|AP3B…
low	Interaction	-7.18593	-16.1588	-15.2819	-21.2713	-20.8352	-13.634	-15.697	-3.26109	-14.3662	-17.2742	-12.4425	GO:0050804	GO Biological Processes	modulation of chemical synaptic transmission	-36.4889	4.10071	134|321|488|766|785|815|1020|1128|1392|1395|1742|1812|1959|2043|2185|2332|2894|2899|2902|2913|2932|3269|3356|3706|3745|3786|4130|4889|5048|5530|5532|5577|5579|5581|5641|5743|5789|5864|5923|5999|6376|6529|6616|6622|6722|6792|6812|6855|6857|7337|7349|7476|8526|8898|9148|9456|9474|9693|9699|9746|9783|9899|9912|10368|10369|10858|11178|22854|22883|22930|22943|22986|23236|23349|25769|25897|25953|26001|…	ADORA1|APBA2|ATP2A2|CA7|CACNB4|CAMK2A|CDK5|CHRM1|CRH|CRHR2|DLG4|DRD1|EGR2|EPHA4|PTK2B|FMR1|GRID1|GRIK3|GRIN1|GRM3|GSK3B|HRH1|HTR2A|ITPKA|KCNB1|KCNQ3|MAP1A|NPY5R|PAFAH1B1|PPP3CA|PPP3CB|PRKAR2B|PRKCB|PRKCE|LGMN|PTGS2|PTPRD|RAB3A|RASGRF1|RGS4|CX3CL1|SLC6A1|SNAP25|SNCA|SRF|CDKL5|STXBP1|SYP|SYT1|UBE3A|UCN|WNT7A|DGKE|MTMR2|NEURL1|HOMER1|ATG5|RAPGEF2|RIMS2|CLSTN3|RIMS3|SV2B|ARHGAP44|CACNG3|CACNG2|CYP46A…
low	Interaction	-6.12137	-16.2163	-13.7777	-20.2297	-21.0722	-7.63317	-18.4595	0	-11.5256	-16.6913	-13.6497	GO:0030424	GO Cellular Components	axon	-29.2416	3.33654	134|476|747|1020|1128|1392|1393|1395|1454|1500|1639|1742|2043|2185|2332|2563|2566|2571|2596|2823|2899|2902|2913|2932|3356|3738|3745|3746|3747|3767|3786|3800|4130|4185|4644|4856|4897|4985|5048|5058|5101|5122|5563|5579|5864|5905|5923|6049|6323|6327|6529|6616|6620|6622|6792|6812|6855|6857|7014|7349|7781|7786|7976|8120|8408|8492|8506|8567|8898|9024|9162|9266|9456|9474|10044|10300|10369|10371|10439|10…	ADORA1|ATP1A1|DAGLA|CDK5|CHRM1|CRH|CRHBP|CRHR2|CSNK1E|CTNND1|DCTN1|DLG4|EPHA4|PTK2B|FMR1|GABRD|GABRG2|GAD1|GAP43|GPM6A|GRIK3|GRIN1|GRM3|GSK3B|HTR2A|KCNA3|KCNB1|KCNC1|KCNC2|KCNJ11|KCNQ3|KIF5C|MAP1A|ADAM11|MYO5A|CCN3|NRCAM|OPRD1|PAFAH1B1|PAK1|PCDH9|PCSK1|PRKAA2|PRKCB|RAB3A|RANGAP1|RASGRF1|RNF6|SCN1A|SCN2B|SLC6A1|SNAP25|SNCB|SNCA|CDKL5|STXBP1|SYP|SYT1|TERF2|UCN|SLC30A3|MAP3K12|FZD3|AP3B2|ULK1|PRSS12…
low	Interaction	-2.66323	-20.4214	-10.6976	-16.6365	-18.1392	-3.80405	-8.44547	-1.98403	-18.8024	-11.8295	-8.15068	GO:0050808	GO Biological Processes	synapse organization	-26.4021	4.13056	87|783|785|1004|1008|1020|1639|1742|1812|1821|1946|1948|2043|2557|2561|2566|2743|2823|3706|4884|4897|5361|5362|5641|5789|5864|6376|6529|6620|6622|6712|7248|7476|8497|8506|8898|9456|9699|9723|9746|9783|9912|10369|10810|11141|22854|22865|22866|22891|22943|23024|23327|23767|26050|26059|53942|55638|57689|64084|64101|83660|84628|84708|84966|91584|91851|114798|140689|140730|144165|145581|147381|152330|…	ACTN1|CACNB2|CACNB4|CDH6|CDH10|CDK5|DCTN1|DLG4|DRD1|DRP2|EFNA5|EFNB2|EPHA4|GABRA4|GABRB2|GABRG2|GLRB|GPM6A|ITPKA|NPTX1|NRCAM|PLXNA1|PLXNA2|LGMN|PTPRD|RAB3A|CX3CL1|SLC6A1|SNCB|SNCA|SPTBN2|TSC1|WNT7A|PPFIA4|CNTNAP1|MTMR2|HOMER1|RIMS2|SEMA3E|CLSTN3|RIMS3|ARHGAP44|CACNG2|WASF3|IL1RAPL1|NTNG1|SLITRK3|CNKSR2|ZNF365|DKK1|PDZRN3|NEDD4L|FLRT3|SLITRK5|ERC2|CNTN5|SYBU|LRRC4C|CLSTN2|LRRC4|TLN2|NTNG2|LNX1|IGS…
low	Interaction	-2.24293	-13.2839	-5.62544	-7.71145	-8.03642	-6.98914	-6.54211	0	-7.05124	-10.2584	-4.76006	GO:0007610	GO Biological Processes	behavior	-21.9641	3.01231	111|207|321|525|785|814|1020|1392|1393|1454|1620|1621|1639|1742|1803|1812|1958|1959|2043|2257|2548|2566|2571|2583|2629|2743|2894|2902|2908|3074|3269|3350|3356|3786|4130|4185|4326|4739|4885|4887|4889|4985|5048|5153|5532|5577|5581|5641|5743|5923|6310|6323|6529|6616|6622|6712|6722|7068|7248|7337|7349|7416|8195|8322|8648|9456|9486|9611|9896|9975|22911|22943|22986|23236|23551|25769|26050|28964|29926|5…	ADCY5|AKT1|APBA2|ATP6V1B1|CACNB4|CAMK4|CDK5|CRH|CRHBP|CSNK1E|BRINP1|DBH|DCTN1|DLG4|DPP4|DRD1|EGR1|EGR2|EPHA4|FGF12|GAA|GABRG2|GAD1|B4GALNT1|GBA1|GLRB|GRID1|GRIN1|NR3C1|HEXB|HRH1|HTR1A|HTR2A|KCNQ3|MAP1A|ADAM11|MMP17|NEDD9|NPTX2|NPY2R|NPY5R|OPRD1|PAFAH1B1|PDE1B|PPP3CB|PRKAR2B|PRKCE|LGMN|PTGS2|RASGRF1|ATXN1|SCN1A|SLC6A1|SNAP25|SNCA|SPTBN2|SRF|THRB|TSC1|UBE3A|UCN|VDAC1|MKKS|FZD4|NCOA1|HOMER1|CHST10|N…
low	Interaction	-5.08536	-11.2909	-5.672	-8.69723	-12.9223	-7.00932	-12.4223	-1.99886	-8.04248	-10.3125	-6.16213	GO:0031344	GO Biological Processes	regulation of cell projection organization	-20.866	2.89249	112|207|1020|1742|1946|1948|2042|2043|2185|2242|2332|2580|2596|2823|2889|2932|3273|3706|4739|4897|5048|5058|5205|5274|5357|5526|5530|5604|5605|5789|6049|6376|6423|6616|6722|6792|7025|7337|7476|8322|8408|8428|8482|8507|8536|8814|8874|9024|9148|9175|9456|9474|9693|9760|9762|9896|9912|10152|10300|10371|10505|10690|10806|11141|11178|22854|22891|22943|23072|23327|23413|23426|25940|26035|26230|29882|50…	ADCY6|AKT1|CDK5|DLG4|EFNA5|EFNB2|EPHA3|EPHA4|PTK2B|FES|FMR1|GAK|GAP43|GPM6A|RAPGEF1|GSK3B|HRG|ITPKA|NEDD9|NRCAM|PAFAH1B1|PAK1|ATP8B1|SERPINI1|PLS1|PPP2R5B|PPP3CA|MAP2K1|MAP2K2|PTPRD|RNF6|CX3CL1|SFRP2|SNAP25|SRF|CDKL5|NR2F1|UBE3A|WNT7A|FZD4|ULK1|STK24|SEMA7A|ENC1|CAMK1|CDKL1|ARHGEF7|BRSK2|NEURL1|MAP3K13|HOMER1|ATG5|RAPGEF2|TOX|LZTS3|FIG4|ARHGAP44|ABI2|KATNB1|SEMA3A|SEMA4F|FUT9|SDCCAG8|IL1RAPL1|LZT…
low	Interaction	-1.88773	-14.1525	-7.70642	-8.53682	-10.7058	-2.53867	-4.24944	0	-8.83375	-8.4315	-1.62316	GO:0050803	GO Biological Processes	regulation of synapse structure or activity	-18.9229	3.76399	207|1020|1639|1946|2043|2185|2823|2894|3706|4739|4897|5048|5789|6616|6622|6792|7337|7476|8473|8482|8506|8536|9040|9148|9456|9746|9762|9912|10152|11141|11178|22865|22883|22943|23327|23767|23768|26050|29882|50807|51517|51804|55638|56341|57030|57468|57497|64084|65078|79953|84628|89910|114798|115703|144165|145581|147381|152404|158038|257194|375323|654429	AKT1|CDK5|DCTN1|EFNA5|EPHA4|PTK2B|GPM6A|GRID1|ITPKA|NEDD9|NRCAM|PAFAH1B1|PTPRD|SNAP25|SNCA|CDKL5|UBE3A|WNT7A|OGT|SEMA7A|CNTNAP1|CAMK1|UBE2M|NEURL1|HOMER1|CLSTN3|LZTS3|ARHGAP44|ABI2|IL1RAPL1|LZTS1|SLITRK3|CLSTN1|DKK1|NEDD4L|FLRT3|FLRT2|SLITRK5|ANAPC2|ASAP1|NCKIPSD|SIX4|SYBU|PRMT8|SLC17A7|SLC12A5|LRFN2|CLSTN2|RTN4R|SYNDIG1|NTNG2|UBE3B|SLITRK1|ARHGAP33|PRICKLE1|LRFN5|CBLN2|IGSF11|LINGO2|NEGR1|LHFPL4…
low	Interaction	-3.82634	-13.8222	-11.7291	-16.2828	-17.5291	-3.09671	-9.86128	-1.59689	-13.8476	-11.7007	-2.91498	GO:0042391	GO Biological Processes	regulation of membrane potential	-17.5291	4.84107	134|207|476|488|783|785|1020|1128|1738|1742|2257|2561|2563|2566|2743|2894|2899|2902|2932|3745|3746|3747|3754|3760|3767|3775|3786|4897|4985|5530|6327|7476|9630|9783|10242|10369|23327|23416|27012|30845|57369|81832|84866|140730|348980	ADORA1|AKT1|ATP1A1|ATP2A2|CACNB2|CACNB4|CDK5|CHRM1|DLD|DLG4|FGF12|GABRB2|GABRD|GABRG2|GLRB|GRID1|GRIK3|GRIN1|GSK3B|KCNB1|KCNC1|KCNC2|KCNF1|KCNJ3|KCNJ11|KCNK1|KCNQ3|NRCAM|OPRD1|PPP3CA|SCN2B|WNT7A|GNA14|RIMS3|KCNMB2|CACNG2|NEDD4L|KCNH3|KCNV1|EHD3|GJD2|NETO1|TMEM25|RIMS4|HCN1
low	Interaction	-2.71703	-11.1941	-10.3517	-11.2555	-9.2981	-3.46079	-10.4472	0	-10.5943	-8.48097	-6.10658	GO:0000902	GO Biological Processes	cell morphogenesis	-16.1517	2.56709	87|1004|1008|1010|1012|1020|1191|1742|1889|1909|1946|1948|1952|1959|2042|2043|2355|2596|2823|3082|3800|4130|4205|4681|4753|4884|4897|5048|5058|5357|5361|5530|5532|5864|6049|6456|6616|6722|6789|6812|7476|7976|8408|8452|8482|8506|8522|8997|9024|9181|9223|9355|9576|9723|9746|10152|10371|10505|10631|11023|22854|22865|22891|22911|22943|23767|23768|25830|26050|50507|51177|51473|53942|54776|55107|55909|…	ACTN1|CDH6|CDH10|CDH12|CDH13|CDK5|CLU|DLG4|ECE1|EDNRA|EFNA5|EFNB2|CELSR2|EGR2|EPHA3|EPHA4|FOSL2|GAP43|GPM6A|HGF|KIF5C|MAP1A|MEF2A|NBL1|NELL2|NPTX1|NRCAM|PAFAH1B1|PAK1|PLS1|PLXNA1|PPP3CA|PPP3CB|RAB3A|RNF6|SH3GL2|SNAP25|SRF|STK4|STXBP1|WNT7A|FZD3|ULK1|CUL3|SEMA7A|CNTNAP1|GAS7|KALRN|BRSK2|ARHGEF2|MAGI1|LHX2|SPAG6|SEMA3E|CLSTN3|ABI2|SEMA3A|SEMA4F|POSTN|VAX1|NTNG1|SLITRK3|ZNF365|WDR47|DKK1|FLRT3|FLRT2…
low	Introspection	-20.8996	-45.4575	-28.8572	-41.8705	-39.6707	-19.3703	-33.5429	-12.6081	-36.3427	-39.8602	-17.4187	GO:0098794	GO Cellular Components	postsynapse	-66.6642	4.70799	118|119|134|157|320|321|375|409|476|491|613|747|775|815|832|1000|1007|1020|1128|1131|1134|1272|1500|1501|1607|1612|1627|1630|1742|1821|1948|1994|2043|2060|2185|2550|2555|2557|2560|2561|2562|2565|2566|2596|2743|2823|2891|2894|2897|2900|2902|2904|2911|2915|2917|3208|3359|3360|3631|3706|3745|3778|4897|4915|4923|4985|5064|5100|5530|5582|5662|5802|5864|6546|6547|6712|6792|6812|6857|7070|7337|7474|7732…	ADD1|ADD2|ADORA1|GRK3|APBA1|APBA2|ARF1|ARRB2|ATP1A1|ATP2B2|BCR|DAGLA|CACNA1C|CAMK2A|CAPZB|CDH2|CDH9|CDK5|CHRM1|CHRM3|CHRNA1|CNTN1|CTNND1|CTNND2|DGKB|DAPK1|DBN1|DCC|DLG4|DRP2|EFNB2|ELAVL1|EPHA4|EPS15|PTK2B|GABBR1|GABRA2|GABRA4|GABRB1|GABRB2|GABRB3|GABRG1|GABRG2|GAP43|GLRB|GPM6A|GRIA2|GRID1|GRIK1|GRIK4|GRIN1|GRIN2B|GRM1|GRM5|GRM7|HPCA|HTR3A|HTR4|INPP4A|ITPKA|KCNB1|KCNMA1|NRCAM|NTRK2|NTSR1|OPRD1|PAL…
low	Introspection	-18.5072	-43.8687	-26.2808	-36.1772	-32.0286	-17.3146	-28.4928	-8.82675	-34.4394	-25.9021	-15.1568	GO:0098978	GO Cellular Components	glutamatergic synapse	-56.5506	5.04396	87|320|409|490|491|493|613|1006|1008|1009|1128|1272|1500|1612|1620|1627|1742|1821|1947|1948|1994|2043|2060|2185|2239|2319|2823|2894|2911|2915|2983|3208|3360|3556|3706|4884|4885|4897|5048|5100|5361|5530|5532|5802|6272|6326|6506|6616|6712|6792|6812|6857|7070|7337|7474|7781|8322|8492|8499|8506|8516|8525|8828|8976|9148|9162|9211|9456|9732|9890|9900|9912|9948|10109|10160|10368|10396|10458|10505|10636|…	ACTN1|APBA1|ARRB2|ATP2B1|ATP2B2|ATP2B4|BCR|CDH8|CDH10|CDH11|CHRM1|CNTN1|CTNND1|DAPK1|BRINP1|DBN1|DLG4|DRP2|EFNB1|EFNB2|ELAVL1|EPHA4|EPS15|PTK2B|GPC4|FLOT2|GPM6A|GRID1|GRM1|GRM5|GUCY1B1|HPCA|HTR4|IL1RAP|ITPKA|NPTX1|NPTX2|NRCAM|PAFAH1B1|PCDH8|PLXNA1|PPP3CA|PPP3CB|PTPRS|SORT1|SCN2A|SLC1A2|SNAP25|SPTBN2|CDKL5|STXBP1|SYT1|THY1|UBE3A|WNT5A|SLC30A3|FZD4|PRSS12|PPFIA2|CNTNAP1|ITGA8|DGKZ|NRP2|WASL|NEURL1|…
low	Introspection	-12.5127	-36.1349	-23.4485	-36.972	-31.2105	-14.3812	-31.3835	-7.37055	-24.3722	-27.3011	-16.3667	GO:0098793	GO Cellular Components	presynapse	-47.437	4.41822	134|157|320|321|490|491|493|526|527|528|535|821|1000|1006|1007|1020|1128|1272|1500|1742|1861|1947|1948|2002|2043|2185|2550|2555|2560|2596|2823|2897|2900|2902|2917|2983|3382|3760|4185|4885|4889|4915|4923|4985|5100|5173|5582|5802|5864|5865|5874|6326|6386|6506|6546|6547|6616|6620|6712|6812|6855|6857|6861|7070|7224|7337|7532|7732|7781|8120|8417|8492|8497|8499|8506|9162|9545|9892|9899|9900|9912|10059|…	ADORA1|GRK3|APBA1|APBA2|ATP2B1|ATP2B2|ATP2B4|ATP6V1B2|ATP6V0C|ATP6V1C1|ATP6V0A1|CANX|CDH2|CDH8|CDH9|CDK5|CHRM1|CNTN1|CTNND1|DLG4|TOR1A|EFNB1|EFNB2|ELK1|EPHA4|PTK2B|GABBR1|GABRA2|GABRB1|GAP43|GPM6A|GRIK1|GRIK4|GRIN1|GRM7|GUCY1B1|ICA1|KCNJ3|ADAM11|NPTX2|NPY5R|NTRK2|NTSR1|OPRD1|PCDH8|PDYN|PRKCG|PTPRS|RAB3A|RAB3B|RAB27B|SCN2A|SDCBP|SLC1A2|SLC8A1|SLC8A3|SNAP25|SNCB|SPTBN2|STXBP1|SYP|SYT1|SYT5|THY1|TRP…
low	Introspection	-16.6027	-26.3052	-15.9263	-31.7259	-24.7379	-16.7178	-17.9105	-8.09262	-21.3891	-33.7046	-16.524	GO:0030424	GO Cellular Components	axon	-45.861	4.28433	134|476|613|682|747|1006|1020|1128|1272|1400|1500|1525|1627|1639|1742|1859|1861|2002|2018|2043|2185|2258|2555|2566|2596|2823|2902|2917|3208|3745|3785|3786|4130|4185|4345|4644|4649|4685|4856|4897|4915|4923|4976|4985|5048|5064|5173|5582|5802|5864|5874|5905|5909|5923|6049|6092|6326|6506|6546|6547|6616|6620|6792|6812|6855|6857|6861|7070|7224|7781|7786|8120|8239|8408|8492|8499|8506|8828|8882|9024|9162…	ADORA1|ATP1A1|BCR|BSG|DAGLA|CDH8|CDK5|CHRM1|CNTN1|CRMP1|CTNND1|CXADR|DBN1|DCTN1|DLG4|DYRK1A|TOR1A|ELK1|EMX2|EPHA4|PTK2B|FGF13|GABRA2|GABRG2|GAP43|GPM6A|GRIN1|GRM7|HPCA|KCNB1|KCNQ2|KCNQ3|MAP1A|ADAM11|CD200|MYO5A|MYO9A|NCAM2|CCN3|NRCAM|NTRK2|NTSR1|OPA1|OPRD1|PAFAH1B1|PALM|PDYN|PRKCG|PTPRS|RAB3A|RAB27B|RANGAP1|RAP1GAP|RASGRF1|RNF6|ROBO2|SCN2A|SLC1A2|SLC8A1|SLC8A3|SNAP25|SNCB|CDKL5|STXBP1|SYP|SYT1|SY…
low	Introspection	-11.0645	-23.4993	-14.6207	-19.3404	-16.6502	-11.9872	-17.6816	-4.58477	-19.8642	-14.369	-10.9381	GO:0034330	GO Biological Processes	cell junction organization	-36.8242	4.15686	87|119|324|375|613|1000|1006|1007|1008|1009|1010|1020|1134|1501|1525|1639|1742|1821|1948|2043|2185|2239|2258|2555|2557|2561|2562|2565|2566|2743|2823|2915|3556|3706|4649|4771|4884|4897|5064|5361|5578|5641|5802|5864|6272|6376|6386|6547|6620|6712|6722|7070|7474|8394|8497|8499|8506|8874|8976|9071|9362|9456|9723|9912|9948|10152|10160|10391|22839|22854|22865|22866|22871|22891|23024|23327|23544|23767|26…	ACTN1|ADD2|APC|ARF1|BCR|CDH2|CDH8|CDH9|CDH10|CDH11|CDH12|CDK5|CHRNA1|CTNND2|CXADR|DCTN1|DLG4|DRP2|EFNB2|EPHA4|PTK2B|GPC4|FGF13|GABRA2|GABRA4|GABRB2|GABRB3|GABRG1|GABRG2|GLRB|GPM6A|GRM5|IL1RAP|ITPKA|MYO9A|NF2|NPTX1|NRCAM|PALM|PLXNA1|PRKCA|LGMN|PTPRS|RAB3A|SORT1|CX3CL1|SDCBP|SLC8A3|SNCB|SPTBN2|SRF|THY1|WNT5A|PIP5K1A|PPFIA4|PPFIA2|CNTNAP1|ARHGEF7|WASL|CLDN10|CPNE6|HOMER1|SEMA3E|ARHGAP44|WDR1|ABI2|FA…
low	Introspection	-11.573	-29.1601	-26.1583	-21.334	-18.3635	-7.58021	-16.139	-6.17469	-22.6179	-23.0742	-11.9888	GO:0099536	GO Biological Processes	synaptic signaling	-33.2038	4.32624	134|320|321|409|747|777|1006|1020|1128|1131|1134|1742|1821|1960|2550|2555|2557|2561|2562|2565|2566|2743|2767|2891|2894|2897|2900|2902|2904|2911|2915|2917|3350|3358|3359|3360|3363|3556|3780|3785|3786|4062|4884|4885|4889|4915|4923|5048|5100|5173|5530|5581|5582|5594|5802|5864|6386|6506|6616|6620|6750|6812|6857|6861|8001|9456|9607|9899|9900|10160|10814|22865|22871|22930|23236|23551|26050|26059|27345|…	ADORA1|APBA1|APBA2|ARRB2|DAGLA|CACNA1E|CDH8|CDK5|CHRM1|CHRM3|CHRNA1|DLG4|DRP2|EGR3|GABBR1|GABRA2|GABRA4|GABRB2|GABRB3|GABRG1|GABRG2|GLRB|GNA11|GRIA2|GRID1|GRIK1|GRIK4|GRIN1|GRIN2B|GRM1|GRM5|GRM7|HTR1A|HTR2C|HTR3A|HTR4|HTR7|IL1RAP|KCNN1|KCNQ2|KCNQ3|LY6H|NPTX1|NPTX2|NPY5R|NTRK2|NTSR1|PAFAH1B1|PCDH8|PDYN|PPP3CA|PRKCE|PRKCG|MAPK1|PTPRS|RAB3A|SDCBP|SLC1A2|SNAP25|SNCB|SST|STXBP1|SYT1|SYT5|GLRA3|HOMER1|…
low	Introspection	-16.1303	-19.7703	-17.4275	-18.9936	-15.8899	-9.11234	-14.4403	0	-14.2973	-20.8146	-10.8135	GO:0031175	GO Biological Processes	neuron projection development	-30.4874	3.43195	374|682|815|1009|1020|1272|1501|1630|1742|1749|1861|1947|1948|1952|1959|2043|2185|2290|2596|2823|2824|2909|2917|4130|4205|4681|4685|4753|4884|4897|5048|5361|5530|5532|5662|5864|5923|6049|6092|6616|6722|6812|7443|7474|8239|8408|8506|8828|8882|8976|8997|9024|9211|9331|9355|9576|9693|9723|9890|10006|10079|10160|10458|10505|10631|10787|22854|22865|22871|22891|22911|23057|23077|23154|23271|23327|23767…	AREG|BSG|CAMK2A|CDH11|CDK5|CNTN1|CTNND2|DCC|DLG4|DLX5|TOR1A|EFNB1|EFNB2|CELSR2|EGR2|EPHA4|PTK2B|FOXG1|GAP43|GPM6A|GPM6B|ARHGAP35|GRM7|MAP1A|MEF2A|NBL1|NCAM2|NELL2|NPTX1|NRCAM|PAFAH1B1|PLXNA1|PPP3CA|PPP3CB|PSD|RAB3A|RASGRF1|RNF6|ROBO2|SNAP25|SRF|STXBP1|VRK1|WNT5A|USP9X|ULK1|CNTNAP1|NRP2|ZPR1|WASL|KALRN|BRSK2|LGI1|B4GALT6|LHX2|SPAG6|RAPGEF2|SEMA3E|PLPPR4|ABI1|ATP9A|FARP1|BAIAP2|SEMA4F|POSTN|NCKAP1|…
low	Introspection	-7.40996	-14.8722	-9.81161	-15.5303	-11.6118	-8.15759	-10.9315	-5.02416	-15.129	-18.4545	-11.1269	GO:0043025	GO Cellular Components	neuronal cell body	-27.9268	3.86216	134|460|491|775|777|1020|1400|1501|1620|1639|1762|1821|2002|2043|2185|2555|2596|2823|2891|2915|3208|3745|3780|4130|4185|4345|4856|4923|5048|5126|5153|5173|5274|5373|5802|5909|5957|6376|6546|6547|6616|6620|6712|6750|6861|7070|7224|7732|8001|8507|8516|8874|8882|9148|9362|9456|9479|9693|9900|10300|10439|10458|10505|10652|10814|22866|22911|23109|23154|23369|23426|23544|25814|26012|57282|57468|57795|6…	ADORA1|ASTN1|ATP2B2|CACNA1C|CACNA1E|CDK5|CRMP1|CTNND2|BRINP1|DCTN1|DMWD|DRP2|ELK1|EPHA4|PTK2B|GABRA2|GAP43|GPM6A|GRIA2|GRM5|HPCA|KCNB1|KCNN1|MAP1A|ADAM11|CD200|CCN3|NTSR1|PAFAH1B1|PCSK2|PDE1B|PDYN|SERPINI1|PMM2|PTPRS|RAP1GAP|RCVRN|CX3CL1|SLC8A1|SLC8A3|SNAP25|SNCB|SPTBN2|SST|SYT5|THY1|TRPC5|RNF112|GLRA3|ENC1|ITGA8|ARHGEF7|ZPR1|NEURL1|CPNE6|HOMER1|MAPK8IP1|RAPGEF2|SV2A|KATNB1|OLFM1|BAIAP2|SEMA4F|YK…
low	Introspection	-8.76112	-20.1954	-15.1374	-16.0943	-16.2828	-4.37712	-14.0691	-2.95514	-18.7287	-19.7967	-7.68386	GO:0042391	GO Biological Processes	regulation of membrane potential	-27.8969	4.00934	134|409|476|488|572|665|775|1020|1128|1134|1525|1742|1824|2185|2258|2273|2550|2555|2557|2560|2561|2565|2566|2743|2767|2891|2894|2897|2900|2902|2904|2911|2915|3359|3745|3754|3755|3760|3778|3785|3786|4897|4915|4923|4985|5530|6262|6326|6331|6546|6547|7224|7531|8001|8506|9424|9465|9630|9948|10242|10458|22871|22930|23171|23327|23416|23530|27012|27345|30819|30845|50801|54413|55800|56659|57555|64208|660…	ADORA1|ARRB2|ATP1A1|ATP2A2|BAD|BNIP3L|CACNA1C|CDK5|CHRM1|CHRNA1|CXADR|DLG4|DSC2|PTK2B|FGF13|FHL1|GABBR1|GABRA2|GABRA4|GABRB1|GABRB2|GABRG1|GABRG2|GLRB|GNA11|GRIA2|GRID1|GRIK1|GRIK4|GRIN1|GRIN2B|GRM1|GRM5|HTR3A|KCNB1|KCNF1|KCNG1|KCNJ3|KCNMA1|KCNQ2|KCNQ3|NRCAM|NTRK2|NTSR1|OPRD1|PPP3CA|RYR2|SCN2A|SCN5A|SLC8A1|SLC8A3|TRPC5|YWHAE|GLRA3|CNTNAP1|KCNK6|AKAP7|GNA14|WDR1|KCNMB2|BAIAP2|NLGN1|RAB3GAP1|GPD1L|…
low	Introspection	-9.98302	-18.8192	-12.3422	-17.6654	-13.927	-8.80058	-11.1381	-2.6687	-12.9154	-19.1352	-11.2184	GO:0031344	GO Biological Processes	regulation of cell projection organization	-25.8955	3.30088	324|1020|1272|1400|1627|1630|1742|1948|2043|2185|2258|2596|2823|2904|2909|3273|3706|4649|4897|4915|5048|5064|5274|5530|5604|5802|5909|6049|6092|6376|6616|6722|6792|7025|7070|7224|7337|7474|8322|8408|8428|8499|8507|8536|8814|8874|8976|9024|9148|9456|9693|9762|9912|10109|10152|10300|10458|10498|10505|10787|10806|11178|22854|22871|22891|23077|23271|23327|23369|23413|23426|23603|25940|26012|26037|270…	APC|CDK5|CNTN1|CRMP1|DBN1|DCC|DLG4|EFNB2|EPHA4|PTK2B|FGF13|GAP43|GPM6A|GRIN2B|ARHGAP35|HRG|ITPKA|MYO9A|NRCAM|NTRK2|PAFAH1B1|PALM|SERPINI1|PPP3CA|MAP2K1|PTPRS|RAP1GAP|RNF6|ROBO2|CX3CL1|SNAP25|SRF|CDKL5|NR2F1|THY1|TRPC5|UBE3A|WNT5A|FZD4|ULK1|STK24|PPFIA2|ENC1|CAMK1|CDKL1|ARHGEF7|WASL|BRSK2|NEURL1|HOMER1|RAPGEF2|LZTS3|ARHGAP44|ARPC2|ABI2|KATNB1|BAIAP2|CARM1|SEMA4F|NCKAP1|SDCCAG8|LZTS1|NTNG1|NLGN1|ZN…
low	Sensory affective	-8.36607	0	NA	-5.83077	-4.89427	NA	-3.65228	-1.53775	-6.68031	NA	-4.46626	GO:0003013	GO Biological Processes	circulatory system process	-13.9672	2.98627	120|128|585|654|719|952|1727|1813|1814|1910|1956|2313|2729|2768|2983|3352|3363|3672|3953|4922|4923|5021|5028|5155|5465|5973|5997|6093|6328|6332|6508|6509|6517|6529|6546|6565|6640|6772|6870|6915|6916|7026|7040|7423|7852|8671|8850|9365|9607|10396|10800|10979|23576|23704|25937|26509|28514|29098|57419|59272|64849|79717|154796	ADD3|ADH5|BBS4|BMP6|C3AR1|CD38|CYB5R3|DRD2|DRD3|EDNRB|EGFR|FLI1|GCLC|GNA12|GUCY1B1|HTR1D|HTR7|ITGA1|LEPR|NTS|NTSR1|OXTR|P2RY1|PDGFB|PPARA|RENBP|RGS2|ROCK1|SCN3A|SCN7A|SLC4A3|SLC1A4|SLC2A4|SLC6A1|SLC8A1|SLC15A2|SNTA1|STAT1|TACR3|TBXA2R|TBXAS1|NR2F2|TGFB1|VEGFB|CXCR4|SLC4A4|KAT2B|KL|CARTPT|ATP8A1|CYSLTR1|FERMT2|DDAH1|KCNE4|WWTR1|MYOF|DLL1|RANGRF|SLC24A3|ACE2|SLC13A3|PPCS|AMOT
low	Sensory affective	-7.96551	0	NA	-5.6789	-5.42752	NA	-6.27387	0	-4.01175	NA	-3.90691	GO:0050839	GO Molecular Functions	cell adhesion molecule binding	-13.7231	2.86362	302|822|829|832|867|975|1000|1004|1009|1363|1495|1499|1824|1956|2192|2246|2670|3069|3303|3309|3337|3672|3678|3690|3695|3696|3927|4345|4478|5756|5901|5962|6386|6520|6643|6772|6850|7060|7412|7531|8301|8407|8613|8642|8839|9748|10178|10397|10516|10606|10652|10979|22919|23022|23367|25978|26136|28316|28513|29091|54413|54874|55082|57555|57698|83874	ANXA2|CAPG|CAPZA1|CAPZB|CBL|CD81|CDH2|CDH6|CDH11|CPE|CTNNA1|CTNNB1|DSC2|EGFR|FBLN1|FGF1|GFAP|HDLBP|HSPA1A|HSPA5|DNAJB1|ITGA1|ITGA5|ITGB3|ITGB7|ITGB8|LASP1|CD200|MSN|TWF1|RAN|RDX|SDCBP|SLC3A2|SNX2|STAT1|SYK|THBS4|VCAM1|YWHAE|PICALM|TAGLN2|PLPP3|DCHS1|CCN5|SLK|TENM1|NDRG1|FBLN5|PAICS|YKT6|FERMT2|MAPRE1|PALLD|LARP1|CHMP2B|TES|CDH20|CDH19|STXBP6|NLGN3|FNBP1L|ARGLU1|NLGN2|SHTN1|TBC1D10A
low	Sensory affective	-5.72645	0	NA	-5.38524	-4.03102	NA	-3.35467	-1.47179	-3.73279	NA	-3.65079	GO:0098609	GO Biological Processes	cell-cell adhesion	-12.7711	2.81283	214|302|460|655|953|1000|1004|1009|1465|1495|1499|1630|1824|1956|2239|3556|3672|3678|3690|3695|3696|4345|4478|4867|4907|5156|5271|5294|5802|6091|6093|6404|6464|6850|7042|7048|7060|7412|8416|8613|8642|9076|9499|22862|23022|23657|27253|28316|28513|29091|51176|54413|54510|55591|57555|57575|79363|83604|84631|144100|253559|283659|347902	ALCAM|ANXA2|ASTN1|BMP7|ENTPD1|CDH2|CDH6|CDH11|CSRP1|CTNNA1|CTNNB1|DCC|DSC2|EGFR|GPC4|IL1RAP|ITGA1|ITGA5|ITGB3|ITGB7|ITGB8|CD200|MSN|NPHP1|NT5E|PDGFRA|SERPINB8|PIK3CG|PTPRS|ROBO1|ROCK1|SELPLG|SHC1|SYK|TGFB2|TGFBR2|THBS4|VCAM1|ANXA9|PLPP3|DCHS1|CLDN1|MYOT|FNDC3A|PALLD|SLC7A11|PCDH17|CDH20|CDH19|STXBP6|LEF1|NLGN3|PCDH18|VEZT|NLGN2|PCDH10|CPLANE2|TMEM47|SLITRK2|PLEKHA7|CADM2|PRTG|AMIGO2
low	Sensory affective	-5.10022	0	NA	-2.98763	-5.34367	NA	-7.12107	0	-10.0305	NA	-5.35536	WP2005	WikiPathways	miR targeted genes in muscle cell	-12.5948	3.3452	771|822|900|1021|1277|1465|1499|1956|2064|2820|3162|3337|4343|4851|4907|5955|6386|6509|6576|6678|7048|7127|7296|7474|8301|8546|8974|9019|9076|9260|9902|10449|10558|10972|22862|23603|23657|23677|24145|26064|26973|29968|51495|55591|83871|84061|157506|347902	CA12|CAPG|CCNG1|CDK6|COL1A1|CSRP1|CTNNB1|EGFR|ERBB2|GPD2|HMOX1|DNAJB1|MOV10|NOTCH1|NT5E|RCN2|SDCBP|SLC1A4|SLC25A1|SPARC|TGFBR2|TNFAIP2|TXNRD1|WNT5A|PICALM|AP3B1|P4HA2|MPZL1|CLDN1|PDLIM7|MRC2|ACAA2|SPTLC1|TMED10|FNDC3A|CORO1C|SLC7A11|SH3BP4|PANX1|RAI14|CHORDC1|PSAT1|HACD3|VEZT|RAB34|MAGT1|RDH10|AMIGO2
low	Sensory affective	-6.63371	0	NA	-5.61779	-3.09938	NA	-6.05866	0	-5.35491	NA	-6.30879	GO:0005543	GO Molecular Functions	phospholipid binding	-12.1764	2.87096	19|182|274|302|306|822|950|2835|3092|3758|4534|4976|5007|5330|5337|5360|5756|6121|6386|6464|6643|7274|7474|8301|8416|8436|8723|9362|9846|10254|10979|11337|22822|23161|26509|27111|27152|51228|55204|55763|55803|55937|56288|57664|58488|79109|79183|81846|84100|85477|94121|94122|112574|114882|117583|157807|221184|399979	ABCA1|JAG1|BIN1|ANXA2|ANXA3|CAPG|SCARB2|GPR12|HIP1|KCNJ1|MTM1|OPA1|OSBP|PLCB2|PLD1|PLTP|TWF1|RPE65|SDCBP|SHC1|SNX2|TTPA|WNT5A|PICALM|ANXA9|CAVIN2|SNX4|CPNE6|GAB2|STAM2|FERMT2|GABARAP|PHLDA1|SNX13|MYOF|SDCBP2|INTU|GLTP|GOLPH3L|EXOC1|ADAP2|APOM|PARD3|PLEKHA4|PCTP|MAPKAP1|TTPAL|SBF2|ARL6|SCIN|SYTL4|SYTL5|SNX18|OSBPL8|PARD3B|CLVS1|CPNE2|SNX19
low	Sensory affective	-4.37236	0	NA	-5.73039	-9.32384	NA	-3.6958	0	-7.59995	NA	-4.42952	GO:0008283	GO Biological Processes	cell population proliferation	-12.1275	2.50123	100|655|860|861|952|1111|1495|1499|1749|1813|1901|1947|1956|2000|2064|2138|2246|2258|2670|3162|3340|3615|3670|3707|3836|3953|4087|4478|4851|4921|5294|5396|5511|5573|5588|5594|5699|6461|6517|6772|6788|7005|7040|7042|7049|7099|7296|7474|8642|8882|9037|9420|10220|10468|23367|23493|27111|51098|51176|51633|55239|55840|56956|57447|57504|60675|65108|79084|84133|90410|131405|221477|339416	ADA|BMP7|RUNX2|RUNX1|CD38|CHEK1|CTNNA1|CTNNB1|DLX5|DRD2|S1PR1|EFNB1|EGFR|ELF4|ERBB2|EYA1|FGF1|FGF13|GFAP|HMOX1|NDST1|IMPDH2|ISL1|ITPKB|KPNA1|LEPR|SMAD2|MSN|NOTCH1|DDR2|PIK3CG|PRRX1|PPP1R8|PRKAR1A|PRKCQ|MAPK1|PSMB10|SHB|SLC2A4|STAT1|STK3|TEAD3|TGFB1|TGFB2|TGFBR3|TLR4|TXNRD1|WNT5A|DCHS1|ZPR1|SEMA5A|CYP7B1|GDF11|FST|LARP1|HEY2|SDCBP2|IFT52|LEF1|OTUD6B|OGFOD1|EAF2|LHX9|NDRG2|MTA3|PROK2|MARCKSL1|WDR77…
low	Sensory affective	-5.76509	0	NA	-10.0722	-8.24643	NA	-5.56313	-1.41771	-9.86406	NA	-4.6618	GO:0048729	GO Biological Processes	tissue morphogenesis	-11.8107	2.67681	182|585|655|1301|1499|1512|1861|1901|1956|2138|2139|2246|3670|3678|3690|4087|4478|4522|4851|4867|4976|5566|5573|6091|6385|6788|6881|7040|7042|7048|7049|7296|7474|7475|7852|7855|8642|8828|9420|9948|10468|10481|10512|10522|23462|23493|23671|25932|27152|28514|51098|51176|57045|57534|64398|79363|79971|80326|90410|94134|123872|131405|157506	JAG1|BBS4|BMP7|COL11A1|CTNNB1|CTSH|TOR1A|S1PR1|EGFR|EYA1|EYA2|FGF1|ISL1|ITGA5|ITGB3|SMAD2|MSN|MTHFD1|NOTCH1|NPHP1|OPA1|PRKACA|PRKAR1A|ROBO1|SDC4|STK3|TAF10|TGFB1|TGFB2|TGFBR2|TGFBR3|TXNRD1|WNT5A|WNT6|CXCR4|FZD5|DCHS1|NRP2|CYP7B1|WDR1|FST|HOXB13|SEMA3C|DEAF1|HEY1|HEY2|TMEFF2|CLIC4|INTU|DLL1|IFT52|LEF1|TWSG1|MIB1|PALS1|CPLANE2|WLS|WNT10A|IFT20|ARHGAP12|DNAAF1|TRIM71|RDH10
low	Sensory affective	-3.08124	0	NA	-11.6445	-7.35892	NA	-4.83064	0	-7.73801	NA	-2.12498	GO:0048598	GO Biological Processes	embryonic morphogenesis	-11.6445	4.00476	655|1301|1499|1749|2138|2139|2202|2768|3281|3340|4087|4976|5013|5089|5156|5396|5566|5573|5594|6093|6678|7040|7042|7296|7474|7475|7855|8861|10522|10804|50515|51176|57045|57534|64398|157506	BMP7|COL11A1|CTNNB1|DLX5|EYA1|EYA2|EFEMP1|GNA12|HSBP1|NDST1|SMAD2|OPA1|OTX1|PBX2|PDGFRA|PRRX1|PRKACA|PRKAR1A|MAPK1|ROCK1|SPARC|TGFB1|TGFB2|TXNRD1|WNT5A|WNT6|FZD5|LDB1|DEAF1|GJB6|CHST11|LEF1|TWSG1|MIB1|PALS1|RDH10
low	Sensory affective	-3.88303	0	NA	-3.5611	-7.51859	NA	-5.10034	0	-6.98355	NA	-5.66287	GO:0061024	GO Biological Processes	membrane organization	-11.2606	2.38283	19|199|215|274|302|819|1000|1182|1861|1956|2139|2350|2729|3099|3303|3313|3954|4952|4976|5305|5360|5375|7274|7518|7852|8301|8436|8546|8560|8976|10075|10079|10254|10396|10397|10449|10572|10652|10783|10972|23175|23603|25978|26092|26509|26521|29091|51228|53407|54413|54874|55014|55204|55288|55754|55763|57088|57555|59272|64108|64398|81035|83871|84272|91782|94121|94134|112574|114882|125988|148362|163590…	ABCA1|AIF1|ABCD1|BIN1|ANXA2|CAMLG|CDH2|CLCN3|TOR1A|EGFR|EYA2|FOLR2|GCLC|HK2|HSPA1A|HSPA9|LETM1|OCRL|OPA1|PIP4K2A|PLTP|PMP2|TTPA|XRCC4|CXCR4|PICALM|CAVIN2|AP3B1|DEGS1|WASL|HUWE1|ATP9A|STAM2|ATP8A1|NDRG1|ACAA2|SIVA1|YKT6|NEK6|TMED10|LPIN1|CORO1C|CHMP2B|TOR1AIP1|MYOF|TIMM8B|STXBP6|GLTP|STX18|NLGN3|FNBP1L|STX17|GOLPH3L|RHOT1|TMEM30A|EXOC1|PLSCR4|NLGN2|ACE2|RTP4|PALS1|COLEC12|RAB34|YIPF4|CHMP7|SYTL4|A…
low	Sensory affective	-7.1278	0	NA	-4.22537	-3.77361	NA	-2.68317	0	-4.95571	NA	-1.65658	GO:0005911	GO Cellular Components	cell-cell junction	-11.1217	2.70753	117|120|182|302|1000|1004|1009|1495|1499|1824|2258|2549|3678|3690|4478|4851|4867|5021|5583|5756|5962|6386|6546|7827|7855|8531|8572|8613|8631|9076|9260|9459|9948|10397|10804|10806|10979|23209|24145|25932|25937|28316|28513|28514|29091|29098|51248|51678|55591|56288|64130|64398|83604|116337|117583|144100|154796|387597	ADCYAP1R1|ADD3|JAG1|ANXA2|CDH2|CDH6|CDH11|CTNNA1|CTNNB1|DSC2|FGF13|GAB1|ITGA5|ITGB3|MSN|NOTCH1|NPHP1|OXTR|PRKCH|TWF1|RDX|SDCBP|SLC8A1|NPHS2|FZD5|YBX3|PDLIM4|PLPP3|SKAP1|CLDN1|PDLIM7|ARHGEF6|WDR1|NDRG1|GJB6|SDCCAG8|FERMT2|MLC1|PANX1|CLIC4|WWTR1|CDH20|CDH19|DLL1|STXBP6|RANGRF|PDZD11|PALS2|VEZT|PARD3|LIN7B|PALS1|TMEM47|PANX3|PARD3B|PLEKHA7|AMOT|ILDR2
low	Social concepts	-9.57711	-34.4826	-18.569	-28.8013	-34.924	-14.2753	-32.2147	-10.6013	-19.0152	-29.9018	-16.3957	GO:0098794	GO Cellular Components	postsynapse	-60.1087	4.15989	81|118|119|134|157|375|476|491|613|747|775|815|1007|1020|1128|1131|1272|1500|1501|1607|1612|1627|1630|1742|1812|1821|1948|2043|2060|2555|2557|2560|2561|2562|2596|2743|2823|2891|2894|2899|2902|2904|2913|2915|2917|2932|3208|3356|3359|3360|3631|3706|3745|3747|3778|3800|4233|4897|4915|4923|4985|5064|5100|5530|5577|5582|5662|5802|5864|6457|6529|6547|6622|6792|6812|6857|7070|7337|8001|8499|8536|8874|89…	ACTN4|ADD1|ADD2|ADORA1|GRK3|ARF1|ATP1A1|ATP2B2|BCR|DAGLA|CACNA1C|CAMK2A|CDH9|CDK5|CHRM1|CHRM3|CNTN1|CTNND1|CTNND2|DGKB|DAPK1|DBN1|DCC|DLG4|DRD1|DRP2|EFNB2|EPHA4|EPS15|GABRA2|GABRA4|GABRB1|GABRB2|GABRB3|GAP43|GLRB|GPM6A|GRIA2|GRID1|GRIK3|GRIN1|GRIN2B|GRM3|GRM5|GRM7|GSK3B|HPCA|HTR2A|HTR3A|HTR4|INPP4A|ITPKA|KCNB1|KCNC2|KCNMA1|KIF5C|MET|NRCAM|NTRK2|NTSR1|OPRD1|PALM|PCDH8|PPP3CA|PRKAR2B|PRKCG|PSD|PTPR…
low	Social concepts	-10.025	-23.7052	-17.2707	-23.6027	-25.4702	-13.0925	-23.2792	-7.59116	-11.385	-34.8856	-17.7707	GO:0030424	GO Cellular Components	axon	-49.4405	4.12258	134|476|613|682|747|1006|1020|1128|1272|1392|1393|1400|1454|1500|1525|1627|1639|1742|1861|2002|2018|2043|2555|2571|2596|2823|2899|2902|2913|2917|2932|3208|3356|3745|3747|3785|3786|3800|4130|4345|4644|4649|4685|4856|4897|4915|4923|4985|5058|5064|5101|5122|5563|5579|5582|5802|5864|5874|5905|5909|6049|6092|6326|6327|6506|6529|6547|6616|6620|6622|6792|6812|6857|6861|7014|7070|7349|7781|7786|7976|8120…	ADORA1|ATP1A1|BCR|BSG|DAGLA|CDH8|CDK5|CHRM1|CNTN1|CRH|CRHBP|CRMP1|CSNK1E|CTNND1|CXADR|DBN1|DCTN1|DLG4|TOR1A|ELK1|EMX2|EPHA4|GABRA2|GAD1|GAP43|GPM6A|GRIK3|GRIN1|GRM3|GRM7|GSK3B|HPCA|HTR2A|KCNB1|KCNC2|KCNQ2|KCNQ3|KIF5C|MAP1A|CD200|MYO5A|MYO9A|NCAM2|CCN3|NRCAM|NTRK2|NTSR1|OPRD1|PAK1|PALM|PCDH9|PCSK1|PRKAA2|PRKCB|PRKCG|PTPRS|RAB3A|RAB27B|RANGAP1|RAP1GAP|RNF6|ROBO2|SCN2A|SCN2B|SLC1A2|SLC6A1|SLC8A3|SNA…
low	Social concepts	-9.16201	-21.7636	-17.361	-23.944	-28.1019	-15.2521	-28.8898	-7.77207	-20.1429	-29.7956	-18.7398	GO:0050804	GO Biological Processes	modulation of chemical synaptic transmission	-48.9333	4.60511	134|136|375|488|613|766|815|1020|1128|1392|1627|1630|1742|1812|1959|2043|2891|2894|2899|2902|2904|2913|2915|2917|2932|2982|3156|3265|3269|3356|3706|3745|3786|4130|4889|4915|5100|5530|5532|5577|5579|5581|5582|5594|5595|5641|5743|5802|5864|5999|6376|6529|6547|6616|6622|6722|6792|6812|6857|6861|7337|7349|7476|8499|8526|9148|9456|9474|9693|9699|9783|9890|9899|9912|10368|10458|10636|10769|10814|10858|…	ADORA1|ADORA2B|ARF1|ATP2A2|BCR|CA7|CAMK2A|CDK5|CHRM1|CRH|DBN1|DCC|DLG4|DRD1|EGR2|EPHA4|GRIA2|GRID1|GRIK3|GRIN1|GRIN2B|GRM3|GRM5|GRM7|GSK3B|GUCY1A1|HMGCR|HRAS|HRH1|HTR2A|ITPKA|KCNB1|KCNQ3|MAP1A|NPY5R|NTRK2|PCDH8|PPP3CA|PPP3CB|PRKAR2B|PRKCB|PRKCE|PRKCG|MAPK1|MAPK3|LGMN|PTGS2|PTPRS|RAB3A|RGS4|CX3CL1|SLC6A1|SLC8A3|SNAP25|SNCA|SRF|CDKL5|STXBP1|SYT1|SYT5|UBE3A|UCN|WNT7A|PPFIA2|DGKE|NEURL1|HOMER1|ATG5|R…
low	Social concepts	-6.02753	-20.8133	-20.094	-25.8905	-28.6173	-8.63393	-25.5436	-5.74025	-13.0739	-20.2435	-15.0103	GO:0098793	GO Cellular Components	presynapse	-41.7861	3.87286	134|136|157|273|490|491|493|525|527|528|535|783|1006|1007|1020|1128|1272|1393|1500|1742|1812|1861|1948|2002|2043|2555|2560|2571|2596|2823|2899|2902|2913|2917|2932|2983|3356|3382|3747|3760|4885|4889|4915|4923|4985|5100|5122|5579|5582|5802|5864|5874|6326|6457|6506|6529|6547|6616|6620|6622|6812|6857|6861|7070|7337|7349|7476|7781|7976|8120|8448|8492|8499|8745|9040|9162|9545|9699|9783|9899|9912|10059|…	ADORA1|ADORA2B|GRK3|AMPH|ATP2B1|ATP2B2|ATP2B4|ATP6V1B1|ATP6V0C|ATP6V1C1|ATP6V0A1|CACNB2|CDH8|CDH9|CDK5|CHRM1|CNTN1|CRHBP|CTNND1|DLG4|DRD1|TOR1A|EFNB2|ELK1|EPHA4|GABRA2|GABRB1|GAD1|GAP43|GPM6A|GRIK3|GRIN1|GRM3|GRM7|GSK3B|GUCY1B1|HTR2A|ICA1|KCNC2|KCNJ3|NPTX2|NPY5R|NTRK2|NTSR1|OPRD1|PCDH8|PCSK1|PRKCB|PRKCG|PTPRS|RAB3A|RAB27B|SCN2A|SH3GL3|SLC1A2|SLC6A1|SLC8A3|SNAP25|SNCB|SNCA|STXBP1|SYT1|SYT5|THY1|UB…
low	Social concepts	-6.149	-18.4678	-9.75583	-14.1286	-17.9887	-11.6754	-15.2704	-3.72736	-8.92356	-17.0792	-13.6905	GO:0031344	GO Biological Processes	regulation of cell projection organization	-33.2022	3.43668	112|324|1020|1272|1400|1627|1630|1742|1946|1948|2042|2043|2242|2596|2823|2889|2904|2909|2932|3265|3273|3706|4649|4739|4897|4915|5058|5064|5205|5274|5530|5580|5587|5604|5792|5802|5880|5909|6049|6092|6376|6423|6616|6722|6792|7025|7070|7337|7476|8322|8408|8428|8499|8507|8536|8814|8874|8976|9024|9148|9175|9456|9474|9693|9760|9896|9912|10109|10152|10300|10371|10458|10505|10690|10787|10806|11141|11178|…	ADCY6|APC|CDK5|CNTN1|CRMP1|DBN1|DCC|DLG4|EFNA5|EFNB2|EPHA3|EPHA4|FES|GAP43|GPM6A|RAPGEF1|GRIN2B|ARHGAP35|GSK3B|HRAS|HRG|ITPKA|MYO9A|NEDD9|NRCAM|NTRK2|PAK1|PALM|ATP8B1|SERPINI1|PPP3CA|PRKCD|PRKD1|MAP2K1|PTPRF|PTPRS|RAC2|RAP1GAP|RNF6|ROBO2|CX3CL1|SFRP2|SNAP25|SRF|CDKL5|NR2F1|THY1|UBE3A|WNT7A|FZD4|ULK1|STK24|PPFIA2|ENC1|CAMK1|CDKL1|ARHGEF7|WASL|BRSK2|NEURL1|MAP3K13|HOMER1|ATG5|RAPGEF2|TOX|FIG4|ARHGA…
low	Social concepts	-7.61257	-16.8217	-11.637	-15.9834	-16.0989	-7.04536	-17.3029	-6.42812	-12.7385	-17.6865	-13.0041	GO:0044297	GO Cellular Components	cell body	-30.8542	3.56379	134|445|460|491|775|777|1020|1392|1393|1400|1454|1501|1525|1620|1639|1821|2002|2043|2555|2596|2823|2891|2899|2915|3208|3356|3745|3747|3780|3800|4130|4345|4771|4856|4923|5122|5126|5153|5274|5373|5563|5577|5792|5802|5909|5957|6017|6376|6506|6509|6529|6547|6616|6620|6622|6750|6861|7070|7349|7976|8001|8507|8874|9148|9362|9456|9693|10300|10439|10445|10458|10490|10505|10652|10814|22866|22911|22974|2310…	ADORA1|ASS1|ASTN1|ATP2B2|CACNA1C|CACNA1E|CDK5|CRH|CRHBP|CRMP1|CSNK1E|CTNND2|CXADR|BRINP1|DCTN1|DRP2|ELK1|EPHA4|GABRA2|GAP43|GPM6A|GRIA2|GRIK3|GRM5|HPCA|HTR2A|KCNB1|KCNC2|KCNN1|KIF5C|MAP1A|CD200|NF2|CCN3|NTSR1|PCSK1|PCSK2|PDE1B|SERPINI1|PMM2|PRKAA2|PRKAR2B|PTPRF|PTPRS|RAP1GAP|RCVRN|RLBP1|CX3CL1|SLC1A2|SLC1A4|SLC6A1|SLC8A3|SNAP25|SNCB|SNCA|SST|SYT5|THY1|UCN|FZD3|GLRA3|ENC1|ARHGEF7|NEURL1|CPNE6|HOME…
low	Social concepts	-6.66562	-19.4324	-8.66292	-13.3924	-18.9113	-7.91658	-17.5049	-3.03187	-15.7281	-14.2835	-10.729	GO:0050808	GO Biological Processes	synapse organization	-30.2108	4.30458	87|119|375|783|1007|1008|1020|1501|1639|1742|1812|1821|1946|1948|2043|2239|2555|2557|2561|2562|2743|2823|2915|3556|3706|4884|4897|5064|5361|5362|5641|5792|5802|5864|6376|6529|6547|6620|6622|7476|8499|8976|9362|9456|9699|9723|9783|9912|10160|11141|22839|22854|22866|22891|23024|23327|23767|26050|26059|27020|27145|53942|55638|57555|57689|58512|64084|64101|66000|79414|83660|84628|84708|84966|91584|91…	ACTN1|ADD2|ARF1|CACNB2|CDH9|CDH10|CDK5|CTNND2|DCTN1|DLG4|DRD1|DRP2|EFNA5|EFNB2|EPHA4|GPC4|GABRA2|GABRA4|GABRB2|GABRB3|GLRB|GPM6A|GRM5|IL1RAP|ITPKA|NPTX1|NRCAM|PALM|PLXNA1|PLXNA2|LGMN|PTPRF|PTPRS|RAB3A|CX3CL1|SLC6A1|SLC8A3|SNCB|SNCA|WNT7A|PPFIA2|WASL|CPNE6|HOMER1|RIMS2|SEMA3E|RIMS3|ARHGAP44|FARP1|IL1RAPL1|DLGAP4|NTNG1|CNKSR2|ZNF365|PDZRN3|NEDD4L|FLRT3|SLITRK5|ERC2|NPTN|FILIP1|CNTN5|SYBU|NLGN2|LRRC…
low	Social concepts	-3.54128	-16.3677	-4.50337	-7.00078	-14.427	-7.02596	-10.6661	-3.45521	-8.8101	-10.2837	-5.65082	GO:0050803	GO Biological Processes	regulation of synapse structure or activity	-25.5621	4.23816	1006|1020|1627|1639|1946|2043|2239|2823|2894|2904|3360|3556|3706|4739|4897|4915|5100|5802|6092|6616|6622|6792|7337|7476|8473|8499|8536|8976|9040|9148|9456|9732|9890|9912|10152|10160|10458|11141|11178|22839|22883|23077|23327|23369|23767|23768|26037|26050|29888|50807|51517|55638|55752|56341|57030|57496|57497|57555|64084|64218|65078|79012|79414|84628|89910|114798|115703|145581|147381|152404|158038|2…	CDH8|CDK5|DBN1|DCTN1|EFNA5|EPHA4|GPC4|GPM6A|GRID1|GRIN2B|HTR4|IL1RAP|ITPKA|NEDD9|NRCAM|NTRK2|PCDH8|PTPRS|ROBO2|SNAP25|SNCA|CDKL5|UBE3A|WNT7A|OGT|PPFIA2|CAMK1|WASL|UBE2M|NEURL1|HOMER1|DOCK4|PLPPR4|ARHGAP44|ABI2|FARP1|BAIAP2|IL1RAPL1|LZTS1|DLGAP4|CLSTN1|MYCBP2|NEDD4L|PUM2|FLRT3|FLRT2|SIPA1L1|SLITRK5|STRN4|ASAP1|NCKIPSD|SYBU|SEPTIN11|PRMT8|SLC17A7|MRTFB|LRFN2|NLGN2|CLSTN2|SEMA4A|RTN4R|CAMKV|LRFN3|NT…
low	Social concepts	-6.93619	-16.5406	-10.0812	-11.791	-12.3195	-8.46274	-12.2392	-1.61816	-7.58746	-22.6492	-8.21423	GO:0031175	GO Biological Processes	neuron projection development	-25.4958	2.98909	374|682|815|1020|1272|1501|1630|1742|1861|1889|1946|1948|1952|1959|2042|2043|2290|2596|2823|2909|2917|2932|3800|4130|4205|4681|4685|4753|4852|4884|4897|5058|5361|5530|5532|5662|5792|5864|6049|6092|6616|6722|6812|7349|7443|7476|7976|8408|8522|8976|8997|9024|9355|9576|9693|9723|9890|10006|10079|10160|10371|10458|10505|10631|10787|11023|22854|22891|22911|23057|23077|23154|23271|23327|23767|23768|260…	AREG|BSG|CAMK2A|CDK5|CNTN1|CTNND2|DCC|DLG4|TOR1A|ECE1|EFNA5|EFNB2|CELSR2|EGR2|EPHA3|EPHA4|FOXG1|GAP43|GPM6A|ARHGAP35|GRM7|GSK3B|KIF5C|MAP1A|MEF2A|NBL1|NCAM2|NELL2|NPY|NPTX1|NRCAM|PAK1|PLXNA1|PPP3CA|PPP3CB|PSD|PTPRF|RAB3A|RNF6|ROBO2|SNAP25|SRF|STXBP1|UCN|VRK1|WNT7A|FZD3|ULK1|GAS7|WASL|KALRN|BRSK2|LHX2|SPAG6|RAPGEF2|SEMA3E|PLPPR4|ABI1|ATP9A|FARP1|SEMA3A|BAIAP2|SEMA4F|POSTN|NCKAP1|VAX1|NTNG1|ZNF365|…
low	Social concepts	-4.27223	-14.5473	-8.55281	-9.38308	-10.6941	-8.17912	-11.6624	-3.95497	-7.84391	-12.3158	-11.4564	GO:0007610	GO Biological Processes	behavior	-24.996	3.11585	92|460|525|814|1020|1272|1392|1393|1454|1620|1621|1639|1742|1803|1812|1958|1959|2043|2257|2571|2583|2629|2743|2894|2902|2904|2915|2925|3074|3156|3269|3350|3356|3786|4130|4326|4739|4852|4885|4886|4887|4889|4915|4923|4985|5153|5532|5577|5581|5582|5594|5641|5743|6310|6326|6506|6529|6547|6616|6622|6722|7068|7337|7349|7416|8195|8322|8648|9456|9486|9611|9896|10636|10769|22911|22986|23236|23551|26050|28…	ACVR2A|ASTN1|ATP6V1B1|CAMK4|CDK5|CNTN1|CRH|CRHBP|CSNK1E|BRINP1|DBH|DCTN1|DLG4|DPP4|DRD1|EGR1|EGR2|EPHA4|FGF12|GAD1|B4GALNT1|GBA1|GLRB|GRID1|GRIN1|GRIN2B|GRM5|GRPR|HEXB|HMGCR|HRH1|HTR1A|HTR2A|KCNQ3|MAP1A|MMP17|NEDD9|NPY|NPTX2|NPY1R|NPY2R|NPY5R|NTRK2|NTSR1|OPRD1|PDE1B|PPP3CB|PRKAR2B|PRKCE|PRKCG|MAPK1|LGMN|PTGS2|ATXN1|SCN2A|SLC1A2|SLC6A1|SLC8A3|SNAP25|SNCA|SRF|THRB|UBE3A|UCN|VDAC1|MKKS|FZD4|NCOA1|HO…
