# Supplementary material for: Computational reconstruction of evolutionary selection in human brain networks
Source: Front Neuroinform. 2026 Jan 26;19:1623174. doi: 10.3389/fninf.2025.1623174 (PMC12883834; doi:10.3389/fninf.2025.1623174)
Supplement: Supplementary file 4 [file Table_2.XLSX]

## Sheet: Top20_Clusters_Genes_by_Branch_
consistency_option	DNDS.columns	Domain	GeneID	Nr	EnemblID	OMA ID	GeneName	description
high	Branch 1	Affective processing	10562	1	ENSG00000102837	HUMAN07703	OLFM4	olfactomedin 4 [Source:HGNC Symbol - Acc:HGNC:17190]
high	Branch 1	Affective processing	130752	2	ENSG00000138400	HUMAN18118	MDH1B	malate dehydrogenase 1B [Source:HGNC Symbol - Acc:HGNC:17836]
high	Branch 1	Affective processing	402381	3	ENSG00000165643	HUMAN29403	SOHLH1	spermatogenesis and oogenesis specific basic helix-loop-helix 1 [Source:HGNC Symbol - Acc:HGNC:27845]
high	Branch 1	Affective processing	3957	4	ENSG00000100079	HUMAN20115	LGALS2	galectin 2 [Source:HGNC Symbol - Acc:HGNC:6562]
high	Branch 1	Affective processing	5475	5	ENSG00000086717	HUMAN29651	PPEF1	protein phosphatase with EF-hand domain 1 [Source:HGNC Symbol - Acc:HGNC:9243]
high	Branch 1	Affective processing	6049	6	ENSG00000127870	HUMAN07495	RNF6	ring finger protein 6 [Source:HGNC Symbol - Acc:HGNC:10069]
high	Branch 1	Affective processing	10406	7	ENSG00000101443	HUMAN19069	WFDC2	WAP four-disulfide core domain 2 [Source:HGNC Symbol - Acc:HGNC:15939]
high	Branch 1	Affective processing	140893	8	ENSG00000130701	HUMAN19256	RBBP8NL	RBBP8 N-terminal like [Source:HGNC Symbol - Acc:HGNC:16144]
high	Branch 1	Affective processing	89866	9	ENSG00000120341	HUMAN02172	SEC16B	SEC16 homolog B, endoplasmic reticulum export factor [Source:HGNC Symbol - Acc:HGNC:30301]
high	Branch 1	Affective processing	1300	10	ENSG00000123500	HUMAN25494	COL10A1	collagen type X alpha 1 chain [Source:HGNC Symbol - Acc:HGNC:2185]
high	Branch 1	Affective processing	219736	11	ENSG00000165730	HUMAN03213	STOX1	storkhead box 1 [Source:HGNC Symbol - Acc:HGNC:23508]
high	Branch 1	Affective processing	389384	12	ENSG00000189325	HUMAN24970	BNIP5	BCL2 interacting protein 5 [Source:HGNC Symbol - Acc:HGNC:33769]
high	Branch 1	Affective processing	83861	13	ENSG00000130363	HUMAN25793	RSPH3	radial spoke head 3 [Source:HGNC Symbol - Acc:HGNC:21054]
high	Branch 1	Affective processing	9840	14	ENSG00000135426	HUMAN06548	TESPA1	thymocyte expressed, positive selection associated 1 [Source:HGNC Symbol - Acc:HGNC:29109]
high	Branch 1	Affective processing	130951	15	ENSG00000159374	HUMAN17191	M1AP	meiosis 1 associated protein [Source:HGNC Symbol - Acc:HGNC:25183]
high	Branch 1	Affective processing	54457	16	ENSG00000102387	HUMAN30124	TAF7L	TATA-box binding protein associated factor 7 like [Source:HGNC Symbol - Acc:HGNC:11548]
high	Branch 1	Affective processing	728621	17	ENSG00000186409	HUMAN00823	CCDC30	coiled-coil domain containing 30 [Source:HGNC Symbol - Acc:HGNC:26103]
high	Branch 1	Affective processing	124817	18	ENSG00000176563	HUMAN12710	CNTD1	cyclin N-terminal domain containing 1 [Source:HGNC Symbol - Acc:HGNC:26847]
high	Branch 1	Affective processing	79712	19	ENSG00000121964	HUMAN17704	GTDC1	glycosyltransferase like domain containing 1 [Source:HGNC Symbol - Acc:HGNC:20887]
high	Branch 1	Affective processing	3074	20	ENSG00000049860	HUMAN23493	HEXB	hexosaminidase subunit beta [Source:HGNC Symbol - Acc:HGNC:4879]
high	Branch 1	Affective processing	8195	21	ENSG00000125863	HUMAN18693	MKKS	MKKS centrosomal shuttling protein [Source:HGNC Symbol - Acc:HGNC:7108]
high	Branch 1	Affective processing	3990	22	ENSG00000166035	HUMAN09549	LIPC	lipase C, hepatic type [Source:HGNC Symbol - Acc:HGNC:6619]
high	Branch 1	Affective processing	430	23	ENSG00000183734	HUMAN03947	ASCL2	achaete-scute family bHLH transcription factor 2 [Source:HGNC Symbol - Acc:HGNC:739]
high	Branch 1	Affective processing	26998	24	ENSG00000090512	HUMAN21922	FETUB	fetuin B [Source:HGNC Symbol - Acc:HGNC:3658]
high	Branch 1	Affective processing	1906	25	ENSG00000078401	HUMAN24525	EDN1	endothelin 1 [Source:HGNC Symbol - Acc:HGNC:3176]
high	Branch 1	Affective processing	55101	26	ENSG00000105341	HUMAN15612	DMAC2	distal membrane arm assembly component 2 [Source:HGNC Symbol - Acc:HGNC:25496]
high	Branch 1	Affective processing	10886	27	ENSG00000056291	HUMAN22505	NPFFR2	neuropeptide FF receptor 2 [Source:HGNC Symbol - Acc:HGNC:4525]
high	Branch 1	Affective processing	7432	28	ENSG00000146469	HUMAN25755	VIP	vasoactive intestinal peptide [Source:HGNC Symbol - Acc:HGNC:12693]
high	Branch 1	Affective processing	399947	29	ENSG00000185742	HUMAN05449	C11orf87	chromosome 11 open reading frame 87 [Source:HGNC Symbol - Acc:HGNC:33788]
high	Branch 1	Affective processing	157378	30	ENSG00000164983	HUMAN28209	TMEM65	transmembrane protein 65 [Source:HGNC Symbol - Acc:HGNC:25203]
high	Branch 1	Affective processing	4345	31	ENSG00000091972	HUMAN21299	CD200	CD200 molecule [Source:HGNC Symbol - Acc:HGNC:7203]
high	Branch 1	Affective processing	4254	32	ENSG00000049130	HUMAN06893	KITLG	KIT ligand [Source:HGNC Symbol - Acc:HGNC:6343]
high	Branch 1	Affective processing	580	33	ENSG00000138376	HUMAN18171	BARD1	BRCA1 associated RING domain 1 [Source:HGNC Symbol - Acc:HGNC:952]
high	Branch 1	Affective processing	84140	34	ENSG00000170264	HUMAN17022	FAM161A	FAM161 centrosomal protein A [Source:HGNC Symbol - Acc:HGNC:25808]
high	Branch 1	Affective processing	260293	35	ENSG00000186377	HUMAN00962	CYP4X1	cytochrome P450 family 4 subfamily X member 1 [Source:HGNC Symbol - Acc:HGNC:20244]
high	Branch 1	Affective processing	9076	36	ENSG00000163347	HUMAN21947	CLDN1	claudin 1 [Source:HGNC Symbol - Acc:HGNC:2032]
high	Branch 1	Affective processing	119032	37	ENSG00000166275	HUMAN03601	BORCS7	BLOC-1 related complex subunit 7 [Source:HGNC Symbol - Acc:HGNC:23516]
high	Branch 1	Affective processing	10229	38	ENSG00000167186	HUMAN10615	COQ7	coenzyme Q7, hydroxylase [Source:HGNC Symbol - Acc:HGNC:2244]
high	Branch 2	Affective processing	10244	1	ENSG00000136933	HUMAN29164	RABEPK	Rab9 effector protein with kelch motifs [Source:HGNC Symbol - Acc:HGNC:16896]
high	Branch 2	Affective processing	10806	2	ENSG00000054282	HUMAN02710	SDCCAG8	SHH signaling and ciliogenesis regulator SDCCAG8 [Source:HGNC Symbol - Acc:HGNC:10671]
high	Branch 2	Affective processing	7443	3	ENSG00000100749	HUMAN08882	VRK1	VRK serine/threonine kinase 1 [Source:HGNC Symbol - Acc:HGNC:12718]
high	Branch 2	Affective processing	728621	4	ENSG00000186409	HUMAN00823	CCDC30	coiled-coil domain containing 30 [Source:HGNC Symbol - Acc:HGNC:26103]
high	Branch 2	Affective processing	119391	5	ENSG00000065621	HUMAN03626	GSTO2	glutathione S-transferase omega 2 [Source:HGNC Symbol - Acc:HGNC:23064]
high	Branch 2	Affective processing	83787	6	ENSG00000170632	HUMAN26774	ARMC10	armadillo repeat containing 10 [Source:HGNC Symbol - Acc:HGNC:21706]
high	Branch 2	Affective processing	79080	7	ENSG00000110104	HUMAN04641	CCDC86	coiled-coil domain containing 86 [Source:HGNC Symbol - Acc:HGNC:28359]
high	Branch 2	Affective processing	100129583	8	ENSG00000189157	HUMAN22561	FAM47E	family with sequence similarity 47 member E [Source:HGNC Symbol - Acc:HGNC:34343]
high	Branch 2	Affective processing	136	9	ENSG00000170425	HUMAN12082	ADORA2B	adenosine A2b receptor [Source:HGNC Symbol - Acc:HGNC:264]
high	Branch 2	Affective processing	161742	10	ENSG00000166068	HUMAN09249	SPRED1	sprouty related EVH1 domain containing 1 [Source:HGNC Symbol - Acc:HGNC:20249]
high	Branch 2	Affective processing	25791	11	ENSG00000066248	HUMAN18393	NGEF	neuronal guanine nucleotide exchange factor [Source:HGNC Symbol - Acc:HGNC:7807]
high	Branch 2	Affective processing	285521	12	ENSG00000163626	HUMAN22507	COX18	cytochrome c oxidase assembly factor COX18 [Source:HGNC Symbol - Acc:HGNC:26801]
high	Branch 2	Affective processing	1327	13	ENSG00000131143	HUMAN11531	COX4I1	cytochrome c oxidase subunit 4I1 [Source:HGNC Symbol - Acc:HGNC:2265]
high	Branch 2	Affective processing	3074	14	ENSG00000049860	HUMAN23493	HEXB	hexosaminidase subunit beta [Source:HGNC Symbol - Acc:HGNC:4879]
high	Branch 2	Affective processing	11200	15	ENSG00000183765	HUMAN19938	CHEK2	checkpoint kinase 2 [Source:HGNC Symbol - Acc:HGNC:16627]
high	Branch 2	Affective processing	5549	16	ENSG00000188783	HUMAN02363	PRELP	proline and arginine rich end leucine rich repeat protein [Source:HGNC Symbol - Acc:HGNC:9357]
high	Branch 3	Affective processing	10295	1	ENSG00000103507	HUMAN10937	BCKDK	branched chain keto acid dehydrogenase kinase [Source:HGNC Symbol - Acc:HGNC:16902]
high	Branch 3	Affective processing	137872	2	ENSG00000147576	HUMAN27874	ADHFE1	alcohol dehydrogenase iron containing 1 [Source:HGNC Symbol - Acc:HGNC:16354]
high	Branch 3	Affective processing	23410	3	ENSG00000142082	HUMAN03840	SIRT3	sirtuin 3 [Source:HGNC Symbol - Acc:HGNC:14931]
high	Branch 3	Affective processing	84688	4	ENSG00000164972	HUMAN28625	SPMIP6	sperm microtubule inner protein 6 [Source:HGNC Symbol - Acc:HGNC:19919]
high	Branch 3	Affective processing	1327	5	ENSG00000131143	HUMAN11531	COX4I1	cytochrome c oxidase subunit 4I1 [Source:HGNC Symbol - Acc:HGNC:2265]
high	Branch 3	Affective processing	84268	6	ENSG00000129197	HUMAN11839	RPAIN	RPA interacting protein [Source:HGNC Symbol - Acc:HGNC:28641]
high	Branch 3	Affective processing	146177	7	ENSG00000175267	HUMAN10683	VWA3A	von Willebrand factor A domain containing 3A [Source:HGNC Symbol - Acc:HGNC:27088]
high	Branch 3	Affective processing	167681	8	ENSG00000146250	HUMAN25326	PRSS35	serine protease 35 [Source:HGNC Symbol - Acc:HGNC:21387]
high	Branch 3	Affective processing	122046	9	ENSG00000175664	HUMAN07531	TEX26	testis expressed 26 [Source:HGNC Symbol - Acc:HGNC:28622]
high	Branch 3	Affective processing	25880	10	ENSG00000184857	HUMAN10481	TMEM186	transmembrane protein 186 [Source:HGNC Symbol - Acc:HGNC:24530]
high	Branch 3	Affective processing	10555	11	ENSG00000169692	HUMAN29428	AGPAT2	1-acylglycerol-3-phosphate O-acyltransferase 2 [Source:HGNC Symbol - Acc:HGNC:325]
high	Branch 3	Affective processing	4852	12	ENSG00000122585	HUMAN26077	NPY	neuropeptide Y [Source:HGNC Symbol - Acc:HGNC:7955]
high	Branch 3	Affective processing	10329	13	ENSG00000118600	HUMAN06730	RXYLT1	ribitol xylosyltransferase 1 [Source:HGNC Symbol - Acc:HGNC:13530]
high	Branch 3	Affective processing	51397	14	ENSG00000145781	HUMAN23692	COMMD10	COMM domain containing 10 [Source:HGNC Symbol - Acc:HGNC:30201]
high	Branch 3	Affective processing	4986	15	ENSG00000082556	HUMAN27801	OPRK1	opioid receptor kappa 1 [Source:HGNC Symbol - Acc:HGNC:8154]
high	Branch 3	Affective processing	613212	16	ENSG00000205279	HUMAN23736	CTXN3	cortexin 3 [Source:HGNC Symbol - Acc:HGNC:31110]
high	Branch 3	Affective processing	53919	17	ENSG00000139155	HUMAN06100	SLCO1C1	solute carrier organic anion transporter family member 1C1 [Source:HGNC Symbol - Acc:HGNC:13819]
high	Branch 3	Affective processing	755	18	ENSG00000160226	HUMAN19601	CFAP410	cilia and flagella associated protein 410 [Source:HGNC Symbol - Acc:HGNC:1260]
high	Branch 3	Affective processing	1382	19	ENSG00000143320	HUMAN01887	CRABP2	cellular retinoic acid binding protein 2 [Source:HGNC Symbol - Acc:HGNC:2339]
high	Branch 3	Affective processing	54987	20	ENSG00000162384	HUMAN01026	CZIB	CXXC motif containing zinc binding protein [Source:HGNC Symbol - Acc:HGNC:26059]
high	Branch 3	Affective processing	124923	21	ENSG00000167524	HUMAN12266	RSKR	ribosomal protein S6 kinase related [Source:HGNC Symbol - Acc:HGNC:26314]
high	Branch 3	Affective processing	25974	22	ENSG00000132763	HUMAN00917	MMACHC	metabolism of cobalamin associated C [Source:HGNC Symbol - Acc:HGNC:24525]
high	Branch 3	Affective processing	27079	23	ENSG00000166133	HUMAN09287	RPUSD2	RNA pseudouridine synthase domain containing 2 [Source:HGNC Symbol - Acc:HGNC:24180]
high	Branch 3	Affective processing	4704	24	ENSG00000139180	HUMAN05831	NDUFA9	NADH:ubiquinone oxidoreductase subunit A9 [Source:HGNC Symbol - Acc:HGNC:7693]
high	Branch 3	Affective processing	54482	25	ENSG00000122435	HUMAN01307	TRMT13	tRNA methyltransferase 13 homolog [Source:HGNC Symbol - Acc:HGNC:25502]
high	Branch 3	Affective processing	23474	26	ENSG00000105755	HUMAN15691	ETHE1	ETHE1 persulfide dioxygenase [Source:HGNC Symbol - Acc:HGNC:23287]
high	Branch 3	Affective processing	23378	27	ENSG00000132275	HUMAN04095	RRP8	ribosomal RNA processing 8 [Source:HGNC Symbol - Acc:HGNC:29030]
high	Branch 3	Affective processing	113177	28	ENSG00000099840	HUMAN14254	IZUMO4	IZUMO family member 4 [Source:HGNC Symbol - Acc:HGNC:26950]
high	Branch 3	Affective processing	7004	29	ENSG00000197905	HUMAN05809	TEAD4	TEA domain transcription factor 4 [Source:HGNC Symbol - Acc:HGNC:11717]
high	Branch 3	Affective processing	285613	30	ENSG00000164620	HUMAN23986	RELL2	RELT like 2 [Source:HGNC Symbol - Acc:HGNC:26902]
high	Branch 3	Affective processing	10983	31	ENSG00000118816	HUMAN22570	CCNI	cyclin I [Source:HGNC Symbol - Acc:HGNC:1595]
high	Branch 3	Affective processing	83734	32	ENSG00000152348	HUMAN23559	ATG10	autophagy related 10 [Source:HGNC Symbol - Acc:HGNC:20315]
high	Branch 3	Affective processing	8819	33	ENSG00000164105	HUMAN23053	SAP30	Sin3A associated protein 30 [Source:HGNC Symbol - Acc:HGNC:10532]
high	Branch 3	Affective processing	285148	34	ENSG00000134330	HUMAN16602	IAH1	isoamyl acetate hydrolyzing esterase 1 (putative) [Source:HGNC Symbol - Acc:HGNC:27696]
high	Branch 3	Affective processing	51473	35	ENSG00000146038	HUMAN24578	DCDC2	doublecortin domain containing 2 [Source:HGNC Symbol - Acc:HGNC:18141]
high	Branch 3	Affective processing	55359	36	ENSG00000060140	HUMAN06002	STYK1	serine/threonine/tyrosine kinase 1 [Source:HGNC Symbol - Acc:HGNC:18889]
high	Branch 4	Affective processing	8404	1	ENSG00000152583	HUMAN22643	SPARCL1	SPARC like 1 [Source:HGNC Symbol - Acc:HGNC:11220]
high	Branch 4	Affective processing	146845	2	ENSG00000166596	HUMAN12022	CFAP52	cilia and flagella associated protein 52 [Source:HGNC Symbol - Acc:HGNC:16053]
high	Branch 4	Affective processing	51582	3	ENSG00000155096	HUMAN28111	AZIN1	antizyme inhibitor 1 [Source:HGNC Symbol - Acc:HGNC:16432]
high	Branch 4	Affective processing	5188	4	ENSG00000059691	HUMAN22948	GATB	glutamyl-tRNA amidotransferase subunit B [Source:HGNC Symbol - Acc:HGNC:8849]
high	Branch 4	Affective processing	65990	5	ENSG00000103254	HUMAN10200	ANTKMT	adenine nucleotide translocase lysine methyltransferase [Source:HGNC Symbol - Acc:HGNC:14152]
high	Branch 4	Affective processing	84233	6	ENSG00000171202	HUMAN05291	TMEM126A	transmembrane protein 126A [Source:HGNC Symbol - Acc:HGNC:25382]
high	Branch 4	Affective processing	146223	7	ENSG00000183723	HUMAN11173	CMTM4	CKLF like MARVEL transmembrane domain containing 4 [Source:HGNC Symbol - Acc:HGNC:19175]
high	Branch 4	Affective processing	83861	8	ENSG00000130363	HUMAN25793	RSPH3	radial spoke head 3 [Source:HGNC Symbol - Acc:HGNC:21054]
high	Branch 4	Affective processing	728621	9	ENSG00000186409	HUMAN00823	CCDC30	coiled-coil domain containing 30 [Source:HGNC Symbol - Acc:HGNC:26103]
high	Branch 4	Affective processing	2888	10	ENSG00000115290	HUMAN17802	GRB14	growth factor receptor bound protein 14 [Source:HGNC Symbol - Acc:HGNC:4565]
high	Branch 4	Affective processing	2596	11	ENSG00000172020	HUMAN21334	GAP43	growth associated protein 43 [Source:HGNC Symbol - Acc:HGNC:4140]
high	Branch 4	Affective processing	79740	12	ENSG00000169064	HUMAN21761	ZBBX	zinc finger B-box domain containing [Source:HGNC Symbol - Acc:HGNC:26245]
high	Branch 4	Affective processing	221074	13	ENSG00000148482	HUMAN02927	SLC39A12	solute carrier family 39 member 12 [Source:HGNC Symbol - Acc:HGNC:20860]
high	Branch 4	Affective processing	25849	14	ENSG00000169116	HUMAN22529	PARM1	prostate androgen-regulated mucin-like protein 1 [Source:HGNC Symbol - Acc:HGNC:24536]
high	Branch 4	Affective processing	343263	15	ENSG00000221986	HUMAN01356	MYBPHL	myosin binding protein H like [Source:HGNC Symbol - Acc:HGNC:30434]
high	Branch 4	Affective processing	3356	16	ENSG00000102468	HUMAN07641	HTR2A	5-hydroxytryptamine receptor 2A [Source:HGNC Symbol - Acc:HGNC:5293]
high	Branch 4	Affective processing	10886	17	ENSG00000056291	HUMAN22505	NPFFR2	neuropeptide FF receptor 2 [Source:HGNC Symbol - Acc:HGNC:4525]
high	Branch 4	Affective processing	10005	18	ENSG00000101473	HUMAN19093	ACOT8	acyl-CoA thioesterase 8 [Source:HGNC Symbol - Acc:HGNC:15919]
high	Branch 4	Affective processing	780776	19	ENSG00000166676	HUMAN10496	TVP23A	trans-golgi network vesicle protein 23 homolog A [Source:HGNC Symbol - Acc:HGNC:20398]
high	Branch 4	Affective processing	27010	20	ENSG00000196511	HUMAN27198	TPK1	thiamin pyrophosphokinase 1 [Source:HGNC Symbol - Acc:HGNC:17358]
high	Branch 4	Affective processing	389668	21	ENSG00000221947	HUMAN27908	XKR9	XK related 9 [Source:HGNC Symbol - Acc:HGNC:20937]
high	Branch 4	Affective processing	6622	22	ENSG00000145335	HUMAN22664	SNCA	synuclein alpha [Source:HGNC Symbol - Acc:HGNC:11138]
high	Branch 4	Affective processing	7349	23	ENSG00000163794	HUMAN16751	UCN	urocortin [Source:HGNC Symbol - Acc:HGNC:12516]
high	Branch 4	Affective processing	10038	24	ENSG00000129484	HUMAN07936	PARP2	poly(ADP-ribose) polymerase 2 [Source:HGNC Symbol - Acc:HGNC:272]
high	Branch 4	Affective processing	84830	25	ENSG00000111863	HUMAN24521	ADTRP	androgen dependent TFPI regulating protein [Source:HGNC Symbol - Acc:HGNC:21214]
high	Branch 4	Affective processing	148534	26	ENSG00000152078	HUMAN01289	TLCD4	TLC domain containing 4 [Source:HGNC Symbol - Acc:HGNC:26477]
high	Branch 4	Affective processing	79038	27	ENSG00000100711	HUMAN08974	ZFYVE21	zinc finger FYVE-type containing 21 [Source:HGNC Symbol - Acc:HGNC:20760]
high	Branch 4	Affective processing	366	28	ENSG00000103569	HUMAN09548	AQP9	aquaporin 9 [Source:HGNC Symbol - Acc:HGNC:643]
high	Branch 4	Affective processing	1893	29	ENSG00000143369	HUMAN01600	ECM1	extracellular matrix protein 1 [Source:HGNC Symbol - Acc:HGNC:3153]
high	Branch 4	Affective processing	91298	30	ENSG00000133641	HUMAN06889	RLIG1	RNA 5'-phosphate and 3'-OH ligase 1 [Source:HGNC Symbol - Acc:HGNC:25322]
high	Branch 4	Affective processing	284346	31	ENSG00000176472	HUMAN15693	ZNF575	zinc finger protein 575 [Source:HGNC Symbol - Acc:HGNC:27606]
high	Branch 4	Affective processing	257194	32	ENSG00000172260	HUMAN01157	NEGR1	neuronal growth regulator 1 [Source:HGNC Symbol - Acc:HGNC:17302]
high	Branch 4	Affective processing	113451	33	ENSG00000142920	HUMAN00689	AZIN2	antizyme inhibitor 2 [Source:HGNC Symbol - Acc:HGNC:29957]
high	Branch 4	Affective processing	4329	34	ENSG00000119711	HUMAN08638	ALDH6A1	aldehyde dehydrogenase 6 family member A1 [Source:HGNC Symbol - Acc:HGNC:7179]
high	Branch 4	Affective processing	283643	35	ENSG00000185347	HUMAN09026	TEDC1	tubulin epsilon and delta complex 1 [Source:HGNC Symbol - Acc:HGNC:20127]
high	Branch 4	Affective processing	3155	36	ENSG00000117305	HUMAN00472	HMGCL	3-hydroxy-3-methylglutaryl-CoA lyase [Source:HGNC Symbol - Acc:HGNC:5005]
high	Branch 4	Affective processing	347240	37	ENSG00000186638	HUMAN28621	KIF24	kinesin family member 24 [Source:HGNC Symbol - Acc:HGNC:19916]
high	Branch 4	Affective processing	79696	38	ENSG00000119703	HUMAN08672	ZC2HC1C	zinc finger C2HC-type containing 1C [Source:HGNC Symbol - Acc:HGNC:20354]
high	Branch 4	Affective processing	83787	39	ENSG00000170632	HUMAN26774	ARMC10	armadillo repeat containing 10 [Source:HGNC Symbol - Acc:HGNC:21706]
high	Branch 4	Affective processing	25880	40	ENSG00000184857	HUMAN10481	TMEM186	transmembrane protein 186 [Source:HGNC Symbol - Acc:HGNC:24530]
high	Branch 4	Affective processing	51204	41	ENSG00000136463	HUMAN13149	TACO1	translational activator of cytochrome c oxidase I [Source:HGNC Symbol - Acc:HGNC:24316]
high	Branch 4	Affective processing	79080	42	ENSG00000110104	HUMAN04641	CCDC86	coiled-coil domain containing 86 [Source:HGNC Symbol - Acc:HGNC:28359]
high	Branch 4	Affective processing	355	43	ENSG00000026103	HUMAN03408	FAS	Fas cell surface death receptor [Source:HGNC Symbol - Acc:HGNC:11920]
high	Branch 4	Affective processing	167153	44	ENSG00000164329	HUMAN23538	TENT2	terminal nucleotidyltransferase 2 [Source:HGNC Symbol - Acc:HGNC:26776]
high	Branch 4	Affective processing	38	45	ENSG00000075239	HUMAN05437	ACAT1	acetyl-CoA acetyltransferase 1 [Source:HGNC Symbol - Acc:HGNC:93]
high	Branch 4	Affective processing	4852	46	ENSG00000122585	HUMAN26077	NPY	neuropeptide Y [Source:HGNC Symbol - Acc:HGNC:7955]
high	Branch 4	Affective processing	5947	47	ENSG00000114115	HUMAN21577	RBP1	retinol binding protein 1 [Source:HGNC Symbol - Acc:HGNC:9919]
high	Branch 4	Affective processing	114987	48	ENSG00000148225	HUMAN29059	WDR31	WD repeat domain 31 [Source:HGNC Symbol - Acc:HGNC:21421]
high	Branch 4	Affective processing	55885	49	ENSG00000048540	HUMAN06087	LMO3	LIM domain only 3 [Source:HGNC Symbol - Acc:HGNC:6643]
high	Branch 4	Affective processing	5549	50	ENSG00000188783	HUMAN02363	PRELP	proline and arginine rich end leucine rich repeat protein [Source:HGNC Symbol - Acc:HGNC:9357]
high	Branch 4	Affective processing	124923	51	ENSG00000167524	HUMAN12266	RSKR	ribosomal protein S6 kinase related [Source:HGNC Symbol - Acc:HGNC:26314]
high	Branch 4	Affective processing	4528	52	ENSG00000085760	HUMAN16992	MTIF2	mitochondrial translational initiation factor 2 [Source:HGNC Symbol - Acc:HGNC:7441]
high	Branch 4	Affective processing	83734	53	ENSG00000152348	HUMAN23559	ATG10	autophagy related 10 [Source:HGNC Symbol - Acc:HGNC:20315]
high	Branch 4	Affective processing	51278	54	ENSG00000162783	HUMAN02203	IER5	immediate early response 5 [Source:HGNC Symbol - Acc:HGNC:5393]
high	Branch 4	Affective processing	51393	55	ENSG00000187688	HUMAN12099	TRPV2	transient receptor potential cation channel subfamily V member 2 [Source:HGNC Symbol - Acc:HGNC:18082]
high	Branch 4	Affective processing	22950	56	ENSG00000163798	HUMAN16778	SLC4A1AP	solute carrier family 4 member 1 adaptor protein [Source:HGNC Symbol - Acc:HGNC:13813]
high	Branch 4	Affective processing	64420	57	ENSG00000106868	HUMAN29039	SUSD1	sushi domain containing 1 [Source:HGNC Symbol - Acc:HGNC:25413]
high	Branch 4	Affective processing	260293	58	ENSG00000186377	HUMAN00962	CYP4X1	cytochrome P450 family 4 subfamily X member 1 [Source:HGNC Symbol - Acc:HGNC:20244]
high	Branch 4	Affective processing	10133	59	ENSG00000123240	HUMAN02878	OPTN	optineurin [Source:HGNC Symbol - Acc:HGNC:17142]
high	Branch 4	Affective processing	23552	60	ENSG00000156345	HUMAN28845	CDK20	cyclin dependent kinase 20 [Source:HGNC Symbol - Acc:HGNC:21420]
high	Branch 4	Affective processing	57179	61	ENSG00000122203	HUMAN24265	KIAA1191	KIAA1191 [Source:HGNC Symbol - Acc:HGNC:29209]
high	Branch 4	Affective processing	146433	62	ENSG00000157368	HUMAN11353	IL34	interleukin 34 [Source:HGNC Symbol - Acc:HGNC:28529]
high	Branch 4	Affective processing	91368	63	ENSG00000237190	HUMAN23810	CDKN2AIPNL	CDKN2A interacting protein N-terminal like [Source:HGNC Symbol - Acc:HGNC:30545]
high	Branch 4	Affective processing	55432	64	ENSG00000180667	HUMAN02443	YOD1	YOD1 deubiquitinase [Source:HGNC Symbol - Acc:HGNC:25035]
high	Branch 4	Affective processing	25974	65	ENSG00000132763	HUMAN00917	MMACHC	metabolism of cobalamin associated C [Source:HGNC Symbol - Acc:HGNC:24525]
high	Branch 4	Affective processing	27079	66	ENSG00000166133	HUMAN09287	RPUSD2	RNA pseudouridine synthase domain containing 2 [Source:HGNC Symbol - Acc:HGNC:24180]
high	Branch 4	Affective processing	23127	67	ENSG00000198756	HUMAN02232	COLGALT2	collagen beta(1-O)galactosyltransferase 2 [Source:HGNC Symbol - Acc:HGNC:16790]
high	Branch 4	Affective processing	92140	68	ENSG00000147649	HUMAN28065	MTDH	metadherin [Source:HGNC Symbol - Acc:HGNC:29608]
high	Branch 4	Affective processing	3338	69	ENSG00000110011	HUMAN04805	DNAJC4	DnaJ heat shock protein family (Hsp40) member C4 [Source:HGNC Symbol - Acc:HGNC:5271]
high	Branch 4	Affective processing	1305	70	ENSG00000197467	HUMAN03232	COL13A1	collagen type XIII alpha 1 chain [Source:HGNC Symbol - Acc:HGNC:2190]
high	Branch 4	Affective processing	5816	71	ENSG00000100362	HUMAN20089	PVALB	parvalbumin [Source:HGNC Symbol - Acc:HGNC:9704]
high	Branch 5	Affective processing	57608	1	ENSG00000165757	HUMAN02995	JCAD	junctional cadherin 5 associated [Source:HGNC Symbol - Acc:HGNC:29283]
high	Branch 5	Affective processing	9743	2	ENSG00000134909	HUMAN05730	ARHGAP32	Rho GTPase activating protein 32 [Source:HGNC Symbol - Acc:HGNC:17399]
high	Branch 5	Affective processing	10439	3	ENSG00000130558	HUMAN29390	OLFM1	olfactomedin 1 [Source:HGNC Symbol - Acc:HGNC:17187]
high	Branch 5	Affective processing	10955	4	ENSG00000132824	HUMAN19034	SERINC3	serine incorporator 3 [Source:HGNC Symbol - Acc:HGNC:11699]
high	Branch 5	Affective processing	123036	5	ENSG00000165929	HUMAN08801	TC2N	tandem C2 domains, nuclear [Source:HGNC Symbol - Acc:HGNC:19859]
high	Branch 5	Affective processing	402381	6	ENSG00000165643	HUMAN29403	SOHLH1	spermatogenesis and oogenesis specific basic helix-loop-helix 1 [Source:HGNC Symbol - Acc:HGNC:27845]
high	Branch 5	Affective processing	642273	7	ENSG00000184731	HUMAN16552	FAM110C	family with sequence similarity 110 member C [Source:HGNC Symbol - Acc:HGNC:33340]
high	Branch 5	Affective processing	10244	8	ENSG00000136933	HUMAN29164	RABEPK	Rab9 effector protein with kelch motifs [Source:HGNC Symbol - Acc:HGNC:16896]
high	Branch 5	Affective processing	10806	9	ENSG00000054282	HUMAN02710	SDCCAG8	SHH signaling and ciliogenesis regulator SDCCAG8 [Source:HGNC Symbol - Acc:HGNC:10671]
high	Branch 5	Affective processing	151393	10	ENSG00000115841	HUMAN16855	RMDN2	regulator of microtubule dynamics 2 [Source:HGNC Symbol - Acc:HGNC:26567]
high	Branch 5	Affective processing	2118	11	ENSG00000175832	HUMAN12742	ETV4	ETS variant transcription factor 4 [Source:HGNC Symbol - Acc:HGNC:3493]
high	Branch 5	Affective processing	33	12	ENSG00000115361	HUMAN18155	ACADL	acyl-CoA dehydrogenase long chain [Source:HGNC Symbol - Acc:HGNC:88]
high	Branch 5	Affective processing	383	13	ENSG00000118520	HUMAN25588	ARG1	arginase 1 [Source:HGNC Symbol - Acc:HGNC:663]
high	Branch 5	Affective processing	3957	14	ENSG00000100079	HUMAN20115	LGALS2	galectin 2 [Source:HGNC Symbol - Acc:HGNC:6562]
high	Branch 5	Affective processing	51473	15	ENSG00000146038	HUMAN24578	DCDC2	doublecortin domain containing 2 [Source:HGNC Symbol - Acc:HGNC:18141]
high	Branch 5	Affective processing	55359	16	ENSG00000060140	HUMAN06002	STYK1	serine/threonine/tyrosine kinase 1 [Source:HGNC Symbol - Acc:HGNC:18889]
high	Branch 5	Affective processing	5999	17	ENSG00000117152	HUMAN02058	RGS4	regulator of G protein signaling 4 [Source:HGNC Symbol - Acc:HGNC:10000]
high	Branch 5	Affective processing	6457	18	ENSG00000140600	HUMAN09972	SH3GL3	SH3 domain containing GRB2 like 3, endophilin A3 [Source:HGNC Symbol - Acc:HGNC:10832]
high	Branch 5	Affective processing	7301	19	ENSG00000092445	HUMAN09322	TYRO3	TYRO3 protein tyrosine kinase [Source:HGNC Symbol - Acc:HGNC:12446]
high	Branch 5	Affective processing	79621	20	ENSG00000136104	HUMAN07675	RNASEH2B	ribonuclease H2 subunit B [Source:HGNC Symbol - Acc:HGNC:25671]
high	Branch 5	Affective processing	79412	21	ENSG00000131650	HUMAN10352	KREMEN2	kringle containing transmembrane protein 2 [Source:HGNC Symbol - Acc:HGNC:18797]
high	Branch 5	Affective processing	375444	22	ENSG00000172244	HUMAN23321	C5orf34	chromosome 5 open reading frame 34 [Source:HGNC Symbol - Acc:HGNC:24738]
high	Branch 5	Affective processing	9185	23	ENSG00000169891	HUMAN29643	REPS2	RALBP1 associated Eps domain containing 2 [Source:HGNC Symbol - Acc:HGNC:9963]
high	Branch 5	Affective processing	150572	24	ENSG00000115593	HUMAN17273	SMYD1	SET and MYND domain containing 1 [Source:HGNC Symbol - Acc:HGNC:20986]
high	Branch 5	Affective processing	22895	25	ENSG00000089169	HUMAN07186	RPH3A	rabphilin 3A [Source:HGNC Symbol - Acc:HGNC:17056]
high	Branch 5	Affective processing	23236	26	ENSG00000182621	HUMAN18681	PLCB1	phospholipase C beta 1 [Source:HGNC Symbol - Acc:HGNC:15917]
high	Branch 5	Affective processing	80816	27	ENSG00000141431	HUMAN13844	ASXL3	ASXL transcriptional regulator 3 [Source:HGNC Symbol - Acc:HGNC:29357]
high	Branch 5	Affective processing	8999	28	ENSG00000138769	HUMAN22539	CDKL2	cyclin dependent kinase like 2 [Source:HGNC Symbol - Acc:HGNC:1782]
high	Branch 5	Affective processing	219790	29	ENSG00000182010	HUMAN03176	RTKN2	rhotekin 2 [Source:HGNC Symbol - Acc:HGNC:19364]
high	Branch 5	Affective processing	91133	30	ENSG00000154655	HUMAN13689	L3MBTL4	L3MBTL histone methyl-lysine binding protein 4 [Source:HGNC Symbol - Acc:HGNC:26677]
high	Branch 5	Affective processing	517	31	ENSG00000135390	HUMAN06505	ATP5MC2	ATP synthase membrane subunit c locus 2 [Source:HGNC Symbol - Acc:HGNC:842]
high	Branch 5	Affective processing	5774	32	ENSG00000070159	HUMAN29015	PTPN3	protein tyrosine phosphatase non-receptor type 3 [Source:HGNC Symbol - Acc:HGNC:9655]
high	Branch 5	Affective processing	79712	33	ENSG00000121964	HUMAN17704	GTDC1	glycosyltransferase like domain containing 1 [Source:HGNC Symbol - Acc:HGNC:20887]
high	Branch 5	Affective processing	389073	34	ENSG00000188674	HUMAN18137	C2orf80	chromosome 2 open reading frame 80 [Source:HGNC Symbol - Acc:HGNC:34352]
high	Branch 5	Affective processing	56922	35	ENSG00000078070	HUMAN21848	MCCC1	methylcrotonyl-CoA carboxylase subunit 1 [Source:HGNC Symbol - Acc:HGNC:6936]
high	Branch 5	Affective processing	51778	36	ENSG00000172399	HUMAN22822	MYOZ2	myozenin 2 [Source:HGNC Symbol - Acc:HGNC:1330]
high	Branch 5	Affective processing	114987	37	ENSG00000148225	HUMAN29059	WDR31	WD repeat domain 31 [Source:HGNC Symbol - Acc:HGNC:21421]
high	Branch 5	Affective processing	2982	38	ENSG00000164116	HUMAN22978	GUCY1A1	guanylate cyclase 1 soluble subunit alpha 1 [Source:HGNC Symbol - Acc:HGNC:4685]
high	Branch 5	Affective processing	85300	39	ENSG00000167654	HUMAN14348	ATCAY	ATCAY kinesin light chain interacting caytaxin [Source:HGNC Symbol - Acc:HGNC:779]
high	Branch 5	Affective processing	117245	40	ENSG00000168004	HUMAN04769	PLAAT5	phospholipase A and acyltransferase 5 [Source:HGNC Symbol - Acc:HGNC:24978]
high	Branch 5	Affective processing	3680	41	ENSG00000144668	HUMAN20669	ITGA9	integrin subunit alpha 9 [Source:HGNC Symbol - Acc:HGNC:6145]
high	Branch 5	Affective processing	3927	42	ENSG00000002834	HUMAN12508	LASP1	LIM and SH3 protein 1 [Source:HGNC Symbol - Acc:HGNC:6513]
high	Branch 5	Affective processing	51253	43	ENSG00000116221	HUMAN01049	MRPL37	mitochondrial ribosomal protein L37 [Source:HGNC Symbol - Acc:HGNC:14034]
high	Branch 5	Affective processing	126789	44	ENSG00000169972	HUMAN00036	PUSL1	pseudouridine synthase like 1 [Source:HGNC Symbol - Acc:HGNC:26914]
high	Branch 5	Affective processing	1404	45	ENSG00000145681	HUMAN23568	HAPLN1	hyaluronan and proteoglycan link protein 1 [Source:HGNC Symbol - Acc:HGNC:2380]
high	Branch 5	Affective processing	26059	46	ENSG00000187672	HUMAN21049	ERC2	ELKS/RAB6-interacting/CAST family member 2 [Source:HGNC Symbol - Acc:HGNC:31922]
high	Branch 5	Affective processing	5612	47	ENSG00000137492	HUMAN05219	THAP12	THAP domain containing 12 [Source:HGNC Symbol - Acc:HGNC:9440]
high	Branch 5	Affective processing	23379	48	ENSG00000164151	HUMAN23177	ICE1	interactor of little elongation complex ELL subunit 1 [Source:HGNC Symbol - Acc:HGNC:29154]
high	Branch 5	Affective processing	4810	49	ENSG00000188158	HUMAN29644	NHS	NHS actin remodeling regulator [Source:HGNC Symbol - Acc:HGNC:7820]
high	Branch 5	Affective processing	84058	50	ENSG00000005448	HUMAN17172	WDR54	WD repeat domain 54 [Source:HGNC Symbol - Acc:HGNC:25770]
high	Branch 5	Affective processing	114824	51	ENSG00000198883	HUMAN30485	PNMA5	PNMA family member 5 [Source:HGNC Symbol - Acc:HGNC:18743]
high	Branch 5	Affective processing	29118	52	ENSG00000109832	HUMAN05708	DDX25	DEAD-box helicase 25 [Source:HGNC Symbol - Acc:HGNC:18698]
high	Branch 5	Affective processing	114905	53	ENSG00000163145	HUMAN22235	C1QTNF7	C1q and TNF related 7 [Source:HGNC Symbol - Acc:HGNC:14342]
high	Branch 5	Affective processing	80777	54	ENSG00000103018	HUMAN11325	CYB5B	cytochrome b5 type B [Source:HGNC Symbol - Acc:HGNC:24374]
high	Branch 5	Affective processing	10421	55	ENSG00000169217	HUMAN10876	CD2BP2	CD2 cytoplasmic tail binding protein 2 [Source:HGNC Symbol - Acc:HGNC:1656]
high	Branch 5	Affective processing	29127	56	ENSG00000161800	HUMAN06382	RACGAP1	Rac GTPase activating protein 1 [Source:HGNC Symbol - Acc:HGNC:9804]
high	Branch 5	Affective processing	137872	57	ENSG00000147576	HUMAN27874	ADHFE1	alcohol dehydrogenase iron containing 1 [Source:HGNC Symbol - Acc:HGNC:16354]
high	Branch 5	Affective processing	7164	58	ENSG00000111907	HUMAN25546	TPD52L1	TPD52 like 1 [Source:HGNC Symbol - Acc:HGNC:12006]
high	Branch 5	Affective processing	84140	59	ENSG00000170264	HUMAN17022	FAM161A	FAM161 centrosomal protein A [Source:HGNC Symbol - Acc:HGNC:25808]
high	Branch 5	Affective processing	84268	60	ENSG00000129197	HUMAN11839	RPAIN	RPA interacting protein [Source:HGNC Symbol - Acc:HGNC:28641]
high	Branch 5	Affective processing	164781	61	ENSG00000123977	HUMAN18327	DAW1	dynein assembly factor with WD repeats 1 [Source:HGNC Symbol - Acc:HGNC:26383]
high	Branch 5	Affective processing	91544	62	ENSG00000158062	HUMAN00529	UBXN11	UBX domain protein 11 [Source:HGNC Symbol - Acc:HGNC:30600]
high	Branch 5	Affective processing	113177	63	ENSG00000099840	HUMAN14254	IZUMO4	IZUMO family member 4 [Source:HGNC Symbol - Acc:HGNC:26950]
high	Branch 5	Affective processing	3155	64	ENSG00000117305	HUMAN00472	HMGCL	3-hydroxy-3-methylglutaryl-CoA lyase [Source:HGNC Symbol - Acc:HGNC:5005]
high	Branch 5	Affective processing	80199	65	ENSG00000010361	HUMAN16042	FUZ	fuzzy planar cell polarity protein [Source:HGNC Symbol - Acc:HGNC:26219]
high	Branch 5	Affective processing	5549	66	ENSG00000188783	HUMAN02363	PRELP	proline and arginine rich end leucine rich repeat protein [Source:HGNC Symbol - Acc:HGNC:9357]
high	Branch 5	Affective processing	285521	67	ENSG00000163626	HUMAN22507	COX18	cytochrome c oxidase assembly factor COX18 [Source:HGNC Symbol - Acc:HGNC:26801]
high	Branch 5	Affective processing	51027	68	ENSG00000178096	HUMAN01579	BOLA1	bolA family member 1 [Source:HGNC Symbol - Acc:HGNC:24263]
high	Branch 5	Affective processing	23361	69	ENSG00000102870	HUMAN10910	ZNF629	zinc finger protein 629 [Source:HGNC Symbol - Acc:HGNC:29008]
high	Branch 5	Affective processing	25974	70	ENSG00000132763	HUMAN00917	MMACHC	metabolism of cobalamin associated C [Source:HGNC Symbol - Acc:HGNC:24525]
high	Branch 5	Affective processing	63906	71	ENSG00000198746	HUMAN00552	GPATCH3	G-patch domain containing 3 [Source:HGNC Symbol - Acc:HGNC:25720]
high	Branch 5	Affective processing	96764	72	ENSG00000137574	HUMAN27818	TGS1	trimethylguanosine synthase 1 [Source:HGNC Symbol - Acc:HGNC:17843]
high	Branch 5	Affective processing	23417	73	ENSG00000103150	HUMAN11489	MLYCD	malonyl-CoA decarboxylase [Source:HGNC Symbol - Acc:HGNC:7150]
high	Branch 5	Affective processing	54623	74	ENSG00000006712	HUMAN15505	PAF1	PAF1 homolog, Paf1/RNA polymerase II complex component [Source:HGNC Symbol - Acc:HGNC:25459]
high	Branch 5	Affective processing	114907	75	ENSG00000156804	HUMAN28204	FBXO32	F-box protein 32 [Source:HGNC Symbol - Acc:HGNC:16731]
high	Branch 5	Affective processing	1305	76	ENSG00000197467	HUMAN03232	COL13A1	collagen type XIII alpha 1 chain [Source:HGNC Symbol - Acc:HGNC:2190]
high	Branch 5	Affective processing	1643	77	ENSG00000134574	HUMAN04435	DDB2	damage specific DNA binding protein 2 [Source:HGNC Symbol - Acc:HGNC:2718]
high	Branch 5	Affective processing	83734	78	ENSG00000152348	HUMAN23559	ATG10	autophagy related 10 [Source:HGNC Symbol - Acc:HGNC:20315]
high	Branch 5	Affective processing	10270	79	ENSG00000105127	HUMAN14886	AKAP8	A-kinase anchoring protein 8 [Source:HGNC Symbol - Acc:HGNC:378]
high	Branch 5	Affective processing	4528	80	ENSG00000085760	HUMAN16992	MTIF2	mitochondrial translational initiation factor 2 [Source:HGNC Symbol - Acc:HGNC:7441]
high	Branch 5	Affective processing	92291	81	ENSG00000162949	HUMAN16811	CAPN13	calpain 13 [Source:HGNC Symbol - Acc:HGNC:16663]
high	Branch 5	Affective processing	64077	82	ENSG00000107902	HUMAN03753	LHPP	phospholysine phosphohistidine inorganic pyrophosphate phosphatase [Source:HGNC Symbol - Acc:HGNC:30042]
high	Branch 5	Affective processing	9926	83	ENSG00000123684	HUMAN02477	LPGAT1	lysophosphatidylglycerol acyltransferase 1 [Source:HGNC Symbol - Acc:HGNC:28985]
high	Chimp	Affective processing	3273	1	ENSG00000113905	HUMAN21923	HRG	histidine rich glycoprotein [Source:HGNC Symbol - Acc:HGNC:5181]
high	Chimp	Affective processing	11258	2	ENSG00000137100	HUMAN28635	DCTN3	dynactin subunit 3 [Source:HGNC Symbol - Acc:HGNC:2713]
high	Chimp	Affective processing	3957	3	ENSG00000100079	HUMAN20115	LGALS2	galectin 2 [Source:HGNC Symbol - Acc:HGNC:6562]
high	Chimp	Affective processing	54585	4	ENSG00000163818	HUMAN20781	LZTFL1	leucine zipper transcription factor like 1 [Source:HGNC Symbol - Acc:HGNC:6741]
high	Chimp	Affective processing	65990	5	ENSG00000103254	HUMAN10200	ANTKMT	adenine nucleotide translocase lysine methyltransferase [Source:HGNC Symbol - Acc:HGNC:14152]
high	Chimp	Affective processing	4207	6	ENSG00000213999	HUMAN15075	MEF2B	myocyte enhancer factor 2B [Source:HGNC Symbol - Acc:HGNC:6995]
high	Chimp	Affective processing	84688	7	ENSG00000164972	HUMAN28625	SPMIP6	sperm microtubule inner protein 6 [Source:HGNC Symbol - Acc:HGNC:19919]
high	Chimp	Affective processing	8581	8	ENSG00000167656	HUMAN28312	LY6D	lymphocyte antigen 6 family member D [Source:HGNC Symbol - Acc:HGNC:13348]
high	Chimp	Affective processing	1300	9	ENSG00000123500	HUMAN25494	COL10A1	collagen type X alpha 1 chain [Source:HGNC Symbol - Acc:HGNC:2185]
high	Chimp	Affective processing	29922	10	ENSG00000143156	HUMAN02101	NME7	NME/NM23 family member 7 [Source:HGNC Symbol - Acc:HGNC:20461]
high	Chimp	Affective processing	83861	11	ENSG00000130363	HUMAN25793	RSPH3	radial spoke head 3 [Source:HGNC Symbol - Acc:HGNC:21054]
high	Chimp	Affective processing	80263	12	ENSG00000134253	HUMAN01474	TRIM45	tripartite motif containing 45 [Source:HGNC Symbol - Acc:HGNC:19018]
high	Chimp	Affective processing	392	13	ENSG00000175220	HUMAN04423	ARHGAP1	Rho GTPase activating protein 1 [Source:HGNC Symbol - Acc:HGNC:673]
high	Chimp	Affective processing	56922	14	ENSG00000078070	HUMAN21848	MCCC1	methylcrotonyl-CoA carboxylase subunit 1 [Source:HGNC Symbol - Acc:HGNC:6936]
high	Chimp	Affective processing	29944	15	ENSG00000183837	HUMAN30486	PNMA3	PNMA family member 3 [Source:HGNC Symbol - Acc:HGNC:18742]
high	Chimp	Affective processing	8195	16	ENSG00000125863	HUMAN18693	MKKS	MKKS centrosomal shuttling protein [Source:HGNC Symbol - Acc:HGNC:7108]
high	Chimp	Affective processing	23552	17	ENSG00000156345	HUMAN28845	CDK20	cyclin dependent kinase 20 [Source:HGNC Symbol - Acc:HGNC:21420]
high	Chimp	Affective processing	26998	18	ENSG00000090512	HUMAN21922	FETUB	fetuin B [Source:HGNC Symbol - Acc:HGNC:3658]
high	Chimp	Affective processing	84293	19	ENSG00000122378	HUMAN03358	PRXL2A	peroxiredoxin like 2A [Source:HGNC Symbol - Acc:HGNC:28651]
high	Chimp	Affective processing	83733	20	ENSG00000182902	HUMAN19683	SLC25A18	solute carrier family 25 member 18 [Source:HGNC Symbol - Acc:HGNC:10988]
high	Chimp	Affective processing	117245	21	ENSG00000168004	HUMAN04769	PLAAT5	phospholipase A and acyltransferase 5 [Source:HGNC Symbol - Acc:HGNC:24978]
high	Chimp	Affective processing	6645	22	ENSG00000168807	HUMAN11314	SNTB2	syntrophin beta 2 [Source:HGNC Symbol - Acc:HGNC:11169]
high	Chimp	Affective processing	26287	23	ENSG00000165887	HUMAN03502	ANKRD2	ankyrin repeat domain 2 [Source:HGNC Symbol - Acc:HGNC:495]
high	Chimp	Affective processing	5577	24	ENSG00000005249	HUMAN26808	PRKAR2B	protein kinase cAMP-dependent type II regulatory subunit beta [Source:HGNC Symbol - Acc:HGNC:9392]
high	Chimp	Affective processing	7126	25	ENSG00000109079	HUMAN12244	TNFAIP1	TNF alpha induced protein 1 [Source:HGNC Symbol - Acc:HGNC:11894]
high	Chimp	Affective processing	259236	26	ENSG00000181585	HUMAN20802	TMIE	transmembrane inner ear [Source:HGNC Symbol - Acc:HGNC:30800]
high	Chimp	Affective processing	7164	27	ENSG00000111907	HUMAN25546	TPD52L1	TPD52 like 1 [Source:HGNC Symbol - Acc:HGNC:12006]
high	Chimp	Affective processing	146177	28	ENSG00000175267	HUMAN10683	VWA3A	von Willebrand factor A domain containing 3A [Source:HGNC Symbol - Acc:HGNC:27088]
high	Chimp	Affective processing	3155	29	ENSG00000117305	HUMAN00472	HMGCL	3-hydroxy-3-methylglutaryl-CoA lyase [Source:HGNC Symbol - Acc:HGNC:5005]
high	Chimp	Affective processing	64222	30	ENSG00000186283	HUMAN02183	TOR3A	torsin family 3 member A [Source:HGNC Symbol - Acc:HGNC:11997]
high	Chimp	Affective processing	83787	31	ENSG00000170632	HUMAN26774	ARMC10	armadillo repeat containing 10 [Source:HGNC Symbol - Acc:HGNC:21706]
high	Chimp	Affective processing	10449	32	ENSG00000167315	HUMAN13950	ACAA2	acetyl-CoA acyltransferase 2 [Source:HGNC Symbol - Acc:HGNC:83]
high	Chimp	Affective processing	84265	33	ENSG00000121851	HUMAN01534	POLR3GL	RNA polymerase III subunit GL [Source:HGNC Symbol - Acc:HGNC:28466]
high	Chimp	Affective processing	10371	34	ENSG00000075213	HUMAN26497	SEMA3A	semaphorin 3A [Source:HGNC Symbol - Acc:HGNC:10723]
high	Chimp	Affective processing	4852	35	ENSG00000122585	HUMAN26077	NPY	neuropeptide Y [Source:HGNC Symbol - Acc:HGNC:7955]
high	Chimp	Affective processing	54976	36	ENSG00000101220	HUMAN18647	ADISSP	adipose secreted signaling protein [Source:HGNC Symbol - Acc:HGNC:15873]
high	Chimp	Affective processing	111	37	ENSG00000173175	HUMAN21401	ADCY5	adenylate cyclase 5 [Source:HGNC Symbol - Acc:HGNC:236]
high	Chimp	Affective processing	2954	38	ENSG00000100577	HUMAN08715	GSTZ1	glutathione S-transferase zeta 1 [Source:HGNC Symbol - Acc:HGNC:4643]
high	Chimp	Affective processing	54433	39	ENSG00000109534	HUMAN22785	GAR1	GAR1 ribonucleoprotein [Source:HGNC Symbol - Acc:HGNC:14264]
high	Chimp	Affective processing	128240	40	ENSG00000163382	HUMAN01878	NAXE	NAD(P)HX epimerase [Source:HGNC Symbol - Acc:HGNC:18453]
high	Chimp	Affective processing	27000	41	ENSG00000105821	HUMAN26779	DNAJC2	DnaJ heat shock protein family (Hsp40) member C2 [Source:HGNC Symbol - Acc:HGNC:13192]
high	Chimp	Affective processing	4358	42	ENSG00000115204	HUMAN16752	MPV17	mitochondrial inner membrane protein MPV17 [Source:HGNC Symbol - Acc:HGNC:7224]
high	Chimp	Affective processing	100131187	43	ENSG00000215845	HUMAN01996	TSTD1	thiosulfate sulfurtransferase like domain containing 1 [Source:HGNC Symbol - Acc:HGNC:35410]
high	Chimp	Affective processing	54482	44	ENSG00000122435	HUMAN01307	TRMT13	tRNA methyltransferase 13 homolog [Source:HGNC Symbol - Acc:HGNC:25502]
high	Chimp	Affective processing	54471	45	ENSG00000100335	HUMAN20202	MIEF1	mitochondrial elongation factor 1 [Source:HGNC Symbol - Acc:HGNC:25979]
high	Chimp	Affective processing	25898	46	ENSG00000163743	HUMAN22530	RCHY1	ring finger and CHY zinc finger domain containing 1 [Source:HGNC Symbol - Acc:HGNC:17479]
high	Chimp	Affective processing	51397	47	ENSG00000145781	HUMAN23692	COMMD10	COMM domain containing 10 [Source:HGNC Symbol - Acc:HGNC:30201]
high	Chimp	Affective processing	83734	48	ENSG00000152348	HUMAN23559	ATG10	autophagy related 10 [Source:HGNC Symbol - Acc:HGNC:20315]
high	Chimp	Affective processing	51258	49	ENSG00000111639	HUMAN05857	MRPL51	mitochondrial ribosomal protein L51 [Source:HGNC Symbol - Acc:HGNC:14044]
high	Chimp	Affective processing	8819	50	ENSG00000164105	HUMAN23053	SAP30	Sin3A associated protein 30 [Source:HGNC Symbol - Acc:HGNC:10532]
high	Chimp	Affective processing	1404	51	ENSG00000145681	HUMAN23568	HAPLN1	hyaluronan and proteoglycan link protein 1 [Source:HGNC Symbol - Acc:HGNC:2380]
high	Chimp	Affective processing	55048	52	ENSG00000167987	HUMAN04653	VPS37C	VPS37C subunit of ESCRT-I [Source:HGNC Symbol - Acc:HGNC:26097]
high	Chimp	Affective processing	7225	53	ENSG00000137672	HUMAN05382	TRPC6	transient receptor potential cation channel subfamily C member 6 [Source:HGNC Symbol - Acc:HGNC:12338]
high	Chimp	Affective processing	4152	54	ENSG00000141644	HUMAN13954	MBD1	methyl-CpG binding domain protein 1 [Source:HGNC Symbol - Acc:HGNC:6916]
high	Chimp	Affective processing	29087	55	ENSG00000151500	HUMAN05759	THYN1	thymocyte nuclear protein 1 [Source:HGNC Symbol - Acc:HGNC:29560]
high	Chimp	Affective processing	284346	56	ENSG00000176472	HUMAN15693	ZNF575	zinc finger protein 575 [Source:HGNC Symbol - Acc:HGNC:27606]
high	Branch 6	Affective processing	10309	1	ENSG00000152669	HUMAN23353	CCNO	cyclin O [Source:HGNC Symbol - Acc:HGNC:18576]
high	Branch 6	Affective processing	30845	2	ENSG00000013016	HUMAN16816	EHD3	EH domain containing 3 [Source:HGNC Symbol - Acc:HGNC:3244]
high	Branch 6	Affective processing	5188	3	ENSG00000059691	HUMAN22948	GATB	glutamyl-tRNA amidotransferase subunit B [Source:HGNC Symbol - Acc:HGNC:8849]
high	Branch 6	Affective processing	7071	4	ENSG00000155090	HUMAN28110	KLF10	KLF transcription factor 10 [Source:HGNC Symbol - Acc:HGNC:11810]
high	Branch 6	Affective processing	84261	5	ENSG00000132004	HUMAN14767	FBXW9	F-box and WD repeat domain containing 9 [Source:HGNC Symbol - Acc:HGNC:28136]
high	Branch 6	Affective processing	990	6	ENSG00000094804	HUMAN12565	CDC6	cell division cycle 6 [Source:HGNC Symbol - Acc:HGNC:1744]
high	Branch 6	Affective processing	222008	7	ENSG00000170419	HUMAN26319	VSTM2A	V-set and transmembrane domain containing 2A [Source:HGNC Symbol - Acc:HGNC:28499]
high	Branch 6	Affective processing	54948	8	ENSG00000166902	HUMAN04608	MRPL16	mitochondrial ribosomal protein L16 [Source:HGNC Symbol - Acc:HGNC:14476]
high	Branch 6	Affective processing	84688	9	ENSG00000164972	HUMAN28625	SPMIP6	sperm microtubule inner protein 6 [Source:HGNC Symbol - Acc:HGNC:19919]
high	Branch 6	Affective processing	10039	10	ENSG00000041880	HUMAN20973	PARP3	poly(ADP-ribose) polymerase family member 3 [Source:HGNC Symbol - Acc:HGNC:273]
high	Branch 6	Affective processing	254170	11	ENSG00000165355	HUMAN08340	FBXO33	F-box protein 33 [Source:HGNC Symbol - Acc:HGNC:19833]
high	Branch 6	Affective processing	80023	12	ENSG00000125841	HUMAN18563	NRSN2	neurensin 2 [Source:HGNC Symbol - Acc:HGNC:16229]
high	Branch 6	Affective processing	8999	13	ENSG00000138769	HUMAN22539	CDKL2	cyclin dependent kinase like 2 [Source:HGNC Symbol - Acc:HGNC:1782]
high	Branch 6	Affective processing	219790	14	ENSG00000182010	HUMAN03176	RTKN2	rhotekin 2 [Source:HGNC Symbol - Acc:HGNC:19364]
high	Branch 6	Affective processing	27199	15	ENSG00000165621	HUMAN07775	OXGR1	oxoglutarate receptor 1 [Source:HGNC Symbol - Acc:HGNC:4531]
high	Branch 6	Affective processing	83643	16	ENSG00000151468	HUMAN02877	CCDC3	coiled-coil domain containing 3 [Source:HGNC Symbol - Acc:HGNC:23813]
high	Branch 6	Affective processing	389073	17	ENSG00000188674	HUMAN18137	C2orf80	chromosome 2 open reading frame 80 [Source:HGNC Symbol - Acc:HGNC:34352]
high	Branch 6	Affective processing	5603	18	ENSG00000156711	HUMAN24966	MAPK13	mitogen-activated protein kinase 13 [Source:HGNC Symbol - Acc:HGNC:6875]
high	Branch 6	Affective processing	30001	19	ENSG00000197930	HUMAN08405	ERO1A	endoplasmic reticulum oxidoreductase 1 alpha [Source:HGNC Symbol - Acc:HGNC:13280]
high	Branch 6	Affective processing	327	20	ENSG00000164062	HUMAN20913	APEH	acylaminoacyl-peptide hydrolase [Source:HGNC Symbol - Acc:HGNC:586]
high	Branch 6	Affective processing	7172	21	ENSG00000137364	HUMAN24562	TPMT	thiopurine S-methyltransferase [Source:HGNC Symbol - Acc:HGNC:12014]
high	Branch 6	Affective processing	127733	22	ENSG00000162543	HUMAN00411	UBXN10	UBX domain protein 10 [Source:HGNC Symbol - Acc:HGNC:26354]
high	Branch 6	Affective processing	79363	23	ENSG00000132881	HUMAN00346	CPLANE2	ciliogenesis and planar polarity effector complex subunit 2 [Source:HGNC Symbol - Acc:HGNC:28127]
high	Branch 6	Affective processing	6445	24	ENSG00000102683	HUMAN07475	SGCG	sarcoglycan gamma [Source:HGNC Symbol - Acc:HGNC:10809]
high	Branch 6	Affective processing	54902	25	ENSG00000011295	HUMAN12087	TTC19	tetratricopeptide repeat domain 19 [Source:HGNC Symbol - Acc:HGNC:26006]
high	Branch 6	Affective processing	25849	26	ENSG00000169116	HUMAN22529	PARM1	prostate androgen-regulated mucin-like protein 1 [Source:HGNC Symbol - Acc:HGNC:24536]
high	Branch 6	Affective processing	84935	27	ENSG00000102802	HUMAN07530	MEDAG	mesenteric estrogen dependent adipogenesis [Source:HGNC Symbol - Acc:HGNC:25926]
high	Branch 6	Affective processing	221223	28	ENSG00000159398	HUMAN11057	CES5A	carboxylesterase 5A [Source:HGNC Symbol - Acc:HGNC:26459]
high	Branch 6	Affective processing	7851	29	ENSG00000144063	HUMAN17483	MALL	mal, T cell differentiation protein like [Source:HGNC Symbol - Acc:HGNC:6818]
high	Branch 6	Affective processing	26750	30	ENSG00000136643	HUMAN02499	RPS6KC1	ribosomal protein S6 kinase C1 [Source:HGNC Symbol - Acc:HGNC:10439]
high	Branch 6	Affective processing	56955	31	ENSG00000152595	HUMAN22647	MEPE	matrix extracellular phosphoglycoprotein [Source:HGNC Symbol - Acc:HGNC:13361]
high	Branch 6	Affective processing	1906	32	ENSG00000078401	HUMAN24525	EDN1	endothelin 1 [Source:HGNC Symbol - Acc:HGNC:3176]
high	Branch 6	Affective processing	10886	33	ENSG00000056291	HUMAN22505	NPFFR2	neuropeptide FF receptor 2 [Source:HGNC Symbol - Acc:HGNC:4525]
high	Branch 6	Affective processing	10005	34	ENSG00000101473	HUMAN19093	ACOT8	acyl-CoA thioesterase 8 [Source:HGNC Symbol - Acc:HGNC:15919]
high	Branch 6	Affective processing	5352	35	ENSG00000152952	HUMAN21622	PLOD2	procollagen-lysine,2-oxoglutarate 5-dioxygenase 2 [Source:HGNC Symbol - Acc:HGNC:9082]
high	Branch 6	Affective processing	665	36	ENSG00000104765	HUMAN27601	BNIP3L	BCL2 interacting protein 3 like [Source:HGNC Symbol - Acc:HGNC:1085]
high	Branch 6	Affective processing	780776	37	ENSG00000166676	HUMAN10496	TVP23A	trans-golgi network vesicle protein 23 homolog A [Source:HGNC Symbol - Acc:HGNC:20398]
high	Branch 6	Affective processing	23646	38	ENSG00000105223	HUMAN15556	PLD3	phospholipase D family member 3 [Source:HGNC Symbol - Acc:HGNC:17158]
high	Branch 6	Affective processing	83733	39	ENSG00000182902	HUMAN19683	SLC25A18	solute carrier family 25 member 18 [Source:HGNC Symbol - Acc:HGNC:10988]
high	Branch 6	Affective processing	399947	40	ENSG00000185742	HUMAN05449	C11orf87	chromosome 11 open reading frame 87 [Source:HGNC Symbol - Acc:HGNC:33788]
high	Branch 6	Affective processing	8564	41	ENSG00000117009	HUMAN02697	KMO	kynurenine 3-monooxygenase [Source:HGNC Symbol - Acc:HGNC:6381]
high	Branch 6	Affective processing	57106	42	ENSG00000090971	HUMAN16367	NAT14	N-acetyltransferase 14 (putative) [Source:HGNC Symbol - Acc:HGNC:28918]
high	Branch 6	Affective processing	57628	43	ENSG00000175497	HUMAN17543	DPP10	dipeptidyl peptidase like 10 [Source:HGNC Symbol - Acc:HGNC:20823]
high	Branch 6	Affective processing	9486	44	ENSG00000115526	HUMAN17417	CHST10	carbohydrate sulfotransferase 10 [Source:HGNC Symbol - Acc:HGNC:19650]
high	Branch 6	Affective processing	26515	45	ENSG00000132286	HUMAN04091	TIMM10B	translocase of inner mitochondrial membrane 10B [Source:HGNC Symbol - Acc:HGNC:4022]
high	Branch 6	Affective processing	4345	46	ENSG00000091972	HUMAN21299	CD200	CD200 molecule [Source:HGNC Symbol - Acc:HGNC:7203]
high	Branch 6	Affective processing	5577	47	ENSG00000005249	HUMAN26808	PRKAR2B	protein kinase cAMP-dependent type II regulatory subunit beta [Source:HGNC Symbol - Acc:HGNC:9392]
high	Branch 6	Affective processing	5149	48	ENSG00000139053	HUMAN06075	PDE6H	phosphodiesterase 6H [Source:HGNC Symbol - Acc:HGNC:8790]
high	Branch 6	Affective processing	10421	49	ENSG00000169217	HUMAN10876	CD2BP2	CD2 cytoplasmic tail binding protein 2 [Source:HGNC Symbol - Acc:HGNC:1656]
high	Branch 6	Affective processing	4580	50	ENSG00000173171	HUMAN01809	MTX1	metaxin 1 [Source:HGNC Symbol - Acc:HGNC:7504]
high	Branch 6	Affective processing	7443	51	ENSG00000100749	HUMAN08882	VRK1	VRK serine/threonine kinase 1 [Source:HGNC Symbol - Acc:HGNC:12718]
high	Branch 6	Affective processing	120	52	ENSG00000148700	HUMAN03634	ADD3	adducin 3 [Source:HGNC Symbol - Acc:HGNC:245]
high	Branch 6	Affective processing	7389	53	ENSG00000126088	HUMAN00909	UROD	uroporphyrinogen decarboxylase [Source:HGNC Symbol - Acc:HGNC:12591]
high	Branch 6	Affective processing	113177	54	ENSG00000099840	HUMAN14254	IZUMO4	IZUMO family member 4 [Source:HGNC Symbol - Acc:HGNC:26950]
high	Branch 6	Affective processing	79696	55	ENSG00000119703	HUMAN08672	ZC2HC1C	zinc finger C2HC-type containing 1C [Source:HGNC Symbol - Acc:HGNC:20354]
high	Branch 6	Affective processing	11200	56	ENSG00000183765	HUMAN19938	CHEK2	checkpoint kinase 2 [Source:HGNC Symbol - Acc:HGNC:16627]
high	Branch 6	Affective processing	11197	57	ENSG00000156076	HUMAN06743	WIF1	WNT inhibitory factor 1 [Source:HGNC Symbol - Acc:HGNC:18081]
high	Branch 6	Affective processing	122046	58	ENSG00000175664	HUMAN07531	TEX26	testis expressed 26 [Source:HGNC Symbol - Acc:HGNC:28622]
high	Branch 6	Affective processing	355	59	ENSG00000026103	HUMAN03408	FAS	Fas cell surface death receptor [Source:HGNC Symbol - Acc:HGNC:11920]
high	Branch 6	Affective processing	51409	60	ENSG00000114735	HUMAN20956	HEMK1	HemK methyltransferase family member 1 [Source:HGNC Symbol - Acc:HGNC:24923]
high	Branch 6	Affective processing	148418	61	ENSG00000203943	HUMAN01199	SAMD13	sterile alpha motif domain containing 13 [Source:HGNC Symbol - Acc:HGNC:24582]
high	Branch 6	Affective processing	2954	62	ENSG00000100577	HUMAN08715	GSTZ1	glutathione S-transferase zeta 1 [Source:HGNC Symbol - Acc:HGNC:4643]
high	Branch 6	Affective processing	144577	63	ENSG00000174206	HUMAN06733	KICS2	KICSTOR subunit 2 [Source:HGNC Symbol - Acc:HGNC:26517]
high	Branch 6	Affective processing	283212	64	ENSG00000149243	HUMAN05209	KLHL35	kelch like family member 35 [Source:HGNC Symbol - Acc:HGNC:26597]
high	Branch 6	Affective processing	93587	65	ENSG00000145331	HUMAN22710	TRMT10A	tRNA methyltransferase 10A [Source:HGNC Symbol - Acc:HGNC:28403]
high	Branch 6	Affective processing	23378	66	ENSG00000132275	HUMAN04095	RRP8	ribosomal RNA processing 8 [Source:HGNC Symbol - Acc:HGNC:29030]
high	Branch 6	Affective processing	54836	67	ENSG00000119411	HUMAN29060	BSPRY	B-box and SPRY domain containing [Source:HGNC Symbol - Acc:HGNC:18232]
high	Branch 6	Affective processing	80325	68	ENSG00000114626	HUMAN21447	ABTB1	ankyrin repeat and BTB domain containing 1 [Source:HGNC Symbol - Acc:HGNC:18275]
high	Branch 6	Affective processing	83714	69	ENSG00000053702	HUMAN05803	NRIP2	nuclear receptor interacting protein 2 [Source:HGNC Symbol - Acc:HGNC:23078]
high	Branch 6	Affective processing	8482	70	ENSG00000138623	HUMAN09787	SEMA7A	semaphorin 7A (John Milton Hagen blood group) [Source:HGNC Symbol - Acc:HGNC:10741]
high	Branch 6	Affective processing	2135	71	ENSG00000162694	HUMAN01314	EXTL2	exostosin like glycosyltransferase 2 [Source:HGNC Symbol - Acc:HGNC:3516]
high	Branch 6	Affective processing	92140	72	ENSG00000147649	HUMAN28065	MTDH	metadherin [Source:HGNC Symbol - Acc:HGNC:29608]
high	Branch 6	Affective processing	23660	73	ENSG00000196652	HUMAN26632	ZKSCAN5	zinc finger with KRAB and SCAN domains 5 [Source:HGNC Symbol - Acc:HGNC:12867]
high	Branch 6	Affective processing	151126	74	ENSG00000144331	HUMAN17935	ZNF385B	zinc finger protein 385B [Source:HGNC Symbol - Acc:HGNC:26332]
high	Branch 6	Affective processing	56256	75	ENSG00000082497	HUMAN02466	SERTAD4	SERTA domain containing 4 [Source:HGNC Symbol - Acc:HGNC:25236]
high	Branch 6	Affective processing	4720	76	ENSG00000158864	HUMAN02012	NDUFS2	NADH:ubiquinone oxidoreductase core subunit S2 [Source:HGNC Symbol - Acc:HGNC:7708]
high	Branch 6	Affective processing	79672	77	ENSG00000141560	HUMAN13638	FN3KRP	fructosamine 3 kinase related protein [Source:HGNC Symbol - Acc:HGNC:25700]
high	Branch 6	Affective processing	4528	78	ENSG00000085760	HUMAN16992	MTIF2	mitochondrial translational initiation factor 2 [Source:HGNC Symbol - Acc:HGNC:7441]
high	Branch 6	Affective processing	64077	79	ENSG00000107902	HUMAN03753	LHPP	phospholysine phosphohistidine inorganic pyrophosphate phosphatase [Source:HGNC Symbol - Acc:HGNC:30042]
high	Denisovan	Affective processing	3273	1	ENSG00000113905	HUMAN21923	HRG	histidine rich glycoprotein [Source:HGNC Symbol - Acc:HGNC:5181]
high	Denisovan	Affective processing	130752	2	ENSG00000138400	HUMAN18118	MDH1B	malate dehydrogenase 1B [Source:HGNC Symbol - Acc:HGNC:17836]
high	Denisovan	Affective processing	8576	3	ENSG00000115661	HUMAN18256	STK16	serine/threonine kinase 16 [Source:HGNC Symbol - Acc:HGNC:11394]
high	Denisovan	Affective processing	9827	4	ENSG00000107185	HUMAN28677	RGP1	RGP1 homolog, RAB6A GEF complex partner 1 [Source:HGNC Symbol - Acc:HGNC:21965]
high	Denisovan	Affective processing	23518	5	ENSG00000048991	HUMAN17682	R3HDM1	R3H domain containing 1 [Source:HGNC Symbol - Acc:HGNC:9757]
high	Denisovan	Affective processing	283078	6	ENSG00000150051	HUMAN02986	MKX	mohawk homeobox [Source:HGNC Symbol - Acc:HGNC:23729]
high	Denisovan	Affective processing	54585	7	ENSG00000163818	HUMAN20781	LZTFL1	leucine zipper transcription factor like 1 [Source:HGNC Symbol - Acc:HGNC:6741]
high	Denisovan	Affective processing	90634	8	ENSG00000139597	HUMAN07543	N4BP2L1	NEDD4 binding protein 2 like 1 [Source:HGNC Symbol - Acc:HGNC:25037]
high	Denisovan	Affective processing	84233	9	ENSG00000171202	HUMAN05291	TMEM126A	transmembrane protein 126A [Source:HGNC Symbol - Acc:HGNC:25382]
high	Denisovan	Affective processing	55048	10	ENSG00000167987	HUMAN04653	VPS37C	VPS37C subunit of ESCRT-I [Source:HGNC Symbol - Acc:HGNC:26097]
high	Denisovan	Affective processing	54948	11	ENSG00000166902	HUMAN04608	MRPL16	mitochondrial ribosomal protein L16 [Source:HGNC Symbol - Acc:HGNC:14476]
high	Denisovan	Affective processing	80323	12	ENSG00000166510	HUMAN13984	CCDC68	coiled-coil domain containing 68 [Source:HGNC Symbol - Acc:HGNC:24350]
high	Denisovan	Affective processing	1300	13	ENSG00000123500	HUMAN25494	COL10A1	collagen type X alpha 1 chain [Source:HGNC Symbol - Acc:HGNC:2185]
high	Denisovan	Affective processing	54681	14	ENSG00000178467	HUMAN20876	P4HTM	prolyl 4-hydroxylase, transmembrane [Source:HGNC Symbol - Acc:HGNC:28858]
high	Denisovan	Affective processing	5775	15	ENSG00000088179	HUMAN17572	PTPN4	protein tyrosine phosphatase non-receptor type 4 [Source:HGNC Symbol - Acc:HGNC:9656]
high	Denisovan	Affective processing	283643	16	ENSG00000185347	HUMAN09026	TEDC1	tubulin epsilon and delta complex 1 [Source:HGNC Symbol - Acc:HGNC:20127]
high	Denisovan	Affective processing	517	17	ENSG00000135390	HUMAN06505	ATP5MC2	ATP synthase membrane subunit c locus 2 [Source:HGNC Symbol - Acc:HGNC:842]
high	Denisovan	Affective processing	83643	18	ENSG00000151468	HUMAN02877	CCDC3	coiled-coil domain containing 3 [Source:HGNC Symbol - Acc:HGNC:23813]
high	Denisovan	Affective processing	89849	19	ENSG00000168010	HUMAN05156	ATG16L2	autophagy related 16 like 2 [Source:HGNC Symbol - Acc:HGNC:25464]
high	Denisovan	Affective processing	124817	20	ENSG00000176563	HUMAN12710	CNTD1	cyclin N-terminal domain containing 1 [Source:HGNC Symbol - Acc:HGNC:26847]
high	Denisovan	Affective processing	5172	21	ENSG00000091137	HUMAN26818	SLC26A4	solute carrier family 26 member 4 [Source:HGNC Symbol - Acc:HGNC:8818]
high	Denisovan	Affective processing	389073	22	ENSG00000188674	HUMAN18137	C2orf80	chromosome 2 open reading frame 80 [Source:HGNC Symbol - Acc:HGNC:34352]
high	Denisovan	Affective processing	7172	23	ENSG00000137364	HUMAN24562	TPMT	thiopurine S-methyltransferase [Source:HGNC Symbol - Acc:HGNC:12014]
high	Denisovan	Affective processing	8195	24	ENSG00000125863	HUMAN18693	MKKS	MKKS centrosomal shuttling protein [Source:HGNC Symbol - Acc:HGNC:7108]
high	Denisovan	Affective processing	366	25	ENSG00000103569	HUMAN09548	AQP9	aquaporin 9 [Source:HGNC Symbol - Acc:HGNC:643]
high	Denisovan	Affective processing	81706	26	ENSG00000198729	HUMAN25737	PPP1R14C	protein phosphatase 1 regulatory inhibitor subunit 14C [Source:HGNC Symbol - Acc:HGNC:14952]
high	Denisovan	Affective processing	221223	27	ENSG00000159398	HUMAN11057	CES5A	carboxylesterase 5A [Source:HGNC Symbol - Acc:HGNC:26459]
high	Denisovan	Affective processing	84310	28	ENSG00000146540	HUMAN25897	C7orf50	chromosome 7 open reading frame 50 [Source:HGNC Symbol - Acc:HGNC:22421]
high	Denisovan	Affective processing	100129583	29	ENSG00000189157	HUMAN22561	FAM47E	family with sequence similarity 47 member E [Source:HGNC Symbol - Acc:HGNC:34343]
high	Denisovan	Affective processing	1906	30	ENSG00000078401	HUMAN24525	EDN1	endothelin 1 [Source:HGNC Symbol - Acc:HGNC:3176]
high	Denisovan	Affective processing	10886	31	ENSG00000056291	HUMAN22505	NPFFR2	neuropeptide FF receptor 2 [Source:HGNC Symbol - Acc:HGNC:4525]
high	Denisovan	Affective processing	121268	32	ENSG00000167550	HUMAN06336	RHEBL1	RHEB like 1 [Source:HGNC Symbol - Acc:HGNC:21166]
high	Denisovan	Affective processing	138428	33	ENSG00000187024	HUMAN29192	PTRH1	peptidyl-tRNA hydrolase 1 homolog [Source:HGNC Symbol - Acc:HGNC:27039]
high	Denisovan	Affective processing	151194	34	ENSG00000144401	HUMAN18126	METTL21A	methyltransferase 21A, HSPA lysine [Source:HGNC Symbol - Acc:HGNC:30476]
high	Denisovan	Affective processing	30818	35	ENSG00000115041	HUMAN17346	KCNIP3	potassium voltage-gated channel interacting protein 3 [Source:HGNC Symbol - Acc:HGNC:15523]
high	Denisovan	Affective processing	344901	36	ENSG00000188729	HUMAN21954	OSTN	osteocrin [Source:HGNC Symbol - Acc:HGNC:29961]
high	Denisovan	Affective processing	54958	37	ENSG00000130748	HUMAN15870	TMEM160	transmembrane protein 160 [Source:HGNC Symbol - Acc:HGNC:26042]
high	Denisovan	Affective processing	10440	38	ENSG00000134375	HUMAN02330	TIMM17A	translocase of inner mitochondrial membrane 17A [Source:HGNC Symbol - Acc:HGNC:17315]
high	Denisovan	Affective processing	130576	39	ENSG00000150556	HUMAN17720	LYPD6B	LY6/PLAUR domain containing 6B [Source:HGNC Symbol - Acc:HGNC:27018]
high	Denisovan	Affective processing	1946	40	ENSG00000184349	HUMAN23641	EFNA5	ephrin A5 [Source:HGNC Symbol - Acc:HGNC:3225]
high	Denisovan	Affective processing	92400	41	ENSG00000119446	HUMAN29116	RBM18	RNA binding motif protein 18 [Source:HGNC Symbol - Acc:HGNC:28413]
high	Denisovan	Affective processing	51367	42	ENSG00000167272	HUMAN07273	POP5	POP5 homolog, ribonuclease P/MRP subunit [Source:HGNC Symbol - Acc:HGNC:17689]
high	Denisovan	Affective processing	81831	43	ENSG00000171208	HUMAN10999	NETO2	neuropilin and tolloid like 2 [Source:HGNC Symbol - Acc:HGNC:14644]
high	Denisovan	Affective processing	685	44	ENSG00000174808	HUMAN22528	BTC	betacellulin [Source:HGNC Symbol - Acc:HGNC:1121]
high	Denisovan	Affective processing	80757	45	ENSG00000184986	HUMAN09027	TMEM121	transmembrane protein 121 [Source:HGNC Symbol - Acc:HGNC:20511]
high	Denisovan	Affective processing	89958	46	ENSG00000186193	HUMAN29465	SAPCD2	suppressor APC domain containing 2 [Source:HGNC Symbol - Acc:HGNC:28055]
high	Denisovan	Affective processing	132946	47	ENSG00000196503	HUMAN22435	ARL9	ADP ribosylation factor like GTPase 9 [Source:HGNC Symbol - Acc:HGNC:23592]
high	Denisovan	Affective processing	56950	48	ENSG00000143499	HUMAN02501	SMYD2	SET and MYND domain containing 2 [Source:HGNC Symbol - Acc:HGNC:20982]
high	Denisovan	Affective processing	2764	49	ENSG00000197045	HUMAN08417	GMFB	glia maturation factor beta [Source:HGNC Symbol - Acc:HGNC:4373]
high	Denisovan	Affective processing	124923	50	ENSG00000167524	HUMAN12266	RSKR	ribosomal protein S6 kinase related [Source:HGNC Symbol - Acc:HGNC:26314]
high	Denisovan	Affective processing	29127	51	ENSG00000161800	HUMAN06382	RACGAP1	Rac GTPase activating protein 1 [Source:HGNC Symbol - Acc:HGNC:9804]
high	Denisovan	Affective processing	63906	52	ENSG00000198746	HUMAN00552	GPATCH3	G-patch domain containing 3 [Source:HGNC Symbol - Acc:HGNC:25720]
high	Denisovan	Affective processing	9937	53	ENSG00000198924	HUMAN03662	DCLRE1A	DNA cross-link repair 1A [Source:HGNC Symbol - Acc:HGNC:17660]
high	Denisovan	Affective processing	80829	54	ENSG00000186660	HUMAN04584	ZFP91	ZFP91 zinc finger protein, atypical E3 ubiquitin ligase [Source:HGNC Symbol - Acc:HGNC:14983]
high	Denisovan	Affective processing	2954	55	ENSG00000100577	HUMAN08715	GSTZ1	glutathione S-transferase zeta 1 [Source:HGNC Symbol - Acc:HGNC:4643]
high	Denisovan	Affective processing	91298	56	ENSG00000133641	HUMAN06889	RLIG1	RNA 5'-phosphate and 3'-OH ligase 1 [Source:HGNC Symbol - Acc:HGNC:25322]
high	Denisovan	Affective processing	5686	57	ENSG00000143106	HUMAN01359	PSMA5	proteasome 20S subunit alpha 5 [Source:HGNC Symbol - Acc:HGNC:9534]
high	Denisovan	Affective processing	23583	58	ENSG00000123415	HUMAN06522	SMUG1	single-strand-selective monofunctional uracil-DNA glycosylase 1 [Source:HGNC Symbol - Acc:HGNC:17148]
high	Denisovan	Affective processing	64800	59	ENSG00000186976	HUMAN20295	EFCAB6	EF-hand calcium binding domain 6 [Source:HGNC Symbol - Acc:HGNC:24204]
high	Denisovan	Affective processing	84319	60	ENSG00000184220	HUMAN21223	CMSS1	cms1 ribosomal small subunit homolog [Source:HGNC Symbol - Acc:HGNC:28666]
high	Denisovan	Affective processing	58189	61	ENSG00000103175	HUMAN11504	WFDC1	WAP four-disulfide core domain 1 [Source:HGNC Symbol - Acc:HGNC:15466]
high	Denisovan	Affective processing	29074	62	ENSG00000112110	HUMAN25806	MRPL18	mitochondrial ribosomal protein L18 [Source:HGNC Symbol - Acc:HGNC:14477]
high	Denisovan	Affective processing	25880	63	ENSG00000184857	HUMAN10481	TMEM186	transmembrane protein 186 [Source:HGNC Symbol - Acc:HGNC:24530]
high	Denisovan	Affective processing	84645	64	ENSG00000128346	HUMAN20135	C22orf23	chromosome 22 open reading frame 23 [Source:HGNC Symbol - Acc:HGNC:18589]
high	Denisovan	Affective processing	51364	65	ENSG00000004838	HUMAN20947	ZMYND10	zinc finger MYND-type containing 10 [Source:HGNC Symbol - Acc:HGNC:19412]
high	Branch 7	Affective processing	51253	1	ENSG00000116221	HUMAN01049	MRPL37	mitochondrial ribosomal protein L37 [Source:HGNC Symbol - Acc:HGNC:14034]
high	Branch 7	Affective processing	167838	2	ENSG00000164440	HUMAN25668	TXLNB	taxilin beta [Source:HGNC Symbol - Acc:HGNC:21617]
high	Branch 7	Affective processing	3269	3	ENSG00000196639	HUMAN20501	HRH1	histamine receptor H1 [Source:HGNC Symbol - Acc:HGNC:5182]
high	Branch 7	Affective processing	57182	4	ENSG00000151458	HUMAN22851	ANKRD50	ankyrin repeat domain containing 50 [Source:HGNC Symbol - Acc:HGNC:29223]
high	Branch 7	Affective processing	128239	5	ENSG00000183856	HUMAN01876	IQGAP3	IQ motif containing GTPase activating protein 3 [Source:HGNC Symbol - Acc:HGNC:20669]
high	Branch 7	Affective processing	1512	6	ENSG00000103811	HUMAN09901	CTSH	cathepsin H [Source:HGNC Symbol - Acc:HGNC:2535]
high	Branch 7	Affective processing	23113	7	ENSG00000112659	HUMAN25092	CUL9	cullin 9 [Source:HGNC Symbol - Acc:HGNC:15982]
high	Branch 7	Affective processing	2804	8	ENSG00000173230	HUMAN21375	GOLGB1	golgin B1 [Source:HGNC Symbol - Acc:HGNC:4429]
high	Branch 7	Affective processing	6098	9	ENSG00000047936	HUMAN25512	ROS1	ROS proto-oncogene 1, receptor tyrosine kinase [Source:HGNC Symbol - Acc:HGNC:10261]
high	Branch 7	Affective processing	9743	10	ENSG00000134909	HUMAN05730	ARHGAP32	Rho GTPase activating protein 32 [Source:HGNC Symbol - Acc:HGNC:17399]
high	Branch 7	Affective processing	123036	11	ENSG00000165929	HUMAN08801	TC2N	tandem C2 domains, nuclear [Source:HGNC Symbol - Acc:HGNC:19859]
high	Branch 7	Affective processing	402381	12	ENSG00000165643	HUMAN29403	SOHLH1	spermatogenesis and oogenesis specific basic helix-loop-helix 1 [Source:HGNC Symbol - Acc:HGNC:27845]
high	Branch 7	Affective processing	6780	13	ENSG00000124214	HUMAN19132	STAU1	staufen double-stranded RNA binding protein 1 [Source:HGNC Symbol - Acc:HGNC:11370]
high	Branch 7	Affective processing	84261	14	ENSG00000132004	HUMAN14767	FBXW9	F-box and WD repeat domain containing 9 [Source:HGNC Symbol - Acc:HGNC:28136]
high	Branch 7	Affective processing	10743	15	ENSG00000108557	HUMAN12125	RAI1	retinoic acid induced 1 [Source:HGNC Symbol - Acc:HGNC:9834]
high	Branch 7	Affective processing	55048	16	ENSG00000167987	HUMAN04653	VPS37C	VPS37C subunit of ESCRT-I [Source:HGNC Symbol - Acc:HGNC:26097]
high	Branch 7	Affective processing	84304	17	ENSG00000149761	HUMAN04802	NUDT22	nudix hydrolase 22 [Source:HGNC Symbol - Acc:HGNC:28189]
high	Branch 7	Affective processing	89866	18	ENSG00000120341	HUMAN02172	SEC16B	SEC16 homolog B, endoplasmic reticulum export factor [Source:HGNC Symbol - Acc:HGNC:30301]
high	Branch 7	Affective processing	23213	19	ENSG00000137573	HUMAN27901	SULF1	sulfatase 1 [Source:HGNC Symbol - Acc:HGNC:20391]
high	Branch 7	Affective processing	54865	20	ENSG00000160818	HUMAN01880	GPATCH4	G-patch domain containing 4 (gene/pseudogene) [Source:HGNC Symbol - Acc:HGNC:25982]
high	Branch 7	Affective processing	1191	21	ENSG00000120885	HUMAN27614	CLU	clusterin [Source:HGNC Symbol - Acc:HGNC:2095]
high	Branch 7	Affective processing	3074	22	ENSG00000049860	HUMAN23493	HEXB	hexosaminidase subunit beta [Source:HGNC Symbol - Acc:HGNC:4879]
high	Branch 7	Affective processing	79639	23	ENSG00000126106	HUMAN00894	TMEM53	transmembrane protein 53 [Source:HGNC Symbol - Acc:HGNC:26186]
high	Branch 7	Affective processing	2596	24	ENSG00000172020	HUMAN21334	GAP43	growth associated protein 43 [Source:HGNC Symbol - Acc:HGNC:4140]
high	Branch 7	Affective processing	79740	25	ENSG00000169064	HUMAN21761	ZBBX	zinc finger B-box domain containing [Source:HGNC Symbol - Acc:HGNC:26245]
high	Branch 7	Affective processing	120892	26	ENSG00000188906	HUMAN06227	LRRK2	leucine rich repeat kinase 2 [Source:HGNC Symbol - Acc:HGNC:18618]
high	Branch 7	Affective processing	25903	27	ENSG00000162745	HUMAN02042	OLFML2B	olfactomedin like 2B [Source:HGNC Symbol - Acc:HGNC:24558]
high	Branch 7	Affective processing	84935	28	ENSG00000102802	HUMAN07530	MEDAG	mesenteric estrogen dependent adipogenesis [Source:HGNC Symbol - Acc:HGNC:25926]
high	Branch 7	Affective processing	221223	29	ENSG00000159398	HUMAN11057	CES5A	carboxylesterase 5A [Source:HGNC Symbol - Acc:HGNC:26459]
high	Branch 7	Affective processing	9340	30	ENSG00000065325	HUMAN12027	GLP2R	glucagon like peptide 2 receptor [Source:HGNC Symbol - Acc:HGNC:4325]
high	Branch 7	Affective processing	23507	31	ENSG00000197147	HUMAN01247	LRRC8B	leucine rich repeat containing 8 VRAC subunit B [Source:HGNC Symbol - Acc:HGNC:30692]
high	Branch 7	Affective processing	10569	32	ENSG00000164609	HUMAN24173	SLU7	SLU7 homolog, splicing factor [Source:HGNC Symbol - Acc:HGNC:16939]
high	Branch 7	Affective processing	50507	33	ENSG00000086991	HUMAN05320	NOX4	NADPH oxidase 4 [Source:HGNC Symbol - Acc:HGNC:7891]
high	Branch 7	Affective processing	5064	34	ENSG00000099864	HUMAN14148	PALM	paralemmin [Source:HGNC Symbol - Acc:HGNC:8594]
high	Branch 7	Affective processing	83733	35	ENSG00000182902	HUMAN19683	SLC25A18	solute carrier family 25 member 18 [Source:HGNC Symbol - Acc:HGNC:10988]
high	Branch 7	Affective processing	399947	36	ENSG00000185742	HUMAN05449	C11orf87	chromosome 11 open reading frame 87 [Source:HGNC Symbol - Acc:HGNC:33788]
high	Branch 7	Affective processing	146760	37	ENSG00000185924	HUMAN11729	RTN4RL1	reticulon 4 receptor like 1 [Source:HGNC Symbol - Acc:HGNC:21329]
high	Branch 7	Affective processing	132112	38	ENSG00000175077	HUMAN21931	RTP1	receptor transporter protein 1 [Source:HGNC Symbol - Acc:HGNC:28580]
high	Branch 7	Affective processing	57628	39	ENSG00000175497	HUMAN17543	DPP10	dipeptidyl peptidase like 10 [Source:HGNC Symbol - Acc:HGNC:20823]
high	Branch 7	Affective processing	219557	40	ENSG00000164645	HUMAN26521	TEX47	testis expressed 47 [Source:HGNC Symbol - Acc:HGNC:22402]
high	Branch 7	Affective processing	84984	41	ENSG00000174007	HUMAN22023	CEP19	centrosomal protein 19 [Source:HGNC Symbol - Acc:HGNC:28209]
high	Branch 7	Affective processing	56950	42	ENSG00000143499	HUMAN02501	SMYD2	SET and MYND domain containing 2 [Source:HGNC Symbol - Acc:HGNC:20982]
high	Branch 7	Affective processing	10270	43	ENSG00000105127	HUMAN14886	AKAP8	A-kinase anchoring protein 8 [Source:HGNC Symbol - Acc:HGNC:378]
high	Branch 7	Affective processing	57544	44	ENSG00000087301	HUMAN08402	TXNDC16	thioredoxin domain containing 16 [Source:HGNC Symbol - Acc:HGNC:19965]
high	Branch 7	Affective processing	57569	45	ENSG00000137727	HUMAN05454	ARHGAP20	Rho GTPase activating protein 20 [Source:HGNC Symbol - Acc:HGNC:18357]
high	Branch 7	Affective processing	55253	46	ENSG00000198874	HUMAN26375	TYW1	tRNA-yW synthesizing protein 1 homolog [Source:HGNC Symbol - Acc:HGNC:25598]
high	Branch 7	Affective processing	8204	47	ENSG00000180530	HUMAN19359	NRIP1	nuclear receptor interacting protein 1 [Source:HGNC Symbol - Acc:HGNC:8001]
high	Branch 7	Affective processing	55638	48	ENSG00000147642	HUMAN28153	SYBU	syntabulin [Source:HGNC Symbol - Acc:HGNC:26011]
high	Branch 7	Affective processing	6578	49	ENSG00000174640	HUMAN21527	SLCO2A1	solute carrier organic anion transporter family member 2A1 [Source:HGNC Symbol - Acc:HGNC:10955]
high	Branch 7	Affective processing	55722	50	ENSG00000112877	HUMAN23147	CEP72	centrosomal protein 72 [Source:HGNC Symbol - Acc:HGNC:25547]
high	Branch 7	Affective processing	64145	51	ENSG00000131381	HUMAN20549	RBSN	rabenosyn, RAB effector [Source:HGNC Symbol - Acc:HGNC:20759]
high	Neanderthal	Affective processing	4644	1	ENSG00000197535	HUMAN09508	MYO5A	myosin VA [Source:HGNC Symbol - Acc:HGNC:7602]
high	Neanderthal	Affective processing	91851	2	ENSG00000101938	HUMAN30226	CHRDL1	chordin like 1 [Source:HGNC Symbol - Acc:HGNC:29861]
high	Neanderthal	Affective processing	123036	3	ENSG00000165929	HUMAN08801	TC2N	tandem C2 domains, nuclear [Source:HGNC Symbol - Acc:HGNC:19859]
high	Neanderthal	Affective processing	282974	4	ENSG00000165752	HUMAN03798	STK32C	serine/threonine kinase 32C [Source:HGNC Symbol - Acc:HGNC:21332]
high	Neanderthal	Affective processing	140893	5	ENSG00000130701	HUMAN19256	RBBP8NL	RBBP8 N-terminal like [Source:HGNC Symbol - Acc:HGNC:16144]
high	Neanderthal	Affective processing	55048	6	ENSG00000167987	HUMAN04653	VPS37C	VPS37C subunit of ESCRT-I [Source:HGNC Symbol - Acc:HGNC:26097]
high	Neanderthal	Affective processing	10279	7	ENSG00000112812	HUMAN24651	PRSS16	serine protease 16 [Source:HGNC Symbol - Acc:HGNC:9480]
high	Neanderthal	Affective processing	1300	8	ENSG00000123500	HUMAN25494	COL10A1	collagen type X alpha 1 chain [Source:HGNC Symbol - Acc:HGNC:2185]
high	Neanderthal	Affective processing	80816	9	ENSG00000141431	HUMAN13844	ASXL3	ASXL transcriptional regulator 3 [Source:HGNC Symbol - Acc:HGNC:29357]
high	Neanderthal	Affective processing	92235	10	ENSG00000198842	HUMAN02080	STYXL2	serine/threonine/tyrosine interacting like 2 [Source:HGNC Symbol - Acc:HGNC:25034]
high	Neanderthal	Affective processing	128553	11	ENSG00000182463	HUMAN19171	TSHZ2	teashirt zinc finger homeobox 2 [Source:HGNC Symbol - Acc:HGNC:13010]
high	Neanderthal	Affective processing	283643	12	ENSG00000185347	HUMAN09026	TEDC1	tubulin epsilon and delta complex 1 [Source:HGNC Symbol - Acc:HGNC:20127]
high	Neanderthal	Affective processing	130951	13	ENSG00000159374	HUMAN17191	M1AP	meiosis 1 associated protein [Source:HGNC Symbol - Acc:HGNC:25183]
high	Neanderthal	Affective processing	1639	14	ENSG00000204843	HUMAN17168	DCTN1	dynactin subunit 1 [Source:HGNC Symbol - Acc:HGNC:2711]
high	Neanderthal	Affective processing	27199	15	ENSG00000165621	HUMAN07775	OXGR1	oxoglutarate receptor 1 [Source:HGNC Symbol - Acc:HGNC:4531]
high	Neanderthal	Affective processing	54757	16	ENSG00000108950	HUMAN13233	FAM20A	FAM20A golgi associated secretory pathway pseudokinase [Source:HGNC Symbol - Acc:HGNC:23015]
high	Neanderthal	Affective processing	91133	17	ENSG00000154655	HUMAN13689	L3MBTL4	L3MBTL histone methyl-lysine binding protein 4 [Source:HGNC Symbol - Acc:HGNC:26677]
high	Neanderthal	Affective processing	5593	18	ENSG00000138669	HUMAN22593	PRKG2	protein kinase cGMP-dependent 2 [Source:HGNC Symbol - Acc:HGNC:9416]
high	Neanderthal	Affective processing	254102	19	ENSG00000173442	HUMAN04896	EHBP1L1	EH domain binding protein 1 like 1 [Source:HGNC Symbol - Acc:HGNC:30682]
high	Neanderthal	Affective processing	56922	20	ENSG00000078070	HUMAN21848	MCCC1	methylcrotonyl-CoA carboxylase subunit 1 [Source:HGNC Symbol - Acc:HGNC:6936]
high	Neanderthal	Affective processing	54878	21	ENSG00000074603	HUMAN09658	DPP8	dipeptidyl peptidase 8 [Source:HGNC Symbol - Acc:HGNC:16490]
high	Neanderthal	Affective processing	124739	22	ENSG00000154914	HUMAN12024	USP43	ubiquitin specific peptidase 43 [Source:HGNC Symbol - Acc:HGNC:20072]
high	Neanderthal	Affective processing	56907	23	ENSG00000134278	HUMAN13747	SPIRE1	spire type actin nucleation factor 1 [Source:HGNC Symbol - Acc:HGNC:30622]
high	Neanderthal	Affective processing	54902	24	ENSG00000011295	HUMAN12087	TTC19	tetratricopeptide repeat domain 19 [Source:HGNC Symbol - Acc:HGNC:26006]
high	Neanderthal	Affective processing	221223	25	ENSG00000159398	HUMAN11057	CES5A	carboxylesterase 5A [Source:HGNC Symbol - Acc:HGNC:26459]
high	Neanderthal	Affective processing	26750	26	ENSG00000136643	HUMAN02499	RPS6KC1	ribosomal protein S6 kinase C1 [Source:HGNC Symbol - Acc:HGNC:10439]
high	Neanderthal	Affective processing	26998	27	ENSG00000090512	HUMAN21922	FETUB	fetuin B [Source:HGNC Symbol - Acc:HGNC:3658]
high	Neanderthal	Affective processing	23037	28	ENSG00000133401	HUMAN23224	PDZD2	PDZ domain containing 2 [Source:HGNC Symbol - Acc:HGNC:18486]
high	Neanderthal	Affective processing	56955	29	ENSG00000152595	HUMAN22647	MEPE	matrix extracellular phosphoglycoprotein [Source:HGNC Symbol - Acc:HGNC:13361]
high	Neanderthal	Affective processing	10886	30	ENSG00000056291	HUMAN22505	NPFFR2	neuropeptide FF receptor 2 [Source:HGNC Symbol - Acc:HGNC:4525]
high	Neanderthal	Affective processing	3747	31	ENSG00000166006	HUMAN06826	KCNC2	potassium voltage-gated channel subfamily C member 2 [Source:HGNC Symbol - Acc:HGNC:6234]
high	Neanderthal	Affective processing	2114	32	ENSG00000157557	HUMAN19524	ETS2	ETS proto-oncogene 2, transcription factor [Source:HGNC Symbol - Acc:HGNC:3489]
high	Neanderthal	Affective processing	22850	33	ENSG00000101544	HUMAN14121	ADNP2	ADNP homeobox 2 [Source:HGNC Symbol - Acc:HGNC:23803]
high	Neanderthal	Affective processing	57172	34	ENSG00000008118	HUMAN02455	CAMK1G	calcium/calmodulin dependent protein kinase IG [Source:HGNC Symbol - Acc:HGNC:14585]
high	Neanderthal	Affective processing	84984	35	ENSG00000174007	HUMAN22023	CEP19	centrosomal protein 19 [Source:HGNC Symbol - Acc:HGNC:28209]
high	Neanderthal	Affective processing	89958	36	ENSG00000186193	HUMAN29465	SAPCD2	suppressor APC domain containing 2 [Source:HGNC Symbol - Acc:HGNC:28055]
high	Neanderthal	Affective processing	55815	37	ENSG00000102904	HUMAN11258	TSNAXIP1	translin associated factor X interacting protein 1 [Source:HGNC Symbol - Acc:HGNC:18586]
high	Neanderthal	Affective processing	64800	38	ENSG00000186976	HUMAN20295	EFCAB6	EF-hand calcium binding domain 6 [Source:HGNC Symbol - Acc:HGNC:24204]
high	Neanderthal	Affective processing	8522	39	ENSG00000007237	HUMAN12029	GAS7	growth arrest specific 7 [Source:HGNC Symbol - Acc:HGNC:4169]
high	Neanderthal	Affective processing	112	40	ENSG00000174233	HUMAN06308	ADCY6	adenylate cyclase 6 [Source:HGNC Symbol - Acc:HGNC:237]
high	Neanderthal	Affective processing	51312	41	ENSG00000147454	HUMAN27578	SLC25A37	solute carrier family 25 member 37 [Source:HGNC Symbol - Acc:HGNC:29786]
high	Neanderthal	Affective processing	9914	42	ENSG00000064270	HUMAN11506	ATP2C2	ATPase secretory pathway Ca2+ transporting 2 [Source:HGNC Symbol - Acc:HGNC:29103]
high	Neanderthal	Affective processing	84059	43	ENSG00000164199	HUMAN23586	ADGRV1	adhesion G protein-coupled receptor V1 [Source:HGNC Symbol - Acc:HGNC:17416]
high	Neanderthal	Affective processing	113177	44	ENSG00000099840	HUMAN14254	IZUMO4	IZUMO family member 4 [Source:HGNC Symbol - Acc:HGNC:26950]
high	Neanderthal	Affective processing	3835	45	ENSG00000079616	HUMAN10824	KIF22	kinesin family member 22 [Source:HGNC Symbol - Acc:HGNC:6391]
high	Neanderthal	Affective processing	79603	46	ENSG00000090661	HUMAN14530	CERS4	ceramide synthase 4 [Source:HGNC Symbol - Acc:HGNC:23747]
high	Neanderthal	Affective processing	80199	47	ENSG00000010361	HUMAN16042	FUZ	fuzzy planar cell polarity protein [Source:HGNC Symbol - Acc:HGNC:26219]
high	Neanderthal	Affective processing	57569	48	ENSG00000137727	HUMAN05454	ARHGAP20	Rho GTPase activating protein 20 [Source:HGNC Symbol - Acc:HGNC:18357]
high	Neanderthal	Affective processing	11197	49	ENSG00000156076	HUMAN06743	WIF1	WNT inhibitory factor 1 [Source:HGNC Symbol - Acc:HGNC:18081]
high	Neanderthal	Affective processing	79607	50	ENSG00000197798	HUMAN05712	FAM118B	family with sequence similarity 118 member B [Source:HGNC Symbol - Acc:HGNC:26110]
high	Neanderthal	Affective processing	54776	51	ENSG00000125503	HUMAN16331	PPP1R12C	protein phosphatase 1 regulatory subunit 12C [Source:HGNC Symbol - Acc:HGNC:14947]
high	Neanderthal	Affective processing	2548	52	ENSG00000171298	HUMAN13492	GAA	alpha glucosidase [Source:HGNC Symbol - Acc:HGNC:4065]
high	Neanderthal	Affective processing	100131187	53	ENSG00000215845	HUMAN01996	TSTD1	thiosulfate sulfurtransferase like domain containing 1 [Source:HGNC Symbol - Acc:HGNC:35410]
high	Neanderthal	Affective processing	283212	54	ENSG00000149243	HUMAN05209	KLHL35	kelch like family member 35 [Source:HGNC Symbol - Acc:HGNC:26597]
high	Neanderthal	Affective processing	285521	55	ENSG00000163626	HUMAN22507	COX18	cytochrome c oxidase assembly factor COX18 [Source:HGNC Symbol - Acc:HGNC:26801]
high	Neanderthal	Affective processing	83999	56	ENSG00000183762	HUMAN19946	KREMEN1	kringle containing transmembrane protein 1 [Source:HGNC Symbol - Acc:HGNC:17550]
high	Neanderthal	Affective processing	84649	57	ENSG00000062282	HUMAN05215	DGAT2	diacylglycerol O-acyltransferase 2 [Source:HGNC Symbol - Acc:HGNC:16940]
high	Neanderthal	Affective processing	11279	58	ENSG00000102349	HUMAN29956	KLF8	KLF transcription factor 8 [Source:HGNC Symbol - Acc:HGNC:6351]
high	Neanderthal	Affective processing	4810	59	ENSG00000188158	HUMAN29644	NHS	NHS actin remodeling regulator [Source:HGNC Symbol - Acc:HGNC:7820]
high	Neanderthal	Affective processing	10491	60	ENSG00000170275	HUMAN20641	CRTAP	cartilage associated protein [Source:HGNC Symbol - Acc:HGNC:2379]
high	Neanderthal	Affective processing	8935	61	ENSG00000005020	HUMAN26095	SKAP2	src kinase associated phosphoprotein 2 [Source:HGNC Symbol - Acc:HGNC:15687]
high	AMH	Affective processing	4052	1	ENSG00000049323	HUMAN16833	LTBP1	latent transforming growth factor beta binding protein 1 [Source:HGNC Symbol - Acc:HGNC:6714]
high	AMH	Affective processing	171019	2	ENSG00000145808	HUMAN23742	ADAMTS19	ADAM metallopeptidase with thrombospondin type 1 motif 19 [Source:HGNC Symbol - Acc:HGNC:17111]
high	AMH	Affective processing	2800	3	ENSG00000136935	HUMAN29158	GOLGA1	golgin A1 [Source:HGNC Symbol - Acc:HGNC:4424]
high	AMH	Affective processing	3074	4	ENSG00000049860	HUMAN23493	HEXB	hexosaminidase subunit beta [Source:HGNC Symbol - Acc:HGNC:4879]
high	AMH	Affective processing	89	5	ENSG00000248746	HUMAN04964	ACTN3	actinin alpha 3 [Source:HGNC Symbol - Acc:HGNC:165]
high	AMH	Affective processing	196	6	ENSG00000106546	HUMAN26028	AHR	aryl hydrocarbon receptor [Source:HGNC Symbol - Acc:HGNC:348]
high	AMH	Affective processing	27122	7	ENSG00000050165	HUMAN04186	DKK3	dickkopf WNT signaling pathway inhibitor 3 [Source:HGNC Symbol - Acc:HGNC:2893]
high	AMH	Affective processing	10411	8	ENSG00000079337	HUMAN06271	RAPGEF3	Rap guanine nucleotide exchange factor 3 [Source:HGNC Symbol - Acc:HGNC:16629]
high	AMH	Affective processing	613212	9	ENSG00000205279	HUMAN23736	CTXN3	cortexin 3 [Source:HGNC Symbol - Acc:HGNC:31110]
high	AMH	Affective processing	56915	10	ENSG00000077348	HUMAN15605	EXOSC5	exosome component 5 [Source:HGNC Symbol - Acc:HGNC:24662]
high	AMH	Affective processing	152404	11	ENSG00000144847	HUMAN21337	IGSF11	immunoglobulin superfamily member 11 [Source:HGNC Symbol - Acc:HGNC:16669]
high	AMH	Affective processing	402	12	ENSG00000213465	HUMAN04849	ARL2	ADP ribosylation factor like GTPase 2 [Source:HGNC Symbol - Acc:HGNC:693]
high	AMH	Affective processing	51027	13	ENSG00000178096	HUMAN01579	BOLA1	bolA family member 1 [Source:HGNC Symbol - Acc:HGNC:24263]
high	AMH	Affective processing	4352	14	ENSG00000117400	HUMAN00851	MPL	MPL proto-oncogene, thrombopoietin receptor [Source:HGNC Symbol - Acc:HGNC:7217]
high	Branch 1	Introspection	57821	1	ENSG00000117477	HUMAN02104	CCDC181	coiled-coil domain containing 181 [Source:HGNC Symbol - Acc:HGNC:28051]
high	Branch 1	Introspection	631	2	ENSG00000125864	HUMAN18719	BFSP1	beaded filament structural protein 1 [Source:HGNC Symbol - Acc:HGNC:1040]
high	Branch 1	Introspection	84902	3	ENSG00000121289	HUMAN15224	CEP89	centrosomal protein 89 [Source:HGNC Symbol - Acc:HGNC:25907]
high	Branch 1	Introspection	642273	4	ENSG00000184731	HUMAN16552	FAM110C	family with sequence similarity 110 member C [Source:HGNC Symbol - Acc:HGNC:33340]
high	Branch 1	Introspection	64860	5	ENSG00000125962	HUMAN30149	ARMCX5	armadillo repeat containing X-linked 5 [Source:HGNC Symbol - Acc:HGNC:25772]
high	Branch 1	Introspection	132851	6	ENSG00000150628	HUMAN23066	SPATA4	spermatogenesis associated 4 [Source:HGNC Symbol - Acc:HGNC:17333]
high	Branch 1	Introspection	375287	7	ENSG00000184898	HUMAN17725	RBM43	RNA binding motif protein 43 [Source:HGNC Symbol - Acc:HGNC:24790]
high	Branch 1	Introspection	3957	8	ENSG00000100079	HUMAN20115	LGALS2	galectin 2 [Source:HGNC Symbol - Acc:HGNC:6562]
high	Branch 1	Introspection	56954	9	ENSG00000114021	HUMAN21229	NIT2	nitrilase family member 2 [Source:HGNC Symbol - Acc:HGNC:29878]
high	Branch 1	Introspection	84332	10	ENSG00000133665	HUMAN03357	DYDC2	DPY30 domain containing 2 [Source:HGNC Symbol - Acc:HGNC:23468]
high	Branch 1	Introspection	113802	11	ENSG00000162639	HUMAN01336	HENMT1	HEN methyltransferase 1 [Source:HGNC Symbol - Acc:HGNC:26400]
high	Branch 1	Introspection	219736	12	ENSG00000165730	HUMAN03213	STOX1	storkhead box 1 [Source:HGNC Symbol - Acc:HGNC:23508]
high	Branch 1	Introspection	389384	13	ENSG00000189325	HUMAN24970	BNIP5	BCL2 interacting protein 5 [Source:HGNC Symbol - Acc:HGNC:33769]
high	Branch 1	Introspection	130540	14	ENSG00000155749	HUMAN18068	FLACC1	flagellum associated containing coiled-coil domains 1 [Source:HGNC Symbol - Acc:HGNC:14439]
high	Branch 1	Introspection	130951	15	ENSG00000159374	HUMAN17191	M1AP	meiosis 1 associated protein [Source:HGNC Symbol - Acc:HGNC:25183]
high	Branch 1	Introspection	54457	16	ENSG00000102387	HUMAN30124	TAF7L	TATA-box binding protein associated factor 7 like [Source:HGNC Symbol - Acc:HGNC:11548]
high	Branch 1	Introspection	80313	17	ENSG00000148814	HUMAN03801	LRRC27	leucine rich repeat containing 27 [Source:HGNC Symbol - Acc:HGNC:29346]
high	Branch 1	Introspection	79696	18	ENSG00000119703	HUMAN08672	ZC2HC1C	zinc finger C2HC-type containing 1C [Source:HGNC Symbol - Acc:HGNC:20354]
high	Branch 1	Introspection	389073	19	ENSG00000188674	HUMAN18137	C2orf80	chromosome 2 open reading frame 80 [Source:HGNC Symbol - Acc:HGNC:34352]
high	Branch 1	Introspection	80213	20	ENSG00000184277	HUMAN10123	TM2D3	TM2 domain containing 3 [Source:HGNC Symbol - Acc:HGNC:24128]
high	Branch 1	Introspection	55312	21	ENSG00000135002	HUMAN28798	RFK	riboflavin kinase [Source:HGNC Symbol - Acc:HGNC:30324]
high	Branch 1	Introspection	56852	22	ENSG00000070950	HUMAN20444	RAD18	RAD18 E3 ubiquitin protein ligase [Source:HGNC Symbol - Acc:HGNC:18278]
high	Branch 1	Introspection	260293	23	ENSG00000186377	HUMAN00962	CYP4X1	cytochrome P450 family 4 subfamily X member 1 [Source:HGNC Symbol - Acc:HGNC:20244]
high	Branch 1	Introspection	10572	24	ENSG00000184990	HUMAN08999	SIVA1	SIVA1 apoptosis inducing factor [Source:HGNC Symbol - Acc:HGNC:17712]
high	Branch 1	Introspection	55840	25	ENSG00000145088	HUMAN21379	EAF2	ELL associated factor 2 [Source:HGNC Symbol - Acc:HGNC:23115]
high	Branch 1	Introspection	9076	26	ENSG00000163347	HUMAN21947	CLDN1	claudin 1 [Source:HGNC Symbol - Acc:HGNC:2032]
high	Branch 1	Introspection	161835	27	ENSG00000150667	HUMAN09255	FSIP1	fibrous sheath interacting protein 1 [Source:HGNC Symbol - Acc:HGNC:21674]
high	Branch 1	Introspection	286187	28	ENSG00000178125	HUMAN27887	PPP1R42	protein phosphatase 1 regulatory subunit 42 [Source:HGNC Symbol - Acc:HGNC:33732]
high	Branch 1	Introspection	51218	29	ENSG00000182512	HUMAN08862	GLRX5	glutaredoxin 5 [Source:HGNC Symbol - Acc:HGNC:20134]
high	Branch 1	Introspection	90411	30	ENSG00000180398	HUMAN16935	MCFD2	multiple coagulation factor deficiency 2, ER cargo receptor complex subunit [Source:HGNC Symbol - Acc:HGNC:18451]
high	Branch 1	Introspection	4345	31	ENSG00000091972	HUMAN21299	CD200	CD200 molecule [Source:HGNC Symbol - Acc:HGNC:7203]
high	Branch 1	Introspection	137886	32	ENSG00000215114	HUMAN27837	UBXN2B	UBX domain protein 2B [Source:HGNC Symbol - Acc:HGNC:27035]
high	Branch 1	Introspection	64859	33	ENSG00000173559	HUMAN18005	NABP1	nucleic acid binding protein 1 [Source:HGNC Symbol - Acc:HGNC:26232]
high	Branch 1	Introspection	84140	34	ENSG00000170264	HUMAN17022	FAM161A	FAM161 centrosomal protein A [Source:HGNC Symbol - Acc:HGNC:25808]
high	Branch 1	Introspection	728621	35	ENSG00000186409	HUMAN00823	CCDC30	coiled-coil domain containing 30 [Source:HGNC Symbol - Acc:HGNC:26103]
high	Branch 1	Introspection	146433	36	ENSG00000157368	HUMAN11353	IL34	interleukin 34 [Source:HGNC Symbol - Acc:HGNC:28529]
high	Branch 1	Introspection	119032	37	ENSG00000166275	HUMAN03601	BORCS7	BLOC-1 related complex subunit 7 [Source:HGNC Symbol - Acc:HGNC:23516]
high	Branch 1	Introspection	23107	38	ENSG00000113048	HUMAN23476	MRPS27	mitochondrial ribosomal protein S27 [Source:HGNC Symbol - Acc:HGNC:14512]
high	Branch 1	Introspection	80152	39	ENSG00000102901	HUMAN11260	CENPT	centromere protein T [Source:HGNC Symbol - Acc:HGNC:25787]
high	Branch 1	Introspection	130752	40	ENSG00000138400	HUMAN18118	MDH1B	malate dehydrogenase 1B [Source:HGNC Symbol - Acc:HGNC:17836]
high	Branch 1	Introspection	23177	41	ENSG00000011523	HUMAN17050	CEP68	centrosomal protein 68 [Source:HGNC Symbol - Acc:HGNC:29076]
high	Branch 1	Introspection	2971	42	ENSG00000122034	HUMAN07504	GTF3A	general transcription factor IIIA [Source:HGNC Symbol - Acc:HGNC:4662]
high	Branch 1	Introspection	57179	43	ENSG00000122203	HUMAN24265	KIAA1191	KIAA1191 [Source:HGNC Symbol - Acc:HGNC:29209]
high	Branch 1	Introspection	65244	44	ENSG00000123352	HUMAN06358	SPATS2	spermatogenesis associated serine rich 2 [Source:HGNC Symbol - Acc:HGNC:18650]
high	Branch 1	Introspection	140893	45	ENSG00000130701	HUMAN19256	RBBP8NL	RBBP8 N-terminal like [Source:HGNC Symbol - Acc:HGNC:16144]
high	Branch 1	Introspection	114928	46	ENSG00000158301	HUMAN30151	GPRASP2	G protein-coupled receptor associated sorting protein 2 [Source:HGNC Symbol - Acc:HGNC:25169]
high	Branch 1	Introspection	285753	47	ENSG00000183137	HUMAN25449	CEP57L1	centrosomal protein 57 like 1 [Source:HGNC Symbol - Acc:HGNC:21561]
high	Branch 1	Introspection	85459	48	ENSG00000166004	HUMAN05341	CEP295	centrosomal protein 295 [Source:HGNC Symbol - Acc:HGNC:29366]
high	Branch 1	Introspection	54627	49	ENSG00000212916	HUMAN02653	MAP10	microtubule associated protein 10 [Source:HGNC Symbol - Acc:HGNC:29265]
high	Branch 1	Introspection	79000	50	ENSG00000127423	HUMAN00510	AUNIP	aurora kinase A and ninein interacting protein [Source:HGNC Symbol - Acc:HGNC:28363]
high	Branch 1	Introspection	84870	51	ENSG00000146374	HUMAN25555	RSPO3	R-spondin 3 [Source:HGNC Symbol - Acc:HGNC:20866]
high	Branch 1	Introspection	79707	52	ENSG00000162408	HUMAN00160	NOL9	nucleolar protein 9 [Source:HGNC Symbol - Acc:HGNC:26265]
high	Branch 1	Introspection	4152	53	ENSG00000141644	HUMAN13954	MBD1	methyl-CpG binding domain protein 1 [Source:HGNC Symbol - Acc:HGNC:6916]
high	Branch 1	Introspection	56	54	ENSG00000134940	HUMAN05700	ACRV1	acrosomal vesicle protein 1 [Source:HGNC Symbol - Acc:HGNC:127]
high	Branch 1	Introspection	26998	55	ENSG00000090512	HUMAN21922	FETUB	fetuin B [Source:HGNC Symbol - Acc:HGNC:3658]
high	Branch 1	Introspection	51082	56	ENSG00000186184	HUMAN07508	POLR1D	RNA polymerase I and III subunit D [Source:HGNC Symbol - Acc:HGNC:20422]
high	Branch 1	Introspection	202151	57	ENSG00000164188	HUMAN23272	RANBP3L	RAN binding protein 3 like [Source:HGNC Symbol - Acc:HGNC:26353]
high	Branch 1	Introspection	196996	58	ENSG00000175318	HUMAN09736	GRAMD2A	GRAM domain containing 2A [Source:HGNC Symbol - Acc:HGNC:27287]
high	Branch 1	Introspection	7188	59	ENSG00000082512	HUMAN02473	TRAF5	TNF receptor associated factor 5 [Source:HGNC Symbol - Acc:HGNC:12035]
high	Branch 1	Introspection	430	60	ENSG00000183734	HUMAN03947	ASCL2	achaete-scute family bHLH transcription factor 2 [Source:HGNC Symbol - Acc:HGNC:739]
high	Branch 1	Introspection	161394	61	ENSG00000100583	HUMAN08718	SAMD15	sterile alpha motif domain containing 15 [Source:HGNC Symbol - Acc:HGNC:18631]
high	Branch 2	Introspection	3273	1	ENSG00000113905	HUMAN21923	HRG	histidine rich glycoprotein [Source:HGNC Symbol - Acc:HGNC:5181]
high	Branch 2	Introspection	10631	2	ENSG00000133110	HUMAN07576	POSTN	periostin [Source:HGNC Symbol - Acc:HGNC:16953]
high	Branch 2	Introspection	10806	3	ENSG00000054282	HUMAN02710	SDCCAG8	SHH signaling and ciliogenesis regulator SDCCAG8 [Source:HGNC Symbol - Acc:HGNC:10671]
high	Branch 2	Introspection	3156	4	ENSG00000113161	HUMAN23500	HMGCR	3-hydroxy-3-methylglutaryl-CoA reductase [Source:HGNC Symbol - Acc:HGNC:5006]
high	Branch 2	Introspection	54585	5	ENSG00000163818	HUMAN20781	LZTFL1	leucine zipper transcription factor like 1 [Source:HGNC Symbol - Acc:HGNC:6741]
high	Branch 2	Introspection	54675	6	ENSG00000088766	HUMAN18674	CRLS1	cardiolipin synthase 1 [Source:HGNC Symbol - Acc:HGNC:16148]
high	Branch 2	Introspection	54714	7	ENSG00000170289	HUMAN27994	CNGB3	cyclic nucleotide gated channel subunit beta 3 [Source:HGNC Symbol - Acc:HGNC:2153]
high	Branch 2	Introspection	5887	8	ENSG00000119318	HUMAN29003	RAD23B	RAD23 homolog B, nucleotide excision repair protein [Source:HGNC Symbol - Acc:HGNC:9813]
high	Branch 2	Introspection	254778	9	ENSG00000169085	HUMAN27875	VXN	vexin [Source:HGNC Symbol - Acc:HGNC:28498]
high	Branch 2	Introspection	55791	10	ENSG00000121931	HUMAN01403	LRIF1	ligand dependent nuclear receptor interacting factor 1 [Source:HGNC Symbol - Acc:HGNC:30299]
high	Branch 2	Introspection	140893	11	ENSG00000130701	HUMAN19256	RBBP8NL	RBBP8 N-terminal like [Source:HGNC Symbol - Acc:HGNC:16144]
high	Branch 2	Introspection	166379	12	ENSG00000181004	HUMAN22845	BBS12	Bardet-Biedl syndrome 12 [Source:HGNC Symbol - Acc:HGNC:26648]
high	Branch 2	Introspection	390637	13	ENSG00000183208	HUMAN10046	GDPGP1	GDP-D-glucose phosphorylase 1 [Source:HGNC Symbol - Acc:HGNC:34360]
high	Branch 2	Introspection	8581	14	ENSG00000167656	HUMAN28312	LY6D	lymphocyte antigen 6 family member D [Source:HGNC Symbol - Acc:HGNC:13348]
high	Branch 2	Introspection	1803	15	ENSG00000197635	HUMAN17790	DPP4	dipeptidyl peptidase 4 [Source:HGNC Symbol - Acc:HGNC:3009]
high	Branch 2	Introspection	114824	16	ENSG00000198883	HUMAN30485	PNMA5	PNMA family member 5 [Source:HGNC Symbol - Acc:HGNC:18743]
high	Branch 2	Introspection	55231	17	ENSG00000182791	HUMAN04967	CCDC87	coiled-coil domain containing 87 [Source:HGNC Symbol - Acc:HGNC:25579]
high	Branch 2	Introspection	130951	18	ENSG00000159374	HUMAN17191	M1AP	meiosis 1 associated protein [Source:HGNC Symbol - Acc:HGNC:25183]
high	Branch 2	Introspection	54457	19	ENSG00000102387	HUMAN30124	TAF7L	TATA-box binding protein associated factor 7 like [Source:HGNC Symbol - Acc:HGNC:11548]
high	Branch 2	Introspection	123263	20	ENSG00000103707	HUMAN09646	MTFMT	mitochondrial methionyl-tRNA formyltransferase [Source:HGNC Symbol - Acc:HGNC:29666]
high	Branch 2	Introspection	124817	21	ENSG00000176563	HUMAN12710	CNTD1	cyclin N-terminal domain containing 1 [Source:HGNC Symbol - Acc:HGNC:26847]
high	Branch 2	Introspection	57630	22	ENSG00000154447	HUMAN23041	SH3RF1	SH3 domain containing ring finger 1 [Source:HGNC Symbol - Acc:HGNC:17650]
high	Branch 2	Introspection	9462	23	ENSG00000075391	HUMAN02173	RASAL2	RAS protein activator like 2 [Source:HGNC Symbol - Acc:HGNC:9874]
high	Branch 2	Introspection	55814	24	ENSG00000145734	HUMAN23472	BDP1	B double prime 1, subunit of RNA polymerase III transcription initiation factor IIIB [Source:HGNC Symbol - Acc:HGNC:13652]
high	Branch 2	Introspection	80213	25	ENSG00000184277	HUMAN10123	TM2D3	TM2 domain containing 3 [Source:HGNC Symbol - Acc:HGNC:24128]
high	Branch 2	Introspection	2596	26	ENSG00000172020	HUMAN21334	GAP43	growth associated protein 43 [Source:HGNC Symbol - Acc:HGNC:4140]
high	Branch 2	Introspection	85379	27	ENSG00000197077	HUMAN19917	KIAA1671	KIAA1671 [Source:HGNC Symbol - Acc:HGNC:29345]
high	Branch 2	Introspection	51744	28	ENSG00000122223	HUMAN01990	CD244	CD244 molecule [Source:HGNC Symbol - Acc:HGNC:18171]
high	Branch 2	Introspection	130589	29	ENSG00000143891	HUMAN16862	GALM	galactose mutarotase [Source:HGNC Symbol - Acc:HGNC:24063]
high	Branch 2	Introspection	79707	30	ENSG00000162408	HUMAN00160	NOL9	nucleolar protein 9 [Source:HGNC Symbol - Acc:HGNC:26265]
high	Branch 2	Introspection	54495	31	ENSG00000166479	HUMAN14056	TMX3	thioredoxin related transmembrane protein 3 [Source:HGNC Symbol - Acc:HGNC:24718]
high	Branch 2	Introspection	23408	32	ENSG00000124523	HUMAN24538	SIRT5	sirtuin 5 [Source:HGNC Symbol - Acc:HGNC:14933]
high	Branch 2	Introspection	161835	33	ENSG00000150667	HUMAN09255	FSIP1	fibrous sheath interacting protein 1 [Source:HGNC Symbol - Acc:HGNC:21674]
high	Branch 2	Introspection	10943	34	ENSG00000005302	HUMAN29593	MSL3	MSL complex subunit 3 [Source:HGNC Symbol - Acc:HGNC:7370]
high	Branch 2	Introspection	572	35	ENSG00000002330	HUMAN04811	BAD	BCL2 associated agonist of cell death [Source:HGNC Symbol - Acc:HGNC:936]
high	Branch 2	Introspection	9242	36	ENSG00000178860	HUMAN27911	MSC	musculin [Source:HGNC Symbol - Acc:HGNC:7321]
high	Branch 2	Introspection	9615	37	ENSG00000119125	HUMAN28783	GDA	guanine deaminase [Source:HGNC Symbol - Acc:HGNC:4212]
high	Branch 2	Introspection	819	38	ENSG00000164615	HUMAN23815	CAMLG	calcium modulating ligand [Source:HGNC Symbol - Acc:HGNC:1471]
high	Branch 2	Introspection	1804	39	ENSG00000130226	HUMAN27301	DPP6	dipeptidyl peptidase like 6 [Source:HGNC Symbol - Acc:HGNC:3010]
high	Branch 2	Introspection	685	40	ENSG00000174808	HUMAN22528	BTC	betacellulin [Source:HGNC Symbol - Acc:HGNC:1121]
high	Branch 2	Introspection	5874	41	ENSG00000041353	HUMAN13982	RAB27B	RAB27B, member RAS oncogene family [Source:HGNC Symbol - Acc:HGNC:9767]
high	Branch 2	Introspection	51316	42	ENSG00000145287	HUMAN22614	PLAC8	placenta associated 8 [Source:HGNC Symbol - Acc:HGNC:19254]
high	Branch 2	Introspection	33	43	ENSG00000115361	HUMAN18155	ACADL	acyl-CoA dehydrogenase long chain [Source:HGNC Symbol - Acc:HGNC:88]
high	Branch 2	Introspection	7443	44	ENSG00000100749	HUMAN08882	VRK1	VRK serine/threonine kinase 1 [Source:HGNC Symbol - Acc:HGNC:12718]
high	Branch 2	Introspection	285753	45	ENSG00000183137	HUMAN25449	CEP57L1	centrosomal protein 57 like 1 [Source:HGNC Symbol - Acc:HGNC:21561]
high	Branch 2	Introspection	1906	46	ENSG00000078401	HUMAN24525	EDN1	endothelin 1 [Source:HGNC Symbol - Acc:HGNC:3176]
high	Branch 2	Introspection	161742	47	ENSG00000166068	HUMAN09249	SPRED1	sprouty related EVH1 domain containing 1 [Source:HGNC Symbol - Acc:HGNC:20249]
high	Branch 2	Introspection	10228	48	ENSG00000135823	HUMAN02201	STX6	syntaxin 6 [Source:HGNC Symbol - Acc:HGNC:11441]
high	Branch 2	Introspection	84332	49	ENSG00000133665	HUMAN03357	DYDC2	DPY30 domain containing 2 [Source:HGNC Symbol - Acc:HGNC:23468]
high	Branch 2	Introspection	119032	50	ENSG00000166275	HUMAN03601	BORCS7	BLOC-1 related complex subunit 7 [Source:HGNC Symbol - Acc:HGNC:23516]
high	Branch 2	Introspection	121457	51	ENSG00000166130	HUMAN06973	IKBIP	IKBKB interacting protein [Source:HGNC Symbol - Acc:HGNC:26430]
high	Branch 2	Introspection	2182	52	ENSG00000068366	HUMAN30222	ACSL4	acyl-CoA synthetase long chain family member 4 [Source:HGNC Symbol - Acc:HGNC:3571]
high	Branch 2	Introspection	3957	53	ENSG00000100079	HUMAN20115	LGALS2	galectin 2 [Source:HGNC Symbol - Acc:HGNC:6562]
high	Branch 2	Introspection	134526	54	ENSG00000172497	HUMAN23556	ACOT12	acyl-CoA thioesterase 12 [Source:HGNC Symbol - Acc:HGNC:24436]
high	Branch 2	Introspection	389384	55	ENSG00000189325	HUMAN24970	BNIP5	BCL2 interacting protein 5 [Source:HGNC Symbol - Acc:HGNC:33769]
high	Branch 2	Introspection	728621	56	ENSG00000186409	HUMAN00823	CCDC30	coiled-coil domain containing 30 [Source:HGNC Symbol - Acc:HGNC:26103]
high	Branch 2	Introspection	4128	57	ENSG00000189221	HUMAN29760	MAOA	monoamine oxidase A [Source:HGNC Symbol - Acc:HGNC:6833]
high	Branch 2	Introspection	10572	58	ENSG00000184990	HUMAN08999	SIVA1	SIVA1 apoptosis inducing factor [Source:HGNC Symbol - Acc:HGNC:17712]
high	Branch 2	Introspection	5955	59	ENSG00000117906	HUMAN09859	RCN2	reticulocalbin 2 [Source:HGNC Symbol - Acc:HGNC:9935]
high	Branch 2	Introspection	134121	60	ENSG00000215217	HUMAN23185	CFAP90	cilia and flagella associated protein 90 [Source:HGNC Symbol - Acc:HGNC:27028]
high	Branch 2	Introspection	63877	61	ENSG00000165669	HUMAN03694	FAM204A	family with sequence similarity 204 member A [Source:HGNC Symbol - Acc:HGNC:25794]
high	Branch 2	Introspection	90411	62	ENSG00000180398	HUMAN16935	MCFD2	multiple coagulation factor deficiency 2, ER cargo receptor complex subunit [Source:HGNC Symbol - Acc:HGNC:18451]
high	Branch 2	Introspection	117245	63	ENSG00000168004	HUMAN04769	PLAAT5	phospholipase A and acyltransferase 5 [Source:HGNC Symbol - Acc:HGNC:24978]
high	Branch 2	Introspection	10463	64	ENSG00000014824	HUMAN22356	SLC30A9	solute carrier family 30 member 9 [Source:HGNC Symbol - Acc:HGNC:1329]
high	Branch 2	Introspection	4345	65	ENSG00000091972	HUMAN21299	CD200	CD200 molecule [Source:HGNC Symbol - Acc:HGNC:7203]
high	Branch 2	Introspection	64859	66	ENSG00000173559	HUMAN18005	NABP1	nucleic acid binding protein 1 [Source:HGNC Symbol - Acc:HGNC:26232]
high	Branch 2	Introspection	8906	67	ENSG00000213983	HUMAN08170	AP1G2	adaptor related protein complex 1 subunit gamma 2 [Source:HGNC Symbol - Acc:HGNC:556]
high	Branch 2	Introspection	90806	68	ENSG00000174606	HUMAN02498	ANGEL2	angel homolog 2 [Source:HGNC Symbol - Acc:HGNC:30534]
high	Branch 2	Introspection	627	69	ENSG00000176697	HUMAN04291	BDNF	brain derived neurotrophic factor [Source:HGNC Symbol - Acc:HGNC:1033]
high	Branch 3	Introspection	254887	1	ENSG00000184307	HUMAN21322	ZDHHC23	zinc finger DHHC-type palmitoyltransferase 23 [Source:HGNC Symbol - Acc:HGNC:28654]
high	Branch 3	Introspection	642273	2	ENSG00000184731	HUMAN16552	FAM110C	family with sequence similarity 110 member C [Source:HGNC Symbol - Acc:HGNC:33340]
high	Branch 3	Introspection	64860	3	ENSG00000125962	HUMAN30149	ARMCX5	armadillo repeat containing X-linked 5 [Source:HGNC Symbol - Acc:HGNC:25772]
high	Branch 3	Introspection	23177	4	ENSG00000011523	HUMAN17050	CEP68	centrosomal protein 68 [Source:HGNC Symbol - Acc:HGNC:29076]
high	Branch 3	Introspection	64326	5	ENSG00000143207	HUMAN02167	COP1	COP1 E3 ubiquitin ligase [Source:HGNC Symbol - Acc:HGNC:17440]
high	Branch 3	Introspection	254778	6	ENSG00000169085	HUMAN27875	VXN	vexin [Source:HGNC Symbol - Acc:HGNC:28498]
high	Branch 3	Introspection	114928	7	ENSG00000158301	HUMAN30151	GPRASP2	G protein-coupled receptor associated sorting protein 2 [Source:HGNC Symbol - Acc:HGNC:25169]
high	Branch 3	Introspection	56899	8	ENSG00000185046	HUMAN06976	ANKS1B	ankyrin repeat and sterile alpha motif domain containing 1B [Source:HGNC Symbol - Acc:HGNC:24600]
high	Branch 3	Introspection	10905	9	ENSG00000198162	HUMAN01477	MAN1A2	mannosidase alpha class 1A member 2 [Source:HGNC Symbol - Acc:HGNC:6822]
high	Branch 3	Introspection	340156	10	ENSG00000145949	HUMAN24420	MYLK4	myosin light chain kinase family member 4 [Source:HGNC Symbol - Acc:HGNC:27972]
high	Branch 3	Introspection	55794	11	ENSG00000182810	HUMAN11281	DDX28	DEAD-box helicase 28 [Source:HGNC Symbol - Acc:HGNC:17330]
high	Branch 3	Introspection	389073	12	ENSG00000188674	HUMAN18137	C2orf80	chromosome 2 open reading frame 80 [Source:HGNC Symbol - Acc:HGNC:34352]
high	Branch 3	Introspection	57102	13	ENSG00000047621	HUMAN05823	C12orf4	chromosome 12 open reading frame 4 [Source:HGNC Symbol - Acc:HGNC:1184]
high	Branch 3	Introspection	3360	14	ENSG00000164270	HUMAN24040	HTR4	5-hydroxytryptamine receptor 4 [Source:HGNC Symbol - Acc:HGNC:5299]
high	Branch 3	Introspection	4338	15	ENSG00000164172	HUMAN23337	MOCS2	molybdenum cofactor synthesis 2 [Source:HGNC Symbol - Acc:HGNC:7193]
high	Branch 3	Introspection	161835	16	ENSG00000150667	HUMAN09255	FSIP1	fibrous sheath interacting protein 1 [Source:HGNC Symbol - Acc:HGNC:21674]
high	Branch 3	Introspection	2557	17	ENSG00000109158	HUMAN22372	GABRA4	gamma-aminobutyric acid type A receptor subunit alpha4 [Source:HGNC Symbol - Acc:HGNC:4078]
high	Branch 3	Introspection	54622	18	ENSG00000185305	HUMAN23342	ARL15	ADP ribosylation factor like GTPase 15 [Source:HGNC Symbol - Acc:HGNC:25945]
high	Branch 3	Introspection	57097	19	ENSG00000111224	HUMAN05817	PARP11	poly(ADP-ribose) polymerase family member 11 [Source:HGNC Symbol - Acc:HGNC:1186]
high	Branch 3	Introspection	140901	20	ENSG00000125834	HUMAN18608	STK35	serine/threonine kinase 35 [Source:HGNC Symbol - Acc:HGNC:16254]
high	Branch 3	Introspection	5019	21	ENSG00000083720	HUMAN23304	OXCT1	3-oxoacid CoA-transferase 1 [Source:HGNC Symbol - Acc:HGNC:8527]
high	Branch 3	Introspection	66000	22	ENSG00000144868	HUMAN21516	TMEM108	transmembrane protein 108 [Source:HGNC Symbol - Acc:HGNC:28451]
high	Branch 3	Introspection	4135	23	ENSG00000171533	HUMAN05212	MAP6	microtubule associated protein 6 [Source:HGNC Symbol - Acc:HGNC:6868]
high	Branch 3	Introspection	23410	24	ENSG00000142082	HUMAN03840	SIRT3	sirtuin 3 [Source:HGNC Symbol - Acc:HGNC:14931]
high	Branch 3	Introspection	146177	25	ENSG00000175267	HUMAN10683	VWA3A	von Willebrand factor A domain containing 3A [Source:HGNC Symbol - Acc:HGNC:27088]
high	Branch 3	Introspection	2677	26	ENSG00000115486	HUMAN17229	GGCX	gamma-glutamyl carboxylase [Source:HGNC Symbol - Acc:HGNC:4247]
high	Branch 3	Introspection	130557	27	ENSG00000163795	HUMAN16763	ZNF513	zinc finger protein 513 [Source:HGNC Symbol - Acc:HGNC:26498]
high	Branch 3	Introspection	9570	28	ENSG00000108433	HUMAN12842	GOSR2	golgi SNAP receptor complex member 2 [Source:HGNC Symbol - Acc:HGNC:4431]
high	Branch 3	Introspection	51744	29	ENSG00000122223	HUMAN01990	CD244	CD244 molecule [Source:HGNC Symbol - Acc:HGNC:18171]
high	Branch 3	Introspection	355	30	ENSG00000026103	HUMAN03408	FAS	Fas cell surface death receptor [Source:HGNC Symbol - Acc:HGNC:11920]
high	Branch 3	Introspection	553158	31	ENSG00000248405	HUMAN20310	PRR5-ARHGAP8	PRR5-ARHGAP8 readthrough [Source:HGNC Symbol - Acc:HGNC:34512]
high	Branch 3	Introspection	130576	32	ENSG00000150556	HUMAN17720	LYPD6B	LY6/PLAUR domain containing 6B [Source:HGNC Symbol - Acc:HGNC:27018]
high	Branch 3	Introspection	1875	33	ENSG00000133740	HUMAN27972	E2F5	E2F transcription factor 5 [Source:HGNC Symbol - Acc:HGNC:3119]
high	Branch 3	Introspection	51102	34	ENSG00000116353	HUMAN00616	MECR	mitochondrial trans-2-enoyl-CoA reductase [Source:HGNC Symbol - Acc:HGNC:19691]
high	Branch 3	Introspection	64859	35	ENSG00000173559	HUMAN18005	NABP1	nucleic acid binding protein 1 [Source:HGNC Symbol - Acc:HGNC:26232]
high	Branch 3	Introspection	29070	36	ENSG00000103021	HUMAN11133	CCDC113	coiled-coil domain containing 113 [Source:HGNC Symbol - Acc:HGNC:25002]
high	Branch 3	Introspection	139221	37	ENSG00000157502	HUMAN30189	PWWP3B	PWWP domain containing 3B [Source:HGNC Symbol - Acc:HGNC:26583]
high	Branch 3	Introspection	55320	38	ENSG00000129534	HUMAN08351	MIS18BP1	MIS18 binding protein 1 [Source:HGNC Symbol - Acc:HGNC:20190]
high	Branch 3	Introspection	200159	39	ENSG00000173728	HUMAN02714	SPMIP3	sperm microtubule inner protein 3 [Source:HGNC Symbol - Acc:HGNC:30435]
high	Branch 3	Introspection	26998	40	ENSG00000090512	HUMAN21922	FETUB	fetuin B [Source:HGNC Symbol - Acc:HGNC:3658]
high	Branch 3	Introspection	344018	41	ENSG00000183733	HUMAN17111	FIGLA	folliculogenesis specific bHLH transcription factor [Source:HGNC Symbol - Acc:HGNC:24669]
high	Branch 3	Introspection	80152	42	ENSG00000102901	HUMAN11260	CENPT	centromere protein T [Source:HGNC Symbol - Acc:HGNC:25787]
high	Branch 3	Introspection	9221	43	ENSG00000166197	HUMAN03579	NOLC1	nucleolar and coiled-body phosphoprotein 1 [Source:HGNC Symbol - Acc:HGNC:15608]
high	Branch 3	Introspection	285753	44	ENSG00000183137	HUMAN25449	CEP57L1	centrosomal protein 57 like 1 [Source:HGNC Symbol - Acc:HGNC:21561]
high	Branch 4	Introspection	55588	1	ENSG00000063322	HUMAN15507	MED29	mediator complex subunit 29 [Source:HGNC Symbol - Acc:HGNC:23074]
high	Branch 4	Introspection	7390	2	ENSG00000188690	HUMAN03770	UROS	uroporphyrinogen III synthase [Source:HGNC Symbol - Acc:HGNC:12592]
high	Branch 4	Introspection	54332	3	ENSG00000104381	HUMAN27928	GDAP1	ganglioside induced differentiation associated protein 1 [Source:HGNC Symbol - Acc:HGNC:15968]
high	Branch 4	Introspection	219541	4	ENSG00000156603	HUMAN04563	MED19	mediator complex subunit 19 [Source:HGNC Symbol - Acc:HGNC:29600]
high	Branch 4	Introspection	57179	5	ENSG00000122203	HUMAN24265	KIAA1191	KIAA1191 [Source:HGNC Symbol - Acc:HGNC:29209]
high	Branch 4	Introspection	146223	6	ENSG00000183723	HUMAN11173	CMTM4	CKLF like MARVEL transmembrane domain containing 4 [Source:HGNC Symbol - Acc:HGNC:19175]
high	Branch 4	Introspection	56704	7	ENSG00000104369	HUMAN27927	JPH1	junctophilin 1 [Source:HGNC Symbol - Acc:HGNC:14201]
high	Branch 4	Introspection	347240	8	ENSG00000186638	HUMAN28621	KIF24	kinesin family member 24 [Source:HGNC Symbol - Acc:HGNC:19916]
high	Branch 4	Introspection	11130	9	ENSG00000122952	HUMAN03146	ZWINT	ZW10 interacting kinetochore protein [Source:HGNC Symbol - Acc:HGNC:13195]
high	Branch 4	Introspection	2888	10	ENSG00000115290	HUMAN17802	GRB14	growth factor receptor bound protein 14 [Source:HGNC Symbol - Acc:HGNC:4565]
high	Branch 4	Introspection	54902	11	ENSG00000011295	HUMAN12087	TTC19	tetratricopeptide repeat domain 19 [Source:HGNC Symbol - Acc:HGNC:26006]
high	Branch 4	Introspection	1861	12	ENSG00000136827	HUMAN29297	TOR1A	torsin family 1 member A [Source:HGNC Symbol - Acc:HGNC:3098]
high	Branch 4	Introspection	30819	13	ENSG00000120049	HUMAN03572	KCNIP2	potassium voltage-gated channel interacting protein 2 [Source:HGNC Symbol - Acc:HGNC:15522]
high	Branch 4	Introspection	4978	14	ENSG00000183715	HUMAN05748	OPCML	opioid binding protein/cell adhesion molecule like [Source:HGNC Symbol - Acc:HGNC:8143]
high	Branch 4	Introspection	146433	15	ENSG00000157368	HUMAN11353	IL34	interleukin 34 [Source:HGNC Symbol - Acc:HGNC:28529]
high	Branch 4	Introspection	55924	16	ENSG00000197852	HUMAN01419	INKA2	inka box actin regulator 2 [Source:HGNC Symbol - Acc:HGNC:28045]
high	Branch 4	Introspection	80025	17	ENSG00000125779	HUMAN18653	PANK2	pantothenate kinase 2 [Source:HGNC Symbol - Acc:HGNC:15894]
high	Branch 4	Introspection	84902	18	ENSG00000121289	HUMAN15224	CEP89	centrosomal protein 89 [Source:HGNC Symbol - Acc:HGNC:25907]
high	Branch 4	Introspection	94122	19	ENSG00000147041	HUMAN29732	SYTL5	synaptotagmin like 5 [Source:HGNC Symbol - Acc:HGNC:15589]
high	Branch 4	Introspection	121457	20	ENSG00000166130	HUMAN06973	IKBIP	IKBKB interacting protein [Source:HGNC Symbol - Acc:HGNC:26430]
high	Branch 4	Introspection	132851	21	ENSG00000150628	HUMAN23066	SPATA4	spermatogenesis associated 4 [Source:HGNC Symbol - Acc:HGNC:17333]
high	Branch 4	Introspection	196383	22	ENSG00000150977	HUMAN07351	RILPL2	Rab interacting lysosomal protein like 2 [Source:HGNC Symbol - Acc:HGNC:28787]
high	Branch 4	Introspection	375287	23	ENSG00000184898	HUMAN17725	RBM43	RNA binding motif protein 43 [Source:HGNC Symbol - Acc:HGNC:24790]
high	Branch 4	Introspection	64420	24	ENSG00000106868	HUMAN29039	SUSD1	sushi domain containing 1 [Source:HGNC Symbol - Acc:HGNC:25413]
high	Branch 4	Introspection	84144	25	ENSG00000097096	HUMAN01212	SYDE2	synapse defective Rho GTPase homolog 2 [Source:HGNC Symbol - Acc:HGNC:25841]
high	Branch 4	Introspection	80195	26	ENSG00000133678	HUMAN03349	TMEM254	transmembrane protein 254 [Source:HGNC Symbol - Acc:HGNC:25804]
high	Branch 4	Introspection	84332	27	ENSG00000133665	HUMAN03357	DYDC2	DPY30 domain containing 2 [Source:HGNC Symbol - Acc:HGNC:23468]
high	Branch 4	Introspection	404550	28	ENSG00000154102	HUMAN11527	C16orf74	chromosome 16 open reading frame 74 [Source:HGNC Symbol - Acc:HGNC:23362]
high	Branch 4	Introspection	728621	29	ENSG00000186409	HUMAN00823	CCDC30	coiled-coil domain containing 30 [Source:HGNC Symbol - Acc:HGNC:26103]
high	Branch 4	Introspection	79696	30	ENSG00000119703	HUMAN08672	ZC2HC1C	zinc finger C2HC-type containing 1C [Source:HGNC Symbol - Acc:HGNC:20354]
high	Branch 4	Introspection	27285	31	ENSG00000092850	HUMAN00721	TEKT2	tektin 2 [Source:HGNC Symbol - Acc:HGNC:11725]
high	Branch 4	Introspection	56852	32	ENSG00000070950	HUMAN20444	RAD18	RAD18 E3 ubiquitin protein ligase [Source:HGNC Symbol - Acc:HGNC:18278]
high	Branch 4	Introspection	260293	33	ENSG00000186377	HUMAN00962	CYP4X1	cytochrome P450 family 4 subfamily X member 1 [Source:HGNC Symbol - Acc:HGNC:20244]
high	Branch 4	Introspection	221074	34	ENSG00000148482	HUMAN02927	SLC39A12	solute carrier family 39 member 12 [Source:HGNC Symbol - Acc:HGNC:20860]
high	Branch 4	Introspection	23552	35	ENSG00000156345	HUMAN28845	CDK20	cyclin dependent kinase 20 [Source:HGNC Symbol - Acc:HGNC:21420]
high	Branch 4	Introspection	355	36	ENSG00000026103	HUMAN03408	FAS	Fas cell surface death receptor [Source:HGNC Symbol - Acc:HGNC:11920]
high	Branch 4	Introspection	161835	37	ENSG00000150667	HUMAN09255	FSIP1	fibrous sheath interacting protein 1 [Source:HGNC Symbol - Acc:HGNC:21674]
high	Branch 4	Introspection	117245	38	ENSG00000168004	HUMAN04769	PLAAT5	phospholipase A and acyltransferase 5 [Source:HGNC Symbol - Acc:HGNC:24978]
high	Branch 4	Introspection	4062	39	ENSG00000176956	HUMAN28323	LY6H	lymphocyte antigen 6 family member H [Source:HGNC Symbol - Acc:HGNC:6728]
high	Branch 4	Introspection	83876	40	ENSG00000134042	HUMAN13959	MRO	maestro [Source:HGNC Symbol - Acc:HGNC:24121]
high	Branch 4	Introspection	596	41	ENSG00000171791	HUMAN14034	BCL2	BCL2 apoptosis regulator [Source:HGNC Symbol - Acc:HGNC:990]
high	Branch 4	Introspection	65244	42	ENSG00000123352	HUMAN06358	SPATS2	spermatogenesis associated serine rich 2 [Source:HGNC Symbol - Acc:HGNC:18650]
high	Branch 4	Introspection	54627	43	ENSG00000212916	HUMAN02653	MAP10	microtubule associated protein 10 [Source:HGNC Symbol - Acc:HGNC:29265]
high	Branch 4	Introspection	25849	44	ENSG00000169116	HUMAN22529	PARM1	prostate androgen-regulated mucin-like protein 1 [Source:HGNC Symbol - Acc:HGNC:24536]
high	Branch 4	Introspection	7168	45	ENSG00000140416	HUMAN09587	TPM1	tropomyosin 1 [Source:HGNC Symbol - Acc:HGNC:12010]
high	Branch 4	Introspection	5549	46	ENSG00000188783	HUMAN02363	PRELP	proline and arginine rich end leucine rich repeat protein [Source:HGNC Symbol - Acc:HGNC:9357]
high	Branch 4	Introspection	8906	47	ENSG00000213983	HUMAN08170	AP1G2	adaptor related protein complex 1 subunit gamma 2 [Source:HGNC Symbol - Acc:HGNC:556]
high	Branch 4	Introspection	55320	48	ENSG00000129534	HUMAN08351	MIS18BP1	MIS18 binding protein 1 [Source:HGNC Symbol - Acc:HGNC:20190]
high	Branch 4	Introspection	84197	49	ENSG00000185900	HUMAN27772	POMK	protein O-mannose kinase [Source:HGNC Symbol - Acc:HGNC:26267]
high	Branch 4	Introspection	257194	50	ENSG00000172260	HUMAN01157	NEGR1	neuronal growth regulator 1 [Source:HGNC Symbol - Acc:HGNC:17302]
high	Branch 4	Introspection	9609	51	ENSG00000100228	HUMAN19864	RAB36	RAB36, member RAS oncogene family [Source:HGNC Symbol - Acc:HGNC:9775]
high	Branch 5	Introspection	9365	1	ENSG00000133116	HUMAN07552	KL	klotho [Source:HGNC Symbol - Acc:HGNC:6344]
high	Branch 5	Introspection	642273	2	ENSG00000184731	HUMAN16552	FAM110C	family with sequence similarity 110 member C [Source:HGNC Symbol - Acc:HGNC:33340]
high	Branch 5	Introspection	196383	3	ENSG00000150977	HUMAN07351	RILPL2	Rab interacting lysosomal protein like 2 [Source:HGNC Symbol - Acc:HGNC:28787]
high	Branch 5	Introspection	26059	4	ENSG00000187672	HUMAN21049	ERC2	ELKS/RAB6-interacting/CAST family member 2 [Source:HGNC Symbol - Acc:HGNC:31922]
high	Branch 5	Introspection	33	5	ENSG00000115361	HUMAN18155	ACADL	acyl-CoA dehydrogenase long chain [Source:HGNC Symbol - Acc:HGNC:88]
high	Branch 5	Introspection	3758	6	ENSG00000151704	HUMAN05725	KCNJ1	potassium inwardly rectifying channel subfamily J member 1 [Source:HGNC Symbol - Acc:HGNC:6255]
high	Branch 5	Introspection	56954	7	ENSG00000114021	HUMAN21229	NIT2	nitrilase family member 2 [Source:HGNC Symbol - Acc:HGNC:29878]
high	Branch 5	Introspection	5985	8	ENSG00000111445	HUMAN07231	RFC5	replication factor C subunit 5 [Source:HGNC Symbol - Acc:HGNC:9973]
high	Branch 5	Introspection	6942	9	ENSG00000100207	HUMAN20271	TCF20	transcription factor 20 [Source:HGNC Symbol - Acc:HGNC:11631]
high	Branch 5	Introspection	7158	10	ENSG00000067369	HUMAN09376	TP53BP1	tumor protein p53 binding protein 1 [Source:HGNC Symbol - Acc:HGNC:11999]
high	Branch 5	Introspection	84144	11	ENSG00000097096	HUMAN01212	SYDE2	synapse defective Rho GTPase homolog 2 [Source:HGNC Symbol - Acc:HGNC:25841]
high	Branch 5	Introspection	80195	12	ENSG00000133678	HUMAN03349	TMEM254	transmembrane protein 254 [Source:HGNC Symbol - Acc:HGNC:25804]
high	Branch 5	Introspection	23379	13	ENSG00000164151	HUMAN23177	ICE1	interactor of little elongation complex ELL subunit 1 [Source:HGNC Symbol - Acc:HGNC:29154]
high	Branch 5	Introspection	8999	14	ENSG00000138769	HUMAN22539	CDKL2	cyclin dependent kinase like 2 [Source:HGNC Symbol - Acc:HGNC:1782]
high	Branch 5	Introspection	114824	15	ENSG00000198883	HUMAN30485	PNMA5	PNMA family member 5 [Source:HGNC Symbol - Acc:HGNC:18743]
high	Branch 5	Introspection	25975	16	ENSG00000198759	HUMAN29603	EGFL6	EGF like domain multiple 6 [Source:HGNC Symbol - Acc:HGNC:3235]
high	Branch 5	Introspection	29118	17	ENSG00000109832	HUMAN05708	DDX25	DEAD-box helicase 25 [Source:HGNC Symbol - Acc:HGNC:18698]
high	Branch 5	Introspection	389073	18	ENSG00000188674	HUMAN18137	C2orf80	chromosome 2 open reading frame 80 [Source:HGNC Symbol - Acc:HGNC:34352]
high	Branch 5	Introspection	11222	19	ENSG00000114686	HUMAN21502	MRPL3	mitochondrial ribosomal protein L3 [Source:HGNC Symbol - Acc:HGNC:10379]
high	Branch 5	Introspection	1947	20	ENSG00000090776	HUMAN29986	EFNB1	ephrin B1 [Source:HGNC Symbol - Acc:HGNC:3226]
high	Branch 5	Introspection	51535	21	ENSG00000134283	HUMAN06238	PPHLN1	periphilin 1 [Source:HGNC Symbol - Acc:HGNC:19369]
high	Branch 5	Introspection	3927	22	ENSG00000002834	HUMAN12508	LASP1	LIM and SH3 protein 1 [Source:HGNC Symbol - Acc:HGNC:6513]
high	Branch 5	Introspection	80777	23	ENSG00000103018	HUMAN11325	CYB5B	cytochrome b5 type B [Source:HGNC Symbol - Acc:HGNC:24374]
high	Branch 5	Introspection	9856	24	ENSG00000137261	HUMAN24583	KIAA0319	KIAA0319 [Source:HGNC Symbol - Acc:HGNC:21580]
high	Branch 5	Introspection	55148	25	ENSG00000012963	HUMAN08822	UBR7	ubiquitin protein ligase E3 component n-recognin 7 [Source:HGNC Symbol - Acc:HGNC:20344]
high	Branch 5	Introspection	139728	26	ENSG00000130822	HUMAN30503	PNCK	pregnancy up-regulated nonubiquitous CaM kinase [Source:HGNC Symbol - Acc:HGNC:13415]
high	Branch 5	Introspection	146754	27	ENSG00000183914	HUMAN11956	DNAH2	dynein axonemal heavy chain 2 [Source:HGNC Symbol - Acc:HGNC:2948]
high	Branch 5	Introspection	64866	28	ENSG00000163814	HUMAN20775	CDCP1	CUB domain containing protein 1 [Source:HGNC Symbol - Acc:HGNC:24357]
high	Branch 5	Introspection	164781	29	ENSG00000123977	HUMAN18327	DAW1	dynein assembly factor with WD repeats 1 [Source:HGNC Symbol - Acc:HGNC:26383]
high	Branch 5	Introspection	80217	30	ENSG00000197748	HUMAN03624	CFAP43	cilia and flagella associated protein 43 [Source:HGNC Symbol - Acc:HGNC:26684]
high	Branch 5	Introspection	23109	31	ENSG00000181418	HUMAN06330	DDN	dendrin [Source:HGNC Symbol - Acc:HGNC:24458]
high	Branch 5	Introspection	9610	32	ENSG00000174791	HUMAN04949	RIN1	Ras and Rab interactor 1 [Source:HGNC Symbol - Acc:HGNC:18749]
high	Branch 5	Introspection	56986	33	ENSG00000104047	HUMAN09476	DTWD1	DTW domain containing 1 [Source:HGNC Symbol - Acc:HGNC:30926]
high	Branch 5	Introspection	3680	34	ENSG00000144668	HUMAN20669	ITGA9	integrin subunit alpha 9 [Source:HGNC Symbol - Acc:HGNC:6145]
high	Branch 5	Introspection	84916	35	ENSG00000141076	HUMAN11312	UTP4	UTP4 small subunit processome component [Source:HGNC Symbol - Acc:HGNC:1983]
high	Branch 5	Introspection	3595	36	ENSG00000081985	HUMAN01131	IL12RB2	interleukin 12 receptor subunit beta 2 [Source:HGNC Symbol - Acc:HGNC:5972]
high	Branch 5	Introspection	56063	37	ENSG00000160055	HUMAN00651	TMEM234	transmembrane protein 234 [Source:HGNC Symbol - Acc:HGNC:28837]
high	Branch 5	Introspection	26093	38	ENSG00000105321	HUMAN15876	CCDC9	coiled-coil domain containing 9 [Source:HGNC Symbol - Acc:HGNC:24560]
high	Branch 5	Introspection	4135	39	ENSG00000171533	HUMAN05212	MAP6	microtubule associated protein 6 [Source:HGNC Symbol - Acc:HGNC:6868]
high	Branch 5	Introspection	3064	40	ENSG00000197386	HUMAN22137	HTT	huntingtin [Source:HGNC Symbol - Acc:HGNC:4851]
high	Branch 5	Introspection	3619	41	ENSG00000149503	HUMAN04702	INCENP	inner centromere protein [Source:HGNC Symbol - Acc:HGNC:6058]
high	Branch 5	Introspection	54627	42	ENSG00000212916	HUMAN02653	MAP10	microtubule associated protein 10 [Source:HGNC Symbol - Acc:HGNC:29265]
high	Branch 5	Introspection	89927	43	ENSG00000166780	HUMAN10567	BMERB1	bMERB domain containing 1 [Source:HGNC Symbol - Acc:HGNC:19213]
high	Branch 5	Introspection	91544	44	ENSG00000158062	HUMAN00529	UBXN11	UBX domain protein 11 [Source:HGNC Symbol - Acc:HGNC:30600]
high	Branch 5	Introspection	5774	45	ENSG00000070159	HUMAN29015	PTPN3	protein tyrosine phosphatase non-receptor type 3 [Source:HGNC Symbol - Acc:HGNC:9655]
high	Branch 5	Introspection	92906	46	ENSG00000143889	HUMAN16861	HNRNPLL	heterogeneous nuclear ribonucleoprotein L like [Source:HGNC Symbol - Acc:HGNC:25127]
high	Branch 5	Introspection	124454	47	ENSG00000103356	HUMAN10707	EARS2	glutamyl-tRNA synthetase 2, mitochondrial [Source:HGNC Symbol - Acc:HGNC:29419]
high	Branch 5	Introspection	3957	48	ENSG00000100079	HUMAN20115	LGALS2	galectin 2 [Source:HGNC Symbol - Acc:HGNC:6562]
high	Branch 5	Introspection	5612	49	ENSG00000137492	HUMAN05219	THAP12	THAP domain containing 12 [Source:HGNC Symbol - Acc:HGNC:9440]
high	Branch 5	Introspection	150572	50	ENSG00000115593	HUMAN17273	SMYD1	SET and MYND domain containing 1 [Source:HGNC Symbol - Acc:HGNC:20986]
high	Branch 5	Introspection	4810	51	ENSG00000188158	HUMAN29644	NHS	NHS actin remodeling regulator [Source:HGNC Symbol - Acc:HGNC:7820]
high	Branch 5	Introspection	4883	52	ENSG00000113389	HUMAN23234	NPR3	natriuretic peptide receptor 3 [Source:HGNC Symbol - Acc:HGNC:7945]
high	Branch 5	Introspection	80816	53	ENSG00000141431	HUMAN13844	ASXL3	ASXL transcriptional regulator 3 [Source:HGNC Symbol - Acc:HGNC:29357]
high	Branch 5	Introspection	84140	54	ENSG00000170264	HUMAN17022	FAM161A	FAM161 centrosomal protein A [Source:HGNC Symbol - Acc:HGNC:25808]
high	Branch 5	Introspection	91133	55	ENSG00000154655	HUMAN13689	L3MBTL4	L3MBTL histone methyl-lysine binding protein 4 [Source:HGNC Symbol - Acc:HGNC:26677]
high	Branch 5	Introspection	114905	56	ENSG00000163145	HUMAN22235	C1QTNF7	C1q and TNF related 7 [Source:HGNC Symbol - Acc:HGNC:14342]
high	Branch 5	Introspection	117245	57	ENSG00000168004	HUMAN04769	PLAAT5	phospholipase A and acyltransferase 5 [Source:HGNC Symbol - Acc:HGNC:24978]
high	Branch 5	Introspection	7105	58	ENSG00000000003	HUMAN30111	TSPAN6	tetraspanin 6 [Source:HGNC Symbol - Acc:HGNC:11858]
high	Branch 5	Introspection	55735	59	ENSG00000007923	HUMAN00170	DNAJC11	DnaJ heat shock protein family (Hsp40) member C11 [Source:HGNC Symbol - Acc:HGNC:25570]
high	Branch 5	Introspection	80152	60	ENSG00000102901	HUMAN11260	CENPT	centromere protein T [Source:HGNC Symbol - Acc:HGNC:25787]
high	Branch 5	Introspection	10439	61	ENSG00000130558	HUMAN29390	OLFM1	olfactomedin 1 [Source:HGNC Symbol - Acc:HGNC:17187]
high	Branch 5	Introspection	2118	62	ENSG00000175832	HUMAN12742	ETV4	ETS variant transcription factor 4 [Source:HGNC Symbol - Acc:HGNC:3493]
high	Branch 5	Introspection	23177	63	ENSG00000011523	HUMAN17050	CEP68	centrosomal protein 68 [Source:HGNC Symbol - Acc:HGNC:29076]
high	Branch 5	Introspection	57662	64	ENSG00000076826	HUMAN14497	CAMSAP3	calmodulin regulated spectrin associated protein family member 3 [Source:HGNC Symbol - Acc:HGNC:29307]
high	Branch 5	Introspection	8906	65	ENSG00000213983	HUMAN08170	AP1G2	adaptor related protein complex 1 subunit gamma 2 [Source:HGNC Symbol - Acc:HGNC:556]
high	Branch 5	Introspection	79412	66	ENSG00000131650	HUMAN10352	KREMEN2	kringle containing transmembrane protein 2 [Source:HGNC Symbol - Acc:HGNC:18797]
high	Branch 5	Introspection	79815	67	ENSG00000104361	HUMAN28074	NIPAL2	NIPA like domain containing 2 [Source:HGNC Symbol - Acc:HGNC:25854]
high	Branch 5	Introspection	8718	68	ENSG00000215788	HUMAN00158	TNFRSF25	TNF receptor superfamily member 25 [Source:HGNC Symbol - Acc:HGNC:11910]
high	Branch 5	Introspection	79637	69	ENSG00000125449	HUMAN13310	ARMC7	armadillo repeat containing 7 [Source:HGNC Symbol - Acc:HGNC:26168]
high	Branch 5	Introspection	85459	70	ENSG00000166004	HUMAN05341	CEP295	centrosomal protein 295 [Source:HGNC Symbol - Acc:HGNC:29366]
high	Branch 5	Introspection	7732	71	ENSG00000128482	HUMAN12191	RNF112	ring finger protein 112 [Source:HGNC Symbol - Acc:HGNC:12968]
high	Branch 5	Introspection	91869	72	ENSG00000163933	HUMAN21034	RFT1	RFT1 homolog [Source:HGNC Symbol - Acc:HGNC:30220]
high	Chimp	Introspection	219541	1	ENSG00000156603	HUMAN04563	MED19	mediator complex subunit 19 [Source:HGNC Symbol - Acc:HGNC:29600]
high	Chimp	Introspection	57405	2	ENSG00000152253	HUMAN17826	SPC25	SPC25 component of NDC80 kinetochore complex [Source:HGNC Symbol - Acc:HGNC:24031]
high	Chimp	Introspection	9466	3	ENSG00000104998	HUMAN14839	IL27RA	interleukin 27 receptor subunit alpha [Source:HGNC Symbol - Acc:HGNC:17290]
high	Chimp	Introspection	6376	4	ENSG00000006210	HUMAN11104	CX3CL1	C-X3-C motif chemokine ligand 1 [Source:HGNC Symbol - Acc:HGNC:10647]
high	Chimp	Introspection	9917	5	ENSG00000116199	HUMAN02182	FAM20B	FAM20B glycosaminoglycan xylosylkinase [Source:HGNC Symbol - Acc:HGNC:23017]
high	Chimp	Introspection	3350	6	ENSG00000178394	HUMAN23402	HTR1A	5-hydroxytryptamine receptor 1A [Source:HGNC Symbol - Acc:HGNC:5286]
high	Chimp	Introspection	80313	7	ENSG00000148814	HUMAN03801	LRRC27	leucine rich repeat containing 27 [Source:HGNC Symbol - Acc:HGNC:29346]
high	Chimp	Introspection	1627	8	ENSG00000113758	HUMAN24309	DBN1	drebrin 1 [Source:HGNC Symbol - Acc:HGNC:2695]
high	Chimp	Introspection	4771	9	ENSG00000186575	HUMAN19959	NF2	NF2, moesin-ezrin-radixin like (MERLIN) tumor suppressor [Source:HGNC Symbol - Acc:HGNC:7773]
high	Chimp	Introspection	151230	10	ENSG00000213160	HUMAN17840	KLHL23	kelch like family member 23 [Source:HGNC Symbol - Acc:HGNC:27506]
high	Chimp	Introspection	128434	11	ENSG00000132821	HUMAN18974	VSTM2L	V-set and transmembrane domain containing 2 like [Source:HGNC Symbol - Acc:HGNC:16096]
high	Chimp	Introspection	84916	12	ENSG00000141076	HUMAN11312	UTP4	UTP4 small subunit processome component [Source:HGNC Symbol - Acc:HGNC:1983]
high	Chimp	Introspection	51102	13	ENSG00000116353	HUMAN00616	MECR	mitochondrial trans-2-enoyl-CoA reductase [Source:HGNC Symbol - Acc:HGNC:19691]
high	Chimp	Introspection	5594	14	ENSG00000100030	HUMAN19801	MAPK1	mitogen-activated protein kinase 1 [Source:HGNC Symbol - Acc:HGNC:6871]
high	Chimp	Introspection	57097	15	ENSG00000111224	HUMAN05817	PARP11	poly(ADP-ribose) polymerase family member 11 [Source:HGNC Symbol - Acc:HGNC:1186]
high	Chimp	Introspection	5874	16	ENSG00000041353	HUMAN13982	RAB27B	RAB27B, member RAS oncogene family [Source:HGNC Symbol - Acc:HGNC:9767]
high	Chimp	Introspection	133686	17	ENSG00000152620	HUMAN23271	NADK2	NAD kinase 2, mitochondrial [Source:HGNC Symbol - Acc:HGNC:26404]
high	Chimp	Introspection	158763	18	ENSG00000147256	HUMAN30338	ARHGAP36	Rho GTPase activating protein 36 [Source:HGNC Symbol - Acc:HGNC:26388]
high	Chimp	Introspection	3957	19	ENSG00000100079	HUMAN20115	LGALS2	galectin 2 [Source:HGNC Symbol - Acc:HGNC:6562]
high	Chimp	Introspection	7158	20	ENSG00000067369	HUMAN09376	TP53BP1	tumor protein p53 binding protein 1 [Source:HGNC Symbol - Acc:HGNC:11999]
high	Chimp	Introspection	84332	21	ENSG00000133665	HUMAN03357	DYDC2	DPY30 domain containing 2 [Source:HGNC Symbol - Acc:HGNC:23468]
high	Chimp	Introspection	219736	22	ENSG00000165730	HUMAN03213	STOX1	storkhead box 1 [Source:HGNC Symbol - Acc:HGNC:23508]
high	Chimp	Introspection	4883	23	ENSG00000113389	HUMAN23234	NPR3	natriuretic peptide receptor 3 [Source:HGNC Symbol - Acc:HGNC:7945]
high	Chimp	Introspection	7225	24	ENSG00000137672	HUMAN05382	TRPC6	transient receptor potential cation channel subfamily C member 6 [Source:HGNC Symbol - Acc:HGNC:12338]
high	Chimp	Introspection	161829	25	ENSG00000178997	HUMAN09312	EXD1	exonuclease 3'-5' domain containing 1 [Source:HGNC Symbol - Acc:HGNC:28507]
high	Chimp	Introspection	64222	26	ENSG00000186283	HUMAN02183	TOR3A	torsin family 3 member A [Source:HGNC Symbol - Acc:HGNC:11997]
high	Chimp	Introspection	4856	27	ENSG00000136999	HUMAN28179	CCN3	cellular communication network factor 3 [Source:HGNC Symbol - Acc:HGNC:7885]
high	Chimp	Introspection	57120	28	ENSG00000047932	HUMAN25515	GOPC	golgi associated PDZ and coiled-coil motif containing [Source:HGNC Symbol - Acc:HGNC:17643]
high	Chimp	Introspection	55840	29	ENSG00000145088	HUMAN21379	EAF2	ELL associated factor 2 [Source:HGNC Symbol - Acc:HGNC:23115]
high	Chimp	Introspection	8556	30	ENSG00000079335	HUMAN01311	CDC14A	cell division cycle 14A [Source:HGNC Symbol - Acc:HGNC:1718]
high	Chimp	Introspection	9666	31	ENSG00000198919	HUMAN21269	DZIP3	DAZ interacting zinc finger protein 3 [Source:HGNC Symbol - Acc:HGNC:30938]
high	Chimp	Introspection	23552	32	ENSG00000156345	HUMAN28845	CDK20	cyclin dependent kinase 20 [Source:HGNC Symbol - Acc:HGNC:21420]
high	Chimp	Introspection	27000	33	ENSG00000105821	HUMAN26779	DNAJC2	DnaJ heat shock protein family (Hsp40) member C2 [Source:HGNC Symbol - Acc:HGNC:13192]
high	Chimp	Introspection	2824	34	ENSG00000046653	HUMAN29609	GPM6B	glycoprotein M6B [Source:HGNC Symbol - Acc:HGNC:4461]
high	Chimp	Introspection	54733	35	ENSG00000110660	HUMAN05434	SLC35F2	solute carrier family 35 member F2 [Source:HGNC Symbol - Acc:HGNC:23615]
high	Chimp	Introspection	117245	36	ENSG00000168004	HUMAN04769	PLAAT5	phospholipase A and acyltransferase 5 [Source:HGNC Symbol - Acc:HGNC:24978]
high	Chimp	Introspection	51626	37	ENSG00000138036	HUMAN16905	DYNC2LI1	dynein cytoplasmic 2 light intermediate chain 1 [Source:HGNC Symbol - Acc:HGNC:24595]
high	Chimp	Introspection	9609	38	ENSG00000100228	HUMAN19864	RAB36	RAB36, member RAS oncogene family [Source:HGNC Symbol - Acc:HGNC:9775]
high	Chimp	Introspection	11222	39	ENSG00000114686	HUMAN21502	MRPL3	mitochondrial ribosomal protein L3 [Source:HGNC Symbol - Acc:HGNC:10379]
high	Chimp	Introspection	146456	40	ENSG00000157315	HUMAN11322	TMED6	transmembrane p24 trafficking protein 6 [Source:HGNC Symbol - Acc:HGNC:28331]
high	Chimp	Introspection	148808	41	ENSG00000174514	HUMAN02402	MFSD4A	major facilitator superfamily domain containing 4A [Source:HGNC Symbol - Acc:HGNC:25433]
high	Chimp	Introspection	89927	42	ENSG00000166780	HUMAN10567	BMERB1	bMERB domain containing 1 [Source:HGNC Symbol - Acc:HGNC:19213]
high	Chimp	Introspection	24141	43	ENSG00000125869	HUMAN18688	LAMP5	lysosomal associated membrane protein family member 5 [Source:HGNC Symbol - Acc:HGNC:16097]
high	Chimp	Introspection	84870	44	ENSG00000146374	HUMAN25555	RSPO3	R-spondin 3 [Source:HGNC Symbol - Acc:HGNC:20866]
high	Chimp	Introspection	5089	45	ENSG00000204304	HUMAN24856	PBX2	PBX homeobox 2 [Source:HGNC Symbol - Acc:HGNC:8633]
high	Chimp	Introspection	23567	46	ENSG00000113761	HUMAN24291	ZNF346	zinc finger protein 346 [Source:HGNC Symbol - Acc:HGNC:16403]
high	Chimp	Introspection	10486	47	ENSG00000112186	HUMAN24556	CAP2	cyclase associated actin cytoskeleton regulatory protein 2 [Source:HGNC Symbol - Acc:HGNC:20039]
high	Chimp	Introspection	51361	48	ENSG00000134709	HUMAN01079	HOOK1	hook microtubule tethering protein 1 [Source:HGNC Symbol - Acc:HGNC:19884]
high	Chimp	Introspection	80851	49	ENSG00000175137	HUMAN02788	SH3BP5L	SH3 binding domain protein 5 like [Source:HGNC Symbol - Acc:HGNC:29360]
high	Chimp	Introspection	4152	50	ENSG00000141644	HUMAN13954	MBD1	methyl-CpG binding domain protein 1 [Source:HGNC Symbol - Acc:HGNC:6916]
high	Chimp	Introspection	26998	51	ENSG00000090512	HUMAN21922	FETUB	fetuin B [Source:HGNC Symbol - Acc:HGNC:3658]
high	Chimp	Introspection	91869	52	ENSG00000163933	HUMAN21034	RFT1	RFT1 homolog [Source:HGNC Symbol - Acc:HGNC:30220]
high	Chimp	Introspection	259236	53	ENSG00000181585	HUMAN20802	TMIE	transmembrane inner ear [Source:HGNC Symbol - Acc:HGNC:30800]
high	Branch 6	Introspection	196383	1	ENSG00000150977	HUMAN07351	RILPL2	Rab interacting lysosomal protein like 2 [Source:HGNC Symbol - Acc:HGNC:28787]
high	Branch 6	Introspection	4121	2	ENSG00000111885	HUMAN25525	MAN1A1	mannosidase alpha class 1A member 1 [Source:HGNC Symbol - Acc:HGNC:6821]
high	Branch 6	Introspection	56954	3	ENSG00000114021	HUMAN21229	NIT2	nitrilase family member 2 [Source:HGNC Symbol - Acc:HGNC:29878]
high	Branch 6	Introspection	57484	4	ENSG00000170153	HUMAN22895	RNF150	ring finger protein 150 [Source:HGNC Symbol - Acc:HGNC:23138]
high	Branch 6	Introspection	92255	5	ENSG00000164187	HUMAN23268	LMBRD2	LMBR1 domain containing 2 [Source:HGNC Symbol - Acc:HGNC:25287]
high	Branch 6	Introspection	133015	6	ENSG00000163138	HUMAN22268	PACRGL	parkin coregulated like [Source:HGNC Symbol - Acc:HGNC:28442]
high	Branch 6	Introspection	84332	7	ENSG00000133665	HUMAN03357	DYDC2	DPY30 domain containing 2 [Source:HGNC Symbol - Acc:HGNC:23468]
high	Branch 6	Introspection	389073	8	ENSG00000188674	HUMAN18137	C2orf80	chromosome 2 open reading frame 80 [Source:HGNC Symbol - Acc:HGNC:34352]
high	Branch 6	Introspection	4338	9	ENSG00000164172	HUMAN23337	MOCS2	molybdenum cofactor synthesis 2 [Source:HGNC Symbol - Acc:HGNC:7193]
high	Branch 6	Introspection	355	10	ENSG00000026103	HUMAN03408	FAS	Fas cell surface death receptor [Source:HGNC Symbol - Acc:HGNC:11920]
high	Branch 6	Introspection	400451	11	ENSG00000185442	HUMAN10074	FAM174B	family with sequence similarity 174 member B [Source:HGNC Symbol - Acc:HGNC:34339]
high	Branch 6	Introspection	57226	12	ENSG00000083099	HUMAN25375	LYRM2	LYR motif containing 2 [Source:HGNC Symbol - Acc:HGNC:25229]
high	Branch 6	Introspection	3488	13	ENSG00000115461	HUMAN18191	IGFBP5	insulin like growth factor binding protein 5 [Source:HGNC Symbol - Acc:HGNC:5474]
high	Branch 6	Introspection	83544	14	ENSG00000119661	HUMAN08621	DNAL1	dynein axonemal light chain 1 [Source:HGNC Symbol - Acc:HGNC:23247]
high	Branch 6	Introspection	114294	15	ENSG00000103642	HUMAN09593	LACTB	lactamase beta [Source:HGNC Symbol - Acc:HGNC:16468]
high	Branch 6	Introspection	134121	16	ENSG00000215217	HUMAN23185	CFAP90	cilia and flagella associated protein 90 [Source:HGNC Symbol - Acc:HGNC:27028]
high	Branch 6	Introspection	11212	17	ENSG00000147471	HUMAN27687	PLPBP	pyridoxal phosphate binding protein [Source:HGNC Symbol - Acc:HGNC:9457]
high	Branch 6	Introspection	64860	18	ENSG00000125962	HUMAN30149	ARMCX5	armadillo repeat containing X-linked 5 [Source:HGNC Symbol - Acc:HGNC:25772]
high	Branch 6	Introspection	404636	19	ENSG00000119979	HUMAN03700	DENND10	DENN domain containing 10 [Source:HGNC Symbol - Acc:HGNC:31793]
high	Branch 6	Introspection	128	20	ENSG00000197894	HUMAN22701	ADH5	alcohol dehydrogenase 5 (class III), chi polypeptide [Source:HGNC Symbol - Acc:HGNC:253]
high	Branch 6	Introspection	1641	21	ENSG00000077279	HUMAN30229	DCX	doublecortin [Source:HGNC Symbol - Acc:HGNC:2714]
high	Branch 6	Introspection	5991	22	ENSG00000080298	HUMAN28462	RFX3	regulatory factor X3 [Source:HGNC Symbol - Acc:HGNC:9984]
high	Branch 6	Introspection	133690	23	ENSG00000152611	HUMAN23263	CAPSL	calcyphosine like [Source:HGNC Symbol - Acc:HGNC:28375]
high	Branch 6	Introspection	8999	24	ENSG00000138769	HUMAN22539	CDKL2	cyclin dependent kinase like 2 [Source:HGNC Symbol - Acc:HGNC:1782]
high	Branch 6	Introspection	161829	25	ENSG00000178997	HUMAN09312	EXD1	exonuclease 3'-5' domain containing 1 [Source:HGNC Symbol - Acc:HGNC:28507]
high	Branch 6	Introspection	25975	26	ENSG00000198759	HUMAN29603	EGFL6	EGF like domain multiple 6 [Source:HGNC Symbol - Acc:HGNC:3235]
high	Branch 6	Introspection	79696	27	ENSG00000119703	HUMAN08672	ZC2HC1C	zinc finger C2HC-type containing 1C [Source:HGNC Symbol - Acc:HGNC:20354]
high	Branch 6	Introspection	4856	28	ENSG00000136999	HUMAN28179	CCN3	cellular communication network factor 3 [Source:HGNC Symbol - Acc:HGNC:7885]
high	Branch 6	Introspection	221223	29	ENSG00000159398	HUMAN11057	CES5A	carboxylesterase 5A [Source:HGNC Symbol - Acc:HGNC:26459]
high	Branch 6	Introspection	23603	30	ENSG00000110880	HUMAN07090	CORO1C	coronin 1C [Source:HGNC Symbol - Acc:HGNC:2254]
high	Branch 6	Introspection	91057	31	ENSG00000109881	HUMAN04287	CCDC34	coiled-coil domain containing 34 [Source:HGNC Symbol - Acc:HGNC:25079]
high	Branch 6	Introspection	7851	32	ENSG00000144063	HUMAN17483	MALL	mal, T cell differentiation protein like [Source:HGNC Symbol - Acc:HGNC:6818]
high	Branch 6	Introspection	3157	33	ENSG00000112972	HUMAN23318	HMGCS1	3-hydroxy-3-methylglutaryl-CoA synthase 1 [Source:HGNC Symbol - Acc:HGNC:5007]
high	Branch 6	Introspection	5352	34	ENSG00000152952	HUMAN21622	PLOD2	procollagen-lysine,2-oxoglutarate 5-dioxygenase 2 [Source:HGNC Symbol - Acc:HGNC:9082]
high	Branch 6	Introspection	63877	35	ENSG00000165669	HUMAN03694	FAM204A	family with sequence similarity 204 member A [Source:HGNC Symbol - Acc:HGNC:25794]
high	Branch 6	Introspection	5270	36	ENSG00000135919	HUMAN18304	SERPINE2	serpin family E member 2 [Source:HGNC Symbol - Acc:HGNC:8951]
high	Branch 6	Introspection	5537	37	ENSG00000119414	HUMAN29162	PPP6C	protein phosphatase 6 catalytic subunit [Source:HGNC Symbol - Acc:HGNC:9323]
high	Branch 6	Introspection	4345	38	ENSG00000091972	HUMAN21299	CD200	CD200 molecule [Source:HGNC Symbol - Acc:HGNC:7203]
high	Branch 6	Introspection	5577	39	ENSG00000005249	HUMAN26808	PRKAR2B	protein kinase cAMP-dependent type II regulatory subunit beta [Source:HGNC Symbol - Acc:HGNC:9392]
high	Branch 6	Introspection	80152	40	ENSG00000102901	HUMAN11260	CENPT	centromere protein T [Source:HGNC Symbol - Acc:HGNC:25787]
high	Branch 6	Introspection	126731	41	ENSG00000154429	HUMAN02622	CCSAP	centriole, cilia and spindle associated protein [Source:HGNC Symbol - Acc:HGNC:29578]
high	Branch 6	Introspection	286097	42	ENSG00000155970	HUMAN27466	MICU3	mitochondrial calcium uptake family member 3 [Source:HGNC Symbol - Acc:HGNC:27820]
high	Branch 6	Introspection	2965	43	ENSG00000110768	HUMAN04245	GTF2H1	general transcription factor IIH subunit 1 [Source:HGNC Symbol - Acc:HGNC:4655]
high	Branch 6	Introspection	8394	44	ENSG00000143398	HUMAN01637	PIP5K1A	phosphatidylinositol-4-phosphate 5-kinase type 1 alpha [Source:HGNC Symbol - Acc:HGNC:8994]
high	Branch 6	Introspection	6855	45	ENSG00000102003	HUMAN29864	SYP	synaptophysin [Source:HGNC Symbol - Acc:HGNC:11506]
high	Branch 6	Introspection	114928	46	ENSG00000158301	HUMAN30151	GPRASP2	G protein-coupled receptor associated sorting protein 2 [Source:HGNC Symbol - Acc:HGNC:25169]
high	Branch 6	Introspection	79815	47	ENSG00000104361	HUMAN28074	NIPAL2	NIPA like domain containing 2 [Source:HGNC Symbol - Acc:HGNC:25854]
high	Branch 6	Introspection	9854	48	ENSG00000172375	HUMAN05609	C2CD2L	C2CD2 like [Source:HGNC Symbol - Acc:HGNC:29000]
high	Branch 6	Introspection	387694	49	ENSG00000178217	HUMAN03360	SH2D4B	SH2 domain containing 4B [Source:HGNC Symbol - Acc:HGNC:31440]
high	Branch 6	Introspection	80023	50	ENSG00000125841	HUMAN18563	NRSN2	neurensin 2 [Source:HGNC Symbol - Acc:HGNC:16229]
high	Branch 6	Introspection	404550	51	ENSG00000154102	HUMAN11527	C16orf74	chromosome 16 open reading frame 74 [Source:HGNC Symbol - Acc:HGNC:23362]
high	Branch 6	Introspection	23567	52	ENSG00000113761	HUMAN24291	ZNF346	zinc finger protein 346 [Source:HGNC Symbol - Acc:HGNC:16403]
high	Branch 6	Introspection	4185	53	ENSG00000073670	HUMAN12787	ADAM11	ADAM metallopeptidase domain 11 [Source:HGNC Symbol - Acc:HGNC:189]
high	Branch 6	Introspection	79888	54	ENSG00000153395	HUMAN23167	LPCAT1	lysophosphatidylcholine acyltransferase 1 [Source:HGNC Symbol - Acc:HGNC:25718]
high	Branch 6	Introspection	26750	55	ENSG00000136643	HUMAN02499	RPS6KC1	ribosomal protein S6 kinase C1 [Source:HGNC Symbol - Acc:HGNC:10439]
high	Branch 6	Introspection	192683	56	ENSG00000198794	HUMAN09819	SCAMP5	secretory carrier membrane protein 5 [Source:HGNC Symbol - Acc:HGNC:30386]
high	Branch 6	Introspection	84722	57	ENSG00000134222	HUMAN01355	PSRC1	proline and serine rich coiled-coil 1 [Source:HGNC Symbol - Acc:HGNC:24472]
high	Denisovan	Introspection	3273	1	ENSG00000113905	HUMAN21923	HRG	histidine rich glycoprotein [Source:HGNC Symbol - Acc:HGNC:5181]
high	Denisovan	Introspection	9465	2	ENSG00000118507	HUMAN25585	AKAP7	A-kinase anchoring protein 7 [Source:HGNC Symbol - Acc:HGNC:377]
high	Denisovan	Introspection	130752	3	ENSG00000138400	HUMAN18118	MDH1B	malate dehydrogenase 1B [Source:HGNC Symbol - Acc:HGNC:17836]
high	Denisovan	Introspection	9827	4	ENSG00000107185	HUMAN28677	RGP1	RGP1 homolog, RAB6A GEF complex partner 1 [Source:HGNC Symbol - Acc:HGNC:21965]
high	Denisovan	Introspection	10631	5	ENSG00000133110	HUMAN07576	POSTN	periostin [Source:HGNC Symbol - Acc:HGNC:16953]
high	Denisovan	Introspection	23518	6	ENSG00000048991	HUMAN17682	R3HDM1	R3H domain containing 1 [Source:HGNC Symbol - Acc:HGNC:9757]
high	Denisovan	Introspection	2971	7	ENSG00000122034	HUMAN07504	GTF3A	general transcription factor IIIA [Source:HGNC Symbol - Acc:HGNC:4662]
high	Denisovan	Introspection	54585	8	ENSG00000163818	HUMAN20781	LZTFL1	leucine zipper transcription factor like 1 [Source:HGNC Symbol - Acc:HGNC:6741]
high	Denisovan	Introspection	65244	9	ENSG00000123352	HUMAN06358	SPATS2	spermatogenesis associated serine rich 2 [Source:HGNC Symbol - Acc:HGNC:18650]
high	Denisovan	Introspection	51400	10	ENSG00000214517	HUMAN05182	PPME1	protein phosphatase methylesterase 1 [Source:HGNC Symbol - Acc:HGNC:30178]
high	Denisovan	Introspection	123872	11	ENSG00000154099	HUMAN11499	DNAAF1	dynein axonemal assembly factor 1 [Source:HGNC Symbol - Acc:HGNC:30539]
high	Denisovan	Introspection	55048	12	ENSG00000167987	HUMAN04653	VPS37C	VPS37C subunit of ESCRT-I [Source:HGNC Symbol - Acc:HGNC:26097]
high	Denisovan	Introspection	64800	13	ENSG00000186976	HUMAN20295	EFCAB6	EF-hand calcium binding domain 6 [Source:HGNC Symbol - Acc:HGNC:24204]
high	Denisovan	Introspection	85021	14	ENSG00000135597	HUMAN25664	REPS1	RALBP1 associated Eps domain containing 1 [Source:HGNC Symbol - Acc:HGNC:15578]
high	Denisovan	Introspection	1300	15	ENSG00000123500	HUMAN25494	COL10A1	collagen type X alpha 1 chain [Source:HGNC Symbol - Acc:HGNC:2185]
high	Denisovan	Introspection	54681	16	ENSG00000178467	HUMAN20876	P4HTM	prolyl 4-hydroxylase, transmembrane [Source:HGNC Symbol - Acc:HGNC:28858]
high	Denisovan	Introspection	5775	17	ENSG00000088179	HUMAN17572	PTPN4	protein tyrosine phosphatase non-receptor type 4 [Source:HGNC Symbol - Acc:HGNC:9656]
high	Denisovan	Introspection	119467	18	ENSG00000180745	HUMAN03781	CLRN3	clarin 3 [Source:HGNC Symbol - Acc:HGNC:20795]
high	Denisovan	Introspection	9753	19	ENSG00000158691	HUMAN24687	ZSCAN12	zinc finger and SCAN domain containing 12 [Source:HGNC Symbol - Acc:HGNC:13172]
high	Denisovan	Introspection	83643	20	ENSG00000151468	HUMAN02877	CCDC3	coiled-coil domain containing 3 [Source:HGNC Symbol - Acc:HGNC:23813]
high	Denisovan	Introspection	89849	21	ENSG00000168010	HUMAN05156	ATG16L2	autophagy related 16 like 2 [Source:HGNC Symbol - Acc:HGNC:25464]
high	Denisovan	Introspection	124817	22	ENSG00000176563	HUMAN12710	CNTD1	cyclin N-terminal domain containing 1 [Source:HGNC Symbol - Acc:HGNC:26847]
high	Denisovan	Introspection	5172	23	ENSG00000091137	HUMAN26818	SLC26A4	solute carrier family 26 member 4 [Source:HGNC Symbol - Acc:HGNC:8818]
high	Denisovan	Introspection	55794	24	ENSG00000182810	HUMAN11281	DDX28	DEAD-box helicase 28 [Source:HGNC Symbol - Acc:HGNC:17330]
high	Denisovan	Introspection	389073	25	ENSG00000188674	HUMAN18137	C2orf80	chromosome 2 open reading frame 80 [Source:HGNC Symbol - Acc:HGNC:34352]
high	Denisovan	Introspection	200159	26	ENSG00000173728	HUMAN02714	SPMIP3	sperm microtubule inner protein 3 [Source:HGNC Symbol - Acc:HGNC:30435]
high	Denisovan	Introspection	23426	27	ENSG00000155974	HUMAN06762	GRIP1	glutamate receptor interacting protein 1 [Source:HGNC Symbol - Acc:HGNC:18708]
high	Denisovan	Introspection	81706	28	ENSG00000198729	HUMAN25737	PPP1R14C	protein phosphatase 1 regulatory inhibitor subunit 14C [Source:HGNC Symbol - Acc:HGNC:14952]
high	Denisovan	Introspection	387103	29	ENSG00000203760	HUMAN25554	CENPW	centromere protein W [Source:HGNC Symbol - Acc:HGNC:21488]
high	Denisovan	Introspection	84310	30	ENSG00000146540	HUMAN25897	C7orf50	chromosome 7 open reading frame 50 [Source:HGNC Symbol - Acc:HGNC:22421]
high	Denisovan	Introspection	3763	31	ENSG00000157542	HUMAN19518	KCNJ6	potassium inwardly rectifying channel subfamily J member 6 [Source:HGNC Symbol - Acc:HGNC:6267]
high	Denisovan	Introspection	57620	32	ENSG00000109689	HUMAN22302	STIM2	stromal interaction molecule 2 [Source:HGNC Symbol - Acc:HGNC:19205]
high	Denisovan	Introspection	30818	33	ENSG00000115041	HUMAN17346	KCNIP3	potassium voltage-gated channel interacting protein 3 [Source:HGNC Symbol - Acc:HGNC:15523]
high	Denisovan	Introspection	54958	34	ENSG00000130748	HUMAN15870	TMEM160	transmembrane protein 160 [Source:HGNC Symbol - Acc:HGNC:26042]
high	Denisovan	Introspection	55317	35	ENSG00000125843	HUMAN18651	AP5S1	adaptor related protein complex 5 subunit sigma 1 [Source:HGNC Symbol - Acc:HGNC:15875]
high	Denisovan	Introspection	130576	36	ENSG00000150556	HUMAN17720	LYPD6B	LY6/PLAUR domain containing 6B [Source:HGNC Symbol - Acc:HGNC:27018]
high	Denisovan	Introspection	6620	37	ENSG00000074317	HUMAN24281	SNCB	synuclein beta [Source:HGNC Symbol - Acc:HGNC:11140]
high	Denisovan	Introspection	92400	38	ENSG00000119446	HUMAN29116	RBM18	RNA binding motif protein 18 [Source:HGNC Symbol - Acc:HGNC:28413]
high	Denisovan	Introspection	685	39	ENSG00000174808	HUMAN22528	BTC	betacellulin [Source:HGNC Symbol - Acc:HGNC:1121]
high	Denisovan	Introspection	89958	40	ENSG00000186193	HUMAN29465	SAPCD2	suppressor APC domain containing 2 [Source:HGNC Symbol - Acc:HGNC:28055]
high	Denisovan	Introspection	10920	41	ENSG00000198612	HUMAN18436	COPS8	COP9 signalosome subunit 8 [Source:HGNC Symbol - Acc:HGNC:24335]
high	Denisovan	Introspection	2280	42	ENSG00000088832	HUMAN18589	FKBP1A	FKBP prolyl isomerase 1A [Source:HGNC Symbol - Acc:HGNC:3711]
high	Denisovan	Introspection	23349	43	ENSG00000122733	HUMAN28649	PHF24	PHD finger protein 24 [Source:HGNC Symbol - Acc:HGNC:29180]
high	Denisovan	Introspection	55284	44	ENSG00000104343	HUMAN27922	UBE2W	ubiquitin conjugating enzyme E2 W [Source:HGNC Symbol - Acc:HGNC:25616]
high	Denisovan	Introspection	63905	45	ENSG00000101363	HUMAN18968	MANBAL	mannosidase beta like [Source:HGNC Symbol - Acc:HGNC:15799]
high	Denisovan	Introspection	51316	46	ENSG00000145287	HUMAN22614	PLAC8	placenta associated 8 [Source:HGNC Symbol - Acc:HGNC:19254]
high	Denisovan	Introspection	51388	47	ENSG00000132603	HUMAN11320	NIP7	nucleolar pre-rRNA processing protein NIP7 [Source:HGNC Symbol - Acc:HGNC:24328]
high	Denisovan	Introspection	2764	48	ENSG00000197045	HUMAN08417	GMFB	glia maturation factor beta [Source:HGNC Symbol - Acc:HGNC:4373]
high	Denisovan	Introspection	26577	49	ENSG00000163710	HUMAN21612	PCOLCE2	procollagen C-endopeptidase enhancer 2 [Source:HGNC Symbol - Acc:HGNC:8739]
high	Denisovan	Introspection	404636	50	ENSG00000119979	HUMAN03700	DENND10	DENN domain containing 10 [Source:HGNC Symbol - Acc:HGNC:31793]
high	Denisovan	Introspection	55776	51	ENSG00000112167	HUMAN25005	SAYSD1	SAYSVFN motif domain containing 1 [Source:HGNC Symbol - Acc:HGNC:21025]
high	Denisovan	Introspection	22905	52	ENSG00000072134	HUMAN12181	EPN2	epsin 2 [Source:HGNC Symbol - Acc:HGNC:18639]
high	Denisovan	Introspection	84319	53	ENSG00000184220	HUMAN21223	CMSS1	cms1 ribosomal small subunit homolog [Source:HGNC Symbol - Acc:HGNC:28666]
high	Denisovan	Introspection	283726	54	ENSG00000188659	HUMAN09941	SAXO2	stabilizer of axonemal microtubules 2 [Source:HGNC Symbol - Acc:HGNC:33727]
high	Denisovan	Introspection	196996	55	ENSG00000175318	HUMAN09736	GRAMD2A	GRAM domain containing 2A [Source:HGNC Symbol - Acc:HGNC:27287]
high	Denisovan	Introspection	91694	56	ENSG00000154359	HUMAN27452	LONRF1	LON peptidase N-terminal domain and ring finger 1 [Source:HGNC Symbol - Acc:HGNC:26302]
high	Denisovan	Introspection	9570	57	ENSG00000108433	HUMAN12842	GOSR2	golgi SNAP receptor complex member 2 [Source:HGNC Symbol - Acc:HGNC:4431]
high	Denisovan	Introspection	221150	58	ENSG00000165480	HUMAN07468	SKA3	spindle and kinetochore associated complex subunit 3 [Source:HGNC Symbol - Acc:HGNC:20262]
high	Denisovan	Introspection	1906	59	ENSG00000078401	HUMAN24525	EDN1	endothelin 1 [Source:HGNC Symbol - Acc:HGNC:3176]
high	Denisovan	Introspection	7070	60	ENSG00000154096	HUMAN05623	THY1	Thy-1 cell surface antigen [Source:HGNC Symbol - Acc:HGNC:11801]
high	Denisovan	Introspection	138428	61	ENSG00000187024	HUMAN29192	PTRH1	peptidyl-tRNA hydrolase 1 homolog [Source:HGNC Symbol - Acc:HGNC:27039]
high	Denisovan	Introspection	339416	62	ENSG00000183831	HUMAN02143	ANKRD45	ankyrin repeat domain 45 [Source:HGNC Symbol - Acc:HGNC:24786]
high	Denisovan	Introspection	56986	63	ENSG00000104047	HUMAN09476	DTWD1	DTW domain containing 1 [Source:HGNC Symbol - Acc:HGNC:30926]
high	Denisovan	Introspection	90416	64	ENSG00000128891	HUMAN09286	CCDC32	coiled-coil domain containing 32 [Source:HGNC Symbol - Acc:HGNC:28295]
high	Denisovan	Introspection	91869	65	ENSG00000163933	HUMAN21034	RFT1	RFT1 homolog [Source:HGNC Symbol - Acc:HGNC:30220]
high	Denisovan	Introspection	23682	66	ENSG00000123892	HUMAN05312	RAB38	RAB38, member RAS oncogene family [Source:HGNC Symbol - Acc:HGNC:9776]
high	Denisovan	Introspection	28981	67	ENSG00000122970	HUMAN07130	IFT81	intraflagellar transport 81 [Source:HGNC Symbol - Acc:HGNC:14313]
high	Denisovan	Introspection	374946	68	ENSG00000162490	HUMAN00253	DRAXIN	dorsal inhibitory axon guidance protein [Source:HGNC Symbol - Acc:HGNC:25054]
high	Denisovan	Introspection	54733	69	ENSG00000110660	HUMAN05434	SLC35F2	solute carrier family 35 member F2 [Source:HGNC Symbol - Acc:HGNC:23615]
high	Denisovan	Introspection	57226	70	ENSG00000083099	HUMAN25375	LYRM2	LYR motif containing 2 [Source:HGNC Symbol - Acc:HGNC:25229]
high	Denisovan	Introspection	58189	71	ENSG00000103175	HUMAN11504	WFDC1	WAP four-disulfide core domain 1 [Source:HGNC Symbol - Acc:HGNC:15466]
high	Denisovan	Introspection	153657	72	ENSG00000205838	HUMAN23250	TTC23L	tetratricopeptide repeat domain 23 like [Source:HGNC Symbol - Acc:HGNC:26355]
high	Denisovan	Introspection	54622	73	ENSG00000185305	HUMAN23342	ARL15	ADP ribosylation factor like GTPase 15 [Source:HGNC Symbol - Acc:HGNC:25945]
high	Denisovan	Introspection	11165	74	ENSG00000272325	HUMAN24926	NUDT3	nudix hydrolase 3 [Source:HGNC Symbol - Acc:HGNC:8050]
high	Denisovan	Introspection	4867	75	ENSG00000144061	HUMAN17485	NPHP1	nephrocystin 1 [Source:HGNC Symbol - Acc:HGNC:7905]
high	Denisovan	Introspection	84645	76	ENSG00000128346	HUMAN20135	C22orf23	chromosome 22 open reading frame 23 [Source:HGNC Symbol - Acc:HGNC:18589]
high	Denisovan	Introspection	375287	77	ENSG00000184898	HUMAN17725	RBM43	RNA binding motif protein 43 [Source:HGNC Symbol - Acc:HGNC:24790]
high	Denisovan	Introspection	9166	78	ENSG00000147654	HUMAN28152	EBAG9	estrogen receptor binding site associated antigen 9 [Source:HGNC Symbol - Acc:HGNC:3123]
high	Denisovan	Introspection	3358	79	ENSG00000147246	HUMAN30243	HTR2C	5-hydroxytryptamine receptor 2C [Source:HGNC Symbol - Acc:HGNC:5295]
high	Denisovan	Introspection	79696	80	ENSG00000119703	HUMAN08672	ZC2HC1C	zinc finger C2HC-type containing 1C [Source:HGNC Symbol - Acc:HGNC:20354]
high	Denisovan	Introspection	221223	81	ENSG00000159398	HUMAN11057	CES5A	carboxylesterase 5A [Source:HGNC Symbol - Acc:HGNC:26459]
high	Denisovan	Introspection	255743	82	ENSG00000168743	HUMAN22759	NPNT	nephronectin [Source:HGNC Symbol - Acc:HGNC:27405]
high	Denisovan	Introspection	8906	83	ENSG00000213983	HUMAN08170	AP1G2	adaptor related protein complex 1 subunit gamma 2 [Source:HGNC Symbol - Acc:HGNC:556]
high	Denisovan	Introspection	90634	84	ENSG00000139597	HUMAN07543	N4BP2L1	NEDD4 binding protein 2 like 1 [Source:HGNC Symbol - Acc:HGNC:25037]
high	Denisovan	Introspection	90806	85	ENSG00000174606	HUMAN02498	ANGEL2	angel homolog 2 [Source:HGNC Symbol - Acc:HGNC:30534]
high	Denisovan	Introspection	2275	86	ENSG00000183386	HUMAN00760	FHL3	four and a half LIM domains 3 [Source:HGNC Symbol - Acc:HGNC:3704]
high	Branch 7	Introspection	4867	1	ENSG00000144061	HUMAN17485	NPHP1	nephrocystin 1 [Source:HGNC Symbol - Acc:HGNC:7905]
high	Branch 7	Introspection	55351	2	ENSG00000152953	HUMAN22156	STK32B	serine/threonine kinase 32B [Source:HGNC Symbol - Acc:HGNC:14217]
high	Branch 7	Introspection	84645	3	ENSG00000128346	HUMAN20135	C22orf23	chromosome 22 open reading frame 23 [Source:HGNC Symbol - Acc:HGNC:18589]
high	Branch 7	Introspection	9221	4	ENSG00000166197	HUMAN03579	NOLC1	nucleolar and coiled-body phosphoprotein 1 [Source:HGNC Symbol - Acc:HGNC:15608]
high	Branch 7	Introspection	9365	5	ENSG00000133116	HUMAN07552	KL	klotho [Source:HGNC Symbol - Acc:HGNC:6344]
high	Branch 7	Introspection	27042	6	ENSG00000117597	HUMAN02462	UTP25	UTP25 small subunit processome component [Source:HGNC Symbol - Acc:HGNC:28440]
high	Branch 7	Introspection	5985	7	ENSG00000111445	HUMAN07231	RFC5	replication factor C subunit 5 [Source:HGNC Symbol - Acc:HGNC:9973]
high	Branch 7	Introspection	7566	8	ENSG00000154957	HUMAN12048	ZNF18	zinc finger protein 18 [Source:HGNC Symbol - Acc:HGNC:12969]
high	Branch 7	Introspection	114788	9	ENSG00000164796	HUMAN28156	CSMD3	CUB and Sushi multiple domains 3 [Source:HGNC Symbol - Acc:HGNC:19291]
high	Branch 7	Introspection	164832	10	ENSG00000170500	HUMAN17416	LONRF2	LON peptidase N-terminal domain and ring finger 2 [Source:HGNC Symbol - Acc:HGNC:24788]
high	Branch 7	Introspection	23271	11	ENSG00000118200	HUMAN02303	CAMSAP2	calmodulin regulated spectrin associated protein family member 2 [Source:HGNC Symbol - Acc:HGNC:29188]
high	Branch 7	Introspection	84144	12	ENSG00000097096	HUMAN01212	SYDE2	synapse defective Rho GTPase homolog 2 [Source:HGNC Symbol - Acc:HGNC:25841]
high	Branch 7	Introspection	84332	13	ENSG00000133665	HUMAN03357	DYDC2	DPY30 domain containing 2 [Source:HGNC Symbol - Acc:HGNC:23468]
high	Branch 7	Introspection	1950	14	ENSG00000138798	HUMAN22788	EGF	epidermal growth factor [Source:HGNC Symbol - Acc:HGNC:3229]
high	Branch 7	Introspection	54437	15	ENSG00000082684	HUMAN21398	SEMA5B	semaphorin 5B [Source:HGNC Symbol - Acc:HGNC:10737]
high	Branch 7	Introspection	5173	16	ENSG00000101327	HUMAN18607	PDYN	prodynorphin [Source:HGNC Symbol - Acc:HGNC:8820]
high	Branch 7	Introspection	122481	17	ENSG00000140057	HUMAN08877	AK7	adenylate kinase 7 [Source:HGNC Symbol - Acc:HGNC:20091]
high	Branch 7	Introspection	84063	18	ENSG00000126259	HUMAN15336	KIRREL2	kirre like nephrin family adhesion molecule 2 [Source:HGNC Symbol - Acc:HGNC:18816]
high	Branch 7	Introspection	221223	19	ENSG00000159398	HUMAN11057	CES5A	carboxylesterase 5A [Source:HGNC Symbol - Acc:HGNC:26459]
high	Branch 7	Introspection	54762	20	ENSG00000178075	HUMAN21321	GRAMD1C	GRAM domain containing 1C [Source:HGNC Symbol - Acc:HGNC:25252]
high	Branch 7	Introspection	57182	21	ENSG00000151458	HUMAN22851	ANKRD50	ankyrin repeat domain containing 50 [Source:HGNC Symbol - Acc:HGNC:29223]
high	Branch 7	Introspection	64778	22	ENSG00000075420	HUMAN21805	FNDC3B	fibronectin type III domain containing 3B [Source:HGNC Symbol - Acc:HGNC:24670]
high	Branch 7	Introspection	27000	23	ENSG00000105821	HUMAN26779	DNAJC2	DnaJ heat shock protein family (Hsp40) member C2 [Source:HGNC Symbol - Acc:HGNC:13192]
high	Branch 7	Introspection	167555	24	ENSG00000152380	HUMAN23549	FAM151B	family with sequence similarity 151 member B [Source:HGNC Symbol - Acc:HGNC:33716]
high	Branch 7	Introspection	83876	25	ENSG00000134042	HUMAN13959	MRO	maestro [Source:HGNC Symbol - Acc:HGNC:24121]
high	Branch 7	Introspection	84984	26	ENSG00000174007	HUMAN22023	CEP19	centrosomal protein 19 [Source:HGNC Symbol - Acc:HGNC:28209]
high	Branch 7	Introspection	10636	27	ENSG00000169220	HUMAN24303	RGS14	regulator of G protein signaling 14 [Source:HGNC Symbol - Acc:HGNC:9996]
high	Branch 7	Introspection	55735	28	ENSG00000007923	HUMAN00170	DNAJC11	DnaJ heat shock protein family (Hsp40) member C11 [Source:HGNC Symbol - Acc:HGNC:25570]
high	Branch 7	Introspection	6721	29	ENSG00000198911	HUMAN20256	SREBF2	sterol regulatory element binding transcription factor 2 [Source:HGNC Symbol - Acc:HGNC:11290]
high	Branch 7	Introspection	9497	30	ENSG00000033867	HUMAN20607	SLC4A7	solute carrier family 4 member 7 [Source:HGNC Symbol - Acc:HGNC:11033]
high	Branch 7	Introspection	23177	31	ENSG00000011523	HUMAN17050	CEP68	centrosomal protein 68 [Source:HGNC Symbol - Acc:HGNC:29076]
high	Branch 7	Introspection	26093	32	ENSG00000105321	HUMAN15876	CCDC9	coiled-coil domain containing 9 [Source:HGNC Symbol - Acc:HGNC:24560]
high	Branch 7	Introspection	576	33	ENSG00000121753	HUMAN00637	ADGRB2	adhesion G protein-coupled receptor B2 [Source:HGNC Symbol - Acc:HGNC:944]
high	Branch 7	Introspection	167838	34	ENSG00000164440	HUMAN25668	TXLNB	taxilin beta [Source:HGNC Symbol - Acc:HGNC:21617]
high	Branch 7	Introspection	2677	35	ENSG00000115486	HUMAN17229	GGCX	gamma-glutamyl carboxylase [Source:HGNC Symbol - Acc:HGNC:4247]
high	Branch 7	Introspection	116983	36	ENSG00000131584	HUMAN00034	ACAP3	ArfGAP with coiled-coil, ankyrin repeat and PH domains 3 [Source:HGNC Symbol - Acc:HGNC:16754]
high	Branch 7	Introspection	8646	37	ENSG00000090539	HUMAN21893	CHRD	chordin [Source:HGNC Symbol - Acc:HGNC:1949]
high	Branch 7	Introspection	2185	38	ENSG00000120899	HUMAN27610	PTK2B	protein tyrosine kinase 2 beta [Source:HGNC Symbol - Acc:HGNC:9612]
high	Branch 7	Introspection	79707	39	ENSG00000162408	HUMAN00160	NOL9	nucleolar protein 9 [Source:HGNC Symbol - Acc:HGNC:26265]
high	Branch 7	Introspection	55638	40	ENSG00000147642	HUMAN28153	SYBU	syntabulin [Source:HGNC Symbol - Acc:HGNC:26011]
high	Branch 7	Introspection	10528	41	ENSG00000101361	HUMAN18617	NOP56	NOP56 ribonucleoprotein [Source:HGNC Symbol - Acc:HGNC:15911]
high	Branch 7	Introspection	5064	42	ENSG00000099864	HUMAN14148	PALM	paralemmin [Source:HGNC Symbol - Acc:HGNC:8594]
high	Branch 7	Introspection	6376	43	ENSG00000006210	HUMAN11104	CX3CL1	C-X3-C motif chemokine ligand 1 [Source:HGNC Symbol - Acc:HGNC:10647]
high	Branch 7	Introspection	123872	44	ENSG00000154099	HUMAN11499	DNAAF1	dynein axonemal assembly factor 1 [Source:HGNC Symbol - Acc:HGNC:30539]
high	Branch 7	Introspection	64800	45	ENSG00000186976	HUMAN20295	EFCAB6	EF-hand calcium binding domain 6 [Source:HGNC Symbol - Acc:HGNC:24204]
high	Branch 7	Introspection	92749	46	ENSG00000157856	HUMAN16715	DRC1	dynein regulatory complex subunit 1 [Source:HGNC Symbol - Acc:HGNC:24245]
high	Branch 7	Introspection	11130	47	ENSG00000122952	HUMAN03146	ZWINT	ZW10 interacting kinetochore protein [Source:HGNC Symbol - Acc:HGNC:13195]
high	Branch 7	Introspection	2900	48	ENSG00000149403	HUMAN05635	GRIK4	glutamate ionotropic receptor kainate type subunit 4 [Source:HGNC Symbol - Acc:HGNC:4582]
high	Branch 7	Introspection	7804	49	ENSG00000157193	HUMAN01028	LRP8	LDL receptor related protein 8 [Source:HGNC Symbol - Acc:HGNC:6700]
high	Branch 7	Introspection	353497	50	ENSG00000130997	HUMAN22117	POLN	DNA polymerase nu [Source:HGNC Symbol - Acc:HGNC:18870]
high	Branch 7	Introspection	146760	51	ENSG00000185924	HUMAN11729	RTN4RL1	reticulon 4 receptor like 1 [Source:HGNC Symbol - Acc:HGNC:21329]
high	Neanderthal	Introspection	55757	1	ENSG00000102595	HUMAN07773	UGGT2	UDP-glucose glycoprotein glucosyltransferase 2 [Source:HGNC Symbol - Acc:HGNC:15664]
high	Neanderthal	Introspection	123872	2	ENSG00000154099	HUMAN11499	DNAAF1	dynein axonemal assembly factor 1 [Source:HGNC Symbol - Acc:HGNC:30539]
high	Neanderthal	Introspection	164832	3	ENSG00000170500	HUMAN17416	LONRF2	LON peptidase N-terminal domain and ring finger 2 [Source:HGNC Symbol - Acc:HGNC:24788]
high	Neanderthal	Introspection	166379	4	ENSG00000181004	HUMAN22845	BBS12	Bardet-Biedl syndrome 12 [Source:HGNC Symbol - Acc:HGNC:26648]
high	Neanderthal	Introspection	261734	5	ENSG00000131697	HUMAN00134	NPHP4	nephrocystin 4 [Source:HGNC Symbol - Acc:HGNC:19104]
high	Neanderthal	Introspection	4649	6	ENSG00000066933	HUMAN09734	MYO9A	myosin IXA [Source:HGNC Symbol - Acc:HGNC:7608]
high	Neanderthal	Introspection	115399	7	ENSG00000161328	HUMAN03868	LRRC56	leucine rich repeat containing 56 [Source:HGNC Symbol - Acc:HGNC:25430]
high	Neanderthal	Introspection	146279	8	ENSG00000153060	HUMAN10494	TEKT5	tektin 5 [Source:HGNC Symbol - Acc:HGNC:26554]
high	Neanderthal	Introspection	348654	9	ENSG00000178295	HUMAN16641	GEN1	GEN1 Holliday junction 5' flap endonuclease [Source:HGNC Symbol - Acc:HGNC:26881]
high	Neanderthal	Introspection	64478	10	ENSG00000183117	HUMAN27356	CSMD1	CUB and Sushi multiple domains 1 [Source:HGNC Symbol - Acc:HGNC:14026]
high	Neanderthal	Introspection	80216	11	ENSG00000073331	HUMAN22797	ALPK1	alpha kinase 1 [Source:HGNC Symbol - Acc:HGNC:20917]
high	Neanderthal	Introspection	57805	12	ENSG00000158941	HUMAN27554	CCAR2	cell cycle and apoptosis regulator 2 [Source:HGNC Symbol - Acc:HGNC:23360]
high	Neanderthal	Introspection	11073	13	ENSG00000163781	HUMAN21519	TOPBP1	DNA topoisomerase II binding protein 1 [Source:HGNC Symbol - Acc:HGNC:17008]
high	Neanderthal	Introspection	130951	14	ENSG00000159374	HUMAN17191	M1AP	meiosis 1 associated protein [Source:HGNC Symbol - Acc:HGNC:25183]
high	Neanderthal	Introspection	3835	15	ENSG00000079616	HUMAN10824	KIF22	kinesin family member 22 [Source:HGNC Symbol - Acc:HGNC:6391]
high	Neanderthal	Introspection	340156	16	ENSG00000145949	HUMAN24420	MYLK4	myosin light chain kinase family member 4 [Source:HGNC Symbol - Acc:HGNC:27972]
high	Neanderthal	Introspection	167838	17	ENSG00000164440	HUMAN25668	TXLNB	taxilin beta [Source:HGNC Symbol - Acc:HGNC:21617]
high	Neanderthal	Introspection	54437	18	ENSG00000082684	HUMAN21398	SEMA5B	semaphorin 5B [Source:HGNC Symbol - Acc:HGNC:10737]
high	Neanderthal	Introspection	55814	19	ENSG00000145734	HUMAN23472	BDP1	B double prime 1, subunit of RNA polymerase III transcription initiation factor IIIB [Source:HGNC Symbol - Acc:HGNC:13652]
high	Neanderthal	Introspection	27304	20	ENSG00000124217	HUMAN19163	MOCS3	molybdenum cofactor synthesis 3 [Source:HGNC Symbol - Acc:HGNC:15765]
high	Neanderthal	Introspection	91694	21	ENSG00000154359	HUMAN27452	LONRF1	LON peptidase N-terminal domain and ring finger 1 [Source:HGNC Symbol - Acc:HGNC:26302]
high	Neanderthal	Introspection	11197	22	ENSG00000156076	HUMAN06743	WIF1	WNT inhibitory factor 1 [Source:HGNC Symbol - Acc:HGNC:18081]
high	Neanderthal	Introspection	79847	23	ENSG00000138111	HUMAN03590	MFSD13A	major facilitator superfamily domain containing 13A [Source:HGNC Symbol - Acc:HGNC:26196]
high	Neanderthal	Introspection	4326	24	ENSG00000198598	HUMAN07398	MMP17	matrix metallopeptidase 17 [Source:HGNC Symbol - Acc:HGNC:7163]
high	Neanderthal	Introspection	57706	25	ENSG00000119522	HUMAN29145	DENND1A	DENN domain containing 1A [Source:HGNC Symbol - Acc:HGNC:29324]
high	Neanderthal	Introspection	57172	26	ENSG00000008118	HUMAN02455	CAMK1G	calcium/calmodulin dependent protein kinase IG [Source:HGNC Symbol - Acc:HGNC:14585]
high	Neanderthal	Introspection	80025	27	ENSG00000125779	HUMAN18653	PANK2	pantothenate kinase 2 [Source:HGNC Symbol - Acc:HGNC:15894]
high	Neanderthal	Introspection	84984	28	ENSG00000174007	HUMAN22023	CEP19	centrosomal protein 19 [Source:HGNC Symbol - Acc:HGNC:28209]
high	Neanderthal	Introspection	81873	29	ENSG00000136950	HUMAN29157	ARPC5L	actin related protein 2/3 complex subunit 5 like [Source:HGNC Symbol - Acc:HGNC:23366]
high	Neanderthal	Introspection	55351	30	ENSG00000152953	HUMAN22156	STK32B	serine/threonine kinase 32B [Source:HGNC Symbol - Acc:HGNC:14217]
high	Neanderthal	Introspection	54431	31	ENSG00000077232	HUMAN17948	DNAJC10	DnaJ heat shock protein family (Hsp40) member C10 [Source:HGNC Symbol - Acc:HGNC:24637]
high	Neanderthal	Introspection	134526	32	ENSG00000172497	HUMAN23556	ACOT12	acyl-CoA thioesterase 12 [Source:HGNC Symbol - Acc:HGNC:24436]
high	Neanderthal	Introspection	23271	33	ENSG00000118200	HUMAN02303	CAMSAP2	calmodulin regulated spectrin associated protein family member 2 [Source:HGNC Symbol - Acc:HGNC:29188]
high	Neanderthal	Introspection	84144	34	ENSG00000097096	HUMAN01212	SYDE2	synapse defective Rho GTPase homolog 2 [Source:HGNC Symbol - Acc:HGNC:25841]
high	Neanderthal	Introspection	92255	35	ENSG00000164187	HUMAN23268	LMBRD2	LMBR1 domain containing 2 [Source:HGNC Symbol - Acc:HGNC:25287]
high	Neanderthal	Introspection	10783	36	ENSG00000119408	HUMAN29147	NEK6	NIMA related kinase 6 [Source:HGNC Symbol - Acc:HGNC:7749]
high	Neanderthal	Introspection	4810	37	ENSG00000188158	HUMAN29644	NHS	NHS actin remodeling regulator [Source:HGNC Symbol - Acc:HGNC:7820]
high	Neanderthal	Introspection	4883	38	ENSG00000113389	HUMAN23234	NPR3	natriuretic peptide receptor 3 [Source:HGNC Symbol - Acc:HGNC:7945]
high	Neanderthal	Introspection	80816	39	ENSG00000141431	HUMAN13844	ASXL3	ASXL transcriptional regulator 3 [Source:HGNC Symbol - Acc:HGNC:29357]
high	Neanderthal	Introspection	29841	40	ENSG00000134317	HUMAN16607	GRHL1	grainyhead like transcription factor 1 [Source:HGNC Symbol - Acc:HGNC:17923]
high	Neanderthal	Introspection	91133	41	ENSG00000154655	HUMAN13689	L3MBTL4	L3MBTL histone methyl-lysine binding protein 4 [Source:HGNC Symbol - Acc:HGNC:26677]
high	Neanderthal	Introspection	27285	42	ENSG00000092850	HUMAN00721	TEKT2	tektin 2 [Source:HGNC Symbol - Acc:HGNC:11725]
high	Neanderthal	Introspection	8556	43	ENSG00000079335	HUMAN01311	CDC14A	cell division cycle 14A [Source:HGNC Symbol - Acc:HGNC:1718]
high	Neanderthal	Introspection	221223	44	ENSG00000159398	HUMAN11057	CES5A	carboxylesterase 5A [Source:HGNC Symbol - Acc:HGNC:26459]
high	Neanderthal	Introspection	3360	45	ENSG00000164270	HUMAN24040	HTR4	5-hydroxytryptamine receptor 4 [Source:HGNC Symbol - Acc:HGNC:5299]
high	Neanderthal	Introspection	29115	46	ENSG00000161526	HUMAN13355	SAP30BP	SAP30 binding protein [Source:HGNC Symbol - Acc:HGNC:30785]
high	Neanderthal	Introspection	1875	47	ENSG00000133740	HUMAN27972	E2F5	E2F transcription factor 5 [Source:HGNC Symbol - Acc:HGNC:3119]
high	Neanderthal	Introspection	146433	48	ENSG00000157368	HUMAN11353	IL34	interleukin 34 [Source:HGNC Symbol - Acc:HGNC:28529]
high	Neanderthal	Introspection	2917	49	ENSG00000196277	HUMAN20433	GRM7	glutamate metabotropic receptor 7 [Source:HGNC Symbol - Acc:HGNC:4599]
high	Neanderthal	Introspection	140893	50	ENSG00000130701	HUMAN19256	RBBP8NL	RBBP8 N-terminal like [Source:HGNC Symbol - Acc:HGNC:16144]
high	Neanderthal	Introspection	157	51	ENSG00000100077	HUMAN19922	GRK3	G protein-coupled receptor kinase 3 [Source:HGNC Symbol - Acc:HGNC:290]
high	Neanderthal	Introspection	85459	52	ENSG00000166004	HUMAN05341	CEP295	centrosomal protein 295 [Source:HGNC Symbol - Acc:HGNC:29366]
high	Neanderthal	Introspection	9851	53	ENSG00000198920	HUMAN11852	KIAA0753	KIAA0753 [Source:HGNC Symbol - Acc:HGNC:29110]
high	Neanderthal	Introspection	10940	54	ENSG00000104356	HUMAN28073	POP1	POP1 homolog, ribonuclease P/MRP subunit [Source:HGNC Symbol - Acc:HGNC:30129]
high	Neanderthal	Introspection	56907	55	ENSG00000134278	HUMAN13747	SPIRE1	spire type actin nucleation factor 1 [Source:HGNC Symbol - Acc:HGNC:30622]
high	Neanderthal	Introspection	26750	56	ENSG00000136643	HUMAN02499	RPS6KC1	ribosomal protein S6 kinase C1 [Source:HGNC Symbol - Acc:HGNC:10439]
high	Neanderthal	Introspection	26998	57	ENSG00000090512	HUMAN21922	FETUB	fetuin B [Source:HGNC Symbol - Acc:HGNC:3658]
high	Neanderthal	Introspection	627	58	ENSG00000176697	HUMAN04291	BDNF	brain derived neurotrophic factor [Source:HGNC Symbol - Acc:HGNC:1033]
high	Neanderthal	Introspection	83999	59	ENSG00000183762	HUMAN19946	KREMEN1	kringle containing transmembrane protein 1 [Source:HGNC Symbol - Acc:HGNC:17550]
high	Neanderthal	Introspection	64866	60	ENSG00000163814	HUMAN20775	CDCP1	CUB domain containing protein 1 [Source:HGNC Symbol - Acc:HGNC:24357]
high	Neanderthal	Introspection	9914	61	ENSG00000064270	HUMAN11506	ATP2C2	ATPase secretory pathway Ca2+ transporting 2 [Source:HGNC Symbol - Acc:HGNC:29103]
high	Neanderthal	Introspection	84059	62	ENSG00000164199	HUMAN23586	ADGRV1	adhesion G protein-coupled receptor V1 [Source:HGNC Symbol - Acc:HGNC:17416]
high	Neanderthal	Introspection	79607	63	ENSG00000197798	HUMAN05712	FAM118B	family with sequence similarity 118 member B [Source:HGNC Symbol - Acc:HGNC:26110]
high	Neanderthal	Introspection	100131187	64	ENSG00000215845	HUMAN01996	TSTD1	thiosulfate sulfurtransferase like domain containing 1 [Source:HGNC Symbol - Acc:HGNC:35410]
high	Neanderthal	Introspection	9856	65	ENSG00000137261	HUMAN24583	KIAA0319	KIAA0319 [Source:HGNC Symbol - Acc:HGNC:21580]
high	Neanderthal	Introspection	1463	66	ENSG00000130287	HUMAN15081	NCAN	neurocan [Source:HGNC Symbol - Acc:HGNC:2465]
high	Neanderthal	Introspection	7804	67	ENSG00000157193	HUMAN01028	LRP8	LDL receptor related protein 8 [Source:HGNC Symbol - Acc:HGNC:6700]
high	AMH	Introspection	642273	1	ENSG00000184731	HUMAN16552	FAM110C	family with sequence similarity 110 member C [Source:HGNC Symbol - Acc:HGNC:33340]
high	AMH	Introspection	8525	2	ENSG00000149091	HUMAN04414	DGKZ	diacylglycerol kinase zeta [Source:HGNC Symbol - Acc:HGNC:2857]
high	AMH	Introspection	4135	3	ENSG00000171533	HUMAN05212	MAP6	microtubule associated protein 6 [Source:HGNC Symbol - Acc:HGNC:6868]
high	AMH	Introspection	92749	4	ENSG00000157856	HUMAN16715	DRC1	dynein regulatory complex subunit 1 [Source:HGNC Symbol - Acc:HGNC:24245]
high	AMH	Introspection	1007	5	ENSG00000113100	HUMAN23219	CDH9	cadherin 9 [Source:HGNC Symbol - Acc:HGNC:1768]
high	AMH	Introspection	23216	6	ENSG00000065882	HUMAN22319	TBC1D1	TBC1 domain family member 1 [Source:HGNC Symbol - Acc:HGNC:11578]
high	AMH	Introspection	5100	7	ENSG00000136099	HUMAN07702	PCDH8	protocadherin 8 [Source:HGNC Symbol - Acc:HGNC:8660]
high	AMH	Introspection	53942	8	ENSG00000149972	HUMAN05377	CNTN5	contactin 5 [Source:HGNC Symbol - Acc:HGNC:2175]
high	AMH	Introspection	146177	9	ENSG00000175267	HUMAN10683	VWA3A	von Willebrand factor A domain containing 3A [Source:HGNC Symbol - Acc:HGNC:27088]
high	AMH	Introspection	57455	10	ENSG00000079313	HUMAN14233	REXO1	RNA exonuclease 1 homolog [Source:HGNC Symbol - Acc:HGNC:24616]
high	AMH	Introspection	10147	11	ENSG00000064607	HUMAN15063	SUGP2	SURP and G-patch domain containing 2 [Source:HGNC Symbol - Acc:HGNC:18641]
high	AMH	Introspection	1627	12	ENSG00000113758	HUMAN24309	DBN1	drebrin 1 [Source:HGNC Symbol - Acc:HGNC:2695]
high	AMH	Introspection	23109	13	ENSG00000181418	HUMAN06330	DDN	dendrin [Source:HGNC Symbol - Acc:HGNC:24458]
high	AMH	Introspection	4856	14	ENSG00000136999	HUMAN28179	CCN3	cellular communication network factor 3 [Source:HGNC Symbol - Acc:HGNC:7885]
high	AMH	Introspection	5774	15	ENSG00000070159	HUMAN29015	PTPN3	protein tyrosine phosphatase non-receptor type 3 [Source:HGNC Symbol - Acc:HGNC:9655]
high	AMH	Introspection	921	16	ENSG00000110448	HUMAN04652	CD5	CD5 molecule [Source:HGNC Symbol - Acc:HGNC:1685]
high	AMH	Introspection	1848	17	ENSG00000139318	HUMAN06895	DUSP6	dual specificity phosphatase 6 [Source:HGNC Symbol - Acc:HGNC:3072]
high	AMH	Introspection	57552	18	ENSG00000144959	HUMAN21808	NCEH1	neutral cholesterol ester hydrolase 1 [Source:HGNC Symbol - Acc:HGNC:29260]
high	AMH	Introspection	81621	19	ENSG00000107821	HUMAN03559	KAZALD1	Kazal type serine peptidase inhibitor domain 1 [Source:HGNC Symbol - Acc:HGNC:25460]
high	AMH	Introspection	9686	20	ENSG00000144560	HUMAN20504	VGLL4	vestigial like family member 4 [Source:HGNC Symbol - Acc:HGNC:28966]
high	AMH	Introspection	4862	21	ENSG00000170485	HUMAN17421	NPAS2	neuronal PAS domain protein 2 [Source:HGNC Symbol - Acc:HGNC:7895]
high	AMH	Introspection	80025	22	ENSG00000125779	HUMAN18653	PANK2	pantothenate kinase 2 [Source:HGNC Symbol - Acc:HGNC:15894]
high	AMH	Introspection	401190	23	ENSG00000186479	HUMAN23404	RGS7BP	regulator of G protein signaling 7 binding protein [Source:HGNC Symbol - Acc:HGNC:23271]
high	AMH	Introspection	54536	24	ENSG00000138190	HUMAN03434	EXOC6	exocyst complex component 6 [Source:HGNC Symbol - Acc:HGNC:23196]
high	AMH	Introspection	6721	25	ENSG00000198911	HUMAN20256	SREBF2	sterol regulatory element binding transcription factor 2 [Source:HGNC Symbol - Acc:HGNC:11290]
high	AMH	Introspection	9221	26	ENSG00000166197	HUMAN03579	NOLC1	nucleolar and coiled-body phosphoprotein 1 [Source:HGNC Symbol - Acc:HGNC:15608]
high	AMH	Introspection	65094	27	ENSG00000081692	HUMAN02590	JMJD4	jumonji domain containing 4 [Source:HGNC Symbol - Acc:HGNC:25724]
high	AMH	Introspection	11033	28	ENSG00000105963	HUMAN25889	ADAP1	ArfGAP with dual PH domains 1 [Source:HGNC Symbol - Acc:HGNC:16486]
high	AMH	Introspection	140893	29	ENSG00000130701	HUMAN19256	RBBP8NL	RBBP8 N-terminal like [Source:HGNC Symbol - Acc:HGNC:16144]
high	AMH	Introspection	390637	30	ENSG00000183208	HUMAN10046	GDPGP1	GDP-D-glucose phosphorylase 1 [Source:HGNC Symbol - Acc:HGNC:34360]
high	AMH	Introspection	54938	31	ENSG00000104835	HUMAN15485	SARS2	seryl-tRNA synthetase 2, mitochondrial [Source:HGNC Symbol - Acc:HGNC:17697]
high	AMH	Introspection	79412	32	ENSG00000131650	HUMAN10352	KREMEN2	kringle containing transmembrane protein 2 [Source:HGNC Symbol - Acc:HGNC:18797]
high	AMH	Introspection	146279	33	ENSG00000153060	HUMAN10494	TEKT5	tektin 5 [Source:HGNC Symbol - Acc:HGNC:26554]
high	AMH	Introspection	2583	34	ENSG00000135454	HUMAN06683	B4GALNT1	beta-1,4-N-acetyl-galactosaminyltransferase 1 [Source:HGNC Symbol - Acc:HGNC:4117]
high	AMH	Introspection	387694	35	ENSG00000178217	HUMAN03360	SH2D4B	SH2 domain containing 4B [Source:HGNC Symbol - Acc:HGNC:31440]
high	AMH	Introspection	85456	36	ENSG00000149115	HUMAN04542	TNKS1BP1	tankyrase 1 binding protein 1 [Source:HGNC Symbol - Acc:HGNC:19081]
high	AMH	Introspection	148808	37	ENSG00000174514	HUMAN02402	MFSD4A	major facilitator superfamily domain containing 4A [Source:HGNC Symbol - Acc:HGNC:25433]
high	AMH	Introspection	320	38	ENSG00000107282	HUMAN28764	APBA1	amyloid beta precursor protein binding family A member 1 [Source:HGNC Symbol - Acc:HGNC:578]
high	AMH	Introspection	23386	39	ENSG00000015676	HUMAN26269	NUDCD3	NudC domain containing 3 [Source:HGNC Symbol - Acc:HGNC:22208]
high	AMH	Introspection	24141	40	ENSG00000125869	HUMAN18688	LAMP5	lysosomal associated membrane protein family member 5 [Source:HGNC Symbol - Acc:HGNC:16097]
high	AMH	Introspection	167838	41	ENSG00000164440	HUMAN25668	TXLNB	taxilin beta [Source:HGNC Symbol - Acc:HGNC:21617]
high	AMH	Introspection	8646	42	ENSG00000090539	HUMAN21893	CHRD	chordin [Source:HGNC Symbol - Acc:HGNC:1949]
high	AMH	Introspection	79707	43	ENSG00000162408	HUMAN00160	NOL9	nucleolar protein 9 [Source:HGNC Symbol - Acc:HGNC:26265]
high	AMH	Introspection	167555	44	ENSG00000152380	HUMAN23549	FAM151B	family with sequence similarity 151 member B [Source:HGNC Symbol - Acc:HGNC:33716]
high	AMH	Introspection	23732	45	ENSG00000260230	HUMAN29013	FRRS1L	ferric chelate reductase 1 like [Source:HGNC Symbol - Acc:HGNC:1362]
high	AMH	Introspection	4985	46	ENSG00000116329	HUMAN00609	OPRD1	opioid receptor delta 1 [Source:HGNC Symbol - Acc:HGNC:8153]
high	AMH	Introspection	1455	47	ENSG00000133275	HUMAN14242	CSNK1G2	casein kinase 1 gamma 2 [Source:HGNC Symbol - Acc:HGNC:2455]
high	AMH	Introspection	6567	48	ENSG00000147100	HUMAN30053	SLC16A2	solute carrier family 16 member 2 [Source:HGNC Symbol - Acc:HGNC:10923]
high	AMH	Introspection	9609	49	ENSG00000100228	HUMAN19864	RAB36	RAB36, member RAS oncogene family [Source:HGNC Symbol - Acc:HGNC:9775]
high	AMH	Introspection	55351	50	ENSG00000152953	HUMAN22156	STK32B	serine/threonine kinase 32B [Source:HGNC Symbol - Acc:HGNC:14217]
high	AMH	Introspection	64860	51	ENSG00000125962	HUMAN30149	ARMCX5	armadillo repeat containing X-linked 5 [Source:HGNC Symbol - Acc:HGNC:25772]
high	AMH	Introspection	10783	52	ENSG00000119408	HUMAN29147	NEK6	NIMA related kinase 6 [Source:HGNC Symbol - Acc:HGNC:7749]
high	AMH	Introspection	348654	53	ENSG00000178295	HUMAN16641	GEN1	GEN1 Holliday junction 5' flap endonuclease [Source:HGNC Symbol - Acc:HGNC:26881]
high	AMH	Introspection	4810	54	ENSG00000188158	HUMAN29644	NHS	NHS actin remodeling regulator [Source:HGNC Symbol - Acc:HGNC:7820]
high	AMH	Introspection	9648	55	ENSG00000135968	HUMAN17467	GCC2	GRIP and coiled-coil domain containing 2 [Source:HGNC Symbol - Acc:HGNC:23218]
high	AMH	Introspection	114294	56	ENSG00000103642	HUMAN09593	LACTB	lactamase beta [Source:HGNC Symbol - Acc:HGNC:16468]
high	AMH	Introspection	4685	57	ENSG00000154654	HUMAN19367	NCAM2	neural cell adhesion molecule 2 [Source:HGNC Symbol - Acc:HGNC:7657]
high	AMH	Introspection	64222	58	ENSG00000186283	HUMAN02183	TOR3A	torsin family 3 member A [Source:HGNC Symbol - Acc:HGNC:11997]
high	AMH	Introspection	51347	59	ENSG00000135090	HUMAN07235	TAOK3	TAO kinase 3 [Source:HGNC Symbol - Acc:HGNC:18133]
high	AMH	Introspection	80213	60	ENSG00000184277	HUMAN10123	TM2D3	TM2 domain containing 3 [Source:HGNC Symbol - Acc:HGNC:24128]
high	AMH	Introspection	23322	61	ENSG00000103494	HUMAN11040	RPGRIP1L	RPGRIP1 like [Source:HGNC Symbol - Acc:HGNC:29168]
high	AMH	Introspection	118429	62	ENSG00000163297	HUMAN22587	ANTXR2	ANTXR cell adhesion molecule 2 [Source:HGNC Symbol - Acc:HGNC:21732]
high	AMH	Introspection	89765	63	ENSG00000160188	HUMAN19565	RSPH1	radial spoke head component 1 [Source:HGNC Symbol - Acc:HGNC:12371]
high	AMH	Introspection	161835	64	ENSG00000150667	HUMAN09255	FSIP1	fibrous sheath interacting protein 1 [Source:HGNC Symbol - Acc:HGNC:21674]
high	AMH	Introspection	254887	65	ENSG00000184307	HUMAN21322	ZDHHC23	zinc finger DHHC-type palmitoyltransferase 23 [Source:HGNC Symbol - Acc:HGNC:28654]
high	AMH	Introspection	4649	66	ENSG00000066933	HUMAN09734	MYO9A	myosin IXA [Source:HGNC Symbol - Acc:HGNC:7608]
high	AMH	Introspection	81929	67	ENSG00000085415	HUMAN13754	SEH1L	SEH1 like nucleoporin [Source:HGNC Symbol - Acc:HGNC:30379]
high	AMH	Introspection	23116	68	ENSG00000198718	HUMAN08345	TOGARAM1	TOG array regulator of axonemal microtubules 1 [Source:HGNC Symbol - Acc:HGNC:19959]
high	AMH	Introspection	79712	69	ENSG00000121964	HUMAN17704	GTDC1	glycosyltransferase like domain containing 1 [Source:HGNC Symbol - Acc:HGNC:20887]
high	AMH	Introspection	389073	70	ENSG00000188674	HUMAN18137	C2orf80	chromosome 2 open reading frame 80 [Source:HGNC Symbol - Acc:HGNC:34352]
high	AMH	Introspection	55814	71	ENSG00000145734	HUMAN23472	BDP1	B double prime 1, subunit of RNA polymerase III transcription initiation factor IIIB [Source:HGNC Symbol - Acc:HGNC:13652]
high	AMH	Introspection	114798	72	ENSG00000178235	HUMAN07758	SLITRK1	SLIT and NTRK like family member 1 [Source:HGNC Symbol - Acc:HGNC:20297]
high	AMH	Introspection	79039	73	ENSG00000123064	HUMAN07199	DDX54	DEAD-box helicase 54 [Source:HGNC Symbol - Acc:HGNC:20084]
high	AMH	Introspection	27122	74	ENSG00000050165	HUMAN04186	DKK3	dickkopf WNT signaling pathway inhibitor 3 [Source:HGNC Symbol - Acc:HGNC:2893]
high	AMH	Introspection	51626	75	ENSG00000138036	HUMAN16905	DYNC2LI1	dynein cytoplasmic 2 light intermediate chain 1 [Source:HGNC Symbol - Acc:HGNC:24595]
high	AMH	Introspection	81832	76	ENSG00000166342	HUMAN14064	NETO1	neuropilin and tolloid like 1 [Source:HGNC Symbol - Acc:HGNC:13823]
high	AMH	Introspection	5909	77	ENSG00000076864	HUMAN00433	RAP1GAP	RAP1 GTPase activating protein [Source:HGNC Symbol - Acc:HGNC:9858]
high	AMH	Introspection	9856	78	ENSG00000137261	HUMAN24583	KIAA0319	KIAA0319 [Source:HGNC Symbol - Acc:HGNC:21580]
high	Branch 1	Social concepts	10562	1	ENSG00000102837	HUMAN07703	OLFM4	olfactomedin 4 [Source:HGNC Symbol - Acc:HGNC:17190]
high	Branch 1	Social concepts	130752	2	ENSG00000138400	HUMAN18118	MDH1B	malate dehydrogenase 1B [Source:HGNC Symbol - Acc:HGNC:17836]
high	Branch 1	Social concepts	402381	3	ENSG00000165643	HUMAN29403	SOHLH1	spermatogenesis and oogenesis specific basic helix-loop-helix 1 [Source:HGNC Symbol - Acc:HGNC:27845]
high	Branch 1	Social concepts	3957	4	ENSG00000100079	HUMAN20115	LGALS2	galectin 2 [Source:HGNC Symbol - Acc:HGNC:6562]
high	Branch 1	Social concepts	5475	5	ENSG00000086717	HUMAN29651	PPEF1	protein phosphatase with EF-hand domain 1 [Source:HGNC Symbol - Acc:HGNC:9243]
high	Branch 1	Social concepts	6049	6	ENSG00000127870	HUMAN07495	RNF6	ring finger protein 6 [Source:HGNC Symbol - Acc:HGNC:10069]
high	Branch 1	Social concepts	10406	7	ENSG00000101443	HUMAN19069	WFDC2	WAP four-disulfide core domain 2 [Source:HGNC Symbol - Acc:HGNC:15939]
high	Branch 1	Social concepts	140893	8	ENSG00000130701	HUMAN19256	RBBP8NL	RBBP8 N-terminal like [Source:HGNC Symbol - Acc:HGNC:16144]
high	Branch 1	Social concepts	89866	9	ENSG00000120341	HUMAN02172	SEC16B	SEC16 homolog B, endoplasmic reticulum export factor [Source:HGNC Symbol - Acc:HGNC:30301]
high	Branch 1	Social concepts	1300	10	ENSG00000123500	HUMAN25494	COL10A1	collagen type X alpha 1 chain [Source:HGNC Symbol - Acc:HGNC:2185]
high	Branch 1	Social concepts	219736	11	ENSG00000165730	HUMAN03213	STOX1	storkhead box 1 [Source:HGNC Symbol - Acc:HGNC:23508]
high	Branch 1	Social concepts	389384	12	ENSG00000189325	HUMAN24970	BNIP5	BCL2 interacting protein 5 [Source:HGNC Symbol - Acc:HGNC:33769]
high	Branch 1	Social concepts	83861	13	ENSG00000130363	HUMAN25793	RSPH3	radial spoke head 3 [Source:HGNC Symbol - Acc:HGNC:21054]
high	Branch 1	Social concepts	9840	14	ENSG00000135426	HUMAN06548	TESPA1	thymocyte expressed, positive selection associated 1 [Source:HGNC Symbol - Acc:HGNC:29109]
high	Branch 1	Social concepts	130951	15	ENSG00000159374	HUMAN17191	M1AP	meiosis 1 associated protein [Source:HGNC Symbol - Acc:HGNC:25183]
high	Branch 1	Social concepts	54457	16	ENSG00000102387	HUMAN30124	TAF7L	TATA-box binding protein associated factor 7 like [Source:HGNC Symbol - Acc:HGNC:11548]
high	Branch 1	Social concepts	728621	17	ENSG00000186409	HUMAN00823	CCDC30	coiled-coil domain containing 30 [Source:HGNC Symbol - Acc:HGNC:26103]
high	Branch 1	Social concepts	124817	18	ENSG00000176563	HUMAN12710	CNTD1	cyclin N-terminal domain containing 1 [Source:HGNC Symbol - Acc:HGNC:26847]
high	Branch 1	Social concepts	79712	19	ENSG00000121964	HUMAN17704	GTDC1	glycosyltransferase like domain containing 1 [Source:HGNC Symbol - Acc:HGNC:20887]
high	Branch 1	Social concepts	3074	20	ENSG00000049860	HUMAN23493	HEXB	hexosaminidase subunit beta [Source:HGNC Symbol - Acc:HGNC:4879]
high	Branch 1	Social concepts	8195	21	ENSG00000125863	HUMAN18693	MKKS	MKKS centrosomal shuttling protein [Source:HGNC Symbol - Acc:HGNC:7108]
high	Branch 1	Social concepts	3990	22	ENSG00000166035	HUMAN09549	LIPC	lipase C, hepatic type [Source:HGNC Symbol - Acc:HGNC:6619]
high	Branch 1	Social concepts	430	23	ENSG00000183734	HUMAN03947	ASCL2	achaete-scute family bHLH transcription factor 2 [Source:HGNC Symbol - Acc:HGNC:739]
high	Branch 1	Social concepts	26998	24	ENSG00000090512	HUMAN21922	FETUB	fetuin B [Source:HGNC Symbol - Acc:HGNC:3658]
high	Branch 1	Social concepts	1906	25	ENSG00000078401	HUMAN24525	EDN1	endothelin 1 [Source:HGNC Symbol - Acc:HGNC:3176]
high	Branch 1	Social concepts	55101	26	ENSG00000105341	HUMAN15612	DMAC2	distal membrane arm assembly component 2 [Source:HGNC Symbol - Acc:HGNC:25496]
high	Branch 1	Social concepts	10886	27	ENSG00000056291	HUMAN22505	NPFFR2	neuropeptide FF receptor 2 [Source:HGNC Symbol - Acc:HGNC:4525]
high	Branch 1	Social concepts	7432	28	ENSG00000146469	HUMAN25755	VIP	vasoactive intestinal peptide [Source:HGNC Symbol - Acc:HGNC:12693]
high	Branch 1	Social concepts	399947	29	ENSG00000185742	HUMAN05449	C11orf87	chromosome 11 open reading frame 87 [Source:HGNC Symbol - Acc:HGNC:33788]
high	Branch 1	Social concepts	157378	30	ENSG00000164983	HUMAN28209	TMEM65	transmembrane protein 65 [Source:HGNC Symbol - Acc:HGNC:25203]
high	Branch 1	Social concepts	4345	31	ENSG00000091972	HUMAN21299	CD200	CD200 molecule [Source:HGNC Symbol - Acc:HGNC:7203]
high	Branch 1	Social concepts	4254	32	ENSG00000049130	HUMAN06893	KITLG	KIT ligand [Source:HGNC Symbol - Acc:HGNC:6343]
high	Branch 1	Social concepts	3273	33	ENSG00000113905	HUMAN21923	HRG	histidine rich glycoprotein [Source:HGNC Symbol - Acc:HGNC:5181]
high	Branch 1	Social concepts	8404	34	ENSG00000152583	HUMAN22643	SPARCL1	SPARC like 1 [Source:HGNC Symbol - Acc:HGNC:11220]
high	Branch 1	Social concepts	642273	35	ENSG00000184731	HUMAN16552	FAM110C	family with sequence similarity 110 member C [Source:HGNC Symbol - Acc:HGNC:33340]
high	Branch 1	Social concepts	10884	36	ENSG00000112996	HUMAN23326	MRPS30	mitochondrial ribosomal protein S30 [Source:HGNC Symbol - Acc:HGNC:8769]
high	Branch 1	Social concepts	349565	37	ENSG00000163864	HUMAN21579	NMNAT3	nicotinamide nucleotide adenylyltransferase 3 [Source:HGNC Symbol - Acc:HGNC:20989]
high	Branch 1	Social concepts	56954	38	ENSG00000114021	HUMAN21229	NIT2	nitrilase family member 2 [Source:HGNC Symbol - Acc:HGNC:29878]
high	Branch 1	Social concepts	66000	39	ENSG00000144868	HUMAN21516	TMEM108	transmembrane protein 108 [Source:HGNC Symbol - Acc:HGNC:28451]
high	Branch 1	Social concepts	84332	40	ENSG00000133665	HUMAN03357	DYDC2	DPY30 domain containing 2 [Source:HGNC Symbol - Acc:HGNC:23468]
high	Branch 1	Social concepts	113802	41	ENSG00000162639	HUMAN01336	HENMT1	HEN methyltransferase 1 [Source:HGNC Symbol - Acc:HGNC:26400]
high	Branch 1	Social concepts	84140	42	ENSG00000170264	HUMAN17022	FAM161A	FAM161 centrosomal protein A [Source:HGNC Symbol - Acc:HGNC:25808]
high	Branch 1	Social concepts	54627	43	ENSG00000212916	HUMAN02653	MAP10	microtubule associated protein 10 [Source:HGNC Symbol - Acc:HGNC:29265]
high	Branch 1	Social concepts	580	44	ENSG00000138376	HUMAN18171	BARD1	BRCA1 associated RING domain 1 [Source:HGNC Symbol - Acc:HGNC:952]
high	Branch 1	Social concepts	389073	45	ENSG00000188674	HUMAN18137	C2orf80	chromosome 2 open reading frame 80 [Source:HGNC Symbol - Acc:HGNC:34352]
high	Branch 1	Social concepts	23536	46	ENSG00000065457	HUMAN11431	ADAT1	adenosine deaminase tRNA specific 1 [Source:HGNC Symbol - Acc:HGNC:228]
high	Branch 1	Social concepts	260293	47	ENSG00000186377	HUMAN00962	CYP4X1	cytochrome P450 family 4 subfamily X member 1 [Source:HGNC Symbol - Acc:HGNC:20244]
high	Branch 1	Social concepts	84830	48	ENSG00000111863	HUMAN24521	ADTRP	androgen dependent TFPI regulating protein [Source:HGNC Symbol - Acc:HGNC:21214]
high	Branch 1	Social concepts	51744	49	ENSG00000122223	HUMAN01990	CD244	CD244 molecule [Source:HGNC Symbol - Acc:HGNC:18171]
high	Branch 1	Social concepts	93426	50	ENSG00000171772	HUMAN03829	SYCE1	synaptonemal complex central element protein 1 [Source:HGNC Symbol - Acc:HGNC:28852]
high	Branch 1	Social concepts	9340	51	ENSG00000065325	HUMAN12027	GLP2R	glucagon like peptide 2 receptor [Source:HGNC Symbol - Acc:HGNC:4325]
high	Branch 1	Social concepts	9076	52	ENSG00000163347	HUMAN21947	CLDN1	claudin 1 [Source:HGNC Symbol - Acc:HGNC:2032]
high	Branch 1	Social concepts	100129583	53	ENSG00000189157	HUMAN22561	FAM47E	family with sequence similarity 47 member E [Source:HGNC Symbol - Acc:HGNC:34343]
high	Branch 1	Social concepts	161835	54	ENSG00000150667	HUMAN09255	FSIP1	fibrous sheath interacting protein 1 [Source:HGNC Symbol - Acc:HGNC:21674]
high	Branch 1	Social concepts	151194	55	ENSG00000144401	HUMAN18126	METTL21A	methyltransferase 21A, HSPA lysine [Source:HGNC Symbol - Acc:HGNC:30476]
high	Branch 1	Social concepts	901	56	ENSG00000138764	HUMAN22572	CCNG2	cyclin G2 [Source:HGNC Symbol - Acc:HGNC:1593]
high	Branch 1	Social concepts	137886	57	ENSG00000215114	HUMAN27837	UBXN2B	UBX domain protein 2B [Source:HGNC Symbol - Acc:HGNC:27035]
high	Branch 1	Social concepts	119032	58	ENSG00000166275	HUMAN03601	BORCS7	BLOC-1 related complex subunit 7 [Source:HGNC Symbol - Acc:HGNC:23516]
high	Branch 1	Social concepts	631	59	ENSG00000125864	HUMAN18719	BFSP1	beaded filament structural protein 1 [Source:HGNC Symbol - Acc:HGNC:1040]
high	Branch 1	Social concepts	64860	60	ENSG00000125962	HUMAN30149	ARMCX5	armadillo repeat containing X-linked 5 [Source:HGNC Symbol - Acc:HGNC:25772]
high	Branch 1	Social concepts	146433	61	ENSG00000157368	HUMAN11353	IL34	interleukin 34 [Source:HGNC Symbol - Acc:HGNC:28529]
high	Branch 1	Social concepts	10229	62	ENSG00000167186	HUMAN10615	COQ7	coenzyme Q7, hydroxylase [Source:HGNC Symbol - Acc:HGNC:2244]
high	Branch 2	Social concepts	219749	1	ENSG00000175395	HUMAN03035	ZNF25	zinc finger protein 25 [Source:HGNC Symbol - Acc:HGNC:13043]
high	Branch 2	Social concepts	3273	2	ENSG00000113905	HUMAN21923	HRG	histidine rich glycoprotein [Source:HGNC Symbol - Acc:HGNC:5181]
high	Branch 2	Social concepts	10244	3	ENSG00000136933	HUMAN29164	RABEPK	Rab9 effector protein with kelch motifs [Source:HGNC Symbol - Acc:HGNC:16896]
high	Branch 2	Social concepts	10631	4	ENSG00000133110	HUMAN07576	POSTN	periostin [Source:HGNC Symbol - Acc:HGNC:16953]
high	Branch 2	Social concepts	33	5	ENSG00000115361	HUMAN18155	ACADL	acyl-CoA dehydrogenase long chain [Source:HGNC Symbol - Acc:HGNC:88]
high	Branch 2	Social concepts	54585	6	ENSG00000163818	HUMAN20781	LZTFL1	leucine zipper transcription factor like 1 [Source:HGNC Symbol - Acc:HGNC:6741]
high	Branch 2	Social concepts	7443	7	ENSG00000100749	HUMAN08882	VRK1	VRK serine/threonine kinase 1 [Source:HGNC Symbol - Acc:HGNC:12718]
high	Branch 2	Social concepts	80059	8	ENSG00000176204	HUMAN17203	LRRTM4	leucine rich repeat transmembrane neuronal 4 [Source:HGNC Symbol - Acc:HGNC:19411]
high	Branch 2	Social concepts	254778	9	ENSG00000169085	HUMAN27875	VXN	vexin [Source:HGNC Symbol - Acc:HGNC:28498]
high	Branch 2	Social concepts	55791	10	ENSG00000121931	HUMAN01403	LRIF1	ligand dependent nuclear receptor interacting factor 1 [Source:HGNC Symbol - Acc:HGNC:30299]
high	Branch 2	Social concepts	10406	11	ENSG00000101443	HUMAN19069	WFDC2	WAP four-disulfide core domain 2 [Source:HGNC Symbol - Acc:HGNC:15939]
high	Branch 2	Social concepts	57544	12	ENSG00000087301	HUMAN08402	TXNDC16	thioredoxin domain containing 16 [Source:HGNC Symbol - Acc:HGNC:19965]
high	Branch 2	Social concepts	375444	13	ENSG00000172244	HUMAN23321	C5orf34	chromosome 5 open reading frame 34 [Source:HGNC Symbol - Acc:HGNC:24738]
high	Branch 2	Social concepts	389384	14	ENSG00000189325	HUMAN24970	BNIP5	BCL2 interacting protein 5 [Source:HGNC Symbol - Acc:HGNC:33769]
high	Branch 2	Social concepts	9177	15	ENSG00000149305	HUMAN05510	HTR3B	5-hydroxytryptamine receptor 3B [Source:HGNC Symbol - Acc:HGNC:5298]
high	Branch 2	Social concepts	114824	16	ENSG00000198883	HUMAN30485	PNMA5	PNMA family member 5 [Source:HGNC Symbol - Acc:HGNC:18743]
high	Branch 2	Social concepts	54457	17	ENSG00000102387	HUMAN30124	TAF7L	TATA-box binding protein associated factor 7 like [Source:HGNC Symbol - Acc:HGNC:11548]
high	Branch 2	Social concepts	119391	18	ENSG00000065621	HUMAN03626	GSTO2	glutathione S-transferase omega 2 [Source:HGNC Symbol - Acc:HGNC:23064]
high	Branch 2	Social concepts	83787	19	ENSG00000170632	HUMAN26774	ARMC10	armadillo repeat containing 10 [Source:HGNC Symbol - Acc:HGNC:21706]
high	Branch 2	Social concepts	23508	20	ENSG00000133985	HUMAN08596	TTC9	tetratricopeptide repeat domain 9 [Source:HGNC Symbol - Acc:HGNC:20267]
high	Branch 2	Social concepts	7172	21	ENSG00000137364	HUMAN24562	TPMT	thiopurine S-methyltransferase [Source:HGNC Symbol - Acc:HGNC:12014]
high	Branch 2	Social concepts	2596	22	ENSG00000172020	HUMAN21334	GAP43	growth associated protein 43 [Source:HGNC Symbol - Acc:HGNC:4140]
high	Branch 2	Social concepts	84830	23	ENSG00000111863	HUMAN24521	ADTRP	androgen dependent TFPI regulating protein [Source:HGNC Symbol - Acc:HGNC:21214]
high	Branch 2	Social concepts	85379	24	ENSG00000197077	HUMAN19917	KIAA1671	KIAA1671 [Source:HGNC Symbol - Acc:HGNC:29345]
high	Branch 2	Social concepts	9937	25	ENSG00000198924	HUMAN03662	DCLRE1A	DNA cross-link repair 1A [Source:HGNC Symbol - Acc:HGNC:17660]
high	Branch 2	Social concepts	1893	26	ENSG00000143369	HUMAN01600	ECM1	extracellular matrix protein 1 [Source:HGNC Symbol - Acc:HGNC:3153]
high	Branch 2	Social concepts	79080	27	ENSG00000110104	HUMAN04641	CCDC86	coiled-coil domain containing 86 [Source:HGNC Symbol - Acc:HGNC:28359]
high	Branch 2	Social concepts	6578	28	ENSG00000174640	HUMAN21527	SLCO2A1	solute carrier organic anion transporter family member 2A1 [Source:HGNC Symbol - Acc:HGNC:10955]
high	Branch 2	Social concepts	10943	29	ENSG00000005302	HUMAN29593	MSL3	MSL complex subunit 3 [Source:HGNC Symbol - Acc:HGNC:7370]
high	Branch 2	Social concepts	136	30	ENSG00000170425	HUMAN12082	ADORA2B	adenosine A2b receptor [Source:HGNC Symbol - Acc:HGNC:264]
high	Branch 2	Social concepts	51162	31	ENSG00000172889	HUMAN29427	EGFL7	EGF like domain multiple 7 [Source:HGNC Symbol - Acc:HGNC:20594]
high	Branch 2	Social concepts	572	32	ENSG00000002330	HUMAN04811	BAD	BCL2 associated agonist of cell death [Source:HGNC Symbol - Acc:HGNC:936]
high	Branch 2	Social concepts	9242	33	ENSG00000178860	HUMAN27911	MSC	musculin [Source:HGNC Symbol - Acc:HGNC:7321]
high	Branch 2	Social concepts	9615	34	ENSG00000119125	HUMAN28783	GDA	guanine deaminase [Source:HGNC Symbol - Acc:HGNC:4212]
high	Branch 2	Social concepts	161742	35	ENSG00000166068	HUMAN09249	SPRED1	sprouty related EVH1 domain containing 1 [Source:HGNC Symbol - Acc:HGNC:20249]
high	Branch 2	Social concepts	27006	36	ENSG00000070388	HUMAN14142	FGF22	fibroblast growth factor 22 [Source:HGNC Symbol - Acc:HGNC:3679]
high	Branch 2	Social concepts	9760	37	ENSG00000198846	HUMAN27843	TOX	thymocyte selection associated high mobility group box [Source:HGNC Symbol - Acc:HGNC:18988]
high	Branch 2	Social concepts	25791	38	ENSG00000066248	HUMAN18393	NGEF	neuronal guanine nucleotide exchange factor [Source:HGNC Symbol - Acc:HGNC:7807]
high	Branch 2	Social concepts	4345	39	ENSG00000091972	HUMAN21299	CD200	CD200 molecule [Source:HGNC Symbol - Acc:HGNC:7203]
high	Branch 2	Social concepts	685	40	ENSG00000174808	HUMAN22528	BTC	betacellulin [Source:HGNC Symbol - Acc:HGNC:1121]
high	Branch 2	Social concepts	131375	41	ENSG00000157093	HUMAN20726	LYZL4	lysozyme like 4 [Source:HGNC Symbol - Acc:HGNC:28387]
high	Branch 2	Social concepts	5874	42	ENSG00000041353	HUMAN13982	RAB27B	RAB27B, member RAS oncogene family [Source:HGNC Symbol - Acc:HGNC:9767]
high	Branch 2	Social concepts	119032	43	ENSG00000166275	HUMAN03601	BORCS7	BLOC-1 related complex subunit 7 [Source:HGNC Symbol - Acc:HGNC:23516]
high	Branch 2	Social concepts	3156	44	ENSG00000113161	HUMAN23500	HMGCR	3-hydroxy-3-methylglutaryl-CoA reductase [Source:HGNC Symbol - Acc:HGNC:5006]
high	Branch 2	Social concepts	5887	45	ENSG00000119318	HUMAN29003	RAD23B	RAD23 homolog B, nucleotide excision repair protein [Source:HGNC Symbol - Acc:HGNC:9813]
high	Branch 2	Social concepts	166379	46	ENSG00000181004	HUMAN22845	BBS12	Bardet-Biedl syndrome 12 [Source:HGNC Symbol - Acc:HGNC:26648]
high	Branch 2	Social concepts	390637	47	ENSG00000183208	HUMAN10046	GDPGP1	GDP-D-glucose phosphorylase 1 [Source:HGNC Symbol - Acc:HGNC:34360]
high	Branch 2	Social concepts	285753	48	ENSG00000183137	HUMAN25449	CEP57L1	centrosomal protein 57 like 1 [Source:HGNC Symbol - Acc:HGNC:21561]
high	Branch 2	Social concepts	130951	49	ENSG00000159374	HUMAN17191	M1AP	meiosis 1 associated protein [Source:HGNC Symbol - Acc:HGNC:25183]
high	Branch 2	Social concepts	123263	50	ENSG00000103707	HUMAN09646	MTFMT	mitochondrial methionyl-tRNA formyltransferase [Source:HGNC Symbol - Acc:HGNC:29666]
high	Branch 2	Social concepts	57630	51	ENSG00000154447	HUMAN23041	SH3RF1	SH3 domain containing ring finger 1 [Source:HGNC Symbol - Acc:HGNC:17650]
high	Branch 2	Social concepts	55814	52	ENSG00000145734	HUMAN23472	BDP1	B double prime 1, subunit of RNA polymerase III transcription initiation factor IIIB [Source:HGNC Symbol - Acc:HGNC:13652]
high	Branch 2	Social concepts	80213	53	ENSG00000184277	HUMAN10123	TM2D3	TM2 domain containing 3 [Source:HGNC Symbol - Acc:HGNC:24128]
high	Branch 2	Social concepts	79707	54	ENSG00000162408	HUMAN00160	NOL9	nucleolar protein 9 [Source:HGNC Symbol - Acc:HGNC:26265]
high	Branch 2	Social concepts	54495	55	ENSG00000166479	HUMAN14056	TMX3	thioredoxin related transmembrane protein 3 [Source:HGNC Symbol - Acc:HGNC:24718]
high	Branch 2	Social concepts	1906	56	ENSG00000078401	HUMAN24525	EDN1	endothelin 1 [Source:HGNC Symbol - Acc:HGNC:3176]
high	Branch 2	Social concepts	161835	57	ENSG00000150667	HUMAN09255	FSIP1	fibrous sheath interacting protein 1 [Source:HGNC Symbol - Acc:HGNC:21674]
high	Branch 2	Social concepts	10228	58	ENSG00000135823	HUMAN02201	STX6	syntaxin 6 [Source:HGNC Symbol - Acc:HGNC:11441]
high	Branch 2	Social concepts	84332	59	ENSG00000133665	HUMAN03357	DYDC2	DPY30 domain containing 2 [Source:HGNC Symbol - Acc:HGNC:23468]
high	Branch 2	Social concepts	9462	60	ENSG00000075391	HUMAN02173	RASAL2	RAS protein activator like 2 [Source:HGNC Symbol - Acc:HGNC:9874]
high	Branch 2	Social concepts	10806	61	ENSG00000054282	HUMAN02710	SDCCAG8	SHH signaling and ciliogenesis regulator SDCCAG8 [Source:HGNC Symbol - Acc:HGNC:10671]
high	Branch 2	Social concepts	728621	62	ENSG00000186409	HUMAN00823	CCDC30	coiled-coil domain containing 30 [Source:HGNC Symbol - Acc:HGNC:26103]
high	Branch 2	Social concepts	100129583	63	ENSG00000189157	HUMAN22561	FAM47E	family with sequence similarity 47 member E [Source:HGNC Symbol - Acc:HGNC:34343]
high	Branch 2	Social concepts	285521	64	ENSG00000163626	HUMAN22507	COX18	cytochrome c oxidase assembly factor COX18 [Source:HGNC Symbol - Acc:HGNC:26801]
high	Branch 3	Social concepts	254887	1	ENSG00000184307	HUMAN21322	ZDHHC23	zinc finger DHHC-type palmitoyltransferase 23 [Source:HGNC Symbol - Acc:HGNC:28654]
high	Branch 3	Social concepts	642273	2	ENSG00000184731	HUMAN16552	FAM110C	family with sequence similarity 110 member C [Source:HGNC Symbol - Acc:HGNC:33340]
high	Branch 3	Social concepts	64860	3	ENSG00000125962	HUMAN30149	ARMCX5	armadillo repeat containing X-linked 5 [Source:HGNC Symbol - Acc:HGNC:25772]
high	Branch 3	Social concepts	23177	4	ENSG00000011523	HUMAN17050	CEP68	centrosomal protein 68 [Source:HGNC Symbol - Acc:HGNC:29076]
high	Branch 3	Social concepts	64326	5	ENSG00000143207	HUMAN02167	COP1	COP1 E3 ubiquitin ligase [Source:HGNC Symbol - Acc:HGNC:17440]
high	Branch 3	Social concepts	254778	6	ENSG00000169085	HUMAN27875	VXN	vexin [Source:HGNC Symbol - Acc:HGNC:28498]
high	Branch 3	Social concepts	114928	7	ENSG00000158301	HUMAN30151	GPRASP2	G protein-coupled receptor associated sorting protein 2 [Source:HGNC Symbol - Acc:HGNC:25169]
high	Branch 3	Social concepts	56899	8	ENSG00000185046	HUMAN06976	ANKS1B	ankyrin repeat and sterile alpha motif domain containing 1B [Source:HGNC Symbol - Acc:HGNC:24600]
high	Branch 3	Social concepts	10905	9	ENSG00000198162	HUMAN01477	MAN1A2	mannosidase alpha class 1A member 2 [Source:HGNC Symbol - Acc:HGNC:6822]
high	Branch 3	Social concepts	340156	10	ENSG00000145949	HUMAN24420	MYLK4	myosin light chain kinase family member 4 [Source:HGNC Symbol - Acc:HGNC:27972]
high	Branch 3	Social concepts	55794	11	ENSG00000182810	HUMAN11281	DDX28	DEAD-box helicase 28 [Source:HGNC Symbol - Acc:HGNC:17330]
high	Branch 3	Social concepts	389073	12	ENSG00000188674	HUMAN18137	C2orf80	chromosome 2 open reading frame 80 [Source:HGNC Symbol - Acc:HGNC:34352]
high	Branch 3	Social concepts	57102	13	ENSG00000047621	HUMAN05823	C12orf4	chromosome 12 open reading frame 4 [Source:HGNC Symbol - Acc:HGNC:1184]
high	Branch 3	Social concepts	3360	14	ENSG00000164270	HUMAN24040	HTR4	5-hydroxytryptamine receptor 4 [Source:HGNC Symbol - Acc:HGNC:5299]
high	Branch 3	Social concepts	4338	15	ENSG00000164172	HUMAN23337	MOCS2	molybdenum cofactor synthesis 2 [Source:HGNC Symbol - Acc:HGNC:7193]
high	Branch 3	Social concepts	161835	16	ENSG00000150667	HUMAN09255	FSIP1	fibrous sheath interacting protein 1 [Source:HGNC Symbol - Acc:HGNC:21674]
high	Branch 3	Social concepts	2557	17	ENSG00000109158	HUMAN22372	GABRA4	gamma-aminobutyric acid type A receptor subunit alpha4 [Source:HGNC Symbol - Acc:HGNC:4078]
high	Branch 3	Social concepts	54622	18	ENSG00000185305	HUMAN23342	ARL15	ADP ribosylation factor like GTPase 15 [Source:HGNC Symbol - Acc:HGNC:25945]
high	Branch 3	Social concepts	57097	19	ENSG00000111224	HUMAN05817	PARP11	poly(ADP-ribose) polymerase family member 11 [Source:HGNC Symbol - Acc:HGNC:1186]
high	Branch 3	Social concepts	285148	20	ENSG00000134330	HUMAN16602	IAH1	isoamyl acetate hydrolyzing esterase 1 (putative) [Source:HGNC Symbol - Acc:HGNC:27696]
high	Branch 3	Social concepts	51473	21	ENSG00000146038	HUMAN24578	DCDC2	doublecortin domain containing 2 [Source:HGNC Symbol - Acc:HGNC:18141]
high	Branch 3	Social concepts	55359	22	ENSG00000060140	HUMAN06002	STYK1	serine/threonine/tyrosine kinase 1 [Source:HGNC Symbol - Acc:HGNC:18889]
high	Branch 3	Social concepts	10555	23	ENSG00000169692	HUMAN29428	AGPAT2	1-acylglycerol-3-phosphate O-acyltransferase 2 [Source:HGNC Symbol - Acc:HGNC:325]
high	Branch 3	Social concepts	219749	24	ENSG00000175395	HUMAN03035	ZNF25	zinc finger protein 25 [Source:HGNC Symbol - Acc:HGNC:13043]
high	Branch 3	Social concepts	3273	25	ENSG00000113905	HUMAN21923	HRG	histidine rich glycoprotein [Source:HGNC Symbol - Acc:HGNC:5181]
high	Branch 3	Social concepts	55135	26	ENSG00000141499	HUMAN11954	WRAP53	WD repeat containing antisense to TP53 [Source:HGNC Symbol - Acc:HGNC:25522]
high	Branch 3	Social concepts	22974	27	ENSG00000088325	HUMAN18814	TPX2	TPX2 microtubule nucleation factor [Source:HGNC Symbol - Acc:HGNC:1249]
high	Branch 3	Social concepts	8576	28	ENSG00000115661	HUMAN18256	STK16	serine/threonine kinase 16 [Source:HGNC Symbol - Acc:HGNC:11394]
high	Branch 3	Social concepts	11258	29	ENSG00000137100	HUMAN28635	DCTN3	dynactin subunit 3 [Source:HGNC Symbol - Acc:HGNC:2713]
high	Branch 3	Social concepts	123355	30	ENSG00000168904	HUMAN10097	LRRC28	leucine rich repeat containing 28 [Source:HGNC Symbol - Acc:HGNC:28355]
high	Branch 3	Social concepts	5019	31	ENSG00000083720	HUMAN23304	OXCT1	3-oxoacid CoA-transferase 1 [Source:HGNC Symbol - Acc:HGNC:8527]
high	Branch 3	Social concepts	5188	32	ENSG00000059691	HUMAN22948	GATB	glutamyl-tRNA amidotransferase subunit B [Source:HGNC Symbol - Acc:HGNC:8849]
high	Branch 3	Social concepts	139221	33	ENSG00000157502	HUMAN30189	PWWP3B	PWWP domain containing 3B [Source:HGNC Symbol - Acc:HGNC:26583]
high	Branch 3	Social concepts	84955	34	ENSG00000120526	HUMAN28145	NUDCD1	NudC domain containing 1 [Source:HGNC Symbol - Acc:HGNC:24306]
high	Branch 3	Social concepts	7306	35	ENSG00000107165	HUMAN28502	TYRP1	tyrosinase related protein 1 [Source:HGNC Symbol - Acc:HGNC:12450]
high	Branch 3	Social concepts	83861	36	ENSG00000130363	HUMAN25793	RSPH3	radial spoke head 3 [Source:HGNC Symbol - Acc:HGNC:21054]
high	Branch 3	Social concepts	4794	37	ENSG00000146232	HUMAN25135	NFKBIE	NFKB inhibitor epsilon [Source:HGNC Symbol - Acc:HGNC:7799]
high	Branch 3	Social concepts	2677	38	ENSG00000115486	HUMAN17229	GGCX	gamma-glutamyl carboxylase [Source:HGNC Symbol - Acc:HGNC:4247]
high	Branch 3	Social concepts	51384	39	ENSG00000002745	HUMAN26884	WNT16	Wnt family member 16 [Source:HGNC Symbol - Acc:HGNC:16267]
high	Branch 3	Social concepts	84830	40	ENSG00000111863	HUMAN24521	ADTRP	androgen dependent TFPI regulating protein [Source:HGNC Symbol - Acc:HGNC:21214]
high	Branch 3	Social concepts	130557	41	ENSG00000163795	HUMAN16763	ZNF513	zinc finger protein 513 [Source:HGNC Symbol - Acc:HGNC:26498]
high	Branch 3	Social concepts	51744	42	ENSG00000122223	HUMAN01990	CD244	CD244 molecule [Source:HGNC Symbol - Acc:HGNC:18171]
high	Branch 3	Social concepts	59277	43	ENSG00000074527	HUMAN06950	NTN4	netrin 4 [Source:HGNC Symbol - Acc:HGNC:13658]
high	Branch 3	Social concepts	6445	44	ENSG00000102683	HUMAN07475	SGCG	sarcoglycan gamma [Source:HGNC Symbol - Acc:HGNC:10809]
high	Branch 3	Social concepts	366	45	ENSG00000103569	HUMAN09548	AQP9	aquaporin 9 [Source:HGNC Symbol - Acc:HGNC:643]
high	Branch 3	Social concepts	25880	46	ENSG00000184857	HUMAN10481	TMEM186	transmembrane protein 186 [Source:HGNC Symbol - Acc:HGNC:24530]
high	Branch 3	Social concepts	26034	47	ENSG00000074706	HUMAN25762	IPCEF1	interaction protein for cytohesin exchange factors 1 [Source:HGNC Symbol - Acc:HGNC:21204]
high	Branch 3	Social concepts	23408	48	ENSG00000124523	HUMAN24538	SIRT5	sirtuin 5 [Source:HGNC Symbol - Acc:HGNC:14933]
high	Branch 3	Social concepts	56341	49	ENSG00000111218	HUMAN05813	PRMT8	protein arginine methyltransferase 8 [Source:HGNC Symbol - Acc:HGNC:5188]
high	Branch 3	Social concepts	572	50	ENSG00000002330	HUMAN04811	BAD	BCL2 associated agonist of cell death [Source:HGNC Symbol - Acc:HGNC:936]
high	Branch 3	Social concepts	10573	51	ENSG00000086504	HUMAN10154	MRPL28	mitochondrial ribosomal protein L28 [Source:HGNC Symbol - Acc:HGNC:14484]
high	Branch 3	Social concepts	51102	52	ENSG00000116353	HUMAN00616	MECR	mitochondrial trans-2-enoyl-CoA reductase [Source:HGNC Symbol - Acc:HGNC:19691]
high	Branch 3	Social concepts	755	53	ENSG00000160226	HUMAN19601	CFAP410	cilia and flagella associated protein 410 [Source:HGNC Symbol - Acc:HGNC:1260]
high	Branch 3	Social concepts	132946	54	ENSG00000196503	HUMAN22435	ARL9	ADP ribosylation factor like GTPase 9 [Source:HGNC Symbol - Acc:HGNC:23592]
high	Branch 3	Social concepts	54968	55	ENSG00000175606	HUMAN27925	TMEM70	transmembrane protein 70 [Source:HGNC Symbol - Acc:HGNC:26050]
high	Branch 3	Social concepts	23583	56	ENSG00000123415	HUMAN06522	SMUG1	single-strand-selective monofunctional uracil-DNA glycosylase 1 [Source:HGNC Symbol - Acc:HGNC:17148]
high	Branch 3	Social concepts	219790	57	ENSG00000182010	HUMAN03176	RTKN2	rhotekin 2 [Source:HGNC Symbol - Acc:HGNC:19364]
high	Branch 3	Social concepts	5817	58	ENSG00000073008	HUMAN15756	PVR	PVR cell adhesion molecule [Source:HGNC Symbol - Acc:HGNC:9705]
high	Branch 3	Social concepts	55432	59	ENSG00000180667	HUMAN02443	YOD1	YOD1 deubiquitinase [Source:HGNC Symbol - Acc:HGNC:25035]
high	Branch 3	Social concepts	6301	60	ENSG00000031698	HUMAN01353	SARS1	seryl-tRNA synthetase 1 [Source:HGNC Symbol - Acc:HGNC:10537]
high	Branch 3	Social concepts	10295	61	ENSG00000103507	HUMAN10937	BCKDK	branched chain keto acid dehydrogenase kinase [Source:HGNC Symbol - Acc:HGNC:16902]
high	Branch 3	Social concepts	64240	62	ENSG00000138075	HUMAN16907	ABCG5	ATP binding cassette subfamily G member 5 [Source:HGNC Symbol - Acc:HGNC:13886]
high	Branch 3	Social concepts	66000	63	ENSG00000144868	HUMAN21516	TMEM108	transmembrane protein 108 [Source:HGNC Symbol - Acc:HGNC:28451]
high	Branch 3	Social concepts	84233	64	ENSG00000171202	HUMAN05291	TMEM126A	transmembrane protein 126A [Source:HGNC Symbol - Acc:HGNC:25382]
high	Branch 3	Social concepts	23410	65	ENSG00000142082	HUMAN03840	SIRT3	sirtuin 3 [Source:HGNC Symbol - Acc:HGNC:14931]
high	Branch 3	Social concepts	84688	66	ENSG00000164972	HUMAN28625	SPMIP6	sperm microtubule inner protein 6 [Source:HGNC Symbol - Acc:HGNC:19919]
high	Branch 3	Social concepts	146177	67	ENSG00000175267	HUMAN10683	VWA3A	von Willebrand factor A domain containing 3A [Source:HGNC Symbol - Acc:HGNC:27088]
high	Branch 3	Social concepts	355	68	ENSG00000026103	HUMAN03408	FAS	Fas cell surface death receptor [Source:HGNC Symbol - Acc:HGNC:11920]
high	Branch 3	Social concepts	4852	69	ENSG00000122585	HUMAN26077	NPY	neuropeptide Y [Source:HGNC Symbol - Acc:HGNC:7955]
high	Branch 3	Social concepts	91298	70	ENSG00000133641	HUMAN06889	RLIG1	RNA 5'-phosphate and 3'-OH ligase 1 [Source:HGNC Symbol - Acc:HGNC:25322]
high	Branch 3	Social concepts	53919	71	ENSG00000139155	HUMAN06100	SLCO1C1	solute carrier organic anion transporter family member 1C1 [Source:HGNC Symbol - Acc:HGNC:13819]
high	Branch 3	Social concepts	4345	72	ENSG00000091972	HUMAN21299	CD200	CD200 molecule [Source:HGNC Symbol - Acc:HGNC:7203]
high	Branch 3	Social concepts	7349	73	ENSG00000163794	HUMAN16751	UCN	urocortin [Source:HGNC Symbol - Acc:HGNC:12516]
high	Branch 3	Social concepts	6462	74	ENSG00000129214	HUMAN11947	SHBG	sex hormone binding globulin [Source:HGNC Symbol - Acc:HGNC:10839]
high	Branch 3	Social concepts	51253	75	ENSG00000116221	HUMAN01049	MRPL37	mitochondrial ribosomal protein L37 [Source:HGNC Symbol - Acc:HGNC:14034]
high	Branch 3	Social concepts	10653	76	ENSG00000167642	HUMAN15434	SPINT2	serine peptidase inhibitor, Kunitz type 2 [Source:HGNC Symbol - Acc:HGNC:11247]
high	Branch 3	Social concepts	253982	77	ENSG00000174939	HUMAN10840	ASPHD1	aspartate beta-hydroxylase domain containing 1 [Source:HGNC Symbol - Acc:HGNC:27380]
high	Branch 3	Social concepts	29070	78	ENSG00000103021	HUMAN11133	CCDC113	coiled-coil domain containing 113 [Source:HGNC Symbol - Acc:HGNC:25002]
high	Branch 3	Social concepts	4135	79	ENSG00000171533	HUMAN05212	MAP6	microtubule associated protein 6 [Source:HGNC Symbol - Acc:HGNC:6868]
high	Branch 3	Social concepts	285753	80	ENSG00000183137	HUMAN25449	CEP57L1	centrosomal protein 57 like 1 [Source:HGNC Symbol - Acc:HGNC:21561]
high	Branch 3	Social concepts	55320	81	ENSG00000129534	HUMAN08351	MIS18BP1	MIS18 binding protein 1 [Source:HGNC Symbol - Acc:HGNC:20190]
high	Branch 3	Social concepts	84268	82	ENSG00000129197	HUMAN11839	RPAIN	RPA interacting protein [Source:HGNC Symbol - Acc:HGNC:28641]
high	Branch 3	Social concepts	8317	83	ENSG00000097046	HUMAN01257	CDC7	cell division cycle 7 [Source:HGNC Symbol - Acc:HGNC:1745]
high	Branch 3	Social concepts	1525	84	ENSG00000154639	HUMAN19361	CXADR	CXADR Ig-like cell adhesion molecule [Source:HGNC Symbol - Acc:HGNC:2559]
high	Branch 3	Social concepts	9570	85	ENSG00000108433	HUMAN12842	GOSR2	golgi SNAP receptor complex member 2 [Source:HGNC Symbol - Acc:HGNC:4431]
high	Branch 3	Social concepts	167681	86	ENSG00000146250	HUMAN25326	PRSS35	serine protease 35 [Source:HGNC Symbol - Acc:HGNC:21387]
high	Branch 3	Social concepts	221477	87	ENSG00000198663	HUMAN24981	C6orf89	chromosome 6 open reading frame 89 [Source:HGNC Symbol - Acc:HGNC:21114]
high	Branch 3	Social concepts	6346	88	ENSG00000108702	HUMAN12392	CCL1	C-C motif chemokine ligand 1 [Source:HGNC Symbol - Acc:HGNC:10609]
high	Branch 3	Social concepts	26998	89	ENSG00000090512	HUMAN21922	FETUB	fetuin B [Source:HGNC Symbol - Acc:HGNC:3658]
high	Branch 3	Social concepts	130576	90	ENSG00000150556	HUMAN17720	LYPD6B	LY6/PLAUR domain containing 6B [Source:HGNC Symbol - Acc:HGNC:27018]
high	Branch 3	Social concepts	57226	91	ENSG00000083099	HUMAN25375	LYRM2	LYR motif containing 2 [Source:HGNC Symbol - Acc:HGNC:25229]
high	Branch 3	Social concepts	1875	92	ENSG00000133740	HUMAN27972	E2F5	E2F transcription factor 5 [Source:HGNC Symbol - Acc:HGNC:3119]
high	Branch 3	Social concepts	344018	93	ENSG00000183733	HUMAN17111	FIGLA	folliculogenesis specific bHLH transcription factor [Source:HGNC Symbol - Acc:HGNC:24669]
high	Branch 3	Social concepts	5149	94	ENSG00000139053	HUMAN06075	PDE6H	phosphodiesterase 6H [Source:HGNC Symbol - Acc:HGNC:8790]
high	Branch 4	Social concepts	219541	1	ENSG00000156603	HUMAN04563	MED19	mediator complex subunit 19 [Source:HGNC Symbol - Acc:HGNC:29600]
high	Branch 4	Social concepts	57179	2	ENSG00000122203	HUMAN24265	KIAA1191	KIAA1191 [Source:HGNC Symbol - Acc:HGNC:29209]
high	Branch 4	Social concepts	146223	3	ENSG00000183723	HUMAN11173	CMTM4	CKLF like MARVEL transmembrane domain containing 4 [Source:HGNC Symbol - Acc:HGNC:19175]
high	Branch 4	Social concepts	56704	4	ENSG00000104369	HUMAN27927	JPH1	junctophilin 1 [Source:HGNC Symbol - Acc:HGNC:14201]
high	Branch 4	Social concepts	347240	5	ENSG00000186638	HUMAN28621	KIF24	kinesin family member 24 [Source:HGNC Symbol - Acc:HGNC:19916]
high	Branch 4	Social concepts	11130	6	ENSG00000122952	HUMAN03146	ZWINT	ZW10 interacting kinetochore protein [Source:HGNC Symbol - Acc:HGNC:13195]
high	Branch 4	Social concepts	2888	7	ENSG00000115290	HUMAN17802	GRB14	growth factor receptor bound protein 14 [Source:HGNC Symbol - Acc:HGNC:4565]
high	Branch 4	Social concepts	54902	8	ENSG00000011295	HUMAN12087	TTC19	tetratricopeptide repeat domain 19 [Source:HGNC Symbol - Acc:HGNC:26006]
high	Branch 4	Social concepts	1861	9	ENSG00000136827	HUMAN29297	TOR1A	torsin family 1 member A [Source:HGNC Symbol - Acc:HGNC:3098]
high	Branch 4	Social concepts	30819	10	ENSG00000120049	HUMAN03572	KCNIP2	potassium voltage-gated channel interacting protein 2 [Source:HGNC Symbol - Acc:HGNC:15522]
high	Branch 4	Social concepts	4978	11	ENSG00000183715	HUMAN05748	OPCML	opioid binding protein/cell adhesion molecule like [Source:HGNC Symbol - Acc:HGNC:8143]
high	Branch 4	Social concepts	146433	12	ENSG00000157368	HUMAN11353	IL34	interleukin 34 [Source:HGNC Symbol - Acc:HGNC:28529]
high	Branch 4	Social concepts	55924	13	ENSG00000197852	HUMAN01419	INKA2	inka box actin regulator 2 [Source:HGNC Symbol - Acc:HGNC:28045]
high	Branch 4	Social concepts	80025	14	ENSG00000125779	HUMAN18653	PANK2	pantothenate kinase 2 [Source:HGNC Symbol - Acc:HGNC:15894]
high	Branch 4	Social concepts	8404	15	ENSG00000152583	HUMAN22643	SPARCL1	SPARC like 1 [Source:HGNC Symbol - Acc:HGNC:11220]
high	Branch 4	Social concepts	146845	16	ENSG00000166596	HUMAN12022	CFAP52	cilia and flagella associated protein 52 [Source:HGNC Symbol - Acc:HGNC:16053]
high	Branch 4	Social concepts	51582	17	ENSG00000155096	HUMAN28111	AZIN1	antizyme inhibitor 1 [Source:HGNC Symbol - Acc:HGNC:16432]
high	Branch 4	Social concepts	5188	18	ENSG00000059691	HUMAN22948	GATB	glutamyl-tRNA amidotransferase subunit B [Source:HGNC Symbol - Acc:HGNC:8849]
high	Branch 4	Social concepts	65990	19	ENSG00000103254	HUMAN10200	ANTKMT	adenine nucleotide translocase lysine methyltransferase [Source:HGNC Symbol - Acc:HGNC:14152]
high	Branch 4	Social concepts	84233	20	ENSG00000171202	HUMAN05291	TMEM126A	transmembrane protein 126A [Source:HGNC Symbol - Acc:HGNC:25382]
high	Branch 4	Social concepts	83861	21	ENSG00000130363	HUMAN25793	RSPH3	radial spoke head 3 [Source:HGNC Symbol - Acc:HGNC:21054]
high	Branch 4	Social concepts	728621	22	ENSG00000186409	HUMAN00823	CCDC30	coiled-coil domain containing 30 [Source:HGNC Symbol - Acc:HGNC:26103]
high	Branch 4	Social concepts	2596	23	ENSG00000172020	HUMAN21334	GAP43	growth associated protein 43 [Source:HGNC Symbol - Acc:HGNC:4140]
high	Branch 4	Social concepts	79740	24	ENSG00000169064	HUMAN21761	ZBBX	zinc finger B-box domain containing [Source:HGNC Symbol - Acc:HGNC:26245]
high	Branch 4	Social concepts	221074	25	ENSG00000148482	HUMAN02927	SLC39A12	solute carrier family 39 member 12 [Source:HGNC Symbol - Acc:HGNC:20860]
high	Branch 4	Social concepts	25849	26	ENSG00000169116	HUMAN22529	PARM1	prostate androgen-regulated mucin-like protein 1 [Source:HGNC Symbol - Acc:HGNC:24536]
high	Branch 4	Social concepts	343263	27	ENSG00000221986	HUMAN01356	MYBPHL	myosin binding protein H like [Source:HGNC Symbol - Acc:HGNC:30434]
high	Branch 4	Social concepts	3356	28	ENSG00000102468	HUMAN07641	HTR2A	5-hydroxytryptamine receptor 2A [Source:HGNC Symbol - Acc:HGNC:5293]
high	Branch 4	Social concepts	10886	29	ENSG00000056291	HUMAN22505	NPFFR2	neuropeptide FF receptor 2 [Source:HGNC Symbol - Acc:HGNC:4525]
high	Branch 4	Social concepts	10005	30	ENSG00000101473	HUMAN19093	ACOT8	acyl-CoA thioesterase 8 [Source:HGNC Symbol - Acc:HGNC:15919]
high	Branch 4	Social concepts	780776	31	ENSG00000166676	HUMAN10496	TVP23A	trans-golgi network vesicle protein 23 homolog A [Source:HGNC Symbol - Acc:HGNC:20398]
high	Branch 4	Social concepts	27010	32	ENSG00000196511	HUMAN27198	TPK1	thiamin pyrophosphokinase 1 [Source:HGNC Symbol - Acc:HGNC:17358]
high	Branch 4	Social concepts	389668	33	ENSG00000221947	HUMAN27908	XKR9	XK related 9 [Source:HGNC Symbol - Acc:HGNC:20937]
high	Branch 4	Social concepts	6622	34	ENSG00000145335	HUMAN22664	SNCA	synuclein alpha [Source:HGNC Symbol - Acc:HGNC:11138]
high	Branch 4	Social concepts	7349	35	ENSG00000163794	HUMAN16751	UCN	urocortin [Source:HGNC Symbol - Acc:HGNC:12516]
high	Branch 4	Social concepts	10038	36	ENSG00000129484	HUMAN07936	PARP2	poly(ADP-ribose) polymerase 2 [Source:HGNC Symbol - Acc:HGNC:272]
high	Branch 4	Social concepts	84830	37	ENSG00000111863	HUMAN24521	ADTRP	androgen dependent TFPI regulating protein [Source:HGNC Symbol - Acc:HGNC:21214]
high	Branch 4	Social concepts	148534	38	ENSG00000152078	HUMAN01289	TLCD4	TLC domain containing 4 [Source:HGNC Symbol - Acc:HGNC:26477]
high	Branch 4	Social concepts	79038	39	ENSG00000100711	HUMAN08974	ZFYVE21	zinc finger FYVE-type containing 21 [Source:HGNC Symbol - Acc:HGNC:20760]
high	Branch 4	Social concepts	366	40	ENSG00000103569	HUMAN09548	AQP9	aquaporin 9 [Source:HGNC Symbol - Acc:HGNC:643]
high	Branch 4	Social concepts	1893	41	ENSG00000143369	HUMAN01600	ECM1	extracellular matrix protein 1 [Source:HGNC Symbol - Acc:HGNC:3153]
high	Branch 4	Social concepts	91298	42	ENSG00000133641	HUMAN06889	RLIG1	RNA 5'-phosphate and 3'-OH ligase 1 [Source:HGNC Symbol - Acc:HGNC:25322]
high	Branch 4	Social concepts	284346	43	ENSG00000176472	HUMAN15693	ZNF575	zinc finger protein 575 [Source:HGNC Symbol - Acc:HGNC:27606]
high	Branch 4	Social concepts	257194	44	ENSG00000172260	HUMAN01157	NEGR1	neuronal growth regulator 1 [Source:HGNC Symbol - Acc:HGNC:17302]
high	Branch 4	Social concepts	51278	45	ENSG00000162783	HUMAN02203	IER5	immediate early response 5 [Source:HGNC Symbol - Acc:HGNC:5393]
high	Branch 4	Social concepts	51393	46	ENSG00000187688	HUMAN12099	TRPV2	transient receptor potential cation channel subfamily V member 2 [Source:HGNC Symbol - Acc:HGNC:18082]
high	Branch 4	Social concepts	22950	47	ENSG00000163798	HUMAN16778	SLC4A1AP	solute carrier family 4 member 1 adaptor protein [Source:HGNC Symbol - Acc:HGNC:13813]
high	Branch 4	Social concepts	64420	48	ENSG00000106868	HUMAN29039	SUSD1	sushi domain containing 1 [Source:HGNC Symbol - Acc:HGNC:25413]
high	Branch 4	Social concepts	260293	49	ENSG00000186377	HUMAN00962	CYP4X1	cytochrome P450 family 4 subfamily X member 1 [Source:HGNC Symbol - Acc:HGNC:20244]
high	Branch 4	Social concepts	10133	50	ENSG00000123240	HUMAN02878	OPTN	optineurin [Source:HGNC Symbol - Acc:HGNC:17142]
high	Branch 4	Social concepts	23552	51	ENSG00000156345	HUMAN28845	CDK20	cyclin dependent kinase 20 [Source:HGNC Symbol - Acc:HGNC:21420]
high	Branch 4	Social concepts	55885	52	ENSG00000048540	HUMAN06087	LMO3	LIM domain only 3 [Source:HGNC Symbol - Acc:HGNC:6643]
high	Branch 4	Social concepts	283643	53	ENSG00000185347	HUMAN09026	TEDC1	tubulin epsilon and delta complex 1 [Source:HGNC Symbol - Acc:HGNC:20127]
high	Branch 4	Social concepts	83787	54	ENSG00000170632	HUMAN26774	ARMC10	armadillo repeat containing 10 [Source:HGNC Symbol - Acc:HGNC:21706]
high	Branch 4	Social concepts	114987	55	ENSG00000148225	HUMAN29059	WDR31	WD repeat domain 31 [Source:HGNC Symbol - Acc:HGNC:21421]
high	Branch 4	Social concepts	64777	56	ENSG00000145916	HUMAN24335	RMND5B	required for meiotic nuclear division 5 homolog B [Source:HGNC Symbol - Acc:HGNC:26181]
high	Branch 4	Social concepts	7709	57	ENSG00000116809	HUMAN00335	ZBTB17	zinc finger and BTB domain containing 17 [Source:HGNC Symbol - Acc:HGNC:12936]
high	Branch 4	Social concepts	10884	58	ENSG00000112996	HUMAN23326	MRPS30	mitochondrial ribosomal protein S30 [Source:HGNC Symbol - Acc:HGNC:8769]
high	Branch 4	Social concepts	283078	59	ENSG00000150051	HUMAN02986	MKX	mohawk homeobox [Source:HGNC Symbol - Acc:HGNC:23729]
high	Branch 4	Social concepts	55827	60	ENSG00000143164	HUMAN02090	DCAF6	DDB1 and CUL4 associated factor 6 [Source:HGNC Symbol - Acc:HGNC:30002]
high	Branch 4	Social concepts	65244	61	ENSG00000123352	HUMAN06358	SPATS2	spermatogenesis associated serine rich 2 [Source:HGNC Symbol - Acc:HGNC:18650]
high	Branch 4	Social concepts	6445	62	ENSG00000102683	HUMAN07475	SGCG	sarcoglycan gamma [Source:HGNC Symbol - Acc:HGNC:10809]
high	Branch 4	Social concepts	84280	63	ENSG00000148925	HUMAN04196	BTBD10	BTB domain containing 10 [Source:HGNC Symbol - Acc:HGNC:21445]
high	Branch 5	Social concepts	3595	1	ENSG00000081985	HUMAN01131	IL12RB2	interleukin 12 receptor subunit beta 2 [Source:HGNC Symbol - Acc:HGNC:5972]
high	Branch 5	Social concepts	196383	2	ENSG00000150977	HUMAN07351	RILPL2	Rab interacting lysosomal protein like 2 [Source:HGNC Symbol - Acc:HGNC:28787]
high	Branch 5	Social concepts	33	3	ENSG00000115361	HUMAN18155	ACADL	acyl-CoA dehydrogenase long chain [Source:HGNC Symbol - Acc:HGNC:88]
high	Branch 5	Social concepts	56063	4	ENSG00000160055	HUMAN00651	TMEM234	transmembrane protein 234 [Source:HGNC Symbol - Acc:HGNC:28837]
high	Branch 5	Social concepts	26093	5	ENSG00000105321	HUMAN15876	CCDC9	coiled-coil domain containing 9 [Source:HGNC Symbol - Acc:HGNC:24560]
high	Branch 5	Social concepts	4135	6	ENSG00000171533	HUMAN05212	MAP6	microtubule associated protein 6 [Source:HGNC Symbol - Acc:HGNC:6868]
high	Branch 5	Social concepts	6942	7	ENSG00000100207	HUMAN20271	TCF20	transcription factor 20 [Source:HGNC Symbol - Acc:HGNC:11631]
high	Branch 5	Social concepts	3064	8	ENSG00000197386	HUMAN22137	HTT	huntingtin [Source:HGNC Symbol - Acc:HGNC:4851]
high	Branch 5	Social concepts	3619	9	ENSG00000149503	HUMAN04702	INCENP	inner centromere protein [Source:HGNC Symbol - Acc:HGNC:6058]
high	Branch 5	Social concepts	54627	10	ENSG00000212916	HUMAN02653	MAP10	microtubule associated protein 10 [Source:HGNC Symbol - Acc:HGNC:29265]
high	Branch 5	Social concepts	164781	11	ENSG00000123977	HUMAN18327	DAW1	dynein assembly factor with WD repeats 1 [Source:HGNC Symbol - Acc:HGNC:26383]
high	Branch 5	Social concepts	89927	12	ENSG00000166780	HUMAN10567	BMERB1	bMERB domain containing 1 [Source:HGNC Symbol - Acc:HGNC:19213]
high	Branch 5	Social concepts	91544	13	ENSG00000158062	HUMAN00529	UBXN11	UBX domain protein 11 [Source:HGNC Symbol - Acc:HGNC:30600]
high	Branch 5	Social concepts	23109	14	ENSG00000181418	HUMAN06330	DDN	dendrin [Source:HGNC Symbol - Acc:HGNC:24458]
high	Branch 5	Social concepts	5774	15	ENSG00000070159	HUMAN29015	PTPN3	protein tyrosine phosphatase non-receptor type 3 [Source:HGNC Symbol - Acc:HGNC:9655]
high	Branch 5	Social concepts	9610	16	ENSG00000174791	HUMAN04949	RIN1	Ras and Rab interactor 1 [Source:HGNC Symbol - Acc:HGNC:18749]
high	Branch 5	Social concepts	92906	17	ENSG00000143889	HUMAN16861	HNRNPLL	heterogeneous nuclear ribonucleoprotein L like [Source:HGNC Symbol - Acc:HGNC:25127]
high	Branch 5	Social concepts	3680	18	ENSG00000144668	HUMAN20669	ITGA9	integrin subunit alpha 9 [Source:HGNC Symbol - Acc:HGNC:6145]
high	Branch 5	Social concepts	84916	19	ENSG00000141076	HUMAN11312	UTP4	UTP4 small subunit processome component [Source:HGNC Symbol - Acc:HGNC:1983]
high	Branch 5	Social concepts	124454	20	ENSG00000103356	HUMAN10707	EARS2	glutamyl-tRNA synthetase 2, mitochondrial [Source:HGNC Symbol - Acc:HGNC:29419]
high	Branch 5	Social concepts	80777	21	ENSG00000103018	HUMAN11325	CYB5B	cytochrome b5 type B [Source:HGNC Symbol - Acc:HGNC:24374]
high	Branch 5	Social concepts	51253	22	ENSG00000116221	HUMAN01049	MRPL37	mitochondrial ribosomal protein L37 [Source:HGNC Symbol - Acc:HGNC:14034]
high	Branch 5	Social concepts	126789	23	ENSG00000169972	HUMAN00036	PUSL1	pseudouridine synthase like 1 [Source:HGNC Symbol - Acc:HGNC:26914]
high	Branch 5	Social concepts	1404	24	ENSG00000145681	HUMAN23568	HAPLN1	hyaluronan and proteoglycan link protein 1 [Source:HGNC Symbol - Acc:HGNC:2380]
high	Branch 5	Social concepts	26059	25	ENSG00000187672	HUMAN21049	ERC2	ELKS/RAB6-interacting/CAST family member 2 [Source:HGNC Symbol - Acc:HGNC:31922]
high	Branch 5	Social concepts	3957	26	ENSG00000100079	HUMAN20115	LGALS2	galectin 2 [Source:HGNC Symbol - Acc:HGNC:6562]
high	Branch 5	Social concepts	5612	27	ENSG00000137492	HUMAN05219	THAP12	THAP domain containing 12 [Source:HGNC Symbol - Acc:HGNC:9440]
high	Branch 5	Social concepts	23379	28	ENSG00000164151	HUMAN23177	ICE1	interactor of little elongation complex ELL subunit 1 [Source:HGNC Symbol - Acc:HGNC:29154]
high	Branch 5	Social concepts	4810	29	ENSG00000188158	HUMAN29644	NHS	NHS actin remodeling regulator [Source:HGNC Symbol - Acc:HGNC:7820]
high	Branch 5	Social concepts	80816	30	ENSG00000141431	HUMAN13844	ASXL3	ASXL transcriptional regulator 3 [Source:HGNC Symbol - Acc:HGNC:29357]
high	Branch 5	Social concepts	84058	31	ENSG00000005448	HUMAN17172	WDR54	WD repeat domain 54 [Source:HGNC Symbol - Acc:HGNC:25770]
high	Branch 5	Social concepts	8999	32	ENSG00000138769	HUMAN22539	CDKL2	cyclin dependent kinase like 2 [Source:HGNC Symbol - Acc:HGNC:1782]
high	Branch 5	Social concepts	114824	33	ENSG00000198883	HUMAN30485	PNMA5	PNMA family member 5 [Source:HGNC Symbol - Acc:HGNC:18743]
high	Branch 5	Social concepts	29118	34	ENSG00000109832	HUMAN05708	DDX25	DEAD-box helicase 25 [Source:HGNC Symbol - Acc:HGNC:18698]
high	Branch 5	Social concepts	389073	35	ENSG00000188674	HUMAN18137	C2orf80	chromosome 2 open reading frame 80 [Source:HGNC Symbol - Acc:HGNC:34352]
high	Branch 5	Social concepts	114905	36	ENSG00000163145	HUMAN22235	C1QTNF7	C1q and TNF related 7 [Source:HGNC Symbol - Acc:HGNC:14342]
high	Branch 5	Social concepts	150572	37	ENSG00000115593	HUMAN17273	SMYD1	SET and MYND domain containing 1 [Source:HGNC Symbol - Acc:HGNC:20986]
high	Branch 5	Social concepts	84140	38	ENSG00000170264	HUMAN17022	FAM161A	FAM161 centrosomal protein A [Source:HGNC Symbol - Acc:HGNC:25808]
high	Chimp	Social concepts	219541	1	ENSG00000156603	HUMAN04563	MED19	mediator complex subunit 19 [Source:HGNC Symbol - Acc:HGNC:29600]
high	Chimp	Social concepts	57405	2	ENSG00000152253	HUMAN17826	SPC25	SPC25 component of NDC80 kinetochore complex [Source:HGNC Symbol - Acc:HGNC:24031]
high	Chimp	Social concepts	9466	3	ENSG00000104998	HUMAN14839	IL27RA	interleukin 27 receptor subunit alpha [Source:HGNC Symbol - Acc:HGNC:17290]
high	Chimp	Social concepts	6376	4	ENSG00000006210	HUMAN11104	CX3CL1	C-X3-C motif chemokine ligand 1 [Source:HGNC Symbol - Acc:HGNC:10647]
high	Chimp	Social concepts	9917	5	ENSG00000116199	HUMAN02182	FAM20B	FAM20B glycosaminoglycan xylosylkinase [Source:HGNC Symbol - Acc:HGNC:23017]
high	Chimp	Social concepts	3350	6	ENSG00000178394	HUMAN23402	HTR1A	5-hydroxytryptamine receptor 1A [Source:HGNC Symbol - Acc:HGNC:5286]
high	Chimp	Social concepts	80313	7	ENSG00000148814	HUMAN03801	LRRC27	leucine rich repeat containing 27 [Source:HGNC Symbol - Acc:HGNC:29346]
high	Chimp	Social concepts	1627	8	ENSG00000113758	HUMAN24309	DBN1	drebrin 1 [Source:HGNC Symbol - Acc:HGNC:2695]
high	Chimp	Social concepts	4771	9	ENSG00000186575	HUMAN19959	NF2	NF2, moesin-ezrin-radixin like (MERLIN) tumor suppressor [Source:HGNC Symbol - Acc:HGNC:7773]
high	Chimp	Social concepts	151230	10	ENSG00000213160	HUMAN17840	KLHL23	kelch like family member 23 [Source:HGNC Symbol - Acc:HGNC:27506]
high	Chimp	Social concepts	128434	11	ENSG00000132821	HUMAN18974	VSTM2L	V-set and transmembrane domain containing 2 like [Source:HGNC Symbol - Acc:HGNC:16096]
high	Chimp	Social concepts	84916	12	ENSG00000141076	HUMAN11312	UTP4	UTP4 small subunit processome component [Source:HGNC Symbol - Acc:HGNC:1983]
high	Chimp	Social concepts	51102	13	ENSG00000116353	HUMAN00616	MECR	mitochondrial trans-2-enoyl-CoA reductase [Source:HGNC Symbol - Acc:HGNC:19691]
high	Chimp	Social concepts	5594	14	ENSG00000100030	HUMAN19801	MAPK1	mitogen-activated protein kinase 1 [Source:HGNC Symbol - Acc:HGNC:6871]
high	Chimp	Social concepts	57097	15	ENSG00000111224	HUMAN05817	PARP11	poly(ADP-ribose) polymerase family member 11 [Source:HGNC Symbol - Acc:HGNC:1186]
high	Chimp	Social concepts	5874	16	ENSG00000041353	HUMAN13982	RAB27B	RAB27B, member RAS oncogene family [Source:HGNC Symbol - Acc:HGNC:9767]
high	Chimp	Social concepts	128240	17	ENSG00000163382	HUMAN01878	NAXE	NAD(P)HX epimerase [Source:HGNC Symbol - Acc:HGNC:18453]
high	Chimp	Social concepts	146177	18	ENSG00000175267	HUMAN10683	VWA3A	von Willebrand factor A domain containing 3A [Source:HGNC Symbol - Acc:HGNC:27088]
high	Chimp	Social concepts	83787	19	ENSG00000170632	HUMAN26774	ARMC10	armadillo repeat containing 10 [Source:HGNC Symbol - Acc:HGNC:21706]
high	Chimp	Social concepts	84265	20	ENSG00000121851	HUMAN01534	POLR3GL	RNA polymerase III subunit GL [Source:HGNC Symbol - Acc:HGNC:28466]
high	Chimp	Social concepts	10371	21	ENSG00000075213	HUMAN26497	SEMA3A	semaphorin 3A [Source:HGNC Symbol - Acc:HGNC:10723]
high	Chimp	Social concepts	27000	22	ENSG00000105821	HUMAN26779	DNAJC2	DnaJ heat shock protein family (Hsp40) member C2 [Source:HGNC Symbol - Acc:HGNC:13192]
high	Chimp	Social concepts	4358	23	ENSG00000115204	HUMAN16752	MPV17	mitochondrial inner membrane protein MPV17 [Source:HGNC Symbol - Acc:HGNC:7224]
high	Chimp	Social concepts	83733	24	ENSG00000182902	HUMAN19683	SLC25A18	solute carrier family 25 member 18 [Source:HGNC Symbol - Acc:HGNC:10988]
high	Chimp	Social concepts	54433	25	ENSG00000109534	HUMAN22785	GAR1	GAR1 ribonucleoprotein [Source:HGNC Symbol - Acc:HGNC:14264]
high	Chimp	Social concepts	100131187	26	ENSG00000215845	HUMAN01996	TSTD1	thiosulfate sulfurtransferase like domain containing 1 [Source:HGNC Symbol - Acc:HGNC:35410]
high	Chimp	Social concepts	1404	27	ENSG00000145681	HUMAN23568	HAPLN1	hyaluronan and proteoglycan link protein 1 [Source:HGNC Symbol - Acc:HGNC:2380]
high	Chimp	Social concepts	55048	28	ENSG00000167987	HUMAN04653	VPS37C	VPS37C subunit of ESCRT-I [Source:HGNC Symbol - Acc:HGNC:26097]
high	Chimp	Social concepts	84688	29	ENSG00000164972	HUMAN28625	SPMIP6	sperm microtubule inner protein 6 [Source:HGNC Symbol - Acc:HGNC:19919]
high	Chimp	Social concepts	7225	30	ENSG00000137672	HUMAN05382	TRPC6	transient receptor potential cation channel subfamily C member 6 [Source:HGNC Symbol - Acc:HGNC:12338]
high	Chimp	Social concepts	4152	31	ENSG00000141644	HUMAN13954	MBD1	methyl-CpG binding domain protein 1 [Source:HGNC Symbol - Acc:HGNC:6916]
high	Chimp	Social concepts	29087	32	ENSG00000151500	HUMAN05759	THYN1	thymocyte nuclear protein 1 [Source:HGNC Symbol - Acc:HGNC:29560]
high	Chimp	Social concepts	4852	33	ENSG00000122585	HUMAN26077	NPY	neuropeptide Y [Source:HGNC Symbol - Acc:HGNC:7955]
high	Chimp	Social concepts	284346	34	ENSG00000176472	HUMAN15693	ZNF575	zinc finger protein 575 [Source:HGNC Symbol - Acc:HGNC:27606]
high	Chimp	Social concepts	7164	35	ENSG00000111907	HUMAN25546	TPD52L1	TPD52 like 1 [Source:HGNC Symbol - Acc:HGNC:12006]
high	Branch 6	Social concepts	196383	1	ENSG00000150977	HUMAN07351	RILPL2	Rab interacting lysosomal protein like 2 [Source:HGNC Symbol - Acc:HGNC:28787]
high	Branch 6	Social concepts	4121	2	ENSG00000111885	HUMAN25525	MAN1A1	mannosidase alpha class 1A member 1 [Source:HGNC Symbol - Acc:HGNC:6821]
high	Branch 6	Social concepts	56954	3	ENSG00000114021	HUMAN21229	NIT2	nitrilase family member 2 [Source:HGNC Symbol - Acc:HGNC:29878]
high	Branch 6	Social concepts	57484	4	ENSG00000170153	HUMAN22895	RNF150	ring finger protein 150 [Source:HGNC Symbol - Acc:HGNC:23138]
high	Branch 6	Social concepts	92255	5	ENSG00000164187	HUMAN23268	LMBRD2	LMBR1 domain containing 2 [Source:HGNC Symbol - Acc:HGNC:25287]
high	Branch 6	Social concepts	133015	6	ENSG00000163138	HUMAN22268	PACRGL	parkin coregulated like [Source:HGNC Symbol - Acc:HGNC:28442]
high	Branch 6	Social concepts	84332	7	ENSG00000133665	HUMAN03357	DYDC2	DPY30 domain containing 2 [Source:HGNC Symbol - Acc:HGNC:23468]
high	Branch 6	Social concepts	389073	8	ENSG00000188674	HUMAN18137	C2orf80	chromosome 2 open reading frame 80 [Source:HGNC Symbol - Acc:HGNC:34352]
high	Branch 6	Social concepts	4338	9	ENSG00000164172	HUMAN23337	MOCS2	molybdenum cofactor synthesis 2 [Source:HGNC Symbol - Acc:HGNC:7193]
high	Branch 6	Social concepts	355	10	ENSG00000026103	HUMAN03408	FAS	Fas cell surface death receptor [Source:HGNC Symbol - Acc:HGNC:11920]
high	Branch 6	Social concepts	400451	11	ENSG00000185442	HUMAN10074	FAM174B	family with sequence similarity 174 member B [Source:HGNC Symbol - Acc:HGNC:34339]
high	Branch 6	Social concepts	57226	12	ENSG00000083099	HUMAN25375	LYRM2	LYR motif containing 2 [Source:HGNC Symbol - Acc:HGNC:25229]
high	Branch 6	Social concepts	3488	13	ENSG00000115461	HUMAN18191	IGFBP5	insulin like growth factor binding protein 5 [Source:HGNC Symbol - Acc:HGNC:5474]
high	Branch 6	Social concepts	83544	14	ENSG00000119661	HUMAN08621	DNAL1	dynein axonemal light chain 1 [Source:HGNC Symbol - Acc:HGNC:23247]
high	Branch 6	Social concepts	55135	15	ENSG00000141499	HUMAN11954	WRAP53	WD repeat containing antisense to TP53 [Source:HGNC Symbol - Acc:HGNC:25522]
high	Branch 6	Social concepts	11212	16	ENSG00000147471	HUMAN27687	PLPBP	pyridoxal phosphate binding protein [Source:HGNC Symbol - Acc:HGNC:9457]
high	Branch 6	Social concepts	142940	17	ENSG00000165832	HUMAN03672	TRUB1	TruB pseudouridine synthase family member 1 [Source:HGNC Symbol - Acc:HGNC:16060]
high	Branch 6	Social concepts	51063	18	ENSG00000138172	HUMAN03615	CALHM2	calcium homeostasis modulator family member 2 [Source:HGNC Symbol - Acc:HGNC:23493]
high	Branch 6	Social concepts	54968	19	ENSG00000175606	HUMAN27925	TMEM70	transmembrane protein 70 [Source:HGNC Symbol - Acc:HGNC:26050]
high	Branch 6	Social concepts	64860	20	ENSG00000125962	HUMAN30149	ARMCX5	armadillo repeat containing X-linked 5 [Source:HGNC Symbol - Acc:HGNC:25772]
high	Branch 6	Social concepts	10309	21	ENSG00000152669	HUMAN23353	CCNO	cyclin O [Source:HGNC Symbol - Acc:HGNC:18576]
high	Branch 6	Social concepts	10322	22	ENSG00000135632	HUMAN17142	SMYD5	SMYD family member 5 [Source:HGNC Symbol - Acc:HGNC:16258]
high	Branch 6	Social concepts	10421	23	ENSG00000169217	HUMAN10876	CD2BP2	CD2 cytoplasmic tail binding protein 2 [Source:HGNC Symbol - Acc:HGNC:1656]
high	Branch 6	Social concepts	126731	24	ENSG00000154429	HUMAN02622	CCSAP	centriole, cilia and spindle associated protein [Source:HGNC Symbol - Acc:HGNC:29578]
high	Branch 6	Social concepts	22950	25	ENSG00000163798	HUMAN16778	SLC4A1AP	solute carrier family 4 member 1 adaptor protein [Source:HGNC Symbol - Acc:HGNC:13813]
high	Branch 6	Social concepts	25940	26	ENSG00000119812	HUMAN16835	FAM98A	family with sequence similarity 98 member A [Source:HGNC Symbol - Acc:HGNC:24520]
high	Branch 6	Social concepts	286097	27	ENSG00000155970	HUMAN27466	MICU3	mitochondrial calcium uptake family member 3 [Source:HGNC Symbol - Acc:HGNC:27820]
high	Branch 6	Social concepts	29099	28	ENSG00000110442	HUMAN04358	COMMD9	COMM domain containing 9 [Source:HGNC Symbol - Acc:HGNC:25014]
high	Branch 6	Social concepts	30845	29	ENSG00000013016	HUMAN16816	EHD3	EH domain containing 3 [Source:HGNC Symbol - Acc:HGNC:3244]
high	Branch 6	Social concepts	404636	30	ENSG00000119979	HUMAN03700	DENND10	DENN domain containing 10 [Source:HGNC Symbol - Acc:HGNC:31793]
high	Branch 6	Social concepts	5188	31	ENSG00000059691	HUMAN22948	GATB	glutamyl-tRNA amidotransferase subunit B [Source:HGNC Symbol - Acc:HGNC:8849]
high	Branch 6	Social concepts	55789	32	ENSG00000035499	HUMAN23388	DEPDC1B	DEP domain containing 1B [Source:HGNC Symbol - Acc:HGNC:24902]
high	Branch 6	Social concepts	7071	33	ENSG00000155090	HUMAN28110	KLF10	KLF transcription factor 10 [Source:HGNC Symbol - Acc:HGNC:11810]
high	Branch 6	Social concepts	7443	34	ENSG00000100749	HUMAN08882	VRK1	VRK serine/threonine kinase 1 [Source:HGNC Symbol - Acc:HGNC:12718]
high	Branch 6	Social concepts	8394	35	ENSG00000143398	HUMAN01637	PIP5K1A	phosphatidylinositol-4-phosphate 5-kinase type 1 alpha [Source:HGNC Symbol - Acc:HGNC:8994]
high	Branch 6	Social concepts	84261	36	ENSG00000132004	HUMAN14767	FBXW9	F-box and WD repeat domain containing 9 [Source:HGNC Symbol - Acc:HGNC:28136]
high	Branch 6	Social concepts	990	37	ENSG00000094804	HUMAN12565	CDC6	cell division cycle 6 [Source:HGNC Symbol - Acc:HGNC:1744]
high	Branch 6	Social concepts	55791	38	ENSG00000121931	HUMAN01403	LRIF1	ligand dependent nuclear receptor interacting factor 1 [Source:HGNC Symbol - Acc:HGNC:30299]
high	Branch 6	Social concepts	6855	39	ENSG00000102003	HUMAN29864	SYP	synaptophysin [Source:HGNC Symbol - Acc:HGNC:11506]
high	Branch 6	Social concepts	9424	40	ENSG00000099337	HUMAN15443	KCNK6	potassium two pore domain channel subfamily K member 6 [Source:HGNC Symbol - Acc:HGNC:6281]
high	Branch 6	Social concepts	64112	41	ENSG00000165943	HUMAN08817	MOAP1	modulator of apoptosis 1 [Source:HGNC Symbol - Acc:HGNC:16658]
high	Branch 6	Social concepts	202151	42	ENSG00000164188	HUMAN23272	RANBP3L	RAN binding protein 3 like [Source:HGNC Symbol - Acc:HGNC:26353]
high	Branch 6	Social concepts	92749	43	ENSG00000157856	HUMAN16715	DRC1	dynein regulatory complex subunit 1 [Source:HGNC Symbol - Acc:HGNC:24245]
high	Branch 6	Social concepts	10926	44	ENSG00000006634	HUMAN26514	DBF4	DBF4 zinc finger [Source:HGNC Symbol - Acc:HGNC:17364]
high	Branch 6	Social concepts	114928	45	ENSG00000158301	HUMAN30151	GPRASP2	G protein-coupled receptor associated sorting protein 2 [Source:HGNC Symbol - Acc:HGNC:25169]
high	Branch 6	Social concepts	1641	46	ENSG00000077279	HUMAN30229	DCX	doublecortin [Source:HGNC Symbol - Acc:HGNC:2714]
high	Branch 6	Social concepts	222008	47	ENSG00000170419	HUMAN26319	VSTM2A	V-set and transmembrane domain containing 2A [Source:HGNC Symbol - Acc:HGNC:28499]
high	Branch 6	Social concepts	3082	48	ENSG00000019991	HUMAN26490	HGF	hepatocyte growth factor [Source:HGNC Symbol - Acc:HGNC:4893]
high	Branch 6	Social concepts	54948	49	ENSG00000166902	HUMAN04608	MRPL16	mitochondrial ribosomal protein L16 [Source:HGNC Symbol - Acc:HGNC:14476]
high	Branch 6	Social concepts	5991	50	ENSG00000080298	HUMAN28462	RFX3	regulatory factor X3 [Source:HGNC Symbol - Acc:HGNC:9984]
high	Branch 6	Social concepts	79815	51	ENSG00000104361	HUMAN28074	NIPAL2	NIPA like domain containing 2 [Source:HGNC Symbol - Acc:HGNC:25854]
high	Branch 6	Social concepts	84319	52	ENSG00000184220	HUMAN21223	CMSS1	cms1 ribosomal small subunit homolog [Source:HGNC Symbol - Acc:HGNC:28666]
high	Branch 6	Social concepts	84688	53	ENSG00000164972	HUMAN28625	SPMIP6	sperm microtubule inner protein 6 [Source:HGNC Symbol - Acc:HGNC:19919]
high	Branch 6	Social concepts	8581	54	ENSG00000167656	HUMAN28312	LY6D	lymphocyte antigen 6 family member D [Source:HGNC Symbol - Acc:HGNC:13348]
high	Branch 6	Social concepts	9854	55	ENSG00000172375	HUMAN05609	C2CD2L	C2CD2 like [Source:HGNC Symbol - Acc:HGNC:29000]
high	Branch 6	Social concepts	133690	56	ENSG00000152611	HUMAN23263	CAPSL	calcyphosine like [Source:HGNC Symbol - Acc:HGNC:28375]
high	Branch 6	Social concepts	254170	57	ENSG00000165355	HUMAN08340	FBXO33	F-box protein 33 [Source:HGNC Symbol - Acc:HGNC:19833]
high	Branch 6	Social concepts	4953	58	ENSG00000115758	HUMAN16613	ODC1	ornithine decarboxylase 1 [Source:HGNC Symbol - Acc:HGNC:8109]
high	Branch 6	Social concepts	51676	59	ENSG00000100628	HUMAN08829	ASB2	ankyrin repeat and SOCS box containing 2 [Source:HGNC Symbol - Acc:HGNC:16012]
high	Branch 6	Social concepts	7389	60	ENSG00000126088	HUMAN00909	UROD	uroporphyrinogen decarboxylase [Source:HGNC Symbol - Acc:HGNC:12591]
high	Branch 6	Social concepts	80023	61	ENSG00000125841	HUMAN18563	NRSN2	neurensin 2 [Source:HGNC Symbol - Acc:HGNC:16229]
high	Branch 6	Social concepts	8999	62	ENSG00000138769	HUMAN22539	CDKL2	cyclin dependent kinase like 2 [Source:HGNC Symbol - Acc:HGNC:1782]
high	Branch 6	Social concepts	161829	63	ENSG00000178997	HUMAN09312	EXD1	exonuclease 3'-5' domain containing 1 [Source:HGNC Symbol - Acc:HGNC:28507]
high	Branch 6	Social concepts	219790	64	ENSG00000182010	HUMAN03176	RTKN2	rhotekin 2 [Source:HGNC Symbol - Acc:HGNC:19364]
high	Branch 6	Social concepts	27199	65	ENSG00000165621	HUMAN07775	OXGR1	oxoglutarate receptor 1 [Source:HGNC Symbol - Acc:HGNC:4531]
high	Branch 6	Social concepts	404550	66	ENSG00000154102	HUMAN11527	C16orf74	chromosome 16 open reading frame 74 [Source:HGNC Symbol - Acc:HGNC:23362]
high	Branch 6	Social concepts	8317	67	ENSG00000097046	HUMAN01257	CDC7	cell division cycle 7 [Source:HGNC Symbol - Acc:HGNC:1745]
high	Branch 6	Social concepts	83643	68	ENSG00000151468	HUMAN02877	CCDC3	coiled-coil domain containing 3 [Source:HGNC Symbol - Acc:HGNC:23813]
high	Branch 6	Social concepts	4856	69	ENSG00000136999	HUMAN28179	CCN3	cellular communication network factor 3 [Source:HGNC Symbol - Acc:HGNC:7885]
high	Branch 6	Social concepts	55810	70	ENSG00000065970	HUMAN05935	FOXJ2	forkhead box J2 [Source:HGNC Symbol - Acc:HGNC:24818]
high	Branch 6	Social concepts	83661	71	ENSG00000166959	HUMAN04635	MS4A8	membrane spanning 4-domains A8 [Source:HGNC Symbol - Acc:HGNC:13380]
high	Branch 6	Social concepts	5603	72	ENSG00000156711	HUMAN24966	MAPK13	mitogen-activated protein kinase 13 [Source:HGNC Symbol - Acc:HGNC:6875]
high	Branch 6	Social concepts	30001	73	ENSG00000197930	HUMAN08405	ERO1A	endoplasmic reticulum oxidoreductase 1 alpha [Source:HGNC Symbol - Acc:HGNC:13280]
high	Branch 6	Social concepts	327	74	ENSG00000164062	HUMAN20913	APEH	acylaminoacyl-peptide hydrolase [Source:HGNC Symbol - Acc:HGNC:586]
high	Branch 6	Social concepts	127733	75	ENSG00000162543	HUMAN00411	UBXN10	UBX domain protein 10 [Source:HGNC Symbol - Acc:HGNC:26354]
high	Branch 6	Social concepts	79363	76	ENSG00000132881	HUMAN00346	CPLANE2	ciliogenesis and planar polarity effector complex subunit 2 [Source:HGNC Symbol - Acc:HGNC:28127]
high	Branch 6	Social concepts	148534	77	ENSG00000152078	HUMAN01289	TLCD4	TLC domain containing 4 [Source:HGNC Symbol - Acc:HGNC:26477]
high	Branch 6	Social concepts	4185	78	ENSG00000073670	HUMAN12787	ADAM11	ADAM metallopeptidase domain 11 [Source:HGNC Symbol - Acc:HGNC:189]
high	Branch 6	Social concepts	6445	79	ENSG00000102683	HUMAN07475	SGCG	sarcoglycan gamma [Source:HGNC Symbol - Acc:HGNC:10809]
high	Branch 6	Social concepts	11197	80	ENSG00000156076	HUMAN06743	WIF1	WNT inhibitory factor 1 [Source:HGNC Symbol - Acc:HGNC:18081]
high	Branch 6	Social concepts	54902	81	ENSG00000011295	HUMAN12087	TTC19	tetratricopeptide repeat domain 19 [Source:HGNC Symbol - Acc:HGNC:26006]
high	Branch 6	Social concepts	25849	82	ENSG00000169116	HUMAN22529	PARM1	prostate androgen-regulated mucin-like protein 1 [Source:HGNC Symbol - Acc:HGNC:24536]
high	Branch 6	Social concepts	84935	83	ENSG00000102802	HUMAN07530	MEDAG	mesenteric estrogen dependent adipogenesis [Source:HGNC Symbol - Acc:HGNC:25926]
high	Branch 6	Social concepts	221223	84	ENSG00000159398	HUMAN11057	CES5A	carboxylesterase 5A [Source:HGNC Symbol - Acc:HGNC:26459]
high	Branch 6	Social concepts	1893	85	ENSG00000143369	HUMAN01600	ECM1	extracellular matrix protein 1 [Source:HGNC Symbol - Acc:HGNC:3153]
high	Branch 6	Social concepts	91057	86	ENSG00000109881	HUMAN04287	CCDC34	coiled-coil domain containing 34 [Source:HGNC Symbol - Acc:HGNC:25079]
high	Branch 6	Social concepts	525	87	ENSG00000116039	HUMAN17115	ATP6V1B1	ATPase H+ transporting V1 subunit B1 [Source:HGNC Symbol - Acc:HGNC:853]
high	Branch 6	Social concepts	7851	88	ENSG00000144063	HUMAN17483	MALL	mal, T cell differentiation protein like [Source:HGNC Symbol - Acc:HGNC:6818]
high	Branch 6	Social concepts	26750	89	ENSG00000136643	HUMAN02499	RPS6KC1	ribosomal protein S6 kinase C1 [Source:HGNC Symbol - Acc:HGNC:10439]
high	Branch 6	Social concepts	192683	90	ENSG00000198794	HUMAN09819	SCAMP5	secretory carrier membrane protein 5 [Source:HGNC Symbol - Acc:HGNC:30386]
high	Branch 6	Social concepts	3157	91	ENSG00000112972	HUMAN23318	HMGCS1	3-hydroxy-3-methylglutaryl-CoA synthase 1 [Source:HGNC Symbol - Acc:HGNC:5007]
high	Branch 6	Social concepts	56955	92	ENSG00000152595	HUMAN22647	MEPE	matrix extracellular phosphoglycoprotein [Source:HGNC Symbol - Acc:HGNC:13361]
high	Branch 6	Social concepts	1906	93	ENSG00000078401	HUMAN24525	EDN1	endothelin 1 [Source:HGNC Symbol - Acc:HGNC:3176]
high	Branch 6	Social concepts	10886	94	ENSG00000056291	HUMAN22505	NPFFR2	neuropeptide FF receptor 2 [Source:HGNC Symbol - Acc:HGNC:4525]
high	Branch 6	Social concepts	10005	95	ENSG00000101473	HUMAN19093	ACOT8	acyl-CoA thioesterase 8 [Source:HGNC Symbol - Acc:HGNC:15919]
high	Branch 6	Social concepts	622	96	ENSG00000161267	HUMAN22036	BDH1	3-hydroxybutyrate dehydrogenase 1 [Source:HGNC Symbol - Acc:HGNC:1027]
high	Branch 6	Social concepts	665	97	ENSG00000104765	HUMAN27601	BNIP3L	BCL2 interacting protein 3 like [Source:HGNC Symbol - Acc:HGNC:1085]
high	Branch 6	Social concepts	6722	98	ENSG00000112658	HUMAN25091	SRF	serum response factor [Source:HGNC Symbol - Acc:HGNC:11291]
high	Branch 6	Social concepts	780776	99	ENSG00000166676	HUMAN10496	TVP23A	trans-golgi network vesicle protein 23 homolog A [Source:HGNC Symbol - Acc:HGNC:20398]
high	Branch 6	Social concepts	23646	100	ENSG00000105223	HUMAN15556	PLD3	phospholipase D family member 3 [Source:HGNC Symbol - Acc:HGNC:17158]
high	Branch 6	Social concepts	83733	101	ENSG00000182902	HUMAN19683	SLC25A18	solute carrier family 25 member 18 [Source:HGNC Symbol - Acc:HGNC:10988]
high	Branch 6	Social concepts	399947	102	ENSG00000185742	HUMAN05449	C11orf87	chromosome 11 open reading frame 87 [Source:HGNC Symbol - Acc:HGNC:33788]
high	Branch 6	Social concepts	8564	103	ENSG00000117009	HUMAN02697	KMO	kynurenine 3-monooxygenase [Source:HGNC Symbol - Acc:HGNC:6381]
high	Branch 6	Social concepts	91419	104	ENSG00000166896	HUMAN06710	ATP23	ATP23 metallopeptidase and ATP synthase assembly factor homolog [Source:HGNC Symbol - Acc:HGNC:29452]
high	Branch 6	Social concepts	57106	105	ENSG00000090971	HUMAN16367	NAT14	N-acetyltransferase 14 (putative) [Source:HGNC Symbol - Acc:HGNC:28918]
high	Branch 6	Social concepts	57628	106	ENSG00000175497	HUMAN17543	DPP10	dipeptidyl peptidase like 10 [Source:HGNC Symbol - Acc:HGNC:20823]
high	Branch 6	Social concepts	9486	107	ENSG00000115526	HUMAN17417	CHST10	carbohydrate sulfotransferase 10 [Source:HGNC Symbol - Acc:HGNC:19650]
high	Branch 6	Social concepts	344018	108	ENSG00000183733	HUMAN17111	FIGLA	folliculogenesis specific bHLH transcription factor [Source:HGNC Symbol - Acc:HGNC:24669]
high	Branch 6	Social concepts	4345	109	ENSG00000091972	HUMAN21299	CD200	CD200 molecule [Source:HGNC Symbol - Acc:HGNC:7203]
high	Branch 6	Social concepts	5577	110	ENSG00000005249	HUMAN26808	PRKAR2B	protein kinase cAMP-dependent type II regulatory subunit beta [Source:HGNC Symbol - Acc:HGNC:9392]
high	Branch 6	Social concepts	6996	111	ENSG00000139372	HUMAN07035	TDG	thymine DNA glycosylase [Source:HGNC Symbol - Acc:HGNC:11700]
high	Branch 6	Social concepts	755	112	ENSG00000160226	HUMAN19601	CFAP410	cilia and flagella associated protein 410 [Source:HGNC Symbol - Acc:HGNC:1260]
high	Branch 6	Social concepts	79672	113	ENSG00000141560	HUMAN13638	FN3KRP	fructosamine 3 kinase related protein [Source:HGNC Symbol - Acc:HGNC:25700]
high	Branch 6	Social concepts	84722	114	ENSG00000134222	HUMAN01355	PSRC1	proline and serine rich coiled-coil 1 [Source:HGNC Symbol - Acc:HGNC:24472]
high	Branch 6	Social concepts	5149	115	ENSG00000139053	HUMAN06075	PDE6H	phosphodiesterase 6H [Source:HGNC Symbol - Acc:HGNC:8790]
high	Branch 6	Social concepts	57403	116	ENSG00000124209	HUMAN19211	RAB22A	RAB22A, member RAS oncogene family [Source:HGNC Symbol - Acc:HGNC:9764]
high	Branch 6	Social concepts	8835	117	ENSG00000120833	HUMAN06925	SOCS2	suppressor of cytokine signaling 2 [Source:HGNC Symbol - Acc:HGNC:19382]
high	Branch 6	Social concepts	11334	118	ENSG00000114383	HUMAN20943	TUSC2	tumor suppressor 2, mitochondrial calcium regulator [Source:HGNC Symbol - Acc:HGNC:17034]
high	Branch 6	Social concepts	4580	119	ENSG00000173171	HUMAN01809	MTX1	metaxin 1 [Source:HGNC Symbol - Acc:HGNC:7504]
high	Branch 6	Social concepts	1798	120	ENSG00000172269	HUMAN05607	DPAGT1	dolichyl-phosphate N-acetylglucosaminephosphotransferase 1 [Source:HGNC Symbol - Acc:HGNC:2995]
high	Branch 6	Social concepts	80325	121	ENSG00000114626	HUMAN21447	ABTB1	ankyrin repeat and BTB domain containing 1 [Source:HGNC Symbol - Acc:HGNC:18275]
high	Branch 6	Social concepts	7172	122	ENSG00000137364	HUMAN24562	TPMT	thiopurine S-methyltransferase [Source:HGNC Symbol - Acc:HGNC:12014]
high	Branch 6	Social concepts	9179	123	ENSG00000221838	HUMAN26661	AP4M1	adaptor related protein complex 4 subunit mu 1 [Source:HGNC Symbol - Acc:HGNC:574]
high	Branch 6	Social concepts	4720	124	ENSG00000158864	HUMAN02012	NDUFS2	NADH:ubiquinone oxidoreductase core subunit S2 [Source:HGNC Symbol - Acc:HGNC:7708]
high	Denisovan	Social concepts	130752	1	ENSG00000138400	HUMAN18118	MDH1B	malate dehydrogenase 1B [Source:HGNC Symbol - Acc:HGNC:17836]
high	Denisovan	Social concepts	2971	2	ENSG00000122034	HUMAN07504	GTF3A	general transcription factor IIIA [Source:HGNC Symbol - Acc:HGNC:4662]
high	Denisovan	Social concepts	64800	3	ENSG00000186976	HUMAN20295	EFCAB6	EF-hand calcium binding domain 6 [Source:HGNC Symbol - Acc:HGNC:24204]
high	Denisovan	Social concepts	55794	4	ENSG00000182810	HUMAN11281	DDX28	DEAD-box helicase 28 [Source:HGNC Symbol - Acc:HGNC:17330]
high	Denisovan	Social concepts	389073	5	ENSG00000188674	HUMAN18137	C2orf80	chromosome 2 open reading frame 80 [Source:HGNC Symbol - Acc:HGNC:34352]
high	Denisovan	Social concepts	91694	6	ENSG00000154359	HUMAN27452	LONRF1	LON peptidase N-terminal domain and ring finger 1 [Source:HGNC Symbol - Acc:HGNC:26302]
high	Denisovan	Social concepts	23426	7	ENSG00000155974	HUMAN06762	GRIP1	glutamate receptor interacting protein 1 [Source:HGNC Symbol - Acc:HGNC:18708]
high	Denisovan	Social concepts	387103	8	ENSG00000203760	HUMAN25554	CENPW	centromere protein W [Source:HGNC Symbol - Acc:HGNC:21488]
high	Denisovan	Social concepts	57620	9	ENSG00000109689	HUMAN22302	STIM2	stromal interaction molecule 2 [Source:HGNC Symbol - Acc:HGNC:19205]
high	Denisovan	Social concepts	7070	10	ENSG00000154096	HUMAN05623	THY1	Thy-1 cell surface antigen [Source:HGNC Symbol - Acc:HGNC:11801]
high	Denisovan	Social concepts	54622	11	ENSG00000185305	HUMAN23342	ARL15	ADP ribosylation factor like GTPase 15 [Source:HGNC Symbol - Acc:HGNC:25945]
high	Denisovan	Social concepts	10920	12	ENSG00000198612	HUMAN18436	COPS8	COP9 signalosome subunit 8 [Source:HGNC Symbol - Acc:HGNC:24335]
high	Denisovan	Social concepts	2280	13	ENSG00000088832	HUMAN18589	FKBP1A	FKBP prolyl isomerase 1A [Source:HGNC Symbol - Acc:HGNC:3711]
high	Denisovan	Social concepts	55284	14	ENSG00000104343	HUMAN27922	UBE2W	ubiquitin conjugating enzyme E2 W [Source:HGNC Symbol - Acc:HGNC:25616]
high	Denisovan	Social concepts	51388	15	ENSG00000132603	HUMAN11320	NIP7	nucleolar pre-rRNA processing protein NIP7 [Source:HGNC Symbol - Acc:HGNC:24328]
high	Denisovan	Social concepts	2764	16	ENSG00000197045	HUMAN08417	GMFB	glia maturation factor beta [Source:HGNC Symbol - Acc:HGNC:4373]
high	Denisovan	Social concepts	10631	17	ENSG00000133110	HUMAN07576	POSTN	periostin [Source:HGNC Symbol - Acc:HGNC:16953]
high	Denisovan	Social concepts	23518	18	ENSG00000048991	HUMAN17682	R3HDM1	R3H domain containing 1 [Source:HGNC Symbol - Acc:HGNC:9757]
high	Denisovan	Social concepts	283078	19	ENSG00000150051	HUMAN02986	MKX	mohawk homeobox [Source:HGNC Symbol - Acc:HGNC:23729]
high	Denisovan	Social concepts	54585	20	ENSG00000163818	HUMAN20781	LZTFL1	leucine zipper transcription factor like 1 [Source:HGNC Symbol - Acc:HGNC:6741]
high	Denisovan	Social concepts	90634	21	ENSG00000139597	HUMAN07543	N4BP2L1	NEDD4 binding protein 2 like 1 [Source:HGNC Symbol - Acc:HGNC:25037]
high	Denisovan	Social concepts	51400	22	ENSG00000214517	HUMAN05182	PPME1	protein phosphatase methylesterase 1 [Source:HGNC Symbol - Acc:HGNC:30178]
high	Denisovan	Social concepts	80323	23	ENSG00000166510	HUMAN13984	CCDC68	coiled-coil domain containing 68 [Source:HGNC Symbol - Acc:HGNC:24350]
high	Denisovan	Social concepts	9177	24	ENSG00000149305	HUMAN05510	HTR3B	5-hydroxytryptamine receptor 3B [Source:HGNC Symbol - Acc:HGNC:5298]
high	Denisovan	Social concepts	119467	25	ENSG00000180745	HUMAN03781	CLRN3	clarin 3 [Source:HGNC Symbol - Acc:HGNC:20795]
high	Denisovan	Social concepts	9753	26	ENSG00000158691	HUMAN24687	ZSCAN12	zinc finger and SCAN domain containing 12 [Source:HGNC Symbol - Acc:HGNC:13172]
high	Denisovan	Social concepts	83643	27	ENSG00000151468	HUMAN02877	CCDC3	coiled-coil domain containing 3 [Source:HGNC Symbol - Acc:HGNC:23813]
high	Denisovan	Social concepts	5172	28	ENSG00000091137	HUMAN26818	SLC26A4	solute carrier family 26 member 4 [Source:HGNC Symbol - Acc:HGNC:8818]
high	Denisovan	Social concepts	10038	29	ENSG00000129484	HUMAN07936	PARP2	poly(ADP-ribose) polymerase 2 [Source:HGNC Symbol - Acc:HGNC:272]
high	Denisovan	Social concepts	196541	30	ENSG00000139780	HUMAN07817	METTL21C	methyltransferase 21C, AARS1 lysine [Source:HGNC Symbol - Acc:HGNC:33717]
high	Denisovan	Social concepts	93426	31	ENSG00000171772	HUMAN03829	SYCE1	synaptonemal complex central element protein 1 [Source:HGNC Symbol - Acc:HGNC:28852]
high	Denisovan	Social concepts	366	32	ENSG00000103569	HUMAN09548	AQP9	aquaporin 9 [Source:HGNC Symbol - Acc:HGNC:643]
high	Denisovan	Social concepts	81706	33	ENSG00000198729	HUMAN25737	PPP1R14C	protein phosphatase 1 regulatory inhibitor subunit 14C [Source:HGNC Symbol - Acc:HGNC:14952]
high	Denisovan	Social concepts	25880	34	ENSG00000184857	HUMAN10481	TMEM186	transmembrane protein 186 [Source:HGNC Symbol - Acc:HGNC:24530]
high	Denisovan	Social concepts	100129583	35	ENSG00000189157	HUMAN22561	FAM47E	family with sequence similarity 47 member E [Source:HGNC Symbol - Acc:HGNC:34343]
high	Denisovan	Social concepts	121268	36	ENSG00000167550	HUMAN06336	RHEBL1	RHEB like 1 [Source:HGNC Symbol - Acc:HGNC:21166]
high	Denisovan	Social concepts	30818	37	ENSG00000115041	HUMAN17346	KCNIP3	potassium voltage-gated channel interacting protein 3 [Source:HGNC Symbol - Acc:HGNC:15523]
high	Denisovan	Social concepts	344901	38	ENSG00000188729	HUMAN21954	OSTN	osteocrin [Source:HGNC Symbol - Acc:HGNC:29961]
high	Denisovan	Social concepts	685	39	ENSG00000174808	HUMAN22528	BTC	betacellulin [Source:HGNC Symbol - Acc:HGNC:1121]
high	Denisovan	Social concepts	80757	40	ENSG00000184986	HUMAN09027	TMEM121	transmembrane protein 121 [Source:HGNC Symbol - Acc:HGNC:20511]
high	Denisovan	Social concepts	132946	41	ENSG00000196503	HUMAN22435	ARL9	ADP ribosylation factor like GTPase 9 [Source:HGNC Symbol - Acc:HGNC:23592]
high	Denisovan	Social concepts	23349	42	ENSG00000122733	HUMAN28649	PHF24	PHD finger protein 24 [Source:HGNC Symbol - Acc:HGNC:29180]
high	Denisovan	Social concepts	56950	43	ENSG00000143499	HUMAN02501	SMYD2	SET and MYND domain containing 2 [Source:HGNC Symbol - Acc:HGNC:20982]
high	Denisovan	Social concepts	63905	44	ENSG00000101363	HUMAN18968	MANBAL	mannosidase beta like [Source:HGNC Symbol - Acc:HGNC:15799]
high	Denisovan	Social concepts	83719	45	ENSG00000090238	HUMAN10862	YPEL3	yippee like 3 [Source:HGNC Symbol - Acc:HGNC:18327]
high	Denisovan	Social concepts	63906	46	ENSG00000198746	HUMAN00552	GPATCH3	G-patch domain containing 3 [Source:HGNC Symbol - Acc:HGNC:25720]
high	Denisovan	Social concepts	9937	47	ENSG00000198924	HUMAN03662	DCLRE1A	DNA cross-link repair 1A [Source:HGNC Symbol - Acc:HGNC:17660]
high	Denisovan	Social concepts	151194	48	ENSG00000144401	HUMAN18126	METTL21A	methyltransferase 21A, HSPA lysine [Source:HGNC Symbol - Acc:HGNC:30476]
high	Denisovan	Social concepts	84233	49	ENSG00000171202	HUMAN05291	TMEM126A	transmembrane protein 126A [Source:HGNC Symbol - Acc:HGNC:25382]
high	Denisovan	Social concepts	55048	50	ENSG00000167987	HUMAN04653	VPS37C	VPS37C subunit of ESCRT-I [Source:HGNC Symbol - Acc:HGNC:26097]
high	Denisovan	Social concepts	221223	51	ENSG00000159398	HUMAN11057	CES5A	carboxylesterase 5A [Source:HGNC Symbol - Acc:HGNC:26459]
high	Denisovan	Social concepts	10886	52	ENSG00000056291	HUMAN22505	NPFFR2	neuropeptide FF receptor 2 [Source:HGNC Symbol - Acc:HGNC:4525]
high	Denisovan	Social concepts	91298	53	ENSG00000133641	HUMAN06889	RLIG1	RNA 5'-phosphate and 3'-OH ligase 1 [Source:HGNC Symbol - Acc:HGNC:25322]
high	Denisovan	Social concepts	5686	54	ENSG00000143106	HUMAN01359	PSMA5	proteasome 20S subunit alpha 5 [Source:HGNC Symbol - Acc:HGNC:9534]
high	Denisovan	Social concepts	84319	55	ENSG00000184220	HUMAN21223	CMSS1	cms1 ribosomal small subunit homolog [Source:HGNC Symbol - Acc:HGNC:28666]
high	Denisovan	Social concepts	283643	56	ENSG00000185347	HUMAN09026	TEDC1	tubulin epsilon and delta complex 1 [Source:HGNC Symbol - Acc:HGNC:20127]
high	Denisovan	Social concepts	1906	57	ENSG00000078401	HUMAN24525	EDN1	endothelin 1 [Source:HGNC Symbol - Acc:HGNC:3176]
high	Denisovan	Social concepts	58189	58	ENSG00000103175	HUMAN11504	WFDC1	WAP four-disulfide core domain 1 [Source:HGNC Symbol - Acc:HGNC:15466]
high	Denisovan	Social concepts	81831	59	ENSG00000171208	HUMAN10999	NETO2	neuropilin and tolloid like 2 [Source:HGNC Symbol - Acc:HGNC:14644]
high	Denisovan	Social concepts	29074	60	ENSG00000112110	HUMAN25806	MRPL18	mitochondrial ribosomal protein L18 [Source:HGNC Symbol - Acc:HGNC:14477]
high	Denisovan	Social concepts	2954	61	ENSG00000100577	HUMAN08715	GSTZ1	glutathione S-transferase zeta 1 [Source:HGNC Symbol - Acc:HGNC:4643]
high	Branch 7	Social concepts	10270	1	ENSG00000105127	HUMAN14886	AKAP8	A-kinase anchoring protein 8 [Source:HGNC Symbol - Acc:HGNC:378]
high	Branch 7	Social concepts	84261	2	ENSG00000132004	HUMAN14767	FBXW9	F-box and WD repeat domain containing 9 [Source:HGNC Symbol - Acc:HGNC:28136]
high	Branch 7	Social concepts	57544	3	ENSG00000087301	HUMAN08402	TXNDC16	thioredoxin domain containing 16 [Source:HGNC Symbol - Acc:HGNC:19965]
high	Branch 7	Social concepts	3074	4	ENSG00000049860	HUMAN23493	HEXB	hexosaminidase subunit beta [Source:HGNC Symbol - Acc:HGNC:4879]
high	Branch 7	Social concepts	3269	5	ENSG00000196639	HUMAN20501	HRH1	histamine receptor H1 [Source:HGNC Symbol - Acc:HGNC:5182]
high	Branch 7	Social concepts	57569	6	ENSG00000137727	HUMAN05454	ARHGAP20	Rho GTPase activating protein 20 [Source:HGNC Symbol - Acc:HGNC:18357]
high	Branch 7	Social concepts	55253	7	ENSG00000198874	HUMAN26375	TYW1	tRNA-yW synthesizing protein 1 homolog [Source:HGNC Symbol - Acc:HGNC:25598]
high	Branch 7	Social concepts	25903	8	ENSG00000162745	HUMAN02042	OLFML2B	olfactomedin like 2B [Source:HGNC Symbol - Acc:HGNC:24558]
high	Branch 7	Social concepts	8204	9	ENSG00000180530	HUMAN19359	NRIP1	nuclear receptor interacting protein 1 [Source:HGNC Symbol - Acc:HGNC:8001]
high	Branch 7	Social concepts	55638	10	ENSG00000147642	HUMAN28153	SYBU	syntabulin [Source:HGNC Symbol - Acc:HGNC:26011]
high	Branch 7	Social concepts	6578	11	ENSG00000174640	HUMAN21527	SLCO2A1	solute carrier organic anion transporter family member 2A1 [Source:HGNC Symbol - Acc:HGNC:10955]
high	Branch 7	Social concepts	55722	12	ENSG00000112877	HUMAN23147	CEP72	centrosomal protein 72 [Source:HGNC Symbol - Acc:HGNC:25547]
high	Branch 7	Social concepts	132112	13	ENSG00000175077	HUMAN21931	RTP1	receptor transporter protein 1 [Source:HGNC Symbol - Acc:HGNC:28580]
high	Branch 7	Social concepts	64145	14	ENSG00000131381	HUMAN20549	RBSN	rabenosyn, RAB effector [Source:HGNC Symbol - Acc:HGNC:20759]
high	Neanderthal	Social concepts	91851	1	ENSG00000101938	HUMAN30226	CHRDL1	chordin like 1 [Source:HGNC Symbol - Acc:HGNC:29861]
high	Neanderthal	Social concepts	4810	2	ENSG00000188158	HUMAN29644	NHS	NHS actin remodeling regulator [Source:HGNC Symbol - Acc:HGNC:7820]
high	Neanderthal	Social concepts	80816	3	ENSG00000141431	HUMAN13844	ASXL3	ASXL transcriptional regulator 3 [Source:HGNC Symbol - Acc:HGNC:29357]
high	Neanderthal	Social concepts	91133	4	ENSG00000154655	HUMAN13689	L3MBTL4	L3MBTL histone methyl-lysine binding protein 4 [Source:HGNC Symbol - Acc:HGNC:26677]
high	Neanderthal	Social concepts	56955	5	ENSG00000152595	HUMAN22647	MEPE	matrix extracellular phosphoglycoprotein [Source:HGNC Symbol - Acc:HGNC:13361]
high	Neanderthal	Social concepts	10886	6	ENSG00000056291	HUMAN22505	NPFFR2	neuropeptide FF receptor 2 [Source:HGNC Symbol - Acc:HGNC:4525]
high	Neanderthal	Social concepts	10491	7	ENSG00000170275	HUMAN20641	CRTAP	cartilage associated protein [Source:HGNC Symbol - Acc:HGNC:2379]
high	Neanderthal	Social concepts	8935	8	ENSG00000005020	HUMAN26095	SKAP2	src kinase associated phosphoprotein 2 [Source:HGNC Symbol - Acc:HGNC:15687]
high	AMH	Social concepts	642273	1	ENSG00000184731	HUMAN16552	FAM110C	family with sequence similarity 110 member C [Source:HGNC Symbol - Acc:HGNC:33340]
high	AMH	Social concepts	8525	2	ENSG00000149091	HUMAN04414	DGKZ	diacylglycerol kinase zeta [Source:HGNC Symbol - Acc:HGNC:2857]
high	AMH	Social concepts	4135	3	ENSG00000171533	HUMAN05212	MAP6	microtubule associated protein 6 [Source:HGNC Symbol - Acc:HGNC:6868]
high	AMH	Social concepts	92749	4	ENSG00000157856	HUMAN16715	DRC1	dynein regulatory complex subunit 1 [Source:HGNC Symbol - Acc:HGNC:24245]
high	AMH	Social concepts	1007	5	ENSG00000113100	HUMAN23219	CDH9	cadherin 9 [Source:HGNC Symbol - Acc:HGNC:1768]
high	AMH	Social concepts	23216	6	ENSG00000065882	HUMAN22319	TBC1D1	TBC1 domain family member 1 [Source:HGNC Symbol - Acc:HGNC:11578]
high	AMH	Social concepts	5100	7	ENSG00000136099	HUMAN07702	PCDH8	protocadherin 8 [Source:HGNC Symbol - Acc:HGNC:8660]
high	AMH	Social concepts	53942	8	ENSG00000149972	HUMAN05377	CNTN5	contactin 5 [Source:HGNC Symbol - Acc:HGNC:2175]
high	AMH	Social concepts	146177	9	ENSG00000175267	HUMAN10683	VWA3A	von Willebrand factor A domain containing 3A [Source:HGNC Symbol - Acc:HGNC:27088]
high	AMH	Social concepts	57455	10	ENSG00000079313	HUMAN14233	REXO1	RNA exonuclease 1 homolog [Source:HGNC Symbol - Acc:HGNC:24616]
high	AMH	Social concepts	10147	11	ENSG00000064607	HUMAN15063	SUGP2	SURP and G-patch domain containing 2 [Source:HGNC Symbol - Acc:HGNC:18641]
high	AMH	Social concepts	1627	12	ENSG00000113758	HUMAN24309	DBN1	drebrin 1 [Source:HGNC Symbol - Acc:HGNC:2695]
high	AMH	Social concepts	23109	13	ENSG00000181418	HUMAN06330	DDN	dendrin [Source:HGNC Symbol - Acc:HGNC:24458]
high	AMH	Social concepts	4856	14	ENSG00000136999	HUMAN28179	CCN3	cellular communication network factor 3 [Source:HGNC Symbol - Acc:HGNC:7885]
high	AMH	Social concepts	5774	15	ENSG00000070159	HUMAN29015	PTPN3	protein tyrosine phosphatase non-receptor type 3 [Source:HGNC Symbol - Acc:HGNC:9655]
high	AMH	Social concepts	921	16	ENSG00000110448	HUMAN04652	CD5	CD5 molecule [Source:HGNC Symbol - Acc:HGNC:1685]
high	AMH	Social concepts	1848	17	ENSG00000139318	HUMAN06895	DUSP6	dual specificity phosphatase 6 [Source:HGNC Symbol - Acc:HGNC:3072]
high	AMH	Social concepts	57552	18	ENSG00000144959	HUMAN21808	NCEH1	neutral cholesterol ester hydrolase 1 [Source:HGNC Symbol - Acc:HGNC:29260]
high	AMH	Social concepts	81621	19	ENSG00000107821	HUMAN03559	KAZALD1	Kazal type serine peptidase inhibitor domain 1 [Source:HGNC Symbol - Acc:HGNC:25460]
high	AMH	Social concepts	9686	20	ENSG00000144560	HUMAN20504	VGLL4	vestigial like family member 4 [Source:HGNC Symbol - Acc:HGNC:28966]
high	AMH	Social concepts	4862	21	ENSG00000170485	HUMAN17421	NPAS2	neuronal PAS domain protein 2 [Source:HGNC Symbol - Acc:HGNC:7895]
high	AMH	Social concepts	80025	22	ENSG00000125779	HUMAN18653	PANK2	pantothenate kinase 2 [Source:HGNC Symbol - Acc:HGNC:15894]
high	AMH	Social concepts	401190	23	ENSG00000186479	HUMAN23404	RGS7BP	regulator of G protein signaling 7 binding protein [Source:HGNC Symbol - Acc:HGNC:23271]
high	AMH	Social concepts	10270	24	ENSG00000105127	HUMAN14886	AKAP8	A-kinase anchoring protein 8 [Source:HGNC Symbol - Acc:HGNC:378]
high	AMH	Social concepts	219749	25	ENSG00000175395	HUMAN03035	ZNF25	zinc finger protein 25 [Source:HGNC Symbol - Acc:HGNC:13043]
high	AMH	Social concepts	3273	26	ENSG00000113905	HUMAN21923	HRG	histidine rich glycoprotein [Source:HGNC Symbol - Acc:HGNC:5181]
high	AMH	Social concepts	123036	27	ENSG00000165929	HUMAN08801	TC2N	tandem C2 domains, nuclear [Source:HGNC Symbol - Acc:HGNC:19859]
high	AMH	Social concepts	3787	28	ENSG00000124134	HUMAN19052	KCNS1	potassium voltage-gated channel modifier subfamily S member 1 [Source:HGNC Symbol - Acc:HGNC:6300]
high	AMH	Social concepts	7738	29	ENSG00000096654	HUMAN24655	ZNF184	zinc finger protein 184 [Source:HGNC Symbol - Acc:HGNC:12975]
high	AMH	Social concepts	11033	30	ENSG00000105963	HUMAN25889	ADAP1	ArfGAP with dual PH domains 1 [Source:HGNC Symbol - Acc:HGNC:16486]
high	AMH	Social concepts	5212	31	ENSG00000205221	HUMAN16839	VIT	vitrin [Source:HGNC Symbol - Acc:HGNC:12697]
high	AMH	Social concepts	57144	32	ENSG00000101349	HUMAN18689	PAK5	p21 (RAC1) activated kinase 5 [Source:HGNC Symbol - Acc:HGNC:15916]
high	AMH	Social concepts	7187	33	ENSG00000131323	HUMAN08946	TRAF3	TNF receptor associated factor 3 [Source:HGNC Symbol - Acc:HGNC:12033]
high	AMH	Social concepts	9177	34	ENSG00000149305	HUMAN05510	HTR3B	5-hydroxytryptamine receptor 3B [Source:HGNC Symbol - Acc:HGNC:5298]
high	AMH	Social concepts	92235	35	ENSG00000198842	HUMAN02080	STYXL2	serine/threonine/tyrosine interacting like 2 [Source:HGNC Symbol - Acc:HGNC:25034]
high	AMH	Social concepts	9853	36	ENSG00000198853	HUMAN28661	RUSC2	RUN and SH3 domain containing 2 [Source:HGNC Symbol - Acc:HGNC:23625]
high	AMH	Social concepts	23170	37	ENSG00000100304	HUMAN20290	TTLL12	tubulin tyrosine ligase like 12 [Source:HGNC Symbol - Acc:HGNC:28974]
high	AMH	Social concepts	23386	38	ENSG00000015676	HUMAN26269	NUDCD3	NudC domain containing 3 [Source:HGNC Symbol - Acc:HGNC:22208]
high	AMH	Social concepts	58524	39	ENSG00000064218	HUMAN28451	DMRT3	doublesex and mab-3 related transcription factor 3 [Source:HGNC Symbol - Acc:HGNC:13909]
high	AMH	Social concepts	81929	40	ENSG00000085415	HUMAN13754	SEH1L	SEH1 like nucleoporin [Source:HGNC Symbol - Acc:HGNC:30379]
high	AMH	Social concepts	27283	41	ENSG00000137251	HUMAN25215	TINAG	tubulointerstitial nephritis antigen [Source:HGNC Symbol - Acc:HGNC:14599]
high	AMH	Social concepts	54461	42	ENSG00000159069	HUMAN29447	FBXW5	F-box and WD repeat domain containing 5 [Source:HGNC Symbol - Acc:HGNC:13613]
high	AMH	Social concepts	79712	43	ENSG00000121964	HUMAN17704	GTDC1	glycosyltransferase like domain containing 1 [Source:HGNC Symbol - Acc:HGNC:20887]
high	AMH	Social concepts	23508	44	ENSG00000133985	HUMAN08596	TTC9	tetratricopeptide repeat domain 9 [Source:HGNC Symbol - Acc:HGNC:20267]
high	AMH	Social concepts	51384	45	ENSG00000002745	HUMAN26884	WNT16	Wnt family member 16 [Source:HGNC Symbol - Acc:HGNC:16267]
high	AMH	Social concepts	84619	46	ENSG00000197114	HUMAN19301	ZGPAT	zinc finger CCCH-type and G-patch domain containing [Source:HGNC Symbol - Acc:HGNC:15948]
high	AMH	Social concepts	10044	47	ENSG00000095370	HUMAN29198	SH2D3C	SH2 domain containing 3C [Source:HGNC Symbol - Acc:HGNC:16884]
high	AMH	Social concepts	6445	48	ENSG00000102683	HUMAN07475	SGCG	sarcoglycan gamma [Source:HGNC Symbol - Acc:HGNC:10809]
high	AMH	Social concepts	81706	49	ENSG00000198729	HUMAN25737	PPP1R14C	protein phosphatase 1 regulatory inhibitor subunit 14C [Source:HGNC Symbol - Acc:HGNC:14952]
high	AMH	Social concepts	8646	50	ENSG00000090539	HUMAN21893	CHRD	chordin [Source:HGNC Symbol - Acc:HGNC:1949]
high	AMH	Social concepts	171024	51	ENSG00000172403	HUMAN22821	SYNPO2	synaptopodin 2 [Source:HGNC Symbol - Acc:HGNC:17732]
high	AMH	Social concepts	55101	52	ENSG00000105341	HUMAN15612	DMAC2	distal membrane arm assembly component 2 [Source:HGNC Symbol - Acc:HGNC:25496]
high	AMH	Social concepts	5550	53	ENSG00000085377	HUMAN25415	PREP	prolyl endopeptidase [Source:HGNC Symbol - Acc:HGNC:9358]
high	AMH	Social concepts	54584	54	ENSG00000185838	HUMAN19735	GNB1L	G protein subunit beta 1 like [Source:HGNC Symbol - Acc:HGNC:4397]
high	AMH	Social concepts	56915	55	ENSG00000077348	HUMAN15605	EXOSC5	exosome component 5 [Source:HGNC Symbol - Acc:HGNC:24662]
high	AMH	Social concepts	57628	56	ENSG00000175497	HUMAN17543	DPP10	dipeptidyl peptidase like 10 [Source:HGNC Symbol - Acc:HGNC:20823]
high	AMH	Social concepts	78987	57	ENSG00000163703	HUMAN20480	CRELD1	cysteine rich with EGF like domains 1 [Source:HGNC Symbol - Acc:HGNC:14630]
high	AMH	Social concepts	152992	58	ENSG00000155275	HUMAN22191	TRMT44	tRNA methyltransferase 44 homolog [Source:HGNC Symbol - Acc:HGNC:26653]
high	AMH	Social concepts	54536	59	ENSG00000138190	HUMAN03434	EXOC6	exocyst complex component 6 [Source:HGNC Symbol - Acc:HGNC:23196]
high	AMH	Social concepts	54662	60	ENSG00000107021	HUMAN29261	TBC1D13	TBC1 domain family member 13 [Source:HGNC Symbol - Acc:HGNC:25571]
high	AMH	Social concepts	57535	61	ENSG00000116299	HUMAN01351	ELAPOR1	endosome-lysosome associated apoptosis and autophagy regulator 1 [Source:HGNC Symbol - Acc:HGNC:29618]
high	AMH	Social concepts	128240	62	ENSG00000163382	HUMAN01878	NAXE	NAD(P)HX epimerase [Source:HGNC Symbol - Acc:HGNC:18453]
high	AMH	Social concepts	142940	63	ENSG00000165832	HUMAN03672	TRUB1	TruB pseudouridine synthase family member 1 [Source:HGNC Symbol - Acc:HGNC:16060]
high	AMH	Social concepts	254887	64	ENSG00000184307	HUMAN21322	ZDHHC23	zinc finger DHHC-type palmitoyltransferase 23 [Source:HGNC Symbol - Acc:HGNC:28654]
high	AMH	Social concepts	54968	65	ENSG00000175606	HUMAN27925	TMEM70	transmembrane protein 70 [Source:HGNC Symbol - Acc:HGNC:26050]
high	AMH	Social concepts	63925	66	ENSG00000198026	HUMAN19102	ZNF335	zinc finger protein 335 [Source:HGNC Symbol - Acc:HGNC:15807]
high	AMH	Social concepts	65094	67	ENSG00000081692	HUMAN02590	JMJD4	jumonji domain containing 4 [Source:HGNC Symbol - Acc:HGNC:25724]
high	AMH	Social concepts	64860	68	ENSG00000125962	HUMAN30149	ARMCX5	armadillo repeat containing X-linked 5 [Source:HGNC Symbol - Acc:HGNC:25772]
high	AMH	Social concepts	140893	69	ENSG00000130701	HUMAN19256	RBBP8NL	RBBP8 N-terminal like [Source:HGNC Symbol - Acc:HGNC:16144]
high	AMH	Social concepts	202151	70	ENSG00000164188	HUMAN23272	RANBP3L	RAN binding protein 3 like [Source:HGNC Symbol - Acc:HGNC:26353]
high	AMH	Social concepts	390637	71	ENSG00000183208	HUMAN10046	GDPGP1	GDP-D-glucose phosphorylase 1 [Source:HGNC Symbol - Acc:HGNC:34360]
high	AMH	Social concepts	4649	72	ENSG00000066933	HUMAN09734	MYO9A	myosin IXA [Source:HGNC Symbol - Acc:HGNC:7608]
high	AMH	Social concepts	54938	73	ENSG00000104835	HUMAN15485	SARS2	seryl-tRNA synthetase 2, mitochondrial [Source:HGNC Symbol - Acc:HGNC:17697]
high	AMH	Social concepts	79412	74	ENSG00000131650	HUMAN10352	KREMEN2	kringle containing transmembrane protein 2 [Source:HGNC Symbol - Acc:HGNC:18797]
high	AMH	Social concepts	84955	75	ENSG00000120526	HUMAN28145	NUDCD1	NudC domain containing 1 [Source:HGNC Symbol - Acc:HGNC:24306]
high	AMH	Social concepts	8854	76	ENSG00000128918	HUMAN09547	ALDH1A2	aldehyde dehydrogenase 1 family member A2 [Source:HGNC Symbol - Acc:HGNC:15472]
high	AMH	Social concepts	115399	77	ENSG00000161328	HUMAN03868	LRRC56	leucine rich repeat containing 56 [Source:HGNC Symbol - Acc:HGNC:25430]
high	AMH	Social concepts	1300	78	ENSG00000123500	HUMAN25494	COL10A1	collagen type X alpha 1 chain [Source:HGNC Symbol - Acc:HGNC:2185]
high	AMH	Social concepts	146279	79	ENSG00000153060	HUMAN10494	TEKT5	tektin 5 [Source:HGNC Symbol - Acc:HGNC:26554]
high	AMH	Social concepts	2583	80	ENSG00000135454	HUMAN06683	B4GALNT1	beta-1,4-N-acetyl-galactosaminyltransferase 1 [Source:HGNC Symbol - Acc:HGNC:4117]
high	AMH	Social concepts	4810	81	ENSG00000188158	HUMAN29644	NHS	NHS actin remodeling regulator [Source:HGNC Symbol - Acc:HGNC:7820]
high	AMH	Social concepts	85456	82	ENSG00000149115	HUMAN04542	TNKS1BP1	tankyrase 1 binding protein 1 [Source:HGNC Symbol - Acc:HGNC:19081]
high	AMH	Social concepts	9648	83	ENSG00000135968	HUMAN17467	GCC2	GRIP and coiled-coil domain containing 2 [Source:HGNC Symbol - Acc:HGNC:23218]
high	AMH	Social concepts	148808	84	ENSG00000174514	HUMAN02402	MFSD4A	major facilitator superfamily domain containing 4A [Source:HGNC Symbol - Acc:HGNC:25433]
high	AMH	Social concepts	153769	85	ENSG00000156463	HUMAN24011	SH3RF2	SH3 domain containing ring finger 2 [Source:HGNC Symbol - Acc:HGNC:26299]
high	AMH	Social concepts	320	86	ENSG00000107282	HUMAN28764	APBA1	amyloid beta precursor protein binding family A member 1 [Source:HGNC Symbol - Acc:HGNC:578]
high	AMH	Social concepts	4685	87	ENSG00000154654	HUMAN19367	NCAM2	neural cell adhesion molecule 2 [Source:HGNC Symbol - Acc:HGNC:7657]
high	AMH	Social concepts	92714	88	ENSG00000197070	HUMAN29509	ARRDC1	arrestin domain containing 1 [Source:HGNC Symbol - Acc:HGNC:28633]
high	AMH	Social concepts	4794	89	ENSG00000146232	HUMAN25135	NFKBIE	NFKB inhibitor epsilon [Source:HGNC Symbol - Acc:HGNC:7799]
high	AMH	Social concepts	728621	90	ENSG00000186409	HUMAN00823	CCDC30	coiled-coil domain containing 30 [Source:HGNC Symbol - Acc:HGNC:26103]
high	AMH	Social concepts	80263	91	ENSG00000134253	HUMAN01474	TRIM45	tripartite motif containing 45 [Source:HGNC Symbol - Acc:HGNC:19018]
high	AMH	Social concepts	10019	92	ENSG00000111252	HUMAN07158	SH2B3	SH2B adaptor protein 3 [Source:HGNC Symbol - Acc:HGNC:29605]
high	AMH	Social concepts	171019	93	ENSG00000145808	HUMAN23742	ADAMTS19	ADAM metallopeptidase with thrombospondin type 1 motif 19 [Source:HGNC Symbol - Acc:HGNC:17111]
high	AMH	Social concepts	23116	94	ENSG00000198718	HUMAN08345	TOGARAM1	TOG array regulator of axonemal microtubules 1 [Source:HGNC Symbol - Acc:HGNC:19959]
high	AMH	Social concepts	24141	95	ENSG00000125869	HUMAN18688	LAMP5	lysosomal associated membrane protein family member 5 [Source:HGNC Symbol - Acc:HGNC:16097]
high	AMH	Social concepts	5172	96	ENSG00000091137	HUMAN26818	SLC26A4	solute carrier family 26 member 4 [Source:HGNC Symbol - Acc:HGNC:8818]
high	AMH	Social concepts	8938	97	ENSG00000007516	HUMAN10236	BAIAP3	BAI1 associated protein 3 [Source:HGNC Symbol - Acc:HGNC:948]
high	AMH	Social concepts	389073	98	ENSG00000188674	HUMAN18137	C2orf80	chromosome 2 open reading frame 80 [Source:HGNC Symbol - Acc:HGNC:34352]
high	AMH	Social concepts	167838	99	ENSG00000164440	HUMAN25668	TXLNB	taxilin beta [Source:HGNC Symbol - Acc:HGNC:21617]
high	AMH	Social concepts	3074	100	ENSG00000049860	HUMAN23493	HEXB	hexosaminidase subunit beta [Source:HGNC Symbol - Acc:HGNC:4879]
high	AMH	Social concepts	55814	101	ENSG00000145734	HUMAN23472	BDP1	B double prime 1, subunit of RNA polymerase III transcription initiation factor IIIB [Source:HGNC Symbol - Acc:HGNC:13652]
high	AMH	Social concepts	80213	102	ENSG00000184277	HUMAN10123	TM2D3	TM2 domain containing 3 [Source:HGNC Symbol - Acc:HGNC:24128]
high	AMH	Social concepts	114798	103	ENSG00000178235	HUMAN07758	SLITRK1	SLIT and NTRK like family member 1 [Source:HGNC Symbol - Acc:HGNC:20297]
high	AMH	Social concepts	51514	104	ENSG00000143476	HUMAN02481	DTL	denticleless E3 ubiquitin protein ligase homolog [Source:HGNC Symbol - Acc:HGNC:30288]
high	AMH	Social concepts	23322	105	ENSG00000103494	HUMAN11040	RPGRIP1L	RPGRIP1 like [Source:HGNC Symbol - Acc:HGNC:29168]
high	AMH	Social concepts	79039	106	ENSG00000123064	HUMAN07199	DDX54	DEAD-box helicase 54 [Source:HGNC Symbol - Acc:HGNC:20084]
high	AMH	Social concepts	89	107	ENSG00000248746	HUMAN04964	ACTN3	actinin alpha 3 [Source:HGNC Symbol - Acc:HGNC:165]
high	AMH	Social concepts	196	108	ENSG00000106546	HUMAN26028	AHR	aryl hydrocarbon receptor [Source:HGNC Symbol - Acc:HGNC:348]
high	AMH	Social concepts	27122	109	ENSG00000050165	HUMAN04186	DKK3	dickkopf WNT signaling pathway inhibitor 3 [Source:HGNC Symbol - Acc:HGNC:2893]
high	AMH	Social concepts	79707	110	ENSG00000162408	HUMAN00160	NOL9	nucleolar protein 9 [Source:HGNC Symbol - Acc:HGNC:26265]
high	AMH	Social concepts	161394	111	ENSG00000100583	HUMAN08718	SAMD15	sterile alpha motif domain containing 15 [Source:HGNC Symbol - Acc:HGNC:18631]
high	AMH	Social concepts	56955	112	ENSG00000152595	HUMAN22647	MEPE	matrix extracellular phosphoglycoprotein [Source:HGNC Symbol - Acc:HGNC:13361]
high	AMH	Social concepts	84628	113	ENSG00000196358	HUMAN29332	NTNG2	netrin G2 [Source:HGNC Symbol - Acc:HGNC:14288]
high	AMH	Social concepts	161835	114	ENSG00000150667	HUMAN09255	FSIP1	fibrous sheath interacting protein 1 [Source:HGNC Symbol - Acc:HGNC:21674]
high	AMH	Social concepts	167555	115	ENSG00000152380	HUMAN23549	FAM151B	family with sequence similarity 151 member B [Source:HGNC Symbol - Acc:HGNC:33716]
high	AMH	Social concepts	23732	116	ENSG00000260230	HUMAN29013	FRRS1L	ferric chelate reductase 1 like [Source:HGNC Symbol - Acc:HGNC:1362]
high	AMH	Social concepts	4985	117	ENSG00000116329	HUMAN00609	OPRD1	opioid receptor delta 1 [Source:HGNC Symbol - Acc:HGNC:8153]
high	AMH	Social concepts	51626	118	ENSG00000138036	HUMAN16905	DYNC2LI1	dynein cytoplasmic 2 light intermediate chain 1 [Source:HGNC Symbol - Acc:HGNC:24595]
high	AMH	Social concepts	58189	119	ENSG00000103175	HUMAN11504	WFDC1	WAP four-disulfide core domain 1 [Source:HGNC Symbol - Acc:HGNC:15466]
high	AMH	Social concepts	5695	120	ENSG00000136930	HUMAN29148	PSMB7	proteasome 20S subunit beta 7 [Source:HGNC Symbol - Acc:HGNC:9544]
high	AMH	Social concepts	6567	121	ENSG00000147100	HUMAN30053	SLC16A2	solute carrier family 16 member 2 [Source:HGNC Symbol - Acc:HGNC:10923]
high	AMH	Social concepts	81832	122	ENSG00000166342	HUMAN14064	NETO1	neuropilin and tolloid like 1 [Source:HGNC Symbol - Acc:HGNC:13823]
high	AMH	Social concepts	152404	123	ENSG00000144847	HUMAN21337	IGSF11	immunoglobulin superfamily member 11 [Source:HGNC Symbol - Acc:HGNC:16669]
high	AMH	Social concepts	5909	124	ENSG00000076864	HUMAN00433	RAP1GAP	RAP1 GTPase activating protein [Source:HGNC Symbol - Acc:HGNC:9858]
high	AMH	Social concepts	9609	125	ENSG00000100228	HUMAN19864	RAB36	RAB36, member RAS oncogene family [Source:HGNC Symbol - Acc:HGNC:9775]
high	AMH	Social concepts	51027	126	ENSG00000178096	HUMAN01579	BOLA1	bolA family member 1 [Source:HGNC Symbol - Acc:HGNC:24263]
high	AMH	Social concepts	4352	127	ENSG00000117400	HUMAN00851	MPL	MPL proto-oncogene, thrombopoietin receptor [Source:HGNC Symbol - Acc:HGNC:7217]
high	AMH	Social concepts	10411	128	ENSG00000079337	HUMAN06271	RAPGEF3	Rap guanine nucleotide exchange factor 3 [Source:HGNC Symbol - Acc:HGNC:16629]
high	AMH	Social concepts	64222	129	ENSG00000186283	HUMAN02183	TOR3A	torsin family 3 member A [Source:HGNC Symbol - Acc:HGNC:11997]
high	AMH	Social concepts	51347	130	ENSG00000135090	HUMAN07235	TAOK3	TAO kinase 3 [Source:HGNC Symbol - Acc:HGNC:18133]
high	Branch 1	Interaction	23086	1	ENSG00000110723	HUMAN05447	EXPH5	exophilin 5 [Source:HGNC Symbol - Acc:HGNC:30578]
high	Branch 1	Interaction	3273	2	ENSG00000113905	HUMAN21923	HRG	histidine rich glycoprotein [Source:HGNC Symbol - Acc:HGNC:5181]
high	Branch 1	Interaction	8404	3	ENSG00000152583	HUMAN22643	SPARCL1	SPARC like 1 [Source:HGNC Symbol - Acc:HGNC:11220]
high	Branch 1	Interaction	402381	4	ENSG00000165643	HUMAN29403	SOHLH1	spermatogenesis and oogenesis specific basic helix-loop-helix 1 [Source:HGNC Symbol - Acc:HGNC:27845]
high	Branch 1	Interaction	10884	5	ENSG00000112996	HUMAN23326	MRPS30	mitochondrial ribosomal protein S30 [Source:HGNC Symbol - Acc:HGNC:8769]
high	Branch 1	Interaction	4968	6	ENSG00000114026	HUMAN20458	OGG1	8-oxoguanine DNA glycosylase [Source:HGNC Symbol - Acc:HGNC:8125]
high	Branch 1	Interaction	5475	7	ENSG00000086717	HUMAN29651	PPEF1	protein phosphatase with EF-hand domain 1 [Source:HGNC Symbol - Acc:HGNC:9243]
high	Branch 1	Interaction	6049	8	ENSG00000127870	HUMAN07495	RNF6	ring finger protein 6 [Source:HGNC Symbol - Acc:HGNC:10069]
high	Branch 1	Interaction	79077	9	ENSG00000179958	HUMAN10885	DCTPP1	dCTP pyrophosphatase 1 [Source:HGNC Symbol - Acc:HGNC:28777]
high	Branch 1	Interaction	10406	10	ENSG00000101443	HUMAN19069	WFDC2	WAP four-disulfide core domain 2 [Source:HGNC Symbol - Acc:HGNC:15939]
high	Branch 1	Interaction	114826	11	ENSG00000186532	HUMAN11726	SMYD4	SET and MYND domain containing 4 [Source:HGNC Symbol - Acc:HGNC:21067]
high	Branch 1	Interaction	54865	12	ENSG00000160818	HUMAN01880	GPATCH4	G-patch domain containing 4 (gene/pseudogene) [Source:HGNC Symbol - Acc:HGNC:25982]
high	Branch 1	Interaction	79101	13	ENSG00000166012	HUMAN05342	TAF1D	TATA-box binding protein associated factor, RNA polymerase I subunit D [Source:HGNC Symbol - Acc:HGNC:28759]
high	Branch 1	Interaction	83861	14	ENSG00000130363	HUMAN25793	RSPH3	radial spoke head 3 [Source:HGNC Symbol - Acc:HGNC:21054]
high	Branch 1	Interaction	55152	15	ENSG00000178149	HUMAN20882	DALRD3	DALR anticodon binding domain containing 3 [Source:HGNC Symbol - Acc:HGNC:25536]
high	Branch 1	Interaction	57209	16	ENSG00000198105	HUMAN03034	ZNF248	zinc finger protein 248 [Source:HGNC Symbol - Acc:HGNC:13041]
high	Branch 1	Interaction	5817	17	ENSG00000073008	HUMAN15756	PVR	PVR cell adhesion molecule [Source:HGNC Symbol - Acc:HGNC:9705]
high	Branch 1	Interaction	8195	18	ENSG00000125863	HUMAN18693	MKKS	MKKS centrosomal shuttling protein [Source:HGNC Symbol - Acc:HGNC:7108]
high	Branch 1	Interaction	122970	19	ENSG00000177465	HUMAN08619	ACOT4	acyl-CoA thioesterase 4 [Source:HGNC Symbol - Acc:HGNC:19748]
high	Branch 1	Interaction	93426	20	ENSG00000171772	HUMAN03829	SYCE1	synaptonemal complex central element protein 1 [Source:HGNC Symbol - Acc:HGNC:28852]
high	Branch 1	Interaction	55721	21	ENSG00000160051	HUMAN00648	IQCC	IQ motif containing C [Source:HGNC Symbol - Acc:HGNC:25545]
high	Branch 1	Interaction	9340	22	ENSG00000065325	HUMAN12027	GLP2R	glucagon like peptide 2 receptor [Source:HGNC Symbol - Acc:HGNC:4325]
high	Branch 1	Interaction	6346	23	ENSG00000108702	HUMAN12392	CCL1	C-C motif chemokine ligand 1 [Source:HGNC Symbol - Acc:HGNC:10609]
high	Branch 1	Interaction	93099	24	ENSG00000161249	HUMAN15302	DMKN	dermokine [Source:HGNC Symbol - Acc:HGNC:25063]
high	Branch 1	Interaction	11097	25	ENSG00000136243	HUMAN26063	NUP42	nucleoporin 42 [Source:HGNC Symbol - Acc:HGNC:17010]
high	Branch 1	Interaction	148418	26	ENSG00000203943	HUMAN01199	SAMD13	sterile alpha motif domain containing 13 [Source:HGNC Symbol - Acc:HGNC:24582]
high	Branch 1	Interaction	151194	27	ENSG00000144401	HUMAN18126	METTL21A	methyltransferase 21A, HSPA lysine [Source:HGNC Symbol - Acc:HGNC:30476]
high	Branch 1	Interaction	399947	28	ENSG00000185742	HUMAN05449	C11orf87	chromosome 11 open reading frame 87 [Source:HGNC Symbol - Acc:HGNC:33788]
high	Branch 1	Interaction	25912	29	ENSG00000143612	HUMAN01763	C1orf43	chromosome 1 open reading frame 43 [Source:HGNC Symbol - Acc:HGNC:29876]
high	Branch 1	Interaction	54714	30	ENSG00000170289	HUMAN27994	CNGB3	cyclic nucleotide gated channel subunit beta 3 [Source:HGNC Symbol - Acc:HGNC:2153]
high	Branch 1	Interaction	140893	31	ENSG00000130701	HUMAN19256	RBBP8NL	RBBP8 N-terminal like [Source:HGNC Symbol - Acc:HGNC:16144]
high	Branch 1	Interaction	89866	32	ENSG00000120341	HUMAN02172	SEC16B	SEC16 homolog B, endoplasmic reticulum export factor [Source:HGNC Symbol - Acc:HGNC:30301]
high	Branch 1	Interaction	25788	33	ENSG00000197275	HUMAN28036	RAD54B	RAD54 homolog B [Source:HGNC Symbol - Acc:HGNC:17228]
high	Branch 1	Interaction	9840	34	ENSG00000135426	HUMAN06548	TESPA1	thymocyte expressed, positive selection associated 1 [Source:HGNC Symbol - Acc:HGNC:29109]
high	Branch 1	Interaction	580	35	ENSG00000138376	HUMAN18171	BARD1	BRCA1 associated RING domain 1 [Source:HGNC Symbol - Acc:HGNC:952]
high	Branch 1	Interaction	23536	36	ENSG00000065457	HUMAN11431	ADAT1	adenosine deaminase tRNA specific 1 [Source:HGNC Symbol - Acc:HGNC:228]
high	Branch 1	Interaction	3074	37	ENSG00000049860	HUMAN23493	HEXB	hexosaminidase subunit beta [Source:HGNC Symbol - Acc:HGNC:4879]
high	Branch 1	Interaction	92270	38	ENSG00000205464	HUMAN23564	NA	NA
high	Branch 1	Interaction	3990	39	ENSG00000166035	HUMAN09549	LIPC	lipase C, hepatic type [Source:HGNC Symbol - Acc:HGNC:6619]
high	Branch 1	Interaction	388730	40	ENSG00000174529	HUMAN02392	TMEM81	transmembrane protein 81 [Source:HGNC Symbol - Acc:HGNC:32349]
high	Branch 1	Interaction	1893	41	ENSG00000143369	HUMAN01600	ECM1	extracellular matrix protein 1 [Source:HGNC Symbol - Acc:HGNC:3153]
high	Branch 1	Interaction	4152	42	ENSG00000141644	HUMAN13954	MBD1	methyl-CpG binding domain protein 1 [Source:HGNC Symbol - Acc:HGNC:6916]
high	Branch 1	Interaction	55101	43	ENSG00000105341	HUMAN15612	DMAC2	distal membrane arm assembly component 2 [Source:HGNC Symbol - Acc:HGNC:25496]
high	Branch 1	Interaction	51278	44	ENSG00000162783	HUMAN02203	IER5	immediate early response 5 [Source:HGNC Symbol - Acc:HGNC:5393]
high	Branch 1	Interaction	388533	45	ENSG00000188508	HUMAN15295	KRTDAP	keratinocyte differentiation associated protein [Source:HGNC Symbol - Acc:HGNC:16313]
high	Branch 1	Interaction	55954	46	ENSG00000100319	HUMAN19961	ZMAT5	zinc finger matrin-type 5 [Source:HGNC Symbol - Acc:HGNC:28046]
high	Branch 1	Interaction	901	47	ENSG00000138764	HUMAN22572	CCNG2	cyclin G2 [Source:HGNC Symbol - Acc:HGNC:1593]
[truncated: 23,051 more rows]
